# Supplementary material for: Controlling protein function by fine-tuning conformational flexibility
Source: eLife. 2020 Jul 22;9:e57180. doi: 10.7554/eLife.57180 (PMC7375816; doi:10.7554/eLife.57180)
Supplement: Figure 2—source data 1. [file elife-57180-fig2-data1.zip]

Archive with 3,877 entries (3,838 files):
- smFRETdatasets/
- smFRETdatasets/.DS_Store
- __MACOSX/
- __MACOSX/smFRETdatasets/
- __MACOSX/smFRETdatasets/._.DS_Store
- smFRETdatasets/Aha1/
- smFRETdatasets/Aha1/.DS_Store
- __MACOSX/smFRETdatasets/Aha1/
- __MACOSX/smFRETdatasets/Aha1/._.DS_Store
- smFRETdatasets/Aha1/atp_loSalt/
- smFRETdatasets/Aha1/atp_loSalt/o_g_x100_y393_M2.dat
- __MACOSX/smFRETdatasets/Aha1/atp_loSalt/
- __MACOSX/smFRETdatasets/Aha1/atp_loSalt/._o_g_x100_y393_M2.dat
- smFRETdatasets/Aha1/atp_loSalt/o_g_x102_y322_M0.dat
- __MACOSX/smFRETdatasets/Aha1/atp_loSalt/._o_g_x102_y322_M0.dat
- smFRETdatasets/Aha1/atp_loSalt/o_g_x102_y94_M5.dat
- __MACOSX/smFRETdatasets/Aha1/atp_loSalt/._o_g_x102_y94_M5.dat
- smFRETdatasets/Aha1/atp_loSalt/o_g_x103_y66_M0.dat
- __MACOSX/smFRETdatasets/Aha1/atp_loSalt/._o_g_x103_y66_M0.dat
- smFRETdatasets/Aha1/atp_loSalt/o_g_x104_y330_M2.dat
- __MACOSX/smFRETdatasets/Aha1/atp_loSalt/._o_g_x104_y330_M2.dat
- smFRETdatasets/Aha1/atp_loSalt/o_g_x104_y418_M2.dat
- __MACOSX/smFRETdatasets/Aha1/atp_loSalt/._o_g_x104_y418_M2.dat
- smFRETdatasets/Aha1/atp_loSalt/o_g_x108_y184_M0.dat
- __MACOSX/smFRETdatasets/Aha1/atp_loSalt/._o_g_x108_y184_M0.dat
- smFRETdatasets/Aha1/atp_loSalt/o_g_x109_y197_M5.dat
- __MACOSX/smFRETdatasets/Aha1/atp_loSalt/._o_g_x109_y197_M5.dat
- smFRETdatasets/Aha1/atp_loSalt/o_g_x109_y291_M5.dat
- __MACOSX/smFRETdatasets/Aha1/atp_loSalt/._o_g_x109_y291_M5.dat
- smFRETdatasets/Aha1/atp_loSalt/o_g_x109_y417_M3.dat
- __MACOSX/smFRETdatasets/Aha1/atp_loSalt/._o_g_x109_y417_M3.dat
- smFRETdatasets/Aha1/atp_loSalt/o_g_x110_y176_M5.dat
- __MACOSX/smFRETdatasets/Aha1/atp_loSalt/._o_g_x110_y176_M5.dat
- smFRETdatasets/Aha1/atp_loSalt/o_g_x111_y413_M5.dat
- __MACOSX/smFRETdatasets/Aha1/atp_loSalt/._o_g_x111_y413_M5.dat
- smFRETdatasets/Aha1/atp_loSalt/o_g_x114_y128_M4.dat
- __MACOSX/smFRETdatasets/Aha1/atp_loSalt/._o_g_x114_y128_M4.dat
- smFRETdatasets/Aha1/atp_loSalt/o_g_x115_y251_M4.dat
- __MACOSX/smFRETdatasets/Aha1/atp_loSalt/._o_g_x115_y251_M4.dat
- smFRETdatasets/Aha1/atp_loSalt/o_g_x116_y157_M5.dat
- __MACOSX/smFRETdatasets/Aha1/atp_loSalt/._o_g_x116_y157_M5.dat
- smFRETdatasets/Aha1/atp_loSalt/o_g_x116_y273_M0.dat
- __MACOSX/smFRETdatasets/Aha1/atp_loSalt/._o_g_x116_y273_M0.dat
- smFRETdatasets/Aha1/atp_loSalt/o_g_x119_y98_M0.dat
- __MACOSX/smFRETdatasets/Aha1/atp_loSalt/._o_g_x119_y98_M0.dat
- smFRETdatasets/Aha1/atp_loSalt/o_g_x122_y115_M5.dat
- __MACOSX/smFRETdatasets/Aha1/atp_loSalt/._o_g_x122_y115_M5.dat
- smFRETdatasets/Aha1/atp_loSalt/o_g_x125_y237_M1.dat
- __MACOSX/smFRETdatasets/Aha1/atp_loSalt/._o_g_x125_y237_M1.dat
- smFRETdatasets/Aha1/atp_loSalt/o_g_x126_y339_M1.dat
- __MACOSX/smFRETdatasets/Aha1/atp_loSalt/._o_g_x126_y339_M1.dat
- smFRETdatasets/Aha1/atp_loSalt/o_g_x130_y198_M0.dat
- __MACOSX/smFRETdatasets/Aha1/atp_loSalt/._o_g_x130_y198_M0.dat
- smFRETdatasets/Aha1/atp_loSalt/o_g_x131_y310_M4.dat
- __MACOSX/smFRETdatasets/Aha1/atp_loSalt/._o_g_x131_y310_M4.dat
- smFRETdatasets/Aha1/atp_loSalt/o_g_x131_y33_M1.dat
- __MACOSX/smFRETdatasets/Aha1/atp_loSalt/._o_g_x131_y33_M1.dat
- smFRETdatasets/Aha1/atp_loSalt/o_g_x131_y377_M1.dat
- __MACOSX/smFRETdatasets/Aha1/atp_loSalt/._o_g_x131_y377_M1.dat
- smFRETdatasets/Aha1/atp_loSalt/o_g_x132_y111_M6.dat
- __MACOSX/smFRETdatasets/Aha1/atp_loSalt/._o_g_x132_y111_M6.dat
- smFRETdatasets/Aha1/atp_loSalt/o_g_x133_y369_M0.dat
- __MACOSX/smFRETdatasets/Aha1/atp_loSalt/._o_g_x133_y369_M0.dat
- smFRETdatasets/Aha1/atp_loSalt/o_g_x134_y154_M0.dat
- __MACOSX/smFRETdatasets/Aha1/atp_loSalt/._o_g_x134_y154_M0.dat
- smFRETdatasets/Aha1/atp_loSalt/o_g_x138_y236_M0.dat
- __MACOSX/smFRETdatasets/Aha1/atp_loSalt/._o_g_x138_y236_M0.dat
- smFRETdatasets/Aha1/atp_loSalt/o_g_x138_y297_M0.dat
- __MACOSX/smFRETdatasets/Aha1/atp_loSalt/._o_g_x138_y297_M0.dat
- smFRETdatasets/Aha1/atp_loSalt/o_g_x139_y450_M3.dat
- __MACOSX/smFRETdatasets/Aha1/atp_loSalt/._o_g_x139_y450_M3.dat
- smFRETdatasets/Aha1/atp_loSalt/o_g_x140_y179_M2.dat
- __MACOSX/smFRETdatasets/Aha1/atp_loSalt/._o_g_x140_y179_M2.dat
- smFRETdatasets/Aha1/atp_loSalt/o_g_x141_y206_M6.dat
- __MACOSX/smFRETdatasets/Aha1/atp_loSalt/._o_g_x141_y206_M6.dat
- smFRETdatasets/Aha1/atp_loSalt/o_g_x141_y377_M2.dat
- __MACOSX/smFRETdatasets/Aha1/atp_loSalt/._o_g_x141_y377_M2.dat
- smFRETdatasets/Aha1/atp_loSalt/o_g_x142_y246_M1.dat
- __MACOSX/smFRETdatasets/Aha1/atp_loSalt/._o_g_x142_y246_M1.dat
- smFRETdatasets/Aha1/atp_loSalt/o_g_x143_y59_M3.dat
- __MACOSX/smFRETdatasets/Aha1/atp_loSalt/._o_g_x143_y59_M3.dat
- smFRETdatasets/Aha1/atp_loSalt/o_g_x143_y63_M6.dat
- __MACOSX/smFRETdatasets/Aha1/atp_loSalt/._o_g_x143_y63_M6.dat
- smFRETdatasets/Aha1/atp_loSalt/o_g_x145_y213_M3.dat
- __MACOSX/smFRETdatasets/Aha1/atp_loSalt/._o_g_x145_y213_M3.dat
- smFRETdatasets/Aha1/atp_loSalt/o_g_x145_y242_M3.dat
- __MACOSX/smFRETdatasets/Aha1/atp_loSalt/._o_g_x145_y242_M3.dat
- smFRETdatasets/Aha1/atp_loSalt/o_g_x148_y409_M2.dat
- __MACOSX/smFRETdatasets/Aha1/atp_loSalt/._o_g_x148_y409_M2.dat
- smFRETdatasets/Aha1/atp_loSalt/o_g_x149_y116_M4.dat
- __MACOSX/smFRETdatasets/Aha1/atp_loSalt/._o_g_x149_y116_M4.dat
- smFRETdatasets/Aha1/atp_loSalt/o_g_x149_y253_M5.dat
- __MACOSX/smFRETdatasets/Aha1/atp_loSalt/._o_g_x149_y253_M5.dat
- smFRETdatasets/Aha1/atp_loSalt/o_g_x150_y9_M3.dat
- __MACOSX/smFRETdatasets/Aha1/atp_loSalt/._o_g_x150_y9_M3.dat
- smFRETdatasets/Aha1/atp_loSalt/o_g_x154_y392_M6.dat
- __MACOSX/smFRETdatasets/Aha1/atp_loSalt/._o_g_x154_y392_M6.dat
- smFRETdatasets/Aha1/atp_loSalt/o_g_x155_y225_M1.dat
- __MACOSX/smFRETdatasets/Aha1/atp_loSalt/._o_g_x155_y225_M1.dat
- smFRETdatasets/Aha1/atp_loSalt/o_g_x155_y240_M4.dat
- __MACOSX/smFRETdatasets/Aha1/atp_loSalt/._o_g_x155_y240_M4.dat
- smFRETdatasets/Aha1/atp_loSalt/o_g_x155_y79_M2.dat
- __MACOSX/smFRETdatasets/Aha1/atp_loSalt/._o_g_x155_y79_M2.dat
- smFRETdatasets/Aha1/atp_loSalt/o_g_x158_y402_M5.dat
- __MACOSX/smFRETdatasets/Aha1/atp_loSalt/._o_g_x158_y402_M5.dat
- smFRETdatasets/Aha1/atp_loSalt/o_g_x159_y289_M5.dat
- __MACOSX/smFRETdatasets/Aha1/atp_loSalt/._o_g_x159_y289_M5.dat
- smFRETdatasets/Aha1/atp_loSalt/o_g_x15_y317_M2.dat
- __MACOSX/smFRETdatasets/Aha1/atp_loSalt/._o_g_x15_y317_M2.dat
- smFRETdatasets/Aha1/atp_loSalt/o_g_x161_y153_M5.dat
- __MACOSX/smFRETdatasets/Aha1/atp_loSalt/._o_g_x161_y153_M5.dat
- smFRETdatasets/Aha1/atp_loSalt/o_g_x164_y241_M4.dat
- __MACOSX/smFRETdatasets/Aha1/atp_loSalt/._o_g_x164_y241_M4.dat
- smFRETdatasets/Aha1/atp_loSalt/o_g_x164_y328_M1.dat
- __MACOSX/smFRETdatasets/Aha1/atp_loSalt/._o_g_x164_y328_M1.dat
- smFRETdatasets/Aha1/atp_loSalt/o_g_x164_y333_M0.dat
- __MACOSX/smFRETdatasets/Aha1/atp_loSalt/._o_g_x164_y333_M0.dat
- smFRETdatasets/Aha1/atp_loSalt/o_g_x165_y92_M6.dat
- __MACOSX/smFRETdatasets/Aha1/atp_loSalt/._o_g_x165_y92_M6.dat
- smFRETdatasets/Aha1/atp_loSalt/o_g_x167_y192_M5.dat
- __MACOSX/smFRETdatasets/Aha1/atp_loSalt/._o_g_x167_y192_M5.dat
- smFRETdatasets/Aha1/atp_loSalt/o_g_x167_y195_M1.dat
- __MACOSX/smFRETdatasets/Aha1/atp_loSalt/._o_g_x167_y195_M1.dat
- smFRETdatasets/Aha1/atp_loSalt/o_g_x168_y445_M3.dat
- __MACOSX/smFRETdatasets/Aha1/atp_loSalt/._o_g_x168_y445_M3.dat
- smFRETdatasets/Aha1/atp_loSalt/o_g_x169_y271_M6.dat
- __MACOSX/smFRETdatasets/Aha1/atp_loSalt/._o_g_x169_y271_M6.dat
- smFRETdatasets/Aha1/atp_loSalt/o_g_x169_y363_M6.dat
- __MACOSX/smFRETdatasets/Aha1/atp_loSalt/._o_g_x169_y363_M6.dat
- smFRETdatasets/Aha1/atp_loSalt/o_g_x169_y422_M0.dat
- __MACOSX/smFRETdatasets/Aha1/atp_loSalt/._o_g_x169_y422_M0.dat
- smFRETdatasets/Aha1/atp_loSalt/o_g_x16_y360_M6.dat
- __MACOSX/smFRETdatasets/Aha1/atp_loSalt/._o_g_x16_y360_M6.dat
- smFRETdatasets/Aha1/atp_loSalt/o_g_x170_y190_M3.dat
- __MACOSX/smFRETdatasets/Aha1/atp_loSalt/._o_g_x170_y190_M3.dat
- smFRETdatasets/Aha1/atp_loSalt/o_g_x171_y119_M1.dat
- __MACOSX/smFRETdatasets/Aha1/atp_loSalt/._o_g_x171_y119_M1.dat
- smFRETdatasets/Aha1/atp_loSalt/o_g_x174_y384_M1.dat
- __MACOSX/smFRETdatasets/Aha1/atp_loSalt/._o_g_x174_y384_M1.dat
- smFRETdatasets/Aha1/atp_loSalt/o_g_x174_y390_M1.dat
- __MACOSX/smFRETdatasets/Aha1/atp_loSalt/._o_g_x174_y390_M1.dat
- smFRETdatasets/Aha1/atp_loSalt/o_g_x174_y75_M1.dat
- __MACOSX/smFRETdatasets/Aha1/atp_loSalt/._o_g_x174_y75_M1.dat
- smFRETdatasets/Aha1/atp_loSalt/o_g_x175_y463_M1.dat
- __MACOSX/smFRETdatasets/Aha1/atp_loSalt/._o_g_x175_y463_M1.dat
- smFRETdatasets/Aha1/atp_loSalt/o_g_x177_y227_M2.dat
- __MACOSX/smFRETdatasets/Aha1/atp_loSalt/._o_g_x177_y227_M2.dat
- smFRETdatasets/Aha1/atp_loSalt/o_g_x177_y267_M1.dat
- __MACOSX/smFRETdatasets/Aha1/atp_loSalt/._o_g_x177_y267_M1.dat
- smFRETdatasets/Aha1/atp_loSalt/o_g_x178_y107_M2.dat
- __MACOSX/smFRETdatasets/Aha1/atp_loSalt/._o_g_x178_y107_M2.dat
- smFRETdatasets/Aha1/atp_loSalt/o_g_x178_y232_M2.dat
- __MACOSX/smFRETdatasets/Aha1/atp_loSalt/._o_g_x178_y232_M2.dat
- smFRETdatasets/Aha1/atp_loSalt/o_g_x17_y441_M1.dat
- __MACOSX/smFRETdatasets/Aha1/atp_loSalt/._o_g_x17_y441_M1.dat
- smFRETdatasets/Aha1/atp_loSalt/o_g_x181_y142_M6.dat
- __MACOSX/smFRETdatasets/Aha1/atp_loSalt/._o_g_x181_y142_M6.dat
- smFRETdatasets/Aha1/atp_loSalt/o_g_x181_y278_M6.dat
- __MACOSX/smFRETdatasets/Aha1/atp_loSalt/._o_g_x181_y278_M6.dat
- smFRETdatasets/Aha1/atp_loSalt/o_g_x181_y50_M3.dat
- __MACOSX/smFRETdatasets/Aha1/atp_loSalt/._o_g_x181_y50_M3.dat
- smFRETdatasets/Aha1/atp_loSalt/o_g_x184_y244_M0.dat
- __MACOSX/smFRETdatasets/Aha1/atp_loSalt/._o_g_x184_y244_M0.dat
- smFRETdatasets/Aha1/atp_loSalt/o_g_x184_y330_M5.dat
- __MACOSX/smFRETdatasets/Aha1/atp_loSalt/._o_g_x184_y330_M5.dat
- smFRETdatasets/Aha1/atp_loSalt/o_g_x184_y61_M4.dat
- __MACOSX/smFRETdatasets/Aha1/atp_loSalt/._o_g_x184_y61_M4.dat
- smFRETdatasets/Aha1/atp_loSalt/o_g_x186_y106_M5.dat
- __MACOSX/smFRETdatasets/Aha1/atp_loSalt/._o_g_x186_y106_M5.dat
- smFRETdatasets/Aha1/atp_loSalt/o_g_x186_y27_M2.dat
- __MACOSX/smFRETdatasets/Aha1/atp_loSalt/._o_g_x186_y27_M2.dat
- smFRETdatasets/Aha1/atp_loSalt/o_g_x186_y405_M2.dat
- __MACOSX/smFRETdatasets/Aha1/atp_loSalt/._o_g_x186_y405_M2.dat
- smFRETdatasets/Aha1/atp_loSalt/o_g_x189_y157_M3.dat
- __MACOSX/smFRETdatasets/Aha1/atp_loSalt/._o_g_x189_y157_M3.dat
- smFRETdatasets/Aha1/atp_loSalt/o_g_x189_y256_M2.dat
- __MACOSX/smFRETdatasets/Aha1/atp_loSalt/._o_g_x189_y256_M2.dat
- smFRETdatasets/Aha1/atp_loSalt/o_g_x18_y272_M5.dat
- __MACOSX/smFRETdatasets/Aha1/atp_loSalt/._o_g_x18_y272_M5.dat
- smFRETdatasets/Aha1/atp_loSalt/o_g_x18_y436_M4.dat
- __MACOSX/smFRETdatasets/Aha1/atp_loSalt/._o_g_x18_y436_M4.dat
- smFRETdatasets/Aha1/atp_loSalt/o_g_x191_y114_M2.dat
- __MACOSX/smFRETdatasets/Aha1/atp_loSalt/._o_g_x191_y114_M2.dat
- smFRETdatasets/Aha1/atp_loSalt/o_g_x191_y159_M0.dat
- __MACOSX/smFRETdatasets/Aha1/atp_loSalt/._o_g_x191_y159_M0.dat
- smFRETdatasets/Aha1/atp_loSalt/o_g_x193_y283_M2.dat
- __MACOSX/smFRETdatasets/Aha1/atp_loSalt/._o_g_x193_y283_M2.dat
- smFRETdatasets/Aha1/atp_loSalt/o_g_x193_y80_M6.dat
- __MACOSX/smFRETdatasets/Aha1/atp_loSalt/._o_g_x193_y80_M6.dat
- smFRETdatasets/Aha1/atp_loSalt/o_g_x194_y162_M1.dat
- __MACOSX/smFRETdatasets/Aha1/atp_loSalt/._o_g_x194_y162_M1.dat
- smFRETdatasets/Aha1/atp_loSalt/o_g_x195_y257_M0.dat
- __MACOSX/smFRETdatasets/Aha1/atp_loSalt/._o_g_x195_y257_M0.dat
- smFRETdatasets/Aha1/atp_loSalt/o_g_x195_y324_M1.dat
- __MACOSX/smFRETdatasets/Aha1/atp_loSalt/._o_g_x195_y324_M1.dat
- smFRETdatasets/Aha1/atp_loSalt/o_g_x195_y345_M1.dat
- __MACOSX/smFRETdatasets/Aha1/atp_loSalt/._o_g_x195_y345_M1.dat
- smFRETdatasets/Aha1/atp_loSalt/o_g_x195_y66_M4.dat
- __MACOSX/smFRETdatasets/Aha1/atp_loSalt/._o_g_x195_y66_M4.dat
- smFRETdatasets/Aha1/atp_loSalt/o_g_x195_y70_M5.dat
- __MACOSX/smFRETdatasets/Aha1/atp_loSalt/._o_g_x195_y70_M5.dat
- smFRETdatasets/Aha1/atp_loSalt/o_g_x196_y385_M5.dat
- __MACOSX/smFRETdatasets/Aha1/atp_loSalt/._o_g_x196_y385_M5.dat
- smFRETdatasets/Aha1/atp_loSalt/o_g_x196_y76_M1.dat
- __MACOSX/smFRETdatasets/Aha1/atp_loSalt/._o_g_x196_y76_M1.dat
- smFRETdatasets/Aha1/atp_loSalt/o_g_x198_y124_M1.dat
- __MACOSX/smFRETdatasets/Aha1/atp_loSalt/._o_g_x198_y124_M1.dat
- smFRETdatasets/Aha1/atp_loSalt/o_g_x198_y267_M5.dat
- __MACOSX/smFRETdatasets/Aha1/atp_loSalt/._o_g_x198_y267_M5.dat
- smFRETdatasets/Aha1/atp_loSalt/o_g_x198_y348_M3.dat
- __MACOSX/smFRETdatasets/Aha1/atp_loSalt/._o_g_x198_y348_M3.dat
- smFRETdatasets/Aha1/atp_loSalt/o_g_x199_y224_M0.dat
- __MACOSX/smFRETdatasets/Aha1/atp_loSalt/._o_g_x199_y224_M0.dat
- smFRETdatasets/Aha1/atp_loSalt/o_g_x201_y462_M0.dat
- __MACOSX/smFRETdatasets/Aha1/atp_loSalt/._o_g_x201_y462_M0.dat
- smFRETdatasets/Aha1/atp_loSalt/o_g_x202_y232_M1.dat
- __MACOSX/smFRETdatasets/Aha1/atp_loSalt/._o_g_x202_y232_M1.dat
- smFRETdatasets/Aha1/atp_loSalt/o_g_x202_y261_M2.dat
- __MACOSX/smFRETdatasets/Aha1/atp_loSalt/._o_g_x202_y261_M2.dat
- smFRETdatasets/Aha1/atp_loSalt/o_g_x202_y80_M1.dat
- __MACOSX/smFRETdatasets/Aha1/atp_loSalt/._o_g_x202_y80_M1.dat
- smFRETdatasets/Aha1/atp_loSalt/o_g_x203_y295_M2.dat
- __MACOSX/smFRETdatasets/Aha1/atp_loSalt/._o_g_x203_y295_M2.dat
- smFRETdatasets/Aha1/atp_loSalt/o_g_x203_y304_M2.dat
- __MACOSX/smFRETdatasets/Aha1/atp_loSalt/._o_g_x203_y304_M2.dat
- smFRETdatasets/Aha1/atp_loSalt/o_g_x204_y114_M0.dat
- __MACOSX/smFRETdatasets/Aha1/atp_loSalt/._o_g_x204_y114_M0.dat
- smFRETdatasets/Aha1/atp_loSalt/o_g_x204_y127_M0.dat
- __MACOSX/smFRETdatasets/Aha1/atp_loSalt/._o_g_x204_y127_M0.dat
- smFRETdatasets/Aha1/atp_loSalt/o_g_x204_y169_M0.dat
- __MACOSX/smFRETdatasets/Aha1/atp_loSalt/._o_g_x204_y169_M0.dat
- smFRETdatasets/Aha1/atp_loSalt/o_g_x204_y68_M0.dat
- __MACOSX/smFRETdatasets/Aha1/atp_loSalt/._o_g_x204_y68_M0.dat
- smFRETdatasets/Aha1/atp_loSalt/o_g_x206_y139_M4.dat
- __MACOSX/smFRETdatasets/Aha1/atp_loSalt/._o_g_x206_y139_M4.dat
- smFRETdatasets/Aha1/atp_loSalt/o_g_x207_y103_M0.dat
- __MACOSX/smFRETdatasets/Aha1/atp_loSalt/._o_g_x207_y103_M0.dat
- smFRETdatasets/Aha1/atp_loSalt/o_g_x207_y214_M4.dat
- __MACOSX/smFRETdatasets/Aha1/atp_loSalt/._o_g_x207_y214_M4.dat
- smFRETdatasets/Aha1/atp_loSalt/o_g_x207_y51_M6.dat
- __MACOSX/smFRETdatasets/Aha1/atp_loSalt/._o_g_x207_y51_M6.dat
- smFRETdatasets/Aha1/atp_loSalt/o_g_x208_y175_M1.dat
- __MACOSX/smFRETdatasets/Aha1/atp_loSalt/._o_g_x208_y175_M1.dat
- smFRETdatasets/Aha1/atp_loSalt/o_g_x208_y261_M6.dat
- __MACOSX/smFRETdatasets/Aha1/atp_loSalt/._o_g_x208_y261_M6.dat
- smFRETdatasets/Aha1/atp_loSalt/o_g_x208_y304_M4.dat
- __MACOSX/smFRETdatasets/Aha1/atp_loSalt/._o_g_x208_y304_M4.dat
- smFRETdatasets/Aha1/atp_loSalt/o_g_x209_y406_M1.dat
- __MACOSX/smFRETdatasets/Aha1/atp_loSalt/._o_g_x209_y406_M1.dat
- smFRETdatasets/Aha1/atp_loSalt/o_g_x20_y357_M2.dat
- __MACOSX/smFRETdatasets/Aha1/atp_loSalt/._o_g_x20_y357_M2.dat
- smFRETdatasets/Aha1/atp_loSalt/o_g_x211_y292_M2.dat
- __MACOSX/smFRETdatasets/Aha1/atp_loSalt/._o_g_x211_y292_M2.dat
- smFRETdatasets/Aha1/atp_loSalt/o_g_x212_y133_M2.dat
- __MACOSX/smFRETdatasets/Aha1/atp_loSalt/._o_g_x212_y133_M2.dat
- smFRETdatasets/Aha1/atp_loSalt/o_g_x212_y422_M6.dat
- __MACOSX/smFRETdatasets/Aha1/atp_loSalt/._o_g_x212_y422_M6.dat
- smFRETdatasets/Aha1/atp_loSalt/o_g_x213_y379_M4.dat
- __MACOSX/smFRETdatasets/Aha1/atp_loSalt/._o_g_x213_y379_M4.dat
- smFRETdatasets/Aha1/atp_loSalt/o_g_x214_y401_M1.dat
- __MACOSX/smFRETdatasets/Aha1/atp_loSalt/._o_g_x214_y401_M1.dat
- smFRETdatasets/Aha1/atp_loSalt/o_g_x215_y314_M4.dat
- __MACOSX/smFRETdatasets/Aha1/atp_loSalt/._o_g_x215_y314_M4.dat
- smFRETdatasets/Aha1/atp_loSalt/o_g_x216_y373_M2.dat
- __MACOSX/smFRETdatasets/Aha1/atp_loSalt/._o_g_x216_y373_M2.dat
- smFRETdatasets/Aha1/atp_loSalt/o_g_x218_y153_M3.dat
- __MACOSX/smFRETdatasets/Aha1/atp_loSalt/._o_g_x218_y153_M3.dat
- smFRETdatasets/Aha1/atp_loSalt/o_g_x219_y152_M1.dat
- __MACOSX/smFRETdatasets/Aha1/atp_loSalt/._o_g_x219_y152_M1.dat
- smFRETdatasets/Aha1/atp_loSalt/o_g_x223_y254_M0.dat
- __MACOSX/smFRETdatasets/Aha1/atp_loSalt/._o_g_x223_y254_M0.dat
- smFRETdatasets/Aha1/atp_loSalt/o_g_x223_y55_M1.dat
- __MACOSX/smFRETdatasets/Aha1/atp_loSalt/._o_g_x223_y55_M1.dat
- smFRETdatasets/Aha1/atp_loSalt/o_g_x224_y151_M0.dat
- __MACOSX/smFRETdatasets/Aha1/atp_loSalt/._o_g_x224_y151_M0.dat
- smFRETdatasets/Aha1/atp_loSalt/o_g_x224_y413_M3.dat
- __MACOSX/smFRETdatasets/Aha1/atp_loSalt/._o_g_x224_y413_M3.dat
- smFRETdatasets/Aha1/atp_loSalt/o_g_x225_y272_M0.dat
- __MACOSX/smFRETdatasets/Aha1/atp_loSalt/._o_g_x225_y272_M0.dat
- smFRETdatasets/Aha1/atp_loSalt/o_g_x225_y331_M0.dat
- __MACOSX/smFRETdatasets/Aha1/atp_loSalt/._o_g_x225_y331_M0.dat
- smFRETdatasets/Aha1/atp_loSalt/o_g_x225_y338_M5.dat
- __MACOSX/smFRETdatasets/Aha1/atp_loSalt/._o_g_x225_y338_M5.dat
- smFRETdatasets/Aha1/atp_loSalt/o_g_x226_y211_M5.dat
- __MACOSX/smFRETdatasets/Aha1/atp_loSalt/._o_g_x226_y211_M5.dat
- smFRETdatasets/Aha1/atp_loSalt/o_g_x226_y338_M1.dat
- __MACOSX/smFRETdatasets/Aha1/atp_loSalt/._o_g_x226_y338_M1.dat
- smFRETdatasets/Aha1/atp_loSalt/o_g_x227_y112_M2.dat
- __MACOSX/smFRETdatasets/Aha1/atp_loSalt/._o_g_x227_y112_M2.dat
- smFRETdatasets/Aha1/atp_loSalt/o_g_x228_y107_M2.dat
- __MACOSX/smFRETdatasets/Aha1/atp_loSalt/._o_g_x228_y107_M2.dat
- smFRETdatasets/Aha1/atp_loSalt/o_g_x228_y363_M0.dat
- __MACOSX/smFRETdatasets/Aha1/atp_loSalt/._o_g_x228_y363_M0.dat
- smFRETdatasets/Aha1/atp_loSalt/o_g_x229_y168_M5.dat
- __MACOSX/smFRETdatasets/Aha1/atp_loSalt/._o_g_x229_y168_M5.dat
- smFRETdatasets/Aha1/atp_loSalt/o_g_x229_y170_M2.dat
- __MACOSX/smFRETdatasets/Aha1/atp_loSalt/._o_g_x229_y170_M2.dat
- smFRETdatasets/Aha1/atp_loSalt/o_g_x229_y362_M6.dat
- __MACOSX/smFRETdatasets/Aha1/atp_loSalt/._o_g_x229_y362_M6.dat
- smFRETdatasets/Aha1/atp_loSalt/o_g_x230_y151_M1.dat
[truncated: 3,577 more entries]
