# Supplementary material for: Controlling protein function by fine-tuning conformational flexibility
Source: eLife. 2020 Jul 22;9:e57180. doi: 10.7554/eLife.57180 (PMC7375816; doi:10.7554/eLife.57180)
Supplement: Figure 2—source data 1. [file elife-57180-fig2-data1.zip › smFRETdatasets/Aha1/atp_loSalt/o_g_x100_y393_M2.dat]

//ATP loSalt data set, trace o_g_x100_y393_M2
//<d_d>	<a_d>	<a_a>
2773.14	2288.19	2730.28
5613.89	-260.355	3410.94
7440.33	1712.82	2741.9
1499.54	-261.083	4447.94
2713.03	763.331	3384.65
4660.24	2480.55	4023.35
4077.69	398.403	3366.05
5558.24	1239.27	3383.98
5641.01	367.728	3814.29
3139.36	1900.22	4954.57
1697.51	2165	2142.2
1172.63	3125.61	489.127
3132.74	-36.3742	5511.18
1994.62	2028.69	3588.87
6828.85	1524.04	5774.16
1993.35	1140.95	3574.65
4986.37	1857.45	4803.86
2713.52	-32.2583	6178.18
5216.1	1396.05	6358.83
4095.05	581.287	2955.87
6202.8	386.272	5770.54
2563.12	1647.96	5114.03
3941.9	1295.23	581.245
2587.86	507.541	5963.07
2210.42	2654.54	6261.23
3103.38	622.949	3471.8
4611.9	876.464	3822.84
4066.58	2486.04	4452.44
4444.63	1830.27	2334.33
3176.61	778.752	6180.64
4915.92	772.171	2691.94
4928.55	2113.48	1961.94
2637.24	-10.3216	3703.47
2698.8	666.422	643.625
3892.06	504.323	3152.51
3891.18	1590.71	5144.62
2511.08	177.215	4214.37
3583.98	1523.54	2817.2
3811.88	1072.88	2223.37
4378	107.53	3158.87
2394.47	2625.67	1769.65
1730.62	2353.76	5800.74
2369.47	2025.9	3612.45
6269.44	998.281	4490.61
5192.42	1639.55	3024.72
3421.08	456.993	4793.73
4599.71	506.211	4851.27
6128.17	1408.51	6022.88
4281.5	2209.46	4775.07
2073.14	173.868	4169.21
2932.31	1961.97	3839.16
3099.76	1972.28	2263.27
3707.96	1825.23	1996.66
3391.93	967.107	8562.7
1542.25	1163.56	3728.08
1789.29	2218.84	3472.91
2608.77	583.77	3577.71
4890.46	1284.11	2385.47
2912.12	2122.29	1317.36
828.911	964.991	818.025
3055.84	1209.27	2960.41
2711.96	3275.92	3316.67
4149.79	1562.96	4676.5
3343.06	2297.06	4352.5
2699.4	1639.63	4576.23
6590.6	3047.97	2458.81
3545.66	1304.36	838.562
3879.59	2413.81	3066.13
4796.3	1512.66	3995.76
4099.98	1580.77	6903.21
5182.96	3466.03	4946.01
6690.83	1924.32	3045.88
4326.11	3426.47	4586.42
3749.92	1522.77	5281.14
4098.66	2239.93	3497.05
3719.27	1323.7	4146.52
4738.2	-136.886	4426.62
1155.49	-124.442	2998.79
2416.75	3641.61	2477.97
2951.94	1076.37	4355.47
4250.86	2143.13	2428.6
4799.71	2456.82	5420.91
2695.26	1234.73	5265.72
771.433	1794.9	2433.82
1235.77	2106.6	3021.99
5411.98	1287.48	3248.73
2086.03	2690.09	1250.7
4094.58	2481.5	4455.98
3768.62	803.779	6191.71
4467.21	2981.71	2669.84
5073.57	1314.38	1978.06
4639.04	792.656	3896.97
5568.04	1170.73	4971.26
3202.19	1918.92	3936.96
225.126	1528.93	8202.83
1689.2	584.017	4463.24
4561.92	1453.17	5179.24
3902.47	467.446	2918.8
4853.38	2136.79	2776
3675.93	2906.37	3673.88
2435.26	589.788	2014.31
2695.61	2196.4	3205.92
1415.03	1672.86	5023.71
3738.73	-200.715	4298.88
4644.61	1735.73	4917.87
5119.23	1135.78	3503.42
3075.65	2587.9	3976.75
4441.94	943.289	1506.24
3746.14	1827.36	4252.94
3360	875.575	2869.74
2843.84	1859.57	1978.41
1184.24	1452.03	2633.38
3293.27	1038.14	4140.9
6082.59	-11.4498	4634.27
2440.1	3012.79	2844.41
3721.2	2436.44	2282.62
3020.99	390.062	5402.51
3860.09	1310.72	2407.64
2646.27	1066.17	2678.45
931.79	1070.8	2029.04
3926.75	1224.59	4030.12
3361.89	397.116	5974.22
623.988	444.597	6799.05
2865.7	1987.89	3208.5
6127.64	1897.06	2572.53
5350.98	740.028	3164.95
5277.35	881.145	2706.74
4729.2	2126.91	5872.7
2956.67	718.668	4493.46
3837.08	1162.67	2195.85
877.873	2335.13	1638.01
2131.69	-419.779	2928.08
2119.54	1048.07	1441.02
3657.77	768.216	4933.44
3771.73	1543.45	3620.22
2901.15	1106.35	3197.48
167.346	4156.07	4184.45
735.078	4279.02	7022.09
3062.05	2478.91	2550.78
1460.42	1314.03	4702.45
1586.57	5522.55	4063.56
-439.502	4496	4660.53
2748.16	4270.26	5873.25
1369.99	4284.01	1552.4
373.967	2361.48	3340.49
304.028	5021.29	4049.36
31.6295	4991.28	4375.85
1165.98	5452.13	2713.54
2734.45	3625.27	5001.08
208.146	5891.75	5383.54
-128.036	5420.48	2153.8
762.747	4989.28	1087.58
-177.04	3819.28	6129.33
128.961	5876.33	5490.28
1675	1684.41	3055.89
1146.26	7220.84	5873.87
-497.393	2182.74	3951.84
284.867	4643.88	6400.82
1332.68	1633.05	5431.17
1553.89	3961.78	4350.7
2758.91	4712.52	5169.3
180.449	3696.08	1926.38
-498.311	5427.42	3279.26
817.146	2598.08	4491.22
-371.282	4344.22	1780
1221.4	2913.09	6824.65
1346.27	4230.65	3722.41
1515.92	4078.09	3510.9
1504.61	4185.78	2921.18
447.817	2523.72	4848.45
954.926	3852.73	4075.43
693.857	4664.57	9057.35
159.217	2520.73	4561.38
736.575	3142.25	4845.52
1100.99	3181.33	5689.88
2783.85	2886.9	3740.81
370.164	4121.01	4286.9
1418.63	4434.75	2506.88
-481.572	5249.5	4847.05
1644.38	3464.45	1888.05
870.276	3652.27	3959.82
929.478	3566.37	4621.77
247.248	4680.2	2742.25
1680.1	3178.18	4954.77
-729.93	3289.05	4085.86
-202.626	2804.85	4574.59
627.514	3260.85	925.094
2792.89	2536.03	6783.29
-821.059	2233.38	2724.45
1181.74	2053.08	2603.24
1169.83	3039.56	1902.14
2.33212	3428.25	3576.02
-466.267	4638.33	4139.19
2582.57	2333.6	2968.99
-595.746	1731.53	1327.12
57.6564	2865.73	3421.09
2182.93	2217.3	3533.22
925.152	1142.18	4351.72
17.2776	3511.18	3452.73
-481.068	3430.29	2532.59
1612.07	4238.41	2718.31
-1174.86	1968.97	4949.44
-174.653	2644.57	1821.11
-273.806	3915.59	1907.54
-719.159	2398.42	5143.04
320.712	2825.66	2772.47
1061.01	3407.62	5386.35
-402.436	5119.54	1011.45
97.9594	4516.75	3698.65
-546.101	4854.45	3550.27
660.806	3988.3	3123.58
1348.76	4702.57	1324.21
1670.45	2165.07	2882.37
1585.1	2189.93	1055.19
1513.85	3572.36	4199.79
1056.96	3973.97	6063.79
791.416	1404.66	4780.08
374.967	3138.62	3710.67
3967.92	2961.51	4317.54
1347.47	4591.98	4172.29
2399.4	2474.73	4829.63
-650.746	4831.34	4661.21
-161.246	2891.83	3175.56
2460.91	3144.87	3983.92
3084.38	3860.4	1696.88
359.352	36.5892	2383.49
1645.93	2613.37	4587.35
-72.0359	3726.97	4146.55
1911.23	2175.84	1888.47
3.51907	4131.35	2629.44
466.751	2245.6	2724.45
-1812.19	4025	3869.38
1788.86	2314.57	7182.82
2535.69	2741.21	3490.29
887.975	2139.43	7659.74
1474.1	981.247	4370.03
1912.31	1722.21	3033.89
1618.91	1956.1	3192.98
1292.73	2074.07	2816.07
2167.17	3709.49	4263.42
1131.08	2883.57	4109.3
182.912	3963	890.554
810.916	4683.19	2500.47
-391.423	2187.97	1297.67
1474.4	3659.09	3538.44
1423.19	3456.24	-584.487
-289.662	4214.63	537.291
402.111	4122.22	2010.03
-450.632	1339.28	1302.81
-87.975	1296.53	4408.22
-540.525	3128.29	5053.62
1952.89	4492.04	7529.79
533.011	3169.53	4104.27
93.0533	3766.67	2293.67
1864.41	3130.57	3044.97
592.51	2691.61	1922.8
-844.781	2297.61	6005.32
1368.19	1692.16	2460.77
-1769.32	1275.59	2892.75
-119.591	1509.07	4209.06
605.558	1476.56	3271.68
546.832	4071.99	5788.9
1106.67	2960.15	2682.28
424.674	3626.56	2645.1
276.234	2967.29	4597.09
-707.871	2619.24	1525.66
1101.43	1617.81	5451.42
2043.69	2140.76	3045.49
-177.427	3842.8	2768.1
421.128	1695.83	7056.99
1460.03	2068.1	3993.37
-109.441	3241.79	3469.04
217.674	3129.42	987.335
939.49	1481.99	3935.16
26.3372	2924.34	2394.26
775.643	4584.22	4301.08
1134.02	3828.31	1917.44
1688.86	2190.08	6439.71
1991.95	-1267.88	272.96
-815.118	2611.29	1853.43
2846.2	2947.31	5254.87
1655.9	3466.35	4298.76
1439.89	3602.56	1841.36
40.02	1888.1	4650.67
1523.02	3688.33	1933.61
1337.08	2463.14	3153.18
2458.52	2702.18	1627.35
1329.71	3312.55	5195.44
2970.92	1284.61	2748.51
1074.44	4132.58	669.297
1204.8	2713.84	2202.43
-199.148	1115.97	4536.16
966.159	3176.16	5285.43
359.255	3051.52	2022.41
480.613	2214.33	3701.61
-43.9942	1634.83	2810.94
503.838	5563.24	3383.93
573.204	4718.41	1522.34
2566.99	3929.49	649.023
1037.57	3460.23	3946.66
283.217	2651.32	4042.11
171.141	3368.81	2913.32
2609.66	3284.28	3307.14
690.932	3471.44	787.124
-46.2782	1998.44	1559.44
1714.51	2082.23	7351.92
2731.61	3424.97	2769.78
-71.7667	2655.35	3059.06
-1271.64	1614.22	1684.74
2764.23	2513.82	4244.14
915.216	3807.04	4800.1
667.133	1342.23	1212.63
935.109	2005.92	2481.63
475.721	1922.13	5317.14
107.792	3284.47	2842.25
718.559	4373.55	2538.54
692.167	2308.64	4459.17
879.136	2730.39	3151.93
54.9584	1696	5385.41
694.237	4043.92	3032.35
-78.9912	1676.07	2417.05
564.827	2727.75	2590.9
