# Supplementary material for: Controlling protein function by fine-tuning conformational flexibility
Source: eLife. 2020 Jul 22;9:e57180. doi: 10.7554/eLife.57180 (PMC7375816; doi:10.7554/eLife.57180)
Supplement: Figure 2—source data 1. [file elife-57180-fig2-data1.zip › smFRETdatasets/Aha1/atp_loSalt/o_g_x102_y322_M0.dat]

//ATP loSalt data set, trace o_g_x102_y322_M0
//<d_d>	<a_d>	<a_a>
5848.74	1090.95	10565.5
10876.5	1758.84	10121.6
6199.66	1561.97	5484.91
8379.77	-336.659	7606
6076.8	2794.81	6598.89
5426.94	1213.23	5900.24
7467.54	-468.545	5066.09
9285.35	2604.06	7495.18
7259.35	-352.134	6012.2
5899.24	2522.46	4087.13
5598.98	1916.21	6378.24
8058.58	1879.92	5618.04
6497.71	964.732	7312.9
6567.32	2150.71	7741.48
9433.65	-416.175	7845.66
6026.83	-462.874	4876.41
7424.62	2236.1	8067.94
4498.12	100.262	6943.38
8829.6	-667.559	7141.31
7171.79	237.051	6020.81
-411.44	3844.91	8735.91
8074.05	2283.05	7768.42
8332.36	302.226	8072.82
9553.31	1786.25	3263.14
7962.71	-1017.8	8384.46
6128.95	36.8177	7521.25
6682.22	-427.25	7769.05
5498.32	1349.78	4506.38
4538.36	587.901	5888.28
5039.12	-34.8789	9166.35
3909.13	2164.42	8191.35
3958.18	1238.38	6579.09
6991.91	-297.093	5290.11
7954.24	832.927	10844.2
8064.79	2274.05	6482.6
4097.77	417.867	5601.44
6702.74	2081.12	8033.35
3633.22	797.765	8048.25
11311.5	709	9798.45
11381.7	1003.09	7247.24
4679.97	1254.68	10549.1
8477.08	899.962	5465.38
6302.54	-734.72	5911.54
7638.78	3098.83	4115.7
5753.05	1552.6	5506.76
3229.42	1813.81	7562.51
5501.02	1770.62	7600.37
9612.97	281.945	4818.13
6738.42	-572.313	4975.71
2047.11	-38.7023	6475.88
7634.16	377.589	10050.9
6221.99	1183.41	6627.28
3492.29	673.027	8994.4
9007.82	2743.09	13673.2
5933.14	1901.81	5121.06
5268.18	1299.9	4835.25
3495.36	1046.58	5584.48
6258	264.631	7931.34
8881.39	1572.04	11749.4
9173.38	444.759	7158.29
5548.12	237.04	9964.02
10052.3	51.3564	4319.15
6346.32	1004.98	6404.49
5127.36	836.039	6005.01
5439.33	509.095	5902.87
6321.06	2473.11	4535.19
9221.33	2301.04	10499.8
4197.7	449.978	7746.36
8472.78	729.937	4487.57
8558.23	739.407	7140.59
8966.34	996.033	5963
9915.93	114.057	6805.2
5494.77	516.354	4996.85
5153.99	1517.46	10452.2
2880.72	924.887	8140.68
3773.9	-97.2192	3976.08
8480.82	-1308.87	6718.17
8947.24	1205.04	6186.53
6751.62	311.281	7940.56
9859.38	-1820.55	8392.63
5677.91	-347.798	7460.5
6386.43	1479.13	6042.86
3872.94	1413.45	7472.2
6961.09	51.1091	6315.84
6496.27	1425.91	6947.89
6112.92	420.326	7081.17
10685.7	583.105	7482.51
9391.29	162.693	10327.1
8281.63	-38.0442	4180.19
7223.2	1287.39	7711.37
7552.02	-1140.63	6815.91
10044.7	-766.905	6440.71
10809	-1240.46	8174.73
9947.33	81.781	5279.13
7770.58	213.394	5964.75
8394.04	1005.75	8126.02
10007	775.11	7347.83
7920.19	3491.1	9375.64
9160.85	2530.86	5954.35
5966.51	183.055	2616.34
8773.08	718.872	9026.58
6078.89	1298.26	5352.53
10384.2	-29.9317	7881.81
7116.81	311.813	4085.75
9343.84	1585.16	6525.43
10731.5	269.126	6348.73
6823.12	-225.519	6860
4457.92	992.3	8864.51
6045.29	474.45	7930.34
4896.91	292.619	6023.61
9115.53	135.434	6379.16
10141.1	1148.86	8058.07
10193.1	349.298	5653.5
14924.6	-217.935	8121.27
9092.33	442.907	4587.4
5690.5	1944.11	4399.19
8382.31	-401.477	6494.83
7902.31	1329.18	3639.79
8440.4	722.198	5343.44
7492.92	1516.72	7052.5
6664.85	1590	4527.77
9617.35	729.316	6338.56
6817.68	939.241	8721.29
9123.47	-953.952	5200.83
6947.12	-342.142	9670.07
6126.29	80.3817	9226.16
6529.79	-1189.46	8034.15
7122.59	556.016	4258.62
6910.61	48.8351	6661.39
6769.27	1278.02	5796.96
6546.39	1777.47	4255.69
8936.6	1410.68	9197.26
6801.27	959.513	7099.81
6066.35	253.059	5455.05
8673.15	291.228	6725.36
8873.68	1026.86	6924.06
9496.14	715.832	5538.77
10802.8	1000.03	3982.23
7021.15	1661.49	8651.13
10275	-680.655	8062.46
7676.59	1159.42	5828.9
7521.21	-663.849	4767.98
8847.37	753.374	11437.7
10717.9	349.812	6884.02
6841.98	231.161	7787.67
8391.47	-182.016	8251.26
3759.2	1477.46	9847.78
