# Supplementary material for: Controlling protein function by fine-tuning conformational flexibility
Source: eLife. 2020 Jul 22;9:e57180. doi: 10.7554/eLife.57180 (PMC7375816; doi:10.7554/eLife.57180)
Supplement: Figure 2—source data 1. [file elife-57180-fig2-data1.zip › smFRETdatasets/Aha1/atp_loSalt/o_g_x102_y94_M5.dat]

//ATP loSalt data set, trace o_g_x102_y94_M5
//<d_d>	<a_d>	<a_a>
2396.96	4665.13	4299.21
198.375	2441.74	3230.19
457.553	4703.41	3174.14
4416.87	2054.78	2090.85
5242.19	959.483	2992.3
3069.4	1661.66	2458.82
2527.12	3310.97	2551.28
2158.49	602.829	2592.58
4991.29	366.389	-922.164
4432.42	333.8	4331.43
2321.66	1223.45	4160.65
2760.57	392.089	2506.73
2634.38	1716.8	2560.92
3105.17	160.262	4392.88
3276.24	2111.47	2250.24
3775.74	346.819	1765.94
592.517	1012.95	4742.38
4875.6	1529.48	3302.71
1101.91	858.59	2032.22
1000.89	333.504	2056.06
2482.82	-1145.59	2619.57
1923.02	1573.54	5149.37
1122.69	1611.31	3289.43
2475.07	1649.22	4619.48
2640.99	1077.33	3133.55
3545.92	1379.74	84.9527
3804.55	846.771	4590.37
3261.53	-270.333	2577.37
3012.23	-281.003	1522.93
4189.12	-188.442	3913.34
1189.02	1167.93	4901.69
1387.8	1256.65	2740.07
1181.96	220.38	2011.08
2602.74	1697.32	4837.15
3596.32	1478.39	-270.896
3980.45	1172.33	3131.4
4631.96	1340	2031.58
5041.86	1680.15	1587.14
2263.8	975.259	5164.7
136.71	1206.46	1809.16
1104.52	1725.31	3538.76
2983.48	1240.11	3955.88
3401.73	856.838	3429.64
611.996	1477.55	1656.98
940.96	1140.29	2850.63
2815.16	1314.39	6083.25
2497.63	-123.869	1377.04
3114.92	919.133	4095.86
3450.73	1820.83	1084.53
3308.51	2541.45	2344.21
5366.55	152.778	1001.62
6896.15	367.471	2539.63
2834.98	507.779	5075.5
2829.62	1513.83	2995.03
2073.42	76.1026	5631.53
1533.23	203.115	3747.32
4113.75	-148.438	3510.85
2192.47	605.473	7771.21
2261.41	-159.74	2867.24
1556.64	-168.444	1941.96
4689.64	-101.121	1315.67
3413.66	-448.718	1403.25
2257	32.5066	3755.75
2901.84	301.161	3426.69
3401.67	203.076	553.265
4326.87	786.809	3377.1
1564.18	805.697	1292.18
2548.49	1620.55	4977.48
3388.09	165.511	4186.37
3746.02	1332.85	3805.95
1574.37	1168.27	5385.94
2731.85	-307.33	3845.27
2118.71	-379.682	2274.32
1790.86	3056.78	161.785
1892.19	4067.95	9535.93
-720.871	2059.86	4172.96
636.152	2575.23	2540.22
1258.37	1717.22	6218.75
3593.24	1761.73	2857.39
-1171.95	3614.14	2698.45
1593.33	171.263	36.3345
3370.55	-699.061	3510.08
3103.74	3061.68	5381.62
365.934	701.631	3256.08
2065.98	5533.9	2173.37
-592.655	1909.19	6756.2
1259.82	2663.87	2381.64
-18.064	5169.2	1146.51
1588.52	3914.84	3136.44
41.2895	2947.71	2507.8
-168.65	2994.86	3354.86
526.201	2900.97	3294.41
2898.56	2751.41	2487.5
922.213	4768.95	4786.27
739.107	3240.67	2062.51
1419.39	3923.09	3091.93
2371.1	4570.02	1363.92
448.624	3105.23	4756.58
-438.074	3342.65	1599.52
2171.2	1948.61	2245.36
0.931567	2144.97	4659.3
2242.35	3069.61	2277.51
-227.3	4450.17	1931.56
307.126	5024.57	3142.93
1972.14	3049.72	2371.9
1129.3	4213.55	3725.64
2046.71	2712.97	2987.2
-885.304	3642.38	3996.4
1050.75	5237.77	3168.57
1230.69	3574.99	3033.45
2350.32	3473.07	3496.44
-197.278	4745.01	2461.23
2994.21	475.687	2566.4
337.872	592.248	1470.2
2952.6	716.244	3529.98
4686.87	818.65	2108.54
2365.33	152.358	1184.52
964.524	-191.685	-148.146
3325.41	1743.7	719.192
4424.4	734.76	4210.86
2270.29	678.222	571.1
3449.43	1104.99	3144.56
6231.47	692.926	2028.94
736.416	455.314	6748
3567.8	-1017.56	4091.82
2874.66	935.847	3794.93
3111.27	416.823	2361.68
159.935	-1449.02	3326.74
2905.02	555.745	1035.86
6467.88	-379.15	896.85
3711.65	-183.566	5246.67
4082.36	1715.87	3793.97
4335.29	370.144	2363.57
2732.81	768.917	2039.33
4212.37	-691.099	357.504
2670.06	1818.99	2862.62
2022.62	1268.24	1923.09
3026.9	1049.24	3515.5
3073.85	1907.31	140.121
2520.45	368.833	3694.74
3697.43	512.073	2000.95
4796.34	142.548	-831.442
1882.82	-270.934	4598.02
5883.2	-482.926	3001.85
2600.88	187.66	2832
4650.99	1902.34	4565.31
4990.23	347.123	3688.89
3425.44	-238.7	534.793
2696.64	-300.466	5447.76
1930.28	43.3662	3708.37
3976.01	499.912	2193.94
2349.74	167.369	618.878
4656.83	659.566	5281.52
2784.09	215.718	3357.79
3951.89	745.847	1741.83
2272.84	2278.39	3495.55
4356.84	873.731	3542.51
3872.12	500.022	3027.63
2631.33	2710.32	4049.52
4469.91	497.631	863.496
3502.95	691.044	2822.3
1936.26	199.381	2236.59
3753.21	536.64	-47.6615
5455.89	-605.631	1147.28
2726.72	1672.23	3196.72
2020.09	89.0251	1936.01
4348.65	-416.675	4753.94
2688.16	1928.44	2320.24
1566.39	1189.35	4124.69
1118.2	953.598	1600.95
4982.62	1092.4	746.502
4495.63	1002.97	4607.89
4017.18	505.301	3295.86
3510.33	-137.144	2346.3
2628.23	2122.65	5017.12
