# Supplementary material for: Controlling protein function by fine-tuning conformational flexibility
Source: eLife. 2020 Jul 22;9:e57180. doi: 10.7554/eLife.57180 (PMC7375816; doi:10.7554/eLife.57180)
Supplement: Figure 2—source data 1. [file elife-57180-fig2-data1.zip › smFRETdatasets/Aha1/atp_loSalt/o_g_x103_y66_M0.dat]

//ATP loSalt data set, trace o_g_x103_y66_M0
//<d_d>	<a_d>	<a_a>
5267.99	-233.394	13169.7
5234.89	3923.5	7962.12
6294.68	-30.4513	7129.69
4240.71	276.174	9617.17
4961.97	1935.45	8041.98
6413.77	540.06	7248.06
3909.06	186.633	9714.73
2911.05	1217.67	6422.45
4737.64	1577.61	8027.47
1182.31	107.996	6929.26
4334.97	997.332	8414.49
4634.4	1175.58	6190.77
6254.53	-61.2079	7520.51
6081.81	1416.1	6194.54
8407.15	394.709	5690.05
8821.65	-180.971	8515.47
7060	2073.19	7711.41
6020.53	1685.94	5674.77
6234.87	593.557	6260.29
3281.89	783.523	8622.75
6105.82	215.706	5586.66
3624.98	612.322	8374.4
2384.18	2866.88	9065.42
7961.02	627.424	7324.37
3090.59	1523.92	7913.75
6013.12	643.236	3284.18
8832.87	797.657	6194.55
5401.58	112.13	6730.44
5088.76	979.783	3701.11
5681.05	-87.9128	9917.8
2770.03	568.436	8472.04
4452.58	240.34	6626.56
8740.11	1623.71	8905.32
4395.2	-41.3875	10599.1
5080.37	1500.46	7993.97
3966.22	1078.16	8986.38
2861.73	1223.16	6803.73
3705.82	1750.3	6909.49
2563.97	554.546	7491.57
5793.38	-128.479	3805.07
5952.26	1482.85	8663.2
5455.26	804.787	9756.06
7516.07	2992.11	6861.66
3182.05	1161.02	7978.85
7377.54	2878.83	3623.6
5617.17	510.935	9603.45
5954.57	1132.58	10054.7
6265.67	2050.69	13778.7
3025.13	140.73	6937.17
4293.63	-938.229	10393.4
5433	1812.83	8891.09
6905.15	172.929	7094.96
4998.74	2970.66	6012.05
4908.11	2147.37	8437.12
3090.17	-69.2472	6673.03
3938.74	-265.816	9422.53
6974.69	-993.361	4085.95
4599.11	1275.89	9388.19
5810.58	683.517	5083.54
3509.04	1151.4	7591.37
2976.31	1235.64	8327.61
3291.13	1099.1	6942.48
2932.86	2019.41	5569.76
4419.09	511.572	5566.19
5091.99	264.186	8401.09
5402.57	300.659	1810.81
4030.51	1637.86	6194.15
6586.26	1285.54	4258.39
5756.7	1159.35	4284.05
6251.79	1442.46	9502.7
4914.2	438.757	8920.17
1865.9	1281.11	6828.48
6262.62	396.615	9658.79
5081.71	1661.63	7988.07
6985.75	760.572	11549.1
5491.43	495.318	6406.68
3429.77	1768.24	9044.04
4440.92	-539.723	5217.6
6894.54	1949.41	8960.45
3047.36	896.19	8239.11
6228.95	-888.222	10741.9
6999.51	91.8624	7540.26
6175	1258.58	3185.73
5036.32	284.778	7216.09
4998.27	1013.46	5541.85
7950.85	797.559	6938.73
2994.5	1103.81	12611.7
6386.76	-1038.03	8833.26
7487.87	881.733	4725.07
5940.56	462.075	9015.66
5174.99	1088.27	8060.38
7306.04	-296.711	1425.4
6388.5	692.682	10894.6
1600.49	1272.27	7064.28
6606.18	122.208	5765.17
5331.83	1416.87	8378.41
5461.13	872.646	8371.56
3944.25	-1086.71	4506.08
6471.33	-210.552	6581.58
3836.34	785.503	9911.6
4878.37	445.653	6428.48
7380.61	702.198	6508.25
5334.52	1285.14	4870.69
1318.98	936.549	6420.13
5619.66	616.03	7898.9
3422.93	256.716	7463.1
5442.71	184.283	7705.08
6632.31	-255.463	8325.17
2564.34	1749.71	8649.54
4386.95	248.519	6338.22
7431.26	822.368	6468.46
2940.77	-1214.35	7168.25
8714.3	275.638	8992.77
3887.99	974.99	7038.13
4739.11	408.276	8436.51
2879.58	1367.29	4983.03
3851.89	609.755	4507.89
6032.75	1111.31	8695.55
5302.43	1614.93	5540.9
4786.05	-737.972	7014.81
1480.62	-494.451	7238.54
2609.85	-404.959	9015.66
7652.36	1544.59	6246.89
6871.34	-549.075	6185
7876.27	240.496	7033
4314.35	623.521	4304.54
5589.71	-365.253	8345.87
7311.47	1109.82	6908.09
3809.48	1409.09	6989.64
4434.45	1807.6	7776.47
2828.71	2842.14	6508.26
6223.54	74.2057	4605.53
6144.82	2079.95	6819.8
5237.74	637.859	6025.4
3163.28	1483.69	3872.45
5663.72	705.472	8113.47
2425.76	940.045	4901.71
4103.03	1126.04	6983.51
6000.83	701.982	6217.39
5691.55	121.19	4207.12
2532.23	643.742	7413.15
3504.33	1608.55	7524.61
3657.07	280.871	6313.15
6017.94	621.104	8054.19
6078.13	-283.566	7257.05
2957.95	-75.5318	7868.57
6636.61	266.032	3554.21
3098.67	839.371	7534.44
7970.37	-355.601	7014.51
5512.12	359.651	7705.12
3373.88	1053.78	6462.2
3244.57	396.027	4049.22
6035.72	-230.946	8064.86
5880.84	1747.31	6488.72
3363.61	841.109	6380.12
5837.7	-480.776	3205.29
4694.5	-150.686	7866.46
5522.97	-327.475	5570.37
5178.97	875.9	7740.07
4627.92	2897.73	4674
3097.13	917.208	9733.56
3318.1	574.823	7789.48
3193.78	1261.82	5156.79
1838.35	498.95	5151.27
2757.34	-669.441	4800.79
3771.41	2548.64	6633.87
5595.78	159.798	8772.68
6585.76	2712.16	5320.17
4764.05	1645.67	8216.83
6748.47	-412.579	6155.54
4756.11	338.289	3922.92
6018.56	944.093	3895.85
3863.24	1575.08	3531.35
5628.43	809.864	7060.09
5153.8	138.556	6054.46
6317.94	296.498	9088.58
5646.53	321.766	5084.6
7422.92	1048.81	6229.94
5844.93	-53.3765	4257.29
4540.7	355.715	8113.65
5269.59	2943.83	10433.7
7009.54	2460.49	4079.15
6491.98	652.872	10216.3
4649.44	2717.44	7932.83
6182.16	1053.93	6731.52
7204.17	776.88	5069.46
2677.88	719.378	5857.64
4522.09	2558.55	4129.89
5350.4	676.654	6799.35
6494.61	132.156	7939.72
4238.35	-175.022	8776.86
2636.35	271.669	4832.88
4168.93	856.913	8240.74
5220.1	1247.84	7103.41
4674.18	1648.93	2559.75
1679.93	1681.34	10752.4
4061.64	1741.23	5082.57
6962.35	1078.39	3554.23
1594.06	150.585	5183.44
3525.5	1003.19	6507.1
6759.14	26.2668	6658.07
6085.69	2347.34	3103.93
5258.52	1449.26	4701.33
6358.95	-300.746	6115.12
6586.05	393.18	3001.19
3883.87	-203.528	9383.55
2172.67	3561.59	2967.79
5103.18	58.2748	6102.32
3946.79	-145.388	8345.72
7408.12	2356.57	3534.17
4101.78	1380.3	4675.51
4513.09	610.247	7642.87
2691.95	-490.236	11072.8
4092.94	3201.25	7139.28
5992.87	-489.465	4524.56
4663.24	-997.93	8693.25
6125.36	2256.36	8875.97
3506.85	45.3252	6886.55
7575.82	-693.449	6209.53
5688.01	1214.59	6070.65
3783.99	2346.55	6363.65
3545.7	795.859	8332.47
3926.47	730.928	5097.48
1441	-67.8327	3820.24
3989.19	2361.43	3897.14
3573.49	661.715	6556.09
5127.56	196.76	6268.23
3871.07	-408.226	7490.21
3355.09	773.647	3559.96
2635.85	-393.666	11352.5
6094.09	-671.427	4504.04
7605.68	888.585	6219.93
4072.92	1110.71	9004.42
1935.3	3412.56	5415.23
5943.94	1864.18	5889.19
4187.98	73.4775	3281.57
1643.46	1083.2	8656.23
5671.8	1290.44	4281.56
3546.28	491.143	9361.04
4699.28	293.126	6713.14
5497.14	803.395	11834.3
4418.99	874.77	5740.48
6698.75	1239.36	6778.99
5071.04	1433.98	5074.57
3294.78	-1724.01	6668.06
5879.03	894.001	11273.3
3343.15	712.871	8993.92
7439.08	1234.33	7271.82
6363.73	1776.01	6006.95
6290.67	-55.2889	8864.35
4770.11	517.749	4941.17
5949.81	966.521	7123.73
7368.09	1053.59	9755.76
5922.01	668.893	9807.43
4626.04	952.093	5913.84
4900.61	1310.91	6551.53
7190.97	1676.72	5608.59
5850.19	1440.68	6600.95
8258.22	452.325	6393.39
6024.85	907.095	6823.02
6924.47	14.2816	5438.52
3408.19	795.999	7270.13
4446.79	-359.108	8859.06
8578.68	715.58	5272.04
5141.67	795.878	9987.67
5860.07	171.409	6724.07
5109.68	-66.8876	7420.36
5861.83	279.532	5161.43
2734.35	1128.29	7453.39
3436.32	3414.55	6630.96
7128	255.986	4737.12
5953.98	3035.89	5667.93
4896.93	-217.126	7198.96
7280.76	802.985	7770.39
6118.44	720.732	4584.01
7050.59	133.265	7441.81
4459.99	-137.571	8754.71
5734.45	235.982	7483.41
8574.31	1801.43	7196.52
3931.93	1812.14	8574.75
826.848	31.6508	6469.83
4246.69	-287.896	4211.28
4124.75	1720.4	10819.3
4769.8	-167.083	4543.08
2918.19	-843.415	6862.86
5205.62	14.6541	5117.35
4061.91	1073.41	6949.88
6885.12	1923.4	5589.53
6845.25	454.897	8126.53
4618.95	83.3473	8486.21
7555.25	646.846	4934.76
7733.78	552.419	7591.35
10763.8	2416.94	5930.95
3898.56	1508.92	7356.37
9639.61	383.842	7462.1
3918.59	1429.11	6687.36
6136.11	1050.77	7559.84
6940.94	1103.96	5346.8
3742.7	1380.51	8380.44
4363.64	4112.47	4531.48
6208.15	817.708	5940.84
5302.26	678.148	7529.68
6594.96	2303.39	10185.7
5807.88	655.724	7631.03
3443.07	-254.337	9519.95
5581.44	890.547	5185.85
2167.66	1008.37	7882.13
5102.07	1951.85	4965.43
4343.43	577.369	8738.5
3394.99	1763.27	6626.83
3708.39	2065.97	8953.41
2709.07	2833.8	6889.92
3784.13	635.057	8761.86
5154.28	561.049	6547.92
6842.92	603.166	7650.69
3807.65	71.3653	8631.09
4510.61	2148.6	5451.02
3556.58	2362.19	7321.99
5424.92	442.708	6389.38
