# Supplementary material for: Controlling protein function by fine-tuning conformational flexibility
Source: eLife. 2020 Jul 22;9:e57180. doi: 10.7554/eLife.57180 (PMC7375816; doi:10.7554/eLife.57180)
Supplement: Figure 2—source data 1. [file elife-57180-fig2-data1.zip › smFRETdatasets/Aha1/atp_loSalt/o_g_x104_y330_M2.dat]

//ATP loSalt data set, trace o_g_x104_y330_M2
//<d_d>	<a_d>	<a_a>
6357.84	400.555	7904.66
10179.4	1052.83	4224.9
7992.3	710.997	7589.37
6922.13	-27.259	7668.04
6459.15	1338.92	6219.77
8921.18	3319.49	6694.27
9980.11	461.067	7109
6401.8	1704.36	9752.25
6625.17	1927.66	7834.94
9073.1	89.2738	5870.13
4552.19	403.606	7749.48
11805.8	50.945	7006.54
7446.59	2568.07	5520.7
8245.13	-70.9076	10124
6408.86	424.566	8479.92
7921.72	-1245.68	8643.69
9111.37	658.384	3227.82
4286.91	-847.247	8978.8
8774.47	-705.913	9152.33
7691.18	277.638	8669.41
6448.44	183.095	6481.48
5613.05	348.155	4196.68
7983	767.694	7988.75
7522.84	-31.9534	6046.55
5439.2	1514.56	10235
6523.62	940.858	4870.62
4568.83	-709.733	6290.85
2820.48	920.455	5992.29
7905.96	905.428	5294.88
6474.68	1512.54	3454.3
8060.23	-983.693	10150.9
10562.4	719.872	10105.6
4100.34	830.206	5876.42
7437.39	-393.744	6213.31
7091.88	1078.89	8627.58
5697.54	-499.294	5280.41
5266.54	1514.43	9031.38
8944.74	2231.79	7041.73
4506.56	783.24	8838.98
6357.78	1584.98	7565.08
7506.14	-246.725	8538.37
8345.5	203.74	6581.75
6170.15	502.825	6519.68
4296.04	652.554	7510.03
7712.83	318.254	7386.52
6941.5	-787.744	7574.85
6172.22	1149.36	8275.77
6701.34	723.158	10302
7548.77	2022.85	6662.69
5537.53	-304.108	6083.93
6780.68	-229.091	5871.02
6051.68	1033.01	6455.76
4842.23	624.025	8388.73
6280.66	945.606	6209.52
8725.64	-442.322	6601.93
5852.47	2033.11	9465.18
4350.55	-337.049	7336.42
7927.53	269.815	7570.54
6527.97	-203.49	7544.2
3699.52	-102.935	8939.04
8200.28	-1115.65	6638.68
7009.93	1253.77	7570.24
6623.14	398.148	8362.94
6516.62	1092.38	7675.02
7047.79	1126.72	6169.9
5711.14	932.907	5142.75
6121.8	-1146.89	5909.23
8710.28	-797.088	7864.29
6077.96	982.608	5675.41
4453.67	-582.217	4940.71
4879.1	-367.428	5725.39
5364.06	-730.54	4622.5
9278.79	1321.29	9216.51
5813.15	1587.62	6546.92
4072.19	-466.852	7068.39
5490.1	373.765	9457.21
4842.48	-27.6962	8686.72
8404.37	248.808	4626.86
3632.82	682.772	6061.79
4110.07	1322.76	5714.67
4463.29	-510.723	8626.4
7561.14	265.194	4232.25
3838.24	-524.936	8591.12
6199.03	-476.275	9500.55
7547.34	1344.91	4897.63
6680.59	25.5063	5560.33
4907.95	1097.17	6933.65
8162.32	359.118	6419.24
4717.69	-98.1848	5783.62
6019.68	770.7	5883.98
5254.88	1309.63	11270.3
4171.88	2393.8	5365.54
6188.61	1732.02	6423.94
6731.12	1367.24	7618.75
7395.16	378.487	9125.76
6304.43	379.111	7454.29
3669.61	433.01	6369.78
6092.78	256.639	7562.29
10943	1090.48	5157.62
8958.79	-1197.33	7984.24
3397.48	629.65	5618.85
4071.99	-425.133	9320.04
3666.22	357.377	6850.1
4383.35	1273.59	7263.7
4889.87	2.82071	7807.98
5977.09	695.953	6671.45
3514.39	742.732	5948.62
5765.07	-130.964	6961.64
4417.01	1582.67	6852.82
5385.86	1596.82	8331.54
4785.28	1332.57	5274.14
6314.58	584.716	6012.09
7640.72	153.393	5534.32
8278.82	807.636	7763.98
6958.55	-33.2091	7383.53
6758.79	-519.965	8300.9
8826.74	-223.556	6532.6
6177.6	269.02	6525.65
6617.27	90.6344	3703.45
4986.17	-645.152	5553.53
2795.31	140.539	4293.69
5743.85	1256.9	9460.23
2124.47	1504.85	7021.1
7235.55	848.65	6474.49
6103.97	173.132	8707.81
6085.24	1509.94	8291.17
5813	1101.13	6491.47
5509.68	541.401	5593.75
3504.05	1576.7	8306.06
4502.88	528.914	4739.11
3592.85	2436.09	7833.75
5894.66	3594.21	11809.4
6775.99	978.131	6242.75
7149.37	640.537	6161.67
8486.86	-395.432	5180.72
6210.77	335.52	6044.59
10045.2	559.505	8381.52
6479.49	126.216	8162.14
5265.07	-342.687	2900.73
6135.02	-208.825	5784.54
5857.93	362.05	3154.95
8287.28	605.213	6859.09
2803.73	-156.286	7901.28
10829.6	238.01	7515.66
1361.26	-754.06	7514.33
4755.13	-1163.88	6863.49
5699.39	2169.88	5884.57
5465.23	1869.14	6675.5
4969.27	868.376	5784.1
8028.72	401.79	5715.89
3918.49	1206.57	6099.13
8467.45	-359.62	7942.27
6854.76	-550.056	7794.78
8338.95	-709.021	4073.87
9151.76	-1498.18	8480.86
5308.1	71.0675	6423.2
6511.9	-386.206	7025.64
5185.52	-585.141	7467.14
5506.99	160.532	6461.64
7128.29	149.11	7836.69
6275.84	1849.6	4971.76
6179.65	49.0852	6920.99
6621.53	883.038	5683.08
11257.7	1426.58	8220.03
5002.37	-158.15	5216.28
5413.93	-216.226	9636.05
5904.96	623.039	5968.97
4516.84	1409.78	7202.08
6940.79	1400.83	5705.02
6114.08	396.574	6034.35
5318.93	573.33	7291.02
7514.8	239.537	6931.5
4455.99	1393.69	5428.8
6920.42	-30.4744	5301.44
8720.74	2143.51	7285.16
7603.46	-618.656	8507.17
8307.35	364.538	6323.96
9758.37	1001.26	5694.12
5739.74	988.657	5172.81
9472.31	-6.22011	7822.63
6243.17	1018.48	8229.02
8483.66	-659.202	4625.85
6724.24	-646.042	7524.41
4071.74	-1117.63	6221.69
4980.65	-14.7745	7242.84
4564.3	-953.844	5059.08
4541.67	902.638	7538.71
8282.99	-162.111	5156.38
8441.07	97.0266	8569.91
5884.09	644.777	6399.6
4707.22	-287.654	11290.5
4772.5	1213.81	6306.76
5841.13	381.31	8757.86
6598.73	579.16	4985.76
6639.35	-345.782	8024.96
9388.73	818.815	5249.06
7173.65	2191.61	4751.33
8151.36	2392.81	6088.57
6393.31	419.372	4723.6
5755.15	496.813	6373.28
7534.14	1675.56	7516.89
5869.69	-170.894	7608.83
5952.17	912.738	7099.51
7051.32	873.682	9145.14
6585.97	-108.646	8815.56
7560.45	294.269	7340.57
4437.9	-547.913	7128.8
7131.01	-531.432	7005.26
4977.45	487.812	4644.82
4894	374.749	5544.42
6708.16	-439.274	5390.62
5285.78	99.8084	6523.97
6575.49	-561.402	4551.3
4964.36	-429.109	9708.62
6120.95	167.16	9364.62
4005.62	-108.472	7465.04
3616.97	52.1566	8153.34
6679.08	-573.233	5873.73
4622.3	103.678	9768.64
5723.85	-417.973	9401.9
4906.32	449.727	8507.09
5312.21	426.45	5642.04
5878.38	-528.448	7312.44
7873.51	877.824	6486.56
8583.81	1144.71	10430.8
8773.03	-1090.65	5839.05
8478.8	308.177	7025.35
8145.31	771.047	7478.81
8227.15	-86.9844	6746.59
4955.3	2274.44	7064.94
9422.57	-583.285	6071.83
4580.98	1631.33	5939.65
7067.29	1360.79	8922.38
4847.69	-113.75	7095.78
5208.5	-525.522	8858.47
5570.31	475.078	6170.18
5083.17	-224.978	8554.96
6092.96	1375.15	8908.69
6613.97	-459.61	6693.07
6189.47	623.263	4906.84
8300.37	1939.56	4752.06
7019.25	1179.17	5483.04
4571.42	195.443	3786.28
7981.29	307.735	6414.36
8009	1976.1	5301.76
3431.18	200.477	9533.75
3998.42	926.377	5334.16
4684.13	2238.23	7100.97
10272.9	806.745	8296.71
7263.47	-905.613	4276.44
4972.77	376.331	7565.23
7238.44	541.108	9866.65
5528.71	409.877	4942.19
5332.51	-206.485	6363.4
8483.19	1657.41	7420.65
6016.01	-175.116	3213.7
4972.17	102.135	7671.33
6919.81	-1163.81	7807.85
5704.7	962.835	5062.38
5527.51	628.623	3876.45
3418.1	-58.5557	5063.08
8216.99	1733.15	7740.25
3739.54	1097.61	6480.12
6142.73	-127.409	8759.43
8056.35	113.625	8336.98
6268.97	683.593	7687.48
8655.59	-147.574	8401.57
5985.13	979.985	9700.78
5723.05	2803.57	9215.48
7326.33	184.425	5733.48
5054.15	852.116	13774.9
9494.63	172.441	9932.34
8847.17	-553.273	7353.98
8563.86	-473.439	5211.61
8450.75	408.943	6154.59
5516.95	-308.738	6588.29
3917.94	-396.017	10045.7
6891.8	179.526	8891.38
5365.1	407.273	9536.19
4661.38	971.844	6520.33
5828.35	130.722	8515.34
5004.34	1309.43	8172.22
5965	912.772	8945.95
4977.56	1034.56	11157.2
9246.55	984.121	6109.71
5667.66	294.337	7468.08
7142.38	-189.704	10592.6
7175.86	314.758	10462.5
5776.04	-137.035	6426.24
6187.31	199.739	9920.62
7713.98	-612.627	10369.3
6243.92	-476.835	9142.42
5096.4	444.394	9705.96
8064.29	171.262	9173.32
4679.74	161.78	7072.06
6715.54	291.747	12031.9
5923.33	687.625	7985.19
1741.73	-912.56	8893.04
7111.28	1616.53	7446.14
3828.62	1383.19	7944.58
7521.19	737.696	8060.12
7909.97	765.716	5017.07
2796.2	1671.86	9344.47
7275.38	483.3	4985.47
7924.04	1359.2	10726.3
7299.75	1334.65	6574.77
5192.2	643.572	6937.58
5659.93	1320.8	5966.75
5464.01	963.826	8105.89
5913.29	-912.239	8001.23
7661.1	736.228	8715.96
4461.63	1054.47	6829.23
5425.06	200.221	10860
6592.85	-605.267	9047.23
5382.85	372.514	6054.27
7567.54	-472.896	5041.96
3807.57	352.783	11202.9
8522.46	-1246.17	9867.2
7469.35	-614.613	11010
7287.86	-580.463	8676.73
7232.34	207.989	7584.06
5053.66	358.569	8832.65
8358.33	85.4755	8871.63
3188.21	852.64	6629.64
5898.43	791.768	6660.05
7878.61	-313.219	7564.36
9103.5	1642.43	5946.99
4675.29	65.3589	9017.08
7105.75	-200.67	8508.86
5508.26	-5.66652	5675.73
7767.27	678.839	6430.04
5096.68	501.227	7588.67
6797.98	53.8644	5782.65
2467.09	762.911	10939.5
4307.35	937.045	7645.92
4404.27	378.599	9057.96
6121.1	-71.9311	8891.46
5130.12	-348.963	8471.18
4926.22	289.479	7064.09
5235.23	193.636	8910.81
6960.13	707.486	8363.81
5751.06	-1312.55	8114.57
10681.2	-1653.87	9062.36
5187.34	1078.34	5046.2
6441.21	1980.69	8252.09
7499.77	269.132	11692.3
7816.1	786.506	8436.12
7033.23	863.649	11733.2
2801.24	348.823	10432.1
4677.27	-10.9613	6609.26
8144.79	936.433	8583.02
7243.7	-455.991	5623.57
3832.03	-799.229	9286.5
4667.23	-61.8256	8387.06
5434.8	19.956	7649.43
7301.16	-48.7327	6776.82
3328.63	-1550.23	9353.47
8577.91	-1053.99	8562.3
10195.6	-69.471	6107.96
5114.09	-994.05	12308.1
4409.96	526.751	7908.33
4108.29	-208.828	5775.03
5354.79	187.427	6462.37
8443.83	302.23	6482.34
3447.35	-592.385	10863.7
6525.52	794.034	9826.61
3340.14	642.651	8072.33
7657.62	203.085	11101.2
5302.08	288.797	10919.4
2080.06	880.783	7810.07
3482.6	1690.72	6178.71
581.346	3562.74	7884.55
2676.23	1069.94	7631.64
2040.81	1741.36	8670.63
3446.94	2305.14	6962.96
1838.39	569.885	6475.24
3668.41	1316.1	9412.76
1879.26	3270.03	8633.57
3214.92	-111.261	6076.09
1705.95	1283.1	10063.2
2930.98	1372.11	7907.5
2755.6	2608.95	9632.41
1193.41	494.411	8547.95
240.555	68.7264	7507.33
2125.43	1844.83	5266.2
2214.98	3269.28	6059.18
736.154	1238.76	8764.08
2119.73	854.714	9884.21
1889.81	1234.81	7323.92
3873.84	3225.74	9105.7
2820.2	1592.47	9923.81
2819.58	2089.79	7300.18
515.803	2585.52	7653.49
3053.85	1793.4	7112.24
2845.48	1578.73	5932.75
2851.76	2352.29	7182.5
1665.33	1726.71	7203.81
2646.34	2188.81	8253.79
505.756	2214.75	9337.8
2588.11	739.4	6971.64
985.037	4551.51	6068.23
2153.06	352.648	8149.88
162.557	2643.95	6289.98
100.381	1147.76	8529.8
1670.32	1012.55	12490.6
2791.11	2485.36	8632.54
532.383	3303.79	10649.4
519.17	2088.21	5879.84
2237.14	1258.11	8979.6
1674.39	2110.22	7170.73
543.789	2395.94	8427.16
2403.75	1767.83	6451.34
2321.78	2442.99	5373.39
-683.804	2839.28	6033.32
3822.86	1007.38	10965.4
4274.3	5161.05	6460.53
3048.48	1517.27	8081.89
4125.56	3608.84	5729.12
575.081	3393.1	6154.31
2252.41	1755.42	8251.74
459.547	1404.35	8722.39
2683.36	50.1727	10009.3
3569.65	980.629	8887.63
1842.44	3145.93	10828.7
2739.85	1676.11	10236.3
1065.72	2992.28	4141.87
3470.09	1643.86	8481.58
807.859	1714.71	9024.71
2242.31	1175.72	9258.77
5123.65	1590.36	8831.92
3167.02	2162.66	8697.64
3514.87	1264.2	6605.29
1959.52	1219.42	7355.19
453.475	1051.68	3852.79
921.081	791.241	9452.61
853.413	2828.69	5615
1587.44	4307.39	7487.04
1179.35	1975.97	7308.87
3419.7	3845.89	7834.68
1763.51	3501.44	6802.49
1528.12	4110.08	5843.75
1479.33	2130.53	7226.85
3805.79	2794.47	8218.8
1329.87	2451.41	9345.41
3642.87	3483.18	8605.35
4290.81	990.989	6596.06
2228.59	2564.75	8947.6
2726.07	1250.49	9723.78
5027.25	2492.31	8029.64
3573.51	1548.4	6514.68
1277.6	969.956	6427.68
851.764	1898.7	8868.42
3329.58	2640.82	5585.48
151.434	1913	10039.2
311.694	1380.04	5789.16
5630.6	1666.47	8441.57
5174.03	1374.73	10480.8
892.598	934.972	7990.27
3159.97	1947	8409.33
1374.95	2109.51	9853.82
3106.66	3945.51	7263.68
228.066	710.683	5754.75
704.38	4035.39	9139.21
2677.01	1529.34	8037.43
1529.28	842.153	9825.4
1463.06	257.83	6718.56
1952.92	2344.78	9969.41
1424.26	1542.43	6999.69
986.182	1987.75	6073.72
485.049	2021.02	6390.8
4910.39	1709.97	9237.7
1858.33	610.66	8654.62
1791.25	2067.07	6505.27
2403.12	2439.22	6009.8
3787.64	1154.4	11261.2
3236.69	1092.2	6531.65
4409.75	2146.38	7328.52
1100.66	1687.26	8684.9
1537.4	1386.24	11586.7
1802.34	847.381	6724.53
1265.79	3525.61	4610.11
3171.66	1105.9	8501.6
1312.07	1733.34	7753.44
4284.65	-72.7749	7804.92
-560.046	1868.28	8578.25
1947.75	3659.56	9486.01
-223.691	3176.1	10133.5
4926	1707.3	7052.72
3821.89	2210.06	8310.55
3153.72	2657.15	8141.03
2493.83	1318.08	9033.85
3248.15	1082.05	7470.4
1297.76	1577.14	10057.2
808.514	4433.53	7951.04
4566.23	1788.66	10040.5
659.771	1818.9	6069.06
3738.52	1790.05	8247.12
2641.03	268.672	5526.54
2431.24	-121.96	7117.74
2307.19	2360.14	9235.86
3193	1561.43	6192.74
4390.93	2822.31	8366.45
3180.95	1136.5	7359.47
3736.98	1551.82	7241.12
2667.68	962.372	8151.29
2954.44	1383.52	6986.37
2497.75	3040.02	9953.57
2738.83	3685.46	9897.18
2610.1	951.696	9747.38
732.987	4864.36	7257.37
2277.82	1648.34	8299.18
2604.52	3567.19	5104.07
831.878	1806.75	6576.82
994.269	3551.38	5008.57
3041.57	382.06	5766.44
3870.53	2060.62	9076.37
1624.23	3880.43	7340.95
2893.47	494.837	5671.91
1675.48	2056.42	3459.21
4356.45	651.952	7190.07
1537.13	1844.33	4890.23
5830.47	3879.14	4308.78
2360.48	1820.45	7375.97
3577.92	4448.41	7095.33
1061.39	1679.86	6623.2
5444.12	1499.9	7911.05
2449.4	2166.92	7273.69
1487.14	2071.42	7251
2478.26	1364.64	10810.6
2546.29	5377.5	9428.21
2437.83	2387.29	5172.17
2516.82	-538.339	10901.5
1982.55	2114.64	5936.63
2853.32	1195.87	7327.4
3616.4	2384.13	9236.62
2860.24	1213.7	7727.46
3537.11	1838.36	3995.71
3822.63	829.563	10764.7
3376.05	614.285	6699.57
