# Supplementary material for: Controlling protein function by fine-tuning conformational flexibility
Source: eLife. 2020 Jul 22;9:e57180. doi: 10.7554/eLife.57180 (PMC7375816; doi:10.7554/eLife.57180)
Supplement: Figure 2—source data 1. [file elife-57180-fig2-data1.zip › smFRETdatasets/Aha1/atp_loSalt/o_g_x104_y418_M2.dat]

//ATP loSalt data set, trace o_g_x104_y418_M2
//<d_d>	<a_d>	<a_a>
-682.921	6680.3	4926.73
382.736	4946.41	3771.19
-207.662	7495.07	3243.23
949.489	4607.31	2336.91
4011.03	6082.94	2702.2
1267.7	9222.51	7481.13
2118.25	6405.23	3837.45
596.139	7439.45	5136.38
248.186	5951.2	1405.52
257.66	6299.42	1372.03
6390.35	1499.91	6377.42
4349.62	740.085	5907.92
2413.73	2383.35	4614.99
3060.47	2249.77	2837.1
2782.22	5679.27	4832.83
1582	4706.59	1377.26
2897.23	5965.27	4323.01
2831.01	4383.72	3619.05
1917.25	5667.23	1098.33
1105.82	6855.84	5568.96
-212.824	8589.7	5735.17
2392.13	6583.67	5876.45
3706.38	4332.44	4930.88
6064.18	533.45	5054.09
4409.72	278.854	3814.78
2666.52	2346.34	6275.39
4036.16	2685.11	2572.09
4246.02	1390.82	3404.55
1146.72	5767.44	4578.73
2569.28	3699.32	5308.66
1106.41	4091.47	2910.06
-897.152	4395.85	4400.31
-794.522	5038.96	7521.35
1082.49	6092.03	3477.08
2339.16	5430.52	8058.52
1725.9	5728.66	7083.24
695.976	5493.33	5465.81
1073.22	4437.08	4078.52
1049.66	3788.2	6035.58
2366.82	5869.85	7342.63
1746.02	4280.72	3009.9
2323.18	5638.4	2506.67
2510.39	3782.57	5310.67
2300.56	5527.28	7991.65
1286.17	4558.12	6082.56
1650.58	7043.61	7171.35
1060.7	5491.33	5195.56
1116.48	7641.72	4739.37
1636.85	4379.07	2318.61
-1214.81	6633.36	4523.26
1086.8	5091.44	2787.58
291.559	3375.98	6664.21
1889.03	8462.1	6589.26
3523.42	5599.5	2584.03
121.336	6595.28	4768.81
1653.13	4364.9	4715.48
3254.83	5684.43	5314.76
2286.09	9374.58	3944.44
2686.05	5469.79	3911.11
-534.315	6780.43	7490.33
3143.96	8741.78	3056.97
2282.05	7230.43	6971.01
676.718	6284.62	2003.18
1086.32	4644.82	5008.53
2373.73	7501.13	3238.59
1907.86	7563.53	3255.8
1422.9	5848.66	4528.5
2776.28	3980.54	5536.2
1093.4	8175.72	4392.21
1391.45	4568.56	2477.02
1982.48	4766.3	7493.16
1787.1	5088.14	5092.46
2347.06	5010.59	5771.53
2134.07	5007.48	4932.49
3071.69	5179.22	3794.69
-87.8578	7803.13	4891.36
2684.16	6174.99	3186.03
3610.25	4486.02	3116.71
1573.86	6961.24	2399.48
1174.81	7116.58	6325.6
1558.39	5933.82	4283.34
2865	6343.25	3435.85
4669	4814.72	5546.56
2579.29	6054.13	2577.86
1278	7761.09	5450.58
716.233	7302.55	6957.4
-250.491	6166.6	4572
1674.94	6791.72	5418.38
1082.77	6855.39	2899.46
1754.1	4404.28	5692.31
1259.78	3367.63	6199.79
1316.66	8689.52	4009.6
3294.75	5425.45	4845.85
2381.36	4514.45	3135.52
1767.52	9153.38	4880.24
1753.19	4080.48	3429.38
916.506	6003.61	9921.7
-46.8371	4921.58	3443.33
2542.98	5353.88	4988.87
1527.49	6177.69	7009.27
1862.92	6117.72	2649.01
4704.03	306.471	8035.69
