# Supplementary material for: Controlling protein function by fine-tuning conformational flexibility
Source: eLife. 2020 Jul 22;9:e57180. doi: 10.7554/eLife.57180 (PMC7375816; doi:10.7554/eLife.57180)
Supplement: Figure 2—source data 1. [file elife-57180-fig2-data1.zip › smFRETdatasets/Aha1/atp_loSalt/o_g_x108_y184_M0.dat]

//ATP loSalt data set, trace o_g_x108_y184_M0
//<d_d>	<a_d>	<a_a>
3549.66	2466.92	6898.51
5664.24	1819.84	7309.29
3301.66	1056.04	10720.6
3816.11	553.716	5845.49
4202.76	98.6059	7610.82
7913.7	1157.97	6328.39
4744.8	2258.23	9427.89
5424.11	1941.25	10737.2
2883.37	1825.81	10491.5
8726.86	734.801	5674.02
5749.4	1760.24	7450.53
4898.38	1517.65	7346.15
4906.57	1221.21	10874.6
5837.3	849.216	11013.3
1904.37	167.411	6372.01
8230.69	1765.26	7152.9
4264.42	280.38	6332.25
4200.04	-594.336	7384.32
4264.56	-62.1404	8481.34
7578.89	45.384	5983.11
5979.34	193.701	7415.82
5813.61	1033.81	7261.22
3601.72	989.494	5811.62
2711.27	-396.902	6748.8
3832.37	56.4584	5916.53
6618.85	644.15	9761.08
7029.98	1624.04	3752.3
2752.12	557.99	9559.9
2800.94	1052.92	6008.75
6653.72	433.96	8419.14
5864.59	979.325	9441.11
5092.54	2270	5877.73
5824.43	-1001.04	9388.64
4391.08	-276.828	9408.79
3033.31	1265.06	5331.94
5574.37	557.716	8416.45
3109.22	701.84	7146.78
5636.98	639.187	6453.19
4186.55	1006.15	6709.49
3837.26	673.849	5587.02
3900.27	935.056	5707.89
6019.3	2218.28	6976.67
5859.56	331.824	8444.55
4250.88	150.868	10579.2
1832.47	3903.51	9800.64
3088.66	2508.45	7737.19
3073.6	4121.45	8512.89
-688.731	4672.5	5984.91
2939.28	2960.99	6916.82
1606.89	1613.78	8182.32
35.88	3402.5	6475.44
-635.235	3128.61	6922.02
3432.95	184.492	7202.65
2314.82	-360.7	7549.23
5597.8	-178.735	8879.52
4917.66	927.378	8560.96
6923.28	162.762	11093.4
2174.58	446.019	7955.02
3122.65	453.686	7539.32
6601.06	4048.05	8980.09
4235.74	1325.56	7771.49
7140.49	2275.41	5446.58
6284.22	-372.719	11720.2
10869.5	558.499	9056.88
6998.73	674.79	10274.2
3630.06	2097.32	6648.59
8688.65	-537.409	5113.15
3825.1	-11.3451	9518.19
4048.5	1720.53	5907.6
5595.37	-410.459	9576.11
7332.42	320.458	9201.36
6588.75	1440.44	9063.56
4468.05	1383.47	6852.97
6659.57	-673.286	8173.14
5261.22	1198.77	8665.36
4633.64	-733.712	6376.03
8208.96	606.731	7573.39
7623.82	753.357	7961.88
7684.5	-468.928	9047.29
5912.58	14.7723	8007.17
4115.75	1376.35	6071.44
8144.55	391.564	8411.63
6101.64	531.563	6144.89
6700.27	-799.76	4819.7
6666.01	471.256	7664.26
5968.02	540.018	9284.49
5277.43	3345.07	6176.8
4638.57	2378.04	9089.96
4394.17	1135.47	8819.92
1672.84	220.464	6245.21
7169.76	1423.62	8784.78
4578.54	1409.58	5065.23
3118.23	-677.614	8234.78
5844.59	452.966	7330.64
3155.86	1257.69	7916.32
6422.02	-326.755	8235.84
6630.19	-199.048	6653.16
3726.37	55.2564	6210.04
5930.27	311.693	7462.68
4630.67	260.85	7644.47
11691.8	193.374	4752.14
6020.93	-146.931	3175.53
4465.35	-627.651	9194.42
4130.49	-9.59959	9562.56
3967.36	257.409	9950.18
5798	-797.625	9701.9
4871.8	-405.959	7918.76
5980.06	785.755	5935.77
7107.89	454.789	7195.6
7862.53	-1063.93	8970.11
5597.91	888.458	6595.68
6699.41	276.466	6295.56
6779.03	827.654	7814.86
6064.97	814.546	6441.74
5116.55	234.282	3434.65
5477.98	-35.104	11729.7
5431.87	192.824	6911.55
3923.77	592.757	9435.2
3883.64	306.563	9650.04
2941.68	-630.937	8803.22
5287.61	-125.322	9257.56
6701.41	579.23	6399.35
5465.28	-991.625	7360.43
3026.63	1425.89	7759.03
5565.74	2077.29	9060.9
3751.31	-903.259	6938.81
5538.95	-219.87	9086.18
4363.97	-879.775	10126.8
6143.33	582.237	9904.85
7326.79	-701.893	8988.41
5733.57	667.09	9447.26
3405.56	541.056	7275.8
6816.45	1825.87	6548.07
6305.09	1.44159	6964.37
5089.29	1863.73	6282.86
7928.38	445.344	9225.2
5113.26	-293.311	9403.36
3429.42	1256.1	6887.88
6267.67	-216.98	8075.09
5320.78	700.038	10703.9
6368.35	454.562	9415.75
6177.09	1784.53	3991.24
8316.07	1089.41	6387.46
4818.37	-237.646	6492.34
7134.54	-259.829	8192.93
4826.93	861.357	9614.33
2575.16	697.855	8632.16
9582.03	-1450.85	8446.26
7302.46	124.371	6616.45
3413.8	703.282	5296.57
5142.65	613.506	5311.56
6679.53	593.559	9346.26
6202.38	244.353	9931.77
9148.72	-549.777	6890.22
9750.55	39.2138	6680.91
3385.8	-905.245	9514.71
6816.59	-91.6492	9017.07
3813.4	195.316	8692.33
1770.68	-1373.59	4144.75
4926.46	704.356	6126.75
4057.99	243.453	10869.4
10565.4	372.546	7823.21
4868.92	653.928	4896.95
7071.45	451.031	7978.6
4243.59	1062.31	6637.17
2553.49	263.453	5749.59
6061.17	-1198.29	6090.5
6246.78	-309.039	7527.27
7016.21	936.141	4641.02
3181.36	708.68	6630.57
6294.51	-758.663	7617.81
5285.12	529.417	8720.16
5041.97	-147.604	8968.5
8726.98	-374.434	7718.4
4046.22	1221.22	9171.95
4659.78	-1132.97	6703.66
8211.23	749.973	10031
6061.37	1143.59	5651.31
4153.23	1324.7	6228.91
7805.63	-504.386	5693.62
4718.72	-662.673	5063.48
8968.96	-591.251	4884.74
4725.87	16.8915	6344.46
3602.97	-216.677	5992.8
8820.59	-349.389	8225.4
5545.59	1030.22	8860.24
4340.57	-465.49	6746.07
5693.81	9.97063	8374.81
3531.83	1372.08	5828.44
5480.51	778.339	11326.1
6336.12	1559.13	8549.58
3846.56	1080.53	7837.83
2852.43	437.041	7530.26
2897.49	-77.0713	6286.01
7479.13	261.983	7720.47
