# Supplementary material for: Controlling protein function by fine-tuning conformational flexibility
Source: eLife. 2020 Jul 22;9:e57180. doi: 10.7554/eLife.57180 (PMC7375816; doi:10.7554/eLife.57180)
Supplement: Figure 2—source data 1. [file elife-57180-fig2-data1.zip › smFRETdatasets/Aha1/atp_loSalt/o_g_x109_y197_M5.dat]

//ATP loSalt data set, trace o_g_x109_y197_M5
//<d_d>	<a_d>	<a_a>
3092.48	4218.46	5571.87
4615.75	910.488	4184.96
5418.65	410.108	8414.89
6194.31	5257.78	7222.94
3227.39	2944.85	7980.56
5133.88	2903.98	4269.81
5975.75	2911.87	4792.86
2488.31	2565.78	7180.38
7607.77	1070.16	5777.46
4533.16	2309.48	6245.71
5448.74	379.434	10553.7
6235.41	3625.95	7243.36
3654.2	146.331	8121.78
5554.67	1195.3	7707.6
4627.26	407.197	7766.18
3606	1428.41	7126.11
5764.76	572.098	6148.08
3416.94	-662.3	10614.9
2871.07	1519.08	6136.72
4002.39	1579.02	9208.87
4946.12	3724.66	8112.56
5796.68	657.786	6731.92
3572.19	2174.88	8965.98
4923.19	1753.35	9833.43
6925.89	770.91	5498.4
5043.22	-630.807	6635.6
5346.01	733.997	5144.58
7004.09	1588.51	5149.32
6026.15	1293.16	8219.79
4494.1	2660.19	6688.35
5065.44	841.553	6796.56
4669.44	1650.85	6095.94
6203.78	1113.51	7369.39
3946.86	3266.85	6366.07
4334.62	-207.136	5872.97
3462.95	1693.05	6072.88
7521.68	-338.332	5637.12
2611.68	1226.74	10758.9
2506.68	3218.08	4858.13
2609.67	3658.27	9677.03
3740.32	2364.66	3826.24
3044.2	1221.33	8204.07
4127.61	1010.96	4096.75
1751.88	478.222	9122.92
2845.36	2149.23	6234.51
1817.42	2832.99	8543.2
1435.03	2360.56	6142.59
494.302	5289.9	8787.62
5081.89	2377.54	6596.21
2003.03	2189.9	9820.13
7891.95	2708.34	6363.72
3781.49	1995.87	7397.32
5906.86	95.1925	5347.9
7804.52	1149.83	6136.92
6565.32	298.044	4943.62
4603.73	-801.821	5480.09
7073.85	191.816	9043.89
5875.69	1207.09	5843.64
6656.71	1081.95	5649.48
3314.76	1044.15	8681.95
7448.26	1187.58	6874.69
5784.5	1834.47	6806.91
5712.52	1200.11	7396.79
6362.88	1702.95	7756.53
6866.85	870.78	6405.3
1311.57	4516.44	5861.99
6787.48	541.343	9800.43
7010.03	473.59	8572.8
4402.39	-39.6639	6796.37
7266.4	1560.66	5990.23
4527.57	289.061	7038.72
1568.51	1604.53	5393.66
4569.59	1962.59	8231.51
6032.98	2915.02	10360.5
2964.45	595.985	4297.38
6812.55	1242.49	7336.19
4185.51	1657.67	5274.68
4466.87	-24.2937	11903.6
6051.02	1786.68	5839.6
8223.09	2222.46	4377.4
2615.91	3952.31	5981.01
4205.45	2441.49	5938.19
1994.22	3788.5	6567.77
1354.01	3891.79	9213.63
2613.84	4487.36	8716.63
1278.63	2828.91	11259.8
2672.94	4657.31	8931.59
3292.56	2927.16	8674.05
524.538	4916.37	9850.95
3000.01	2610.53	6128.46
3805.75	2210.8	10626.2
778.741	3457.23	7815.5
3694.82	2570.27	9778.42
2253.91	2981.06	9340.37
2178.45	2438.9	10712
413.365	4697.14	8950.34
1122.2	4577.5	7572.55
3110.64	4300.74	8809.14
3798.53	4138.84	7831.04
1801.36	3241.39	9936.26
2820.27	4761.93	7390.57
5308.71	3590.1	7304.46
3046.06	1889.94	8882.81
3751.61	3905.9	9853.73
5469.06	2202.89	7099.99
1082.38	2760.36	13810.5
2931.29	2866.54	10781.2
3802.56	1361.99	8886.08
3446.43	2645.04	9640.87
359.911	1946.7	8266.17
1671.36	3940.97	6523.4
2835.96	4725.88	6892.78
2716.83	-1757.63	10000.9
5252.05	853.129	4986.53
3835.8	1701.57	9206.88
1485.27	1359.84	7048.73
7737.67	776.171	7063.08
5775.2	42.6291	9254.26
5233.95	2389.84	10368.3
3110.64	554.825	6956.24
6453.07	734.367	9317.09
5476.65	134.868	8360.59
4735.55	2354.91	7565.86
6539.32	1632.6	3282.82
2814.32	413.951	5416.27
4904.64	1052.68	4083.77
5090.19	-343.617	6767.43
5933.85	2142.88	9530.19
3727.5	1848.41	10025.7
5719.92	895.309	6691.11
6253.61	1749.76	5770.28
5018	480.171	8534.71
3195.41	2046.43	7823.78
4877.33	610.164	7682.9
