# Supplementary material for: Controlling protein function by fine-tuning conformational flexibility
Source: eLife. 2020 Jul 22;9:e57180. doi: 10.7554/eLife.57180 (PMC7375816; doi:10.7554/eLife.57180)
Supplement: Figure 2—source data 1. [file elife-57180-fig2-data1.zip › smFRETdatasets/Aha1/atp_loSalt/o_g_x109_y291_M5.dat]

//ATP loSalt data set, trace o_g_x109_y291_M5
//<d_d>	<a_d>	<a_a>
5308.76	906.996	7023.73
5780.48	1966.53	7212.45
3390.05	612.681	4914.3
3936.63	261.81	5155.61
6965.81	2544.82	10529.3
4601.2	1645.53	8208.3
6520.85	2214.72	7604.83
7917.23	1925.41	9096.88
5626.09	870.68	7323.07
9146.5	1086.66	10233.9
5204.48	-89.326	4560.31
5223.87	1251.03	6132.66
4011.62	1675.39	4824.5
5758.91	-241.841	7620.59
5840.28	3653.23	9711.92
8460.84	1335.39	4384.7
3589.88	1242.83	5415.74
6040.32	739.575	4578.94
5241.91	2976.14	6018.54
6104.13	-189.59	8474.17
3531.62	1543.44	5708.65
6634.34	404.242	8959.16
7349.25	806.975	7815.88
4936.99	1430.6	7135.81
5718.39	359.621	7227.49
3173.32	-21.1817	5446.84
6990.97	332.998	4507.56
2426.63	2670.29	6294.91
7673.87	213.403	8223.53
4679.02	1583.59	8360.58
8933.58	613.224	7499.91
4172.64	1536.74	6808.75
2069.3	4402.37	6616.55
20.7553	5986.69	8193.08
6136.9	-334.435	8858.19
5528.81	-137.376	9200.89
5517.92	1174.12	11785.4
6533.64	1266.94	10810.7
2193.42	6115.54	7265.43
5873.37	2631.91	9192.88
8016.94	943.483	9069.82
6294.1	887.445	8199.21
1287.57	4745.94	8516.67
-621.724	3387.7	10856
2690.8	3654.1	6469.8
459.499	5626.57	4352.73
2263.03	3250.13	9503.38
1042.16	2914.88	9092.94
4281.49	2660.93	5778.96
4166.87	3415.15	5765.79
986.431	4726.13	4750.56
2331.11	4313.32	3268.8
236.436	2451.81	9609.61
1580.72	3530.18	5381.84
1368.24	6851.84	6118.54
-45.4915	3060.38	5299.65
609.932	9204.97	6101.52
2083.45	2482.8	9166.53
1692.85	3341.83	6597.59
902.52	3852.44	9290.15
4005.16	3957.23	5987.95
1358.84	6791.13	10001.6
1075.72	6219.28	8702.47
910.504	4683.46	6164.14
166.946	4837.16	6510.11
24.0328	5616.58	6999.52
-663.138	3607.17	9153.22
10613.2	1591.17	6715.52
4380.31	664.18	10526.3
-210.437	5528.66	9019.48
-505.294	5056.58	5702.25
732.228	4066.13	8838.52
926.387	7874.4	7176.17
-618.619	3937.71	6500.71
-920.253	3828.9	9748.95
207.869	3605.6	3210.78
340.832	5818.25	7637.47
735.354	4892.95	8341.59
-269.376	4206.85	7552.75
568.228	3881.95	4578.99
217.474	3981.78	2968.49
2038.85	2455.23	7445.9
993.724	4458.85	9537.22
-25.9855	3259.01	7333.21
496.924	3632.42	7757.96
83.5453	5421.39	10380.1
2839.92	6102.55	9553.93
3523.02	4825.33	8148.64
-242.742	6898.59	8173.99
144.789	8243.14	7275.29
1200.31	5294.33	9356.1
4227.36	5826.86	9713.86
-746.021	7137.5	4676.9
3054.31	3656.89	8352.07
826.047	2810.65	8385.76
2773.17	7346.45	5338.78
-137.745	3531.56	6804.78
2907.78	3451.4	4981.39
4690.01	3968.26	5945.72
252.996	2771.55	8455.48
1358.85	6941.66	5968.24
1757.97	5607.59	5873.32
1162.36	3994.7	7756.98
1997.63	3647.54	7828.13
2107.38	5071.88	9683.67
1855.18	6011.71	5141.71
127.126	5778.71	6604.06
998.396	6072.9	9540.43
2610.15	5772.68	8009.67
1303.83	5904.73	7503.93
-459.361	7765.81	8236.45
1399.38	6990.13	5003.04
-700.046	7028.61	6143.56
350.292	6721.36	8177.72
107.04	5257.28	4679.7
1769.55	4263.67	6043.18
423.674	5313.2	7374.84
932.784	5336.41	6961.82
853.827	6055.84	8950.97
