# Supplementary material for: Controlling protein function by fine-tuning conformational flexibility
Source: eLife. 2020 Jul 22;9:e57180. doi: 10.7554/eLife.57180 (PMC7375816; doi:10.7554/eLife.57180)
Supplement: Figure 2—source data 1. [file elife-57180-fig2-data1.zip › smFRETdatasets/Aha1/atp_loSalt/o_g_x109_y417_M3.dat]

//ATP loSalt data set, trace o_g_x109_y417_M3
//<d_d>	<a_d>	<a_a>
5916.06	2404.14	4311.33
12517.5	1641.81	3831.44
7104.39	1913.65	4358.4
8533.38	1541.96	6376.25
8259.67	3217.33	6809.62
7983.11	1808.71	5796.62
7963.69	4204.83	3637.62
9811.2	2997.95	5844.86
9349.72	485.097	5369.19
10109.5	1027.19	6811.12
6556.3	3507.68	6852.46
7171.64	2667.07	3901.95
4974.1	4609.55	3502.62
6911.7	5758.03	7701.62
5147.12	2695.41	4958.9
11869.8	6333.89	2906.1
6701.11	3782.79	5977.4
5044.87	5783.57	3943.04
6370.78	4269.29	2116.18
6437.35	5767.84	3947.85
4997.99	6712.59	5210.89
1505.69	7025.41	5597.24
1604.42	11828.6	6561.78
1167	9663.86	7696.86
2166.1	12371.2	7303.71
3432.04	9652.4	3795.07
1783.15	9345.15	4401.01
6117.88	12344.6	4387.69
2229.07	11753.5	7756.04
5235.49	9252.04	2832.99
3327.91	10646	6679.34
3192.66	12311.7	5581.89
3085.77	9014.04	8329.84
2513.45	9561.79	5360.51
2747.97	6382.03	8005.56
5725.1	6281.96	5139.5
6178.07	4009.49	2055.14
1877.82	7071.83	6252.08
4541.17	8162.36	7218.62
4946.47	9266.72	3599.03
2386.63	9543.06	5122.61
4228.54	7291.01	6608.45
5585.04	8437.2	6142.87
3255.19	4885.3	8653.51
3551.96	6419.34	7735.77
4428.23	8080.85	6290.38
2740.18	7990.15	6201.41
3528.45	7487.81	12499.8
3351.61	8314.83	5206.12
4361.9	6106.13	4476.58
2868.89	9208.22	5344.43
6412.85	9348.42	4397
4542.59	12023.1	8448.89
4110.96	9414.95	4852.58
3469.3	9948.72	7418.94
5276.46	5360.79	8910.22
6849.47	4428.82	4880.74
7889.76	9800.46	4520.66
1362.44	8548.74	5715.59
7297.76	8716.02	5590.96
5535.59	7638.96	8546.68
5693.31	6045.01	4282.26
4012.32	7977.21	4349.95
2781.43	9118.72	3680.3
2669.26	10156.2	5144.66
1520.22	8617.72	6925.08
4672.62	9721.99	4768.75
3467.26	9302.27	5212.06
2593.72	7492.09	8320.31
6281.65	8189.52	4853.97
1321.58	7770.17	1631.29
5879.32	7917.25	4441.27
2957.49	7240.35	5773.24
4405.61	6709.57	7490.57
1765.8	8938.23	5971.89
2223.57	5015.48	7051.65
