# Supplementary material for: Controlling protein function by fine-tuning conformational flexibility
Source: eLife. 2020 Jul 22;9:e57180. doi: 10.7554/eLife.57180 (PMC7375816; doi:10.7554/eLife.57180)
Supplement: Figure 2—source data 1. [file elife-57180-fig2-data1.zip › smFRETdatasets/Aha1/atp_loSalt/o_g_x110_y176_M5.dat]

//ATP loSalt data set, trace o_g_x110_y176_M5
//<d_d>	<a_d>	<a_a>
5700.68	1758.98	9562.7
6447.02	1439.26	6584.35
5552.51	2585.61	6219.76
7189.29	242.705	7053.1
4335.53	426.716	8004.12
7449.52	-26.4709	9254.44
6217.25	846.439	8394.25
3789.65	503.936	11144.1
10434	379.058	9127.12
9919.29	1276.7	7822.81
8385.38	577.144	9552.94
4996.17	1692.18	7346.84
3056.66	2368.48	9571.69
6170.15	1382.97	8066.17
4474.08	2422.19	7871.71
7441.02	2012.02	9819.86
3876.92	70.4652	7811.91
5513.16	1072.52	9826.12
6265.87	777.655	7324.84
5723.25	989.347	9824.24
5081.36	1293.45	10533.8
4783.76	457.301	8611.81
6786.21	2404.98	8128.78
6006.49	2578.38	6807.01
9843.21	1514.12	7382.84
6025.78	986.002	6758.36
10087.7	1106.3	5328.45
8348.21	1644.84	7508.42
8114.09	-254.849	8636.47
7476.28	563.306	8473.88
4291.26	656.066	6945.35
7212.78	37.637	10031.4
6086.48	1175.2	8890.38
4750.02	1233.86	8020.14
7193.98	359.809	11157.3
5618.51	1017.54	9697.32
6348.68	386.214	8454.73
6314.22	1611.06	10591.1
5056.92	787.198	5602.23
3198.93	1946.61	7699.74
6972.28	448.317	8104.08
6728.8	225.733	8080.14
5194.35	-334.601	7904.74
7321.56	-1143	7620.02
7030.9	1256.47	10050.1
5423.36	1404.72	10528.9
7210.33	472.424	14795.3
8724.62	201.785	7248.95
6719.95	285.371	8371.49
4616.75	160.088	7362.65
8926.95	10.3116	9070.78
7243.91	-1002.13	10720.3
2724.58	2895.83	10979.1
2683.34	2844.56	8774.07
6064.38	3276.13	10781.3
3942.71	3155.16	6733.99
2138.97	5119.11	7822.62
2709.97	6172.28	10041.6
3150.13	3218.73	5908.99
2739.3	4329.58	9848.84
4468.84	2170.77	8603.47
5021.36	4465.08	5465.23
2401.9	4935.62	10407.4
5856.42	4177.15	8447.83
2038.23	4902.25	11679.5
2167.17	7214.23	9059.74
2241.76	3376.74	6943.25
1387.91	3881.07	8006.18
3237.67	3946.17	10822.1
689.323	5561.7	10034.1
5301.75	3284.61	10888.3
4146.35	3619.64	8855.41
2821.13	5442.15	8526.34
4004.38	3984.37	10940.5
2983.77	3561.19	13669.6
4269.21	4317.17	7314.13
2994.57	6073.78	9099.33
4139.81	3185.89	10109
3629.12	5015.74	11214.8
1273.41	5734.36	6538.48
3465.99	3135.91	9240
1507.55	2372.51	7414.6
3353.52	3648.07	6652.85
5045.51	4018.55	6522.65
3821.34	4948.03	6203.08
2712.45	2625.36	8335.22
4088.82	3843.37	8037.92
3881.82	3262.23	5628.43
3216.92	4310.12	9461.93
832.029	5039.03	8843.68
1939.99	2813.66	7176.9
4010.7	3475.54	8351.97
1184.6	6605.62	10075.5
5432.05	4835.01	12074.4
2548.29	1858.27	9617.09
2913.93	5327.24	8878.41
3033.5	2496.95	5285.79
2232.96	5088.66	8494.51
1124.09	4471.2	10221.3
5076.1	2912.64	9923.96
2360.73	5465.99	6155.24
965.848	4846.14	9617.36
1670.2	4707.93	7278.23
2382.65	4301.77	10518.9
2343.36	4983.07	8701.19
4653.82	6467.21	12708.8
1784.51	4229.88	6973.27
1957.5	3610.89	8161.25
1935.33	3508.71	8503.42
1421.13	2535.17	10679.7
2855.4	4418.23	8347.55
1704.36	4557.3	8914.66
394.294	4124.04	11169.1
863.652	6015.35	6148.43
4056.6	4304.97	7311.75
1741.95	2457.84	7721.64
3665.29	2749.7	8620.27
3040.04	4676.98	9991.22
4288.65	2620.54	7988.91
1865.88	3704.02	8042
4565.23	3368.04	6648.22
3635.73	7119.96	4650.98
2508.23	3024.98	9461.9
3610.96	3607.4	12536
1365.32	2593.88	10199.3
2319.9	2489.83	12148.5
1119.93	3982.18	10472.5
2020.18	3799.36	10176.7
3394.92	3567.63	8836.81
1539.9	4032.22	12115.4
3860.69	5122.99	8082.32
2282.84	3167.67	6943.06
2030.69	3575.05	9229.71
4076.93	3208.94	7256.1
5383.99	3584.72	7782.53
1425.3	4253.35	11019.3
3867.68	5540.31	8298.7
3091.76	5791.8	4975.17
2784.05	5067.74	10445.5
3202.17	2781.63	8547.13
3291.71	4900.97	8056.27
4767.36	3913.3	8458.88
4649.72	3413.92	11018.5
2539.46	4314.94	11567.6
1371.3	4004.65	7680.01
1492.17	5189.77	11849.2
2642.84	5041.67	9539.31
1689.4	3736.39	9126.73
2859.48	5950.62	8628.79
2578.88	5518.79	8709.02
4340.33	3261.93	7964.5
4665.38	3550.85	9030.09
5693.21	3988.15	7821.65
2160.33	6191.02	6259.79
3197.03	4152.09	5949.6
4529.14	4142.93	9125.17
2012.22	6092.62	7856.21
6652.82	4805.98	9579.37
2911.47	3263.37	9668.61
2681.43	3317.9	6362.86
7005.39	6435.55	6685.35
2591.76	4973.53	8810.91
954.574	5976.01	7863.67
3367.95	3260.96	6166
1912.52	6436.8	6316.41
3023.35	5702.7	7612.8
3758.01	5565.17	9378.4
2514.28	5284.43	7225.24
5798.85	4973.89	8777.45
3301.36	6587.03	6694.43
6852.52	5290.09	7952.32
5199.43	8147.65	8737.14
2544.72	2793.09	10709.9
2730.63	4758.48	10298.8
2633.75	4483.44	7040.86
2560.69	5810.25	6630.75
1578.28	6344.21	8355.67
3579.15	4515.21	5623.24
3848.05	4228.8	9231.92
1194.89	3382.13	4784.94
2846.17	4140.43	6194.11
5749.71	4642.35	7784.74
2516.63	2276.57	7011.65
2851.85	4658.2	8925.09
824.15	2625.29	7383.53
3572.17	5331.86	7231.34
1304.19	2518.85	11976.9
3195.6	1862.2	7194.8
2637.14	2926.98	7521.2
2681.1	2169.43	4707.04
2509.05	3385.54	8009.01
2967.43	5232.41	8471.84
2960.69	3749.15	8467.85
5520.02	5537.73	6312.12
3541.49	3912.16	6557.03
2659.04	3149.23	8235.68
3571.03	2070.91	6433.78
3336.97	3710.76	5784.43
3305.31	2313.04	6839.03
1938.18	5810.46	6104.07
2843.07	2972.93	7021.94
2505.99	2663.24	5585.92
5777.92	2053.68	7691.92
4116.91	2223.19	9709.06
1759.5	3020.07	5624.73
666.526	3060.4	5742.57
2589.35	4628.8	6273.75
5312.68	2793.64	6882.77
3558.23	3042.92	8121.86
4054.14	5008.4	5778.67
2450.07	5051.67	7379.95
1548.75	1414.56	9197.34
2311.97	4100.56	4835.05
1689.6	5379.07	10500.3
1913.42	3868.8	8441.03
1785.74	4251.01	7631.57
2636.81	2253.73	5770.57
4048.71	1758.49	9200.93
2540.95	1954.37	4847.21
2871.66	3933.93	7902.85
1980.91	4909.23	5710.87
2880.1	2535.76	5124.77
2430.92	3508.44	9975.49
3723.38	3438.39	8343.53
1523.39	3353.9	7682.71
-276.103	3977.63	5221.36
3078.63	3634.14	9027.56
1548.23	2909.44	7083.73
2460.02	2785.68	7572.06
3663.18	2422.78	8862.13
4510.1	5737.53	7189.05
3065.68	5155.78	7888.76
1687.77	5363.13	6703.04
3234.22	4792.59	7042.47
3586.2	3503.11	8993.47
4123.32	4202.77	6844.01
2081.21	3281.61	8357.33
3109.08	3637.34	4356.4
1617.52	6487.03	6454.62
4180.72	3680.73	8449.1
5442.97	4391.99	6033.35
859.664	4501.31	7115.13
4334.11	4648.36	8649.41
5164.19	3050.96	8254.98
3731.53	3349.96	8945.25
1152.36	3633.45	11236.2
2399.5	5144.69	4035.24
3320.96	5311.89	7508.03
3154.82	4617.64	3352.32
1893.62	6497.51	9211.81
1208.26	5410.34	8140.38
4703.2	4586.69	10334.2
2225.77	3633.59	8333.26
5430.73	4964.63	8433.74
3236.24	7421.36	7987.92
4038.49	5610.1	10285.3
3315.08	3369.91	11884.1
221.759	4824.16	7975.26
3477.79	2856.64	9083
5413.71	5551.29	7565.62
3422.9	1170.92	7528.79
1297.01	5310.55	7956.11
3393.75	5930.24	7949.11
2091.2	1796.87	8469.06
772.572	4018.79	8354.24
3445.25	4980.8	13001.2
1188.13	3886.96	5640.91
2820.84	3424	11847.7
752.169	4344.06	8348.56
5081.31	3963.54	7621.56
2941.15	3849.85	6970.56
4069.65	4009.16	7916.31
2209.97	4871.56	7437.49
3433.28	2716.98	8066.06
2307.5	3697.64	10018.2
302.724	7992.83	6624.04
2918.63	4787.77	9661.23
7429.87	5799.85	7319.1
2582.37	5930.97	7464.38
2577.12	4431.37	9253.84
356.033	5319.72	7283.73
2960.89	3024.99	9860.55
4900.75	5697.89	9311.26
3801.22	2659.8	9389.16
1837	5273.67	9327.53
4647.16	4474.45	9625.42
3838.88	7065.15	6086.78
3172.76	4765.14	6316.37
1690.09	4540.82	7056.5
2187.87	4669.98	8816.38
3900.99	5561.36	6769.27
2708.07	7108.63	5361.79
3002.31	4393.81	10349
2452.83	5070.55	7180.23
1275.62	4261.19	8910.37
1483.42	3791.77	5641.14
2635.34	6268.94	6028.82
4905.69	5929.11	7708.51
2354.43	6070.66	6672.4
4283.55	7416.15	5749.45
4055.35	4074.19	6808.82
4260.63	6154.28	7701.67
122.482	1770.88	8777.38
334.084	4135.52	6650.03
2770.47	2623.06	8071.25
2041.91	3289.95	5574.51
3544.62	4645.18	8648.17
2467.36	3999.13	6845.86
2141.62	3536.31	7264.4
5415.18	2930.99	6825.63
2090.53	3692.16	10387
2130.83	3976.28	6332.67
580.062	7217.66	6423.73
3154.07	1769.23	5873.64
4222.79	5017.1	7444.39
1307.4	4139.78	7110.39
2242.33	4036.7	7021.78
3900.38	4078.29	6402.92
2172.13	5243.95	9103.66
662.372	3909.47	6593.86
5861.31	3763.68	9047.91
3185.98	4238.34	5006.33
2679.72	1510.75	9267.12
4284.02	2688.06	6306.65
3085.05	3514.87	9446.3
4203.89	5319.62	10820.7
5631.69	3062.07	5096.24
6673.38	3475.73	6762.58
1806.07	2186.08	8963.54
6153.89	1931.61	7891.89
2802.9	2952.08	9048.66
1770.28	4458.2	6509.7
2980.41	5818.57	7620.55
1362.44	2928.45	6702.09
2292.96	4064.3	4583.46
2535.58	6384.38	6477.17
2321.86	3160.54	7150.82
4367.47	7445.92	8252.11
3790.72	3462.64	9738.21
3513.96	3258.89	9523.56
3745.79	3734.68	7205.39
2344.39	8228.25	9420.2
3367.74	5184.68	7421.14
659.157	5838.75	9953.02
4111.41	5884.16	7482.21
2705.81	5222.47	7948.55
1585.07	5151.75	8827.82
3270.27	5349.87	8349.46
3409.21	4938.38	6721
2576.09	5187.68	8096.07
3278.2	4782.35	8002.28
2617.83	5816.39	6777.59
2750.27	3778.11	6828.97
4270.96	3895.69	7110.93
