# Supplementary material for: Controlling protein function by fine-tuning conformational flexibility
Source: eLife. 2020 Jul 22;9:e57180. doi: 10.7554/eLife.57180 (PMC7375816; doi:10.7554/eLife.57180)
Supplement: Figure 2—source data 1. [file elife-57180-fig2-data1.zip › smFRETdatasets/Aha1/atp_loSalt/o_g_x111_y413_M5.dat]

//ATP loSalt data set, trace o_g_x111_y413_M5
//<d_d>	<a_d>	<a_a>
3788	2152.16	2385.45
3609.74	5468.9	-1140.73
1233.11	1014.93	547.991
195.449	2273.42	2045.61
2246.21	3408.01	3207.1
3622.78	1262.28	3816.78
2460.89	3081.69	2561.18
1315.31	3890.25	4449.99
2939.23	5719.38	2244.47
793.355	2841.86	2915.13
2461.04	3509.44	4521.69
2062.29	4083.12	4753.27
269.059	2018.33	1408
1663.07	3190.17	4068.3
1011.66	3448.63	4612.74
401.642	2800.06	5558.04
3011.66	3966.19	7212.77
4253.22	6292.56	5133.57
916.989	5548	3214.67
1034.01	3786.48	2192.61
2028.8	3095.25	3658.19
-115.243	4279.94	6214.52
-360.815	2762.33	4860.98
4574.05	2964.57	8989.13
685.529	3601.06	5692.91
923.923	2934.04	4364.98
2165.11	1954.34	3781.55
-659.046	4839.67	2943.96
1939.97	1274.57	3996.34
2898.82	4610.54	4783.05
1716.18	3193.78	1359.75
3274.26	2300.9	2387.58
3165.02	4312.87	6438.69
2517.18	6106.84	7074.74
2238.4	2910.15	6509.16
1867.67	2762.26	4971.23
116.603	3019.82	5028.16
1914.78	4602.8	6253.14
484.98	1621.42	5380.24
2210.85	3690.21	6273.24
1127.98	2301.61	3978.56
96.5171	3332.99	5108.4
2057.61	1861.46	2446.82
1460.7	3278.83	3800.49
1379.8	3508.68	6999.06
1421.36	3861.47	3397.44
1379.83	4954.02	4446.01
4424.54	2279.55	6143.29
286.391	3629.96	5382.52
1489.67	4418.26	3465.68
2300.19	3254.64	5215.81
354.95	4199.96	5954.92
2877.76	2353.82	8099.12
1462.04	4192.29	3743.89
876.962	5756.54	3254.57
2762.81	3660.55	2363.69
2649.57	5082.16	3820
1714.99	5157.61	5830.05
3099.07	4247.42	2576.98
1570.44	2748.43	5878.99
1521.16	3607.44	5357.78
441.138	2490.88	5113.62
983.263	4751.91	3245.49
4123.14	2592.38	3908.08
2438.43	4610.85	4043.08
1373.67	3809.82	3304.33
911.441	6288.28	6171.21
713.094	5623.72	3584.51
2019.13	3600.88	4264.15
787.303	3404.42	4625.61
397.226	5707.02	2253.32
3802.73	5349.94	3277.45
2281.55	3709.01	6665.34
1372.72	8472.01	3798.41
2855.43	687.765	6856.25
660.509	3367.94	6444.19
2021.67	3430.87	7142.67
1014.11	2864.6	6297
2287.76	4624.33	4104.78
63.1485	5340.31	4139.72
4872.21	4803.54	3793.51
415.973	1995.76	4418.73
4038	3977.94	6199.99
1359.53	1048.58	3737.27
2194.32	3288.09	8867.55
1678.83	7863.01	7961.03
2857.86	2502.48	4709.53
1079.04	635.255	4953.26
2796.02	3980.23	5904.65
-663.891	3769.39	6196.17
2341.57	3637.01	6245.2
179.821	4390.75	5407.75
1983.62	3739.62	3009.61
2959.09	4749.75	2492.85
710.127	4511.26	4981.95
232.585	2903.93	1843.43
1213.28	4013.19	4948.06
185.044	3103.19	6967.74
1550.51	7519.5	4411.69
2604.52	2328.82	5029.93
3094.89	5203.15	1761.64
3970.11	4064.88	5861.25
4444	3974.24	3104.15
2026.61	4778.02	5532.09
1395.3	5516.43	3783.38
2127.04	3152.96	3390.43
1584.41	5000.64	4164.79
3689.4	4080.17	4339.97
2189.25	4492.88	3050.28
446.851	5686.28	9224.19
3727.56	2961.34	7192.81
2779.38	3738.38	3996.7
1412.73	960.35	3862.08
4332.97	3871.94	3973.4
3766.8	2892.54	5163.91
1521.15	3841.61	3662.41
2256.31	3930.36	4687.88
1345.4	3459.59	3046.54
961.467	4789.84	5049.2
634.917	6078.96	5643.22
1606.51	2907.07	3481.54
3772.35	4308.31	7756.54
2953.97	3823.67	5819.71
3602.68	4117.52	3892.69
-1081.42	3554.02	5176.88
60.8372	4630.84	4083.52
1754.73	2050.18	7100.12
2663.26	4351.95	1529.63
-157.203	4674.18	1630.78
-128.519	3298.46	2749.18
4454.09	2835.13	4179.92
4177.58	3738.53	2865.38
3926.81	3019.97	2374.03
3755.39	1769.43	1347.29
3603.79	1526.44	4285.77
2653.5	3656.41	5171.59
1924.64	1756.04	2043.38
2307.92	3296.91	1195.37
4233.05	3885.66	2316.25
72.3328	3407.87	2676.55
2666.57	3094.64	3525.68
183.002	3970.34	2331.14
2534.18	3450.49	2045.28
2371.1	3259.84	2043.39
4789.56	3640.75	3952.54
-489.507	2278.06	3300.5
603.205	2951.92	1884.72
1384.42	2746.4	3010.63
1718.22	1157.21	2207.9
3623.54	3635.09	3171.5
2493.89	3493.04	5710.89
3816.68	1775.85	3054.39
1940.99	2923.17	1214.53
2065.11	2283.5	3234.95
644.025	4665.23	4077.46
2184.52	5132.77	4289.92
8.45924	2187.66	3164.56
117.141	2275.5	3362.31
4430.85	2962.72	3720.72
328.53	4233.66	4864.46
3131.73	1915.89	4263.26
3015.42	3752.75	6306.7
1449.99	5189.82	6260.06
2930.49	3624.82	4884.78
1676.54	5284.31	906.521
1360.45	4729.33	2855.03
911.069	5033.1	2907.32
3408.52	4681.35	2399.25
-373.89	4396.13	5365
2782.48	2300.42	4645.54
-466.999	7022.51	3135.81
864.853	3153.29	4925.4
1701.54	3817.76	5661.2
5492.01	3694.58	4244.78
1594.61	3433.74	4281.93
410.653	4881.03	3043.07
2734.72	4069.55	3885.61
2041.83	2955.35	3305.08
2124.43	3205.12	6353.71
1418.45	5512.05	4073.78
480.854	3801.46	5528.54
733.415	2907.55	4011.65
2501.45	2188.01	3818.34
907.426	3622.99	4220.02
1229.87	3833.53	4199.67
2843.53	2711.91	4762.98
1522.23	3837.33	3208.16
-270.956	8269.68	4164.85
1914.02	3027	8197.18
2926.74	3101.7	3036.04
2422.11	3214.84	5679.04
520.688	2962.28	3981.2
3349.85	4080.79	3918.75
1240.64	5278.28	2912.47
2966.03	4909.92	6765.88
1038.92	1992.08	7272.37
1623.85	4439.3	6291.81
2986.45	4240.99	2716.43
509.434	2304.09	5579.89
1383.42	4683.66	4052.47
2113.05	4835.35	3071.08
880.35	3476.23	4675.47
1784.2	2306.8	4391.9
1717.09	6946.37	2730.37
2801.4	5163.01	6799.3
5100.47	5484.6	4816.46
1082.39	5324.87	2646.39
3584.92	2810.16	4379.46
5406.05	2418.33	3385.65
2066.94	2146.81	4058.38
2676.39	5388.18	275.739
1650.87	2439.98	6041.43
3478.07	3725.17	4371.51
1594.38	2140.23	3983.4
4391.9	3934.56	5303.59
-245.619	6404.48	8136.64
107.274	5391.65	3651.21
2043.57	2464.25	3267.96
1187.17	3375.76	7381.48
2848.2	1393.77	6259.42
349.754	3798.84	4766.38
2344.66	4722.96	5150.34
1050.92	3774.11	7208.84
3715.1	3007.21	4682.78
3763.13	4771.46	5681.2
2067.14	4675.08	5700.78
2107.11	4486.95	4976.33
3264.95	1492.05	1571.93
1975.64	3369.05	2808.01
3620.4	4172.87	4085.15
2400.08	2266.16	7983.07
434.017	3211.5	6919.64
4979.07	3258.76	2861.78
3546.1	3033.44	6354.03
2438.04	4419.45	2936.77
2093.34	4251.64	2037.59
1725.17	3520.43	3356.12
1367.52	2804.23	3084.84
979.959	2191.55	5142.42
1027.42	3168.8	3085.56
2238.61	2796.64	2390.27
1810.48	4161.96	2729.17
4219.57	2599.12	6840.11
790.974	3664.82	2582.98
2336.35	3533.92	3989.23
-146.225	3800.45	6290.42
3165.4	1628.11	3572.76
2394.98	2146.1	3168.11
2210.9	2910.62	2464.33
139.642	4475.81	3644.63
2686.24	1614.56	5144.54
2415.16	2392.77	5426.57
-26.3858	1938.77	2705.65
243.315	3140.75	4964.04
2159.84	5732.33	4656.15
3349.87	6564.6	4483.78
934.584	4068.11	8657.15
1260.9	5188.36	6271.58
3032.05	2589.26	3542.38
1551.09	2376.95	4022.43
756.737	3814.29	3659.01
3263.51	2501.31	4646.42
5681.79	5522.56	7121.77
493.164	3472.98	7398.27
500.712	4017.1	4791.52
1681.61	5365.88	6375.83
4248.97	3620.84	4839.57
3008.52	2589.75	4707.83
4515.43	2693.43	5157.95
1974.93	4043.12	6014.86
193.573	3260.86	5980.72
1333.11	4511.85	7446.46
4266.17	2336.57	6516.13
1436.42	4761.67	5799.99
4213.28	4350.25	4883.92
3525.02	5814.33	2917.14
885.891	2206.19	3894.34
2550.19	3627.16	5007.23
-641.307	4158.89	2562.39
3449.28	3396.12	3983.21
6822.71	3086.93	4713.55
5500.09	4509.37	1110.88
2115.91	5090.34	4679.28
544.417	2986.21	4913.8
2867.86	4017.77	4036.15
948.757	4282.28	5334.55
1908.26	3693.17	7584.6
3262.46	4715.31	1806.34
3652.45	4426.02	2715.94
2503.89	1919.3	8036.22
3259.29	5283.16	6305.04
2002.89	3131.74	5539.38
2737.35	2554.11	3953.51
3460.23	5019.42	4572.4
3432.56	3605.92	5527.25
1925.02	2557.18	4111.08
1241.54	2839.09	8366.29
2704.59	4740.8	5558.04
1675.47	1494.19	4808.67
1406.25	1198.77	4172.04
1534.09	3435.4	5372.34
3554.07	3099.89	3543.4
1062.26	2531.92	4169.88
3542.58	3487.92	7136.82
714.274	2581.23	2438.17
472.85	2106.26	4964.22
2299.86	1097.48	5856.4
2261.74	6488.67	3374.68
1513.72	2311.3	3803.88
833.582	3489.87	1873.56
2388.61	5650.25	1558.69
6034.85	4017.47	2505.87
1787.56	2902.81	3048.09
2800.79	3882.73	3627.25
1410.35	6013.35	2799.92
2027.76	2975.42	6521.22
2224.39	2578.62	895.007
2070.5	3246.37	1155.73
6049.93	5833.6	3546
2910.39	2764.23	3802.78
1983.51	4104.74	1237.74
4198.9	2195.36	6188.15
2391.3	4201.55	6111.68
2726	2495.25	4786.34
4017.93	2650.5	3632.17
1799.93	4759.17	4587.62
1054.23	3149.61	4348.02
3393.12	3167.64	1977.58
2850.73	3972.11	2657.73
2903.99	6562.72	2490.83
2753.22	5232.56	3545.17
1187.92	5607.22	4244.81
3600.03	2151.59	5240.42
3211.64	3350.77	4366.47
2424.06	826.007	3111.41
911.318	1048.39	689.566
3689.44	2680.86	3357.58
1279.03	3773.81	3766.58
3852.82	4589.23	4275.29
4531.02	2090.33	4714.82
1097.57	4569.52	3177.65
1949.71	3007.02	9040.54
3025.5	5358.1	5138.71
2792.64	4463.41	2074.1
2621.01	4015.44	4780.14
2845.19	6040.34	5437.59
4659.71	3390.13	7547.69
2745.87	5856.38	2479.07
1235.71	5946.23	2909.05
2620.25	5264.04	4560.19
2185.24	7031.92	4200.02
5079.75	3885.43	5202.69
2955.89	6914.1	4687.04
671.922	3438.99	4441.36
1881.97	3898.36	4156.08
2136.42	5274.51	6226.19
2862.2	4608.65	5218.41
2815.3	3981.21	3649.64
4249.68	5946.54	5290.11
3836.7	2921.55	6199.59
2721.79	5372.7	7209.39
2249.05	1712.21	4722.93
4455.97	5036.57	5848.15
1973.92	3618.4	4307.03
2532.58	4014.37	5132.66
1441.18	4163.52	8784.59
1937.51	3418.84	4061.65
1479.53	3038.14	6815.19
1728.66	4674.82	5582.48
4268.15	6309.18	5228.54
3146.93	6932.11	2660.09
2957.98	2619.2	6445.99
2750.71	3013.7	3330.09
3438.44	4667	4821.37
3458.69	6887.08	5719.3
1322.41	4209.88	6940.55
3431.42	2730.27	7887.12
2388.65	5040.81	3120.16
4019.42	4749.41	4382.43
1783.91	3872.22	1623.69
797.412	3570.52	4768.46
3356.68	2128.33	3704.03
3144.61	4790.41	5433.83
3125.78	4893.76	2797.92
5738.58	2646.22	5625.53
4312.24	4795.14	2975.67
2305.7	3599.94	3939.57
1268.21	2485.43	3721.8
5007.7	6205.51	3013.3
3078.7	4317.58	3111.44
4524.98	3613.8	2698.72
3087.74	2738.07	4803.91
1906.33	6007.71	2057.83
2033.33	4190.24	5940.53
1585.36	5009.41	6246.53
3515.71	2345.48	4291.77
4552.12	5835.21	3533.7
4753.87	2691.9	5406.54
1342.66	3631.34	5277.5
3963.22	6037.44	5222.38
1637.83	5392.73	2785.12
4020.51	3356.8	3415.74
2257.13	2574.01	3302.03
2039	2728.05	6032.98
3265.51	4261.36	5514.98
3760.16	3894.49	7784.16
825.958	3756.47	3574.34
3578.94	2891.69	4612.45
1997.18	4785.14	4526.5
1490.01	2841.79	7533.14
2248.23	3635.67	5739.62
2101.15	2907.12	5666.14
4449.49	2297.95	5927.73
1817.19	5040.87	4118.83
1758.08	4827.45	4013.63
3460.07	4188.33	5796.82
3724.12	3902.94	4487.17
1134.71	5229.3	4675.88
2535.81	3223.7	7208.99
817.388	3476.92	4567.87
2735.22	5544.63	7199.99
4853.3	4820.08	4000.18
2845.97	3529.55	5150.73
2169.85	3565.08	3899.26
2196.31	3286.9	1309.61
1538.2	2330.43	4076.76
297.887	4544.41	9308.04
4682.73	4820.03	5556.34
815.815	6621.23	4496.84
2712.93	7103.62	3877.57
3373.9	5589.9	6414.19
225.699	6617.69	2785.18
4891.75	7854.65	2009.21
2785.17	5448.52	2438.53
4348.16	3318.05	3198.52
2070.95	4221.85	4544.49
2222.41	3048.88	3930.76
1367.23	5929.8	1560.81
2878.64	3650.35	4465.82
2120.35	4853.48	5112.79
3356.62	2322.35	7087.46
3149.22	5461.31	3709.41
1854.01	5934.03	8319.39
1042.98	6093.65	4928.36
1462.1	4936.89	7190.54
831.484	4847.37	3601.69
1296.39	3878.44	3688.86
4347.85	3961.16	3229.81
3217.55	2332.87	4362.03
766.949	6816.4	5570.11
1190.55	3720.71	1484.3
72.105	5741.18	1039.29
1419.63	4490.24	8079.47
4284.89	4781.31	3715.81
4121.38	2756.06	4396.69
1380.33	3970.18	5520.62
2284.58	2293.54	8086.99
853.689	3541.81	5886.04
2558.86	2074.54	6794.49
178.876	2886.6	9354.12
3040.99	3500.55	4801.23
3987.98	3056.9	9311.51
4058.57	3389.57	4054.18
2968.89	1905.35	3894.82
923.979	4279.6	4411.71
856.676	6097.25	3332.93
2513.99	3896.7	3548.48
3678.11	3221.81	3660.63
2786.2	4350.34	4067.88
2446.55	3665.9	5977.13
1170.68	4051.79	3646.8
2816.27	4449.64	3207.85
3054.66	4888.28	3122.74
884.207	4021.48	6221.82
3763.88	4869.98	6312.17
397.716	4463.62	2212.48
1767.18	6056.69	6163.72
6455.37	1955.76	2385.61
4999.65	1692.47	3696.07
4211.28	1613.01	4070.68
7662.48	2153.05	377.963
5125.98	575.304	3293.38
5815.37	-358.475	6334.32
3108.82	927.038	4611.29
8334.57	2912.25	4399.45
5500.02	39.5255	3775.64
6560.06	18.3705	5529.4
1409.22	1384.58	3433.86
7766.67	-29.0704	4450.72
4694.36	1651.33	5275.44
8980.66	170.622	4766.27
6255.65	1843.76	3361.14
8830.4	-1028.75	5229.61
5256.25	737.264	6604.98
9084.16	3902.31	6531.29
7505.81	1475.61	4459.72
3575.32	529.783	5568.73
5187.92	2229	4205.69
8515.86	879.253	6438.93
5097.19	1589.22	2026.63
7232.95	845.268	1848.49
5723.32	908.002	1826.17
6894.46	1893.67	5775.59
2057.12	634.282	4971.6
3781.74	-482.454	7498.84
7509.01	2473.05	7570.54
4433.32	1.58411	3931.88
4927.49	-247.969	3960.93
7296.79	2229.74	5688.47
4353.18	-822.074	4998.21
4797.94	1919.88	4408.46
6715.75	865.828	3967.38
10081.4	342.512	3007.79
6705.95	-207.51	2587.89
5394.1	1773.87	3484.49
5793.99	166.519	6861.4
5165.36	-28.1676	3779.16
4701.13	1421.97	3729.42
5498.61	1199.21	2617.04
4743.97	615.173	3318.23
8137.99	854.505	6313.98
5501.49	1543.6	3980.76
6442.1	156.897	4510.26
5888.54	-138.806	3609.8
2428.02	598.586	7283.02
6444.85	2129.81	3896.13
3117.82	-317.324	3669.49
6547.02	506.327	5395.85
4570.94	653.22	2259.81
7378	1454.5	1820.7
6894.69	615.14	3370.01
6524.56	1074.29	4451.58
8087.01	672.096	4388.47
5546.06	1386.19	4880.51
9682.57	636.141	5553.53
5259.48	1920.65	1469.88
6697.22	532.046	3711.5
4214.59	1281.51	3059.93
3517.07	605.239	4569.53
9380.39	3171.69	5232.83
6986.86	-437.069	4916.95
4548.08	3.67117	4717.32
5207.91	984.405	2775.74
4946.67	304.94	2152.12
2373.06	1897.12	5475.37
4742.07	1049.89	4175.75
4551.56	992.01	2634.62
6880.6	392.255	3434.34
8717.05	762.493	5052.15
3190.44	904.299	6177.29
3475.39	1208.53	5224.02
7006.69	405.424	3757.9
3663.76	218.349	3033.95
6456.26	-283.598	2396.71
5711.27	63.4355	2978.14
4752.17	-863.887	2876.32
7646.13	872.035	3630.02
4566.09	672.926	2289.49
7450.56	1075.85	5784.64
5573.94	513.188	3239.9
7241.63	-158.441	4332.49
5515.45	871.414	3536.38
6149.71	1391.91	1511.45
5176.61	900.828	1372.28
5744.15	230.398	6889.85
5981.49	-295.944	6750.07
4670.52	1903.55	5483.31
4931.91	887.472	3555.33
4290.44	2204.08	2972.78
3966.8	1224.23	2389.32
4351.47	493.585	4571.74
3895.94	374.599	1360.67
5354.73	1046.34	2216.71
6530.39	47.2496	3292.24
7832.05	956.341	2122.33
8605.27	762.884	3005.78
6815.8	-396.075	4402.64
3636.32	1056.7	5542.77
4114.84	170.536	2151.48
3884.72	614.721	5447.21
8689.85	300.993	3362.33
5062.89	2056.72	5062.51
6357.78	3561.12	3741.55
2520.39	807.967	5934.34
5657.66	565.031	5788
8021.25	290.896	6585.03
3181.64	1762.7	4380.64
5018.46	3198.36	2888.72
5224.29	848.448	3969.62
5483.43	1862.84	3968.85
4470.57	1373.89	1423.23
6065.2	1107.81	2679.88
6194.92	723.056	4425.49
4104.01	94.4417	3548.46
7124.89	-199.369	3364.4
3948.32	-270.941	2846.62
3145.19	788.747	6626.5
7630.24	-262.143	3512.06
3048.17	849.4	3709.68
5910.15	730.206	6108.56
4726.35	477.761	3279.28
5804.16	1678.02	4369.18
6870.62	-77.0481	522.425
4338	830.453	4949.14
3586.42	1409.55	4472.11
8515.59	-559.799	3213.32
7993.38	-165.259	3704.48
4297.16	1123.57	3327
6444.69	1029.97	2700.36
6281.05	-533.604	4291.43
8991.34	67.7677	2858.55
4263.71	133.741	5433.67
6746.24	1759.17	5124.78
8114.81	1260.92	5669.16
6495.18	736.075	3746.69
6461.33	752.884	3061.56
3555.34	685.941	2659.93
4365.17	800.195	3357.22
6717.06	1493.78	2734.29
4050.67	986.131	2220.79
6823.85	931.837	5320.12
4503.42	1401.33	3490.65
6138.3	1453.95	5174.41
4629.34	-337.311	2951.19
7328.5	-459.879	5308.79
6287.45	1487.7	4061.69
3907.67	810.463	5316.89
4654.28	716.981	4144.63
5201.43	206.619	4196.29
7021.6	1652.56	3726.67
5324.28	2575.72	3308.55
4458.01	-651.12	6680.15
7212.94	1076.66	4903.29
5395.32	766.191	5124.41
6901.94	395.741	4242.18
9226.13	2775.87	4596.49
4907.65	732.088	4468.5
8686.89	-879.569	3856.47
7898.22	1265.54	4890.66
3884.14	1547.6	4127.1
4624.04	80.5391	5008.55
9018.36	487.473	6269.98
4932.82	653.216	1920.89
8549.52	506.252	3426.33
4277.5	2239.39	3645.53
9723.32	966.53	3053.94
5153.95	600.684	5740.56
3996.87	96.4507	5803.53
6566.74	1023.3	3079.47
5931.34	1961.87	1510.68
5646.42	510.929	3796.92
4506.15	1282.76	1752.86
5182.06	-64.0599	3009.18
4191.05	1483.2	2791.87
6575.04	477.444	4927.92
8053.65	410.471	784.379
6840.67	2382.81	4068.63
8607.32	-720.027	5911.6
8682.87	797.756	4921.59
5886.45	256.005	4160.74
7185.11	1361.63	6488.04
3734.59	1815.17	4538.47
5315.46	119.724	5068.76
4618.22	1632.26	5204.89
6050.38	-223.847	1033.14
5265.12	1311.67	4253.37
5760.96	502.772	1648.71
7192.39	2402.02	4511.65
7172.52	744.768	2051.28
7221.06	4714.35	4323.92
4081.52	-141.325	4056.97
6121.3	1103.96	5774.86
3248.26	1068.53	5682.6
6045.47	128.852	6484.18
8511.89	387.856	6809.3
6746.01	220.247	5075.02
5869.33	-393.587	4204.2
5502.83	605.224	4319
3917.39	478.408	3013.69
6081.14	158.714	3319.65
4881.28	2084.92	6217.19
7866.94	673.362	4776.46
5695.37	-596.543	3868.46
4919.33	1278.81	6254.19
5660.85	-464.018	3016.73
6423.09	800.668	2502
7152.57	429.459	4655.98
6564.46	343.499	7572.75
6788.85	745.596	2895.84
8260.79	1901.61	3280.75
5048.36	786.273	2131.91
3008.14	1981.68	2952.51
6021.68	496.147	2187.2
3001.82	972.139	6463.53
5726.47	-18.2996	1590.74
5169.87	88.9147	4125.55
6402.85	-518.592	3901.08
7202.37	1942.16	5037.38
3087.79	1773.85	5162.86
4551.57	-83.3248	5010.98
5373.58	651.215	3195.92
7773.81	1073.55	7057.03
2358.41	1479.86	3264.23
5337.63	620.043	6443.54
5858.31	1516.78	5295.88
5844.42	2390.05	3546.43
6397.7	1350.23	4255.48
4280.42	1539.18	3552.47
4853.89	587.246	2362.1
6878.32	-76.3609	3186.68
9658.24	2861.29	6016.28
3453.27	-574.57	3386.01
4728.36	-583.246	4331.96
5427.26	1136.03	2820.64
6551.45	-496.519	1410.66
6602.19	827.114	4111.32
6710.19	-161.945	5604.5
7950.46	407.208	4249.22
6233.83	488.728	1519.36
3745.18	890.04	2432.92
4984.77	365.768	1028.94
8449.22	1057.88	4664.21
6447	-192.464	7536.39
8913.67	705.918	5749.14
6259.32	828.017	6684.5
7175.42	2140.1	7858.78
5150.22	550.1	2659.55
3349.27	968.783	4234.42
2286.83	434.486	5069.79
4941.35	1584.5	4659.77
4607.44	1423.85	3269.3
4706.59	-361.008	5746.14
6680.75	1674.18	5080.18
7727.25	-1187.66	7928.23
5198.7	590.425	4221.34
5229.06	2163.74	4340.5
5549.6	1647.77	4963.7
6840.43	1710.71	6161.92
4053.81	-937.67	4333.98
4248.63	-29.212	3474.76
6703.4	894.961	3995.11
4902.93	447.277	5389.45
5127.14	446.868	3380.91
6136.55	1726.81	3411.17
6126.17	411.016	3762.07
4006.49	774.928	7208.5
5918.74	1674.54	5351.74
2342.01	1641.04	4237.61
5436.21	281.462	2608.5
7570.61	-103.405	4347.22
