# Supplementary material for: Controlling protein function by fine-tuning conformational flexibility
Source: eLife. 2020 Jul 22;9:e57180. doi: 10.7554/eLife.57180 (PMC7375816; doi:10.7554/eLife.57180)
Supplement: Figure 2—source data 1. [file elife-57180-fig2-data1.zip › smFRETdatasets/Aha1/atp_loSalt/o_g_x114_y128_M4.dat]

//ATP loSalt data set, trace o_g_x114_y128_M4
//<d_d>	<a_d>	<a_a>
3409.7	1414.88	9916.22
1455.09	1957.43	6321.78
3845.53	1882.02	6375.92
3643.83	3503.43	9185.77
2187.02	2472.58	7538.77
1775.84	2243.71	5039.31
6578.94	-72.6969	6646.35
4555.17	1914.8	8443.16
3758.05	3090.58	12352.9
4449.46	866.724	4778.62
9079.7	1220.1	6756.88
5466.28	599.531	5729.85
4192.63	1604.32	7013.89
3640.74	817.856	9163.38
5198.73	1979.19	7882.52
3804.73	953.335	8721.17
6197.39	1653.91	6381.37
2691.87	381.331	8289.45
4363.99	1632.38	7249.33
3916.63	-341.827	6615.21
4353.87	3054.84	7038.19
5831.18	1707.55	6337.51
5029.3	876.797	4220.89
7004.56	-959.042	8025.69
4633.83	1133.88	4704.98
6969.85	227.937	6404.7
2634.02	583.243	4682.02
5199.13	302.785	5370.96
2801.52	1113.22	9521.74
4384.65	763.547	2501.75
6386.21	250.958	4803.44
3911.49	2081.72	6992.28
4737.51	3869.65	8852.51
1871.61	4630.37	5028.18
3400.16	1392.51	6199.76
5458.44	-114.639	9321.85
3512.2	220.601	8253.22
3921.74	718.533	6816.93
5058.09	2812.05	7802.85
6334.75	2347.92	6033.98
8163.37	566.034	6832
5964.99	314.464	5723.03
6000.99	-104.191	6179.28
3843.12	242.143	5154.89
5607.11	-519.834	5663.41
5589.04	995.095	4145.94
5571.72	1545.34	3514.6
6475.28	-881.323	7006.95
7532.88	384.133	8351.44
6524.06	-255.648	6410.63
4003.18	2105.1	5765.3
7484.81	277.955	6801.6
4473.08	1679.15	6802.14
4832.88	1169.97	6419.92
6384.16	3413.82	8647.62
6379.45	1458.93	6201.6
5775.05	-726.578	5795.62
4043.97	1721.1	4321.97
7435.76	847.274	9388.65
5681.88	958.336	9691.87
3870.62	1703.08	4813.89
3697.48	2409	6010.03
5473.13	1570.51	7048.87
7490.92	1790.24	4024.31
4763.31	919.098	7110.07
7174.54	1561.47	7856.41
3501.36	1848.68	4740.02
3119.75	553.69	7334.12
5618.77	1099.24	9396.12
4804.6	2803.82	5727.46
3714.97	-13.081	7814.9
2813.66	592.129	7211.59
5229.43	2108.44	5120.36
4564.9	917.127	6316.38
8074.01	-139.217	7228.99
5426.64	713.191	8897.15
4204.99	395.49	8940.21
6357.86	1554.54	8164.16
4759.94	1085.24	5489.12
5285.64	584.446	2687.07
6366.5	252.037	5341.41
5949.22	444.832	8723.14
1440.32	280.69	4769.35
3149.54	2899.02	7149.52
3144.7	2275.75	7122.76
-245.44	3649.17	10023.4
2504.26	3446.18	3832.17
2737.12	655.114	9342.47
4059.84	2536	5954.6
-163.661	2904.45	5261.36
1981.93	630.231	8513.56
1758.02	1540.4	5932.14
1981.92	2442.28	5798.42
3250.62	1751.11	7837.12
-607.835	1276.52	8595.16
2183.72	2499.16	6645.68
3303.35	2496.42	4395.7
2334.08	409.524	7579.92
2022.04	3070.72	4631.58
2708.37	2532.33	6179.77
224.685	1574.45	8562.11
1363.55	2810.77	8408.44
3251.09	533.455	4524.85
1543.41	1892.73	7530.87
2495.74	2631.51	7629.52
2309.29	4571.88	5047.17
801.525	7046.32	6599.44
3553.81	2236.91	8496.72
3624.87	1971.19	10341.6
4703.76	2385.52	6235.03
4088.86	2163.67	7637.15
2072.7	3140.7	7929.43
2492.81	1672.04	9215.16
3009.52	-80.6607	5612.95
1281.37	1195.94	5221.93
1935.75	-68.6725	6236.52
3460.78	1251.85	10852
2765.74	2800.04	6773.4
2052.52	1405.4	7380.57
5198.74	-699.01	8380.41
2304.63	922.515	6120.58
4025.32	-473.356	7829.31
2268.15	797.186	7395.02
4364.17	129.181	3969.86
-276.386	4131.73	4277.16
3668.96	1890.36	7181.18
1537.29	561.058	5052.83
-1080.82	3246.06	2971.31
275.338	3359.27	9732.37
3729.42	-532.062	4652.26
3059.27	2059.69	5010.27
2971.45	1721.59	4236.92
1984.09	1950.52	6314.58
1711.37	2401.24	7044.68
4032.3	435.768	6985.5
3442.24	250.402	5516.71
2800.5	204.731	6521.03
9000.13	1259.92	6314.23
3796.86	656.722	5630.4
906.563	2671.23	9490.39
4869.99	1719.61	8360.32
4376.94	1254.69	5266.93
3511.93	507.399	7911.35
5212.74	1286.15	6660.27
2458.61	1660.85	5783.47
3075.12	-215.183	6323.5
4364	-7.22622	4192.39
2518.42	929.193	7138.14
5453.84	4.23752	7505.73
1652.87	866.375	5251.94
4173.94	42.8394	6733.3
5173.72	-190.555	8913.24
2067.63	-475.871	6057.32
3842.62	446.187	9175.13
728.005	172.567	6178.46
2142.54	-315.823	8272.79
2117.02	2111.69	5101.19
2616.85	1518.71	3098.32
5188.14	950.092	8454.11
3380.7	2731.79	5859.45
4641.43	754.256	4713.15
6866.36	1243.75	6170.5
1326.66	738.023	4841.99
5634.05	408.289	10444.7
4978.85	-717.106	3631.36
6057.76	495.985	3635.77
2800.78	117.363	6763.04
6040.03	1381.86	4083.68
2760.73	1368.36	4653.64
1394.21	613.915	8561.77
2728.97	191.654	4846.45
3532.14	466.594	5598.68
1133.64	-160.148	7360.42
4157.02	218.645	4614.85
4504.14	2246.37	6667.34
7737.25	774.877	7642.55
2805.49	2103.85	4859.97
2766.72	354.689	5363.49
3720	114.057	4061.51
4118.94	1708.48	5781.09
5887.62	773.307	3791.31
2659.58	1035.34	4948.93
2495.56	1083.72	6854.9
1941.25	522.308	4486.41
5703.09	1481.08	8121.62
4151.39	2462.82	7788
4118.22	729.319	5381.69
3121.37	620.131	5523.71
5810.32	1746.47	6703.12
2561.51	1049.89	6883.31
3457.8	2381.2	6531.06
2168.28	54.6208	4497
3380.23	262.854	5655.91
2819.67	1760.82	6435.42
2868	-202.074	8216.43
3203.1	2031.17	3736.53
5152.52	-542.546	10425.9
3619.23	1437.11	5741.49
87.6714	1047.03	7801.43
6686.02	1238.93	7114.69
2137.79	1483.5	3530.27
7273.08	-568.647	6517.23
3808.55	-177.5	4689.53
3509.28	257.959	8519.85
1433.63	223.361	6701.94
4312.91	-180.284	4729.37
1147.39	1396.38	8580.76
5521.55	776.231	8405.53
2233.43	1992	7171.99
3830.5	554.795	8665.96
5600.03	434.352	4187.22
5864.81	1140.63	5380.92
2940.88	1134.75	3242.79
6112.77	1057.07	5978.72
876.907	628.971	6692
3691.68	365.982	5484.36
2794.34	864.731	5351.91
3619.17	2593.67	8461.76
3610.98	1729.19	8224.54
1856.62	1487.86	10710.6
3264.78	320.28	8522.48
6216.75	-371.909	6737.4
3048.1	924.558	4572.54
3101.99	-468.737	10801.5
5065.22	1488.41	6221.77
2593.89	54.4579	5386.78
1298.12	-249.929	6075.65
5275.05	-364.902	5607.35
3924.58	498.302	8198.98
2721.59	-840.751	9132.25
4294.05	-113.453	11186.3
2204.07	487.409	6643.41
4410.81	263.653	6487.92
2904.93	510.318	8181.76
6315.28	920.713	7779.47
2231.68	-551.622	5780.04
3955.31	314.545	6126.73
4460.59	1376.21	6266.67
2937.27	-413.245	4794.38
3619.92	870.59	4563.91
3182.87	88.1605	3358.66
720.553	182.979	6988.53
5381.62	990.915	3795.58
2016.59	1834.37	5125.4
5385.24	1462.94	7097.4
3942.1	426.507	4040.12
2831.98	310.571	6333.71
2872.96	-433.162	6677.9
2847.08	27.5847	6299.22
4381.39	-144.239	4650.6
2283.09	1174.77	5470.51
2787.81	843.996	5567.48
3927.67	26.0185	7516.19
3574.37	1384.22	6151.81
5583.99	1171.12	4114.33
2471.01	-1658.96	3921.02
4108.27	558.822	4202.68
5346.42	292.437	7277.1
1154.06	894.892	5540.01
4281.07	1787.47	6725.6
3205.54	413.651	9602.83
3466.63	1641.3	6411.68
2547.18	884.784	3507.38
4402.42	-70.1338	4858.46
929.878	-410.134	8433.89
3280.55	570.647	9532.23
4342.57	601.781	6844.32
2421.53	-112.815	6298.07
3789.76	385.72	4743.54
2160.91	315.044	6157.09
2300.84	775.903	5139.85
3517.1	-254.968	5844.31
5070.92	2560.06	7217
3124	869.461	8853.86
5194.56	498.593	7187.52
4524.15	1972.39	5238.5
3557.56	-85.887	5276.14
3573.63	120.608	8590.86
5724.55	2385.41	7954.45
3058.48	1123.28	5655.88
5203.58	565.434	7674.99
7954.15	1865.42	6697.69
5128.84	1364.11	6487.54
5909.54	2263.95	5047.76
5199.7	1203.85	7163.41
4304.46	-365.492	8711.4
1974.1	-348.882	6995.6
2710.47	986.562	4923.13
4163.02	15.0685	6220.68
4058.52	1493.54	6646.98
4435.27	-111.818	3894.12
6813.25	2236.83	7659.94
4894.94	1476.11	3193.65
5132.84	1144.5	5514.35
6020.97	359.31	7002.22
2910.12	-920.413	5762.93
1896.16	84.1511	7317.17
1635.37	-411.238	4720.62
1766.6	2761.93	5218.05
5558.08	-100.907	6098.45
3019.63	-342.936	6211.67
2525.72	1293.36	7821.82
7267.28	1806.06	7865.85
4529.55	182.543	4597.33
4963.78	1043.52	5307.33
4169.35	-381.369	7517.66
5169.45	286.902	7213.63
5601.45	-49.1379	5368.41
4308.05	1194.47	7030.28
4035.8	2621.59	4335.64
3396.3	-888.947	6768.9
4745.44	283.876	6482.06
6284.82	1215.67	6696.53
5604.26	-159.333	3379.22
4815.03	1327.78	3710.85
5911.67	1938.75	8267.31
3795.12	1256.76	4786.59
4717.79	2056.42	5727.3
4534.4	2467.42	6184.17
2791.46	-158.608	4881.39
5618.64	2012.57	6619.83
5762.8	1724.61	6280.58
5739.05	-267.478	4499.75
3365.19	1726.33	3658.41
5432.69	1837.37	6398.43
3404.63	2915.96	6438.73
3143.05	200.475	10588.9
7118.56	1303.86	5893.51
3161.29	308.571	7316.68
6580.16	743.548	6369.55
5265.31	908.12	4934.66
3400.24	1511.06	7378.92
1373.84	4488.99	6976.9
248.007	3385.39	5131.73
2251.84	3456.97	7627.19
2145.16	2713.25	7689.25
2496.7	3463.94	6503.41
521.674	2161.81	9092.47
913.291	4337.45	5383.88
-249.677	3976.88	4599.76
703.531	7035.51	3466.86
1259.39	6317.5	4337.84
3765.24	3821.57	4163.95
2575.56	5790.47	6139.36
577.261	2732.18	4893.17
369.916	7189.94	8599.54
950.62	3680.95	3955.24
966.366	4699.13	8871.97
943.478	5814.92	6827.62
2017.6	4522.44	6463.18
2249.51	5374.93	6579.11
-38.2883	4427.31	4631.13
545.852	1745.51	4358.91
-849.907	3178.29	8590.82
284.584	3106.97	3787.18
806.12	5408.57	5752.03
219.751	3793.99	4641.94
2780.8	3471.84	7490.67
1681.02	3039.77	5924.7
1685.39	3310.62	5542.88
1236.56	5652.6	4752.37
2357.36	5034.61	5522.3
1365.33	2710.43	8962.58
387.532	6043.14	4183.04
1776.2	1437.56	6196.72
59.8989	2789.35	5923.11
26.7789	2179.88	5612.21
1178.73	3879.33	6199.95
-1201.84	2931.13	10479.9
1677.47	2439.55	5915.14
1529.65	4858.27	8350.92
-255.521	4146.11	6722.94
-320.443	3850.02	6343.96
1980.88	2792.41	7158.3
2130.42	4493.94	4667.74
891.528	3200.9	8891.2
990.992	4290.7	7503.71
-511.904	5203.42	12166
436.701	5962.2	8879.24
1807.95	2559.67	10251
314.964	3477.05	9615.19
381.259	3815.22	8167.89
2069.98	3471.16	6246.38
1006.69	2124.42	7193.21
1630.58	1486.24	7098.36
1346.39	2497.44	7709.65
2890.29	2580.43	5732.15
1379.86	6341.22	6280.14
-598.078	1965.91	5927.72
-603.122	3304.69	2848.64
-238.45	2070.75	6763.38
960.08	3693.56	6542.53
-89.9139	4332.48	7061.04
-277.891	3191.94	7537.26
1553.2	3049.51	5206.65
2707.99	2010.5	8465.7
2356.49	2774.27	7196.45
2130.77	2429.52	8311.55
237.07	5941.12	6243.43
2972.42	3228.66	8149.47
597.83	4409.33	7960.87
966.076	3666.75	12295.2
1361.87	4526.05	10406.4
4.30576	4321.85	9734.4
1761.9	3515.35	7090.09
996.698	2277.81	7881.65
4173.96	3467.97	7158.81
2757.79	2156	7208.7
413.227	3057.38	6034.04
394.011	2937.88	6634.6
86.3811	4639.03	7453.2
748.76	3140.13	3306.55
1596.72	3067.77	8532.39
-532.287	3081.77	8150.41
1597.14	986.628	5144.85
1279.72	4216.57	5386.45
3281.03	3036.78	6564.58
-651.139	4230.09	8455.62
2484.12	2607.84	5767.43
-59.0156	3359.86	6463.79
816.518	3426.84	6957.45
-1483.71	2905.94	7013.11
-1085.6	3136.04	9185.18
2071.55	2500.93	5781.78
-45.7263	3442.72	9603.74
2339.81	2778.35	6200.87
2872.44	5016.34	4552.81
2897.05	1279.78	6435.27
1223.72	2500.81	6836.91
-1523.56	4474.68	6045.36
-238.602	2162.4	4565.45
1415.46	2958.79	5288.03
-509.551	4395.9	7638.22
-313.06	4234.71	7875.58
1500	2224.43	6541.86
1392.28	2354.17	8898.34
2111.47	3733.85	9917.06
-1149.55	2101.67	5235.1
1117.66	3859.2	6491.1
765.755	1564.43	6675.7
800.421	2137.01	9324.06
324.673	4044.36	11180.5
-918.328	2994.73	5947.92
1197.95	2678.98	8868
1421.57	2772.15	7596.92
562.681	2147.9	6518.02
3024.26	2219.19	8991.4
2128.67	4235.01	4990.51
949.923	5222.09	8631.17
7922.18	2058.91	11422.3
-270.307	3073.6	7246.21
3146.94	3086.83	6145.51
811.978	4002.8	7666.97
-534.543	2463.58	4579.42
617.771	3695.53	8943.66
-88.4511	2170.81	9001.73
-1483.11	2947.51	8684.12
1079.15	3893.08	5049.69
664.553	824.737	7584.53
1445.61	2245.28	6065.1
684.321	1297.43	4461.73
3193	3111.22	7189.25
3274.25	2449.91	4296.91
1471.58	3788.71	5590.63
-433.755	4477.31	7201.25
728.702	3599.01	4865.02
3834.25	3541.08	6118.06
1253.14	1003.65	10515.7
1776.94	3151.77	5583.59
1865.54	3005.12	4719.97
-1249.89	2625.38	5830.57
2468.25	1832.75	2009.53
1896.75	3444.22	3460.39
2042.35	4188.83	4806.29
1357.53	1482.18	8508.8
1820.52	4204.06	6445.66
534.522	3976.66	9785.24
59.9747	2720.18	4933.58
1175.37	4484.86	3620.07
1162.75	4411.65	7305.93
278.643	2418.15	5681.37
199.444	2598.82	6369.5
55.0275	3744.37	8348.86
1457.4	4223.69	9505.17
-415.373	4474.94	6246.07
1418.51	5003.55	8774.1
406.672	2833.64	8931.35
484.408	5362.26	7373.67
-1206.65	3914.73	7804.56
934.163	1961.27	4823.75
966.269	3412.54	5598.36
-310.942	2841.78	5964.59
2123.62	4303.61	10736.1
153.932	2110.3	9813.06
-1016.58	2891.41	7290.6
3426.02	3100.61	6137.28
1979.18	3097.67	6524.57
-307.823	3487.08	7565.98
-695.651	4988.1	6037.96
-375.512	1631.77	8673.3
2409.75	1254.91	11406.2
1268.26	2313.68	9226.15
1674.34	5134.19	7924.92
-386.283	3664.02	6157.24
940.104	2757.54	9534.07
912.38	2701.64	8643.53
2359.39	3740.2	6427.28
1968.58	2688.01	7060.61
-402.063	2092.96	9133.72
534.847	3816.7	5523.88
-591.772	5258.11	6757.36
219.33	4500.08	6929.4
379.472	2867.25	4554.38
506.012	3672.59	5402.47
379.521	6038.93	5531.5
1690.87	3630.18	7100.11
1197.38	1321.81	3805.51
1546.87	3582.01	7190.74
-473.319	2215.06	4028.01
1989.83	4211.08	4668.67
2128.81	3020.06	7203.28
-95.5512	4479.32	9273.74
1060.19	1766.95	4494.86
1178.44	4721.32	5589.73
1487.66	2522.13	5015.63
2000.72	4302.11	5371.56
2367.4	3932.64	5880.58
753.97	2931.3	6147.09
2301.7	1805.1	6806.18
875.031	1841.78	5815.68
1356.73	2690.08	6983.98
467.337	2409.59	8871.78
1440.59	2811.27	10201.4
132.936	1450.76	9796.64
1628.26	2563.82	4415.53
1686.75	3651.21	9044.64
1795.36	5030.85	7583.94
972.99	2298.92	11466.4
1779.8	4000.15	7400.45
784.461	4382.48	7548.79
382.419	4703.51	6843.55
3083.79	2008.75	7757.67
1422.3	2302.44	6372.71
1477.64	3375.27	12536.5
1445.08	3842.93	9263.27
257.874	3721	4997.13
1428.82	772.504	6196.05
23.9775	321.807	606.846
1634.59	4888.71	7483.58
3068.06	5026.47	4123.97
873.464	3059.02	5108.1
494.813	3209.69	6842.84
-18.5747	1633.12	11376.3
372.483	3136.79	6965.8
-767.397	5653.31	8366.27
1826.37	2119.72	6906.45
3047.07	5399.35	6062.42
-684.68	3432.33	5422
-354.453	3400.26	7254.66
-142.899	2734.32	8319.18
2839.34	1866.24	9207.87
57.4081	2871.55	7650.56
-967.994	1267.04	3927.11
-1214.86	3343.77	9002.11
1023.41	2961.76	10641.2
1460.31	1924.14	6967.45
2422.4	5691.94	7250.61
1098.51	3075.85	9568.41
-766.479	2207.33	6671.08
1097.04	3122.38	8184.35
1572.68	2629.47	7573.1
1063.72	3738.6	8584.85
-22.1282	4743.51	8178.79
1250.69	3119.98	7206.46
-670.749	4883.22	8757.24
1534.94	2281	4875.93
488.651	3121.97	6828.77
680.312	2786.38	8489.72
2068.97	4482.15	8983.31
1219.47	3547.88	7448.47
1298.74	4569.3	11273.2
2950.21	3290.06	8017.97
336.064	3744.24	7582.89
542.595	1769.54	7227.76
475.093	4534.53	6207.12
2309.31	2446.07	11054
525.269	3988.04	6330.63
486.65	3533.06	4631.53
522.164	2619.41	9895.27
2455.45	3187.8	8416.53
2330.27	4429.96	8085.94
1603.63	4057.4	7342.24
1456.79	2200.13	10725
3246.4	2906.05	6175.07
-516.444	3597.46	6268.67
1248.24	4511.99	9384.68
841.772	2537.13	10663.1
1398.44	3513.41	12442.6
-744.103	4704.61	8790.56
5303.97	2615.24	9274.67
925.946	4844.37	7129.62
913.588	3562.55	6862.11
2493.04	3806.23	5639.75
1257.86	2521.41	9423.06
-798.565	5234.1	6714.87
-909.144	2798.82	7554.05
851.916	2607.24	4380.32
1241.68	3510.36	7955.72
2011.73	5820.83	6035.95
1339.48	2317.05	4360.64
205.71	2249.98	6743.67
-393.431	3695.32	6641.9
-603.391	3352.82	5221.11
2633.63	5145.35	5517.1
629.929	2686.42	7805.75
838.253	3783.72	5207.82
1458.99	3035.02	7315.38
-73.1538	2627.61	3417.33
-26.22	2936.65	4665.54
1076.77	2812.37	7087.98
576.081	3287.97	8795.35
1525.02	2520.01	8011.37
2099.21	2374.71	10313.9
2622.45	2747	6098.13
121.012	-13.04	7825.75
33.8582	3884.33	11271.7
1312.1	2000.34	6914.13
1142.25	1754.61	8404.21
160.273	5306.03	6430.75
31.8919	4552.16	10002.3
1006.74	3532.91	7763.08
123.703	3444.1	11262.5
-601.659	3350.33	5633.61
-1076.99	3271.96	7931.24
889.748	1149.12	8042.66
1825.32	3933	3555.02
861.838	2702.8	6229.67
1826.56	4483.9	8561.16
1129.23	1240.36	6873.48
462.183	2558.03	5500.66
-383.474	3462.57	4935.13
387.642	2797.42	4664.1
774.001	3032.53	4662.68
3218.61	4143.46	9892.19
109.296	2886.04	9545.82
1615.5	4368.68	7343.61
5470.85	2117.15	6475
57.6632	3205.82	5555.85
5177.89	3303.61	8463.83
-138.462	2993.48	5726.06
1517.21	4509.92	5334.59
1840.63	2372.59	7830.05
-461.106	5258.18	3660.74
3638.95	3285.88	7637.87
2519.47	2732.43	5168.43
1321.27	4224.46	6244.63
-655.479	3722.79	4593.2
824.102	4116.92	4943.51
892.688	3583.56	7633.9
206.869	4133.37	5658.36
60.3268	4133.43	5396.01
-155.505	3529.75	7809.04
203.433	2690.46	6762.14
1529.61	1881.13	7338.16
2310.62	3321.98	7800.21
329.213	2904.38	5884.89
1447.42	1819.7	7521.54
455.172	4664.73	5287.34
1628.16	4560.43	6858.29
3036.73	1516.64	8736.16
1183.98	2657.95	11073
-1652.15	2376.76	6020.97
1908.51	2989.88	7816.56
1308.22	4966.05	7879.46
1439.84	2113.54	6549.27
1697.11	3753.33	6202.56
819.465	3200.57	9807.59
134.302	4882.02	5929.01
2194.12	3349.25	8173.14
1137.82	4327.2	5428.58
-465.233	4801.36	7399.75
1532.81	2798.51	6034.91
-1538.9	3674.56	6339.64
808.542	2738.21	7351.96
582.36	2078.77	5404.36
-359.393	4828.25	8606.63
-715.951	3633.34	6187.39
974.915	3497.08	10110.2
1752.57	2237.2	7776.12
1127.95	1158.41	7523.23
-938.048	4578.22	7982.23
541.988	4372.84	5889.38
2760.89	3025	7876.37
2093.86	4756.27	6165.07
468.096	2955.14	4454
871.222	3150.68	7124.62
-375.436	2084.81	8851.57
586.942	3486.74	8544.25
2228.32	2406.63	8644.25
2788.97	5168.61	6946.76
529.554	3163.75	9594.67
206.71	3122.54	7336.43
1991.71	2838.14	5212.35
1269.84	3537.13	8432.15
1806.28	3893.05	9529.26
776.809	3052.91	6997.23
921.336	2992.6	5410.02
242.211	2564.11	8534.84
1152.42	2682.35	6477.73
-380.162	3507.59	5468.41
2124.98	2881.61	7165.57
326.329	2400.63	10462.1
753.68	3543	9674.31
-241.438	1643.87	6507.83
-1146.35	5159.05	4696.65
667.064	4047.45	4750.19
236.436	2323.1	6953.27
-470.069	2430.85	6749.55
349.727	2040.42	8833.04
2655.29	2683.77	4945.13
106.902	4204.11	7533.19
1251.34	3692.86	6573.8
2520.39	2322.34	8269.48
495.675	2261.28	5367.55
3676.89	3150.41	7259.45
618.268	1623.57	3484.78
382.212	1260.12	4067.72
733.594	3484.76	8605.23
-47.4581	2267.4	5729.95
-231.212	2599.57	7871.41
1264.13	1220.88	8647.18
666.982	2981.63	10708.8
-1341.35	1601.65	10049.8
175.853	1367	10228.6
1400.73	3773.08	7012.75
1863.87	2855.25	5216.85
777.064	3064.74	7762.5
2173.66	3286.82	8362.3
2207.79	2272.18	6178.21
-379.169	2592.15	7636.39
3217.2	2960.77	9304.75
221.366	2017.3	8232.41
-282.203	966.808	7447.86
-73.4297	3349.82	7282.57
2894.96	4018.78	8403.18
1348.24	3990.67	11186.4
2706.71	2725.64	7284.73
1244.19	3457.84	7650.57
-116.403	3421.74	3429.63
383.93	4131.55	5825.23
