# Supplementary material for: Controlling protein function by fine-tuning conformational flexibility
Source: eLife. 2020 Jul 22;9:e57180. doi: 10.7554/eLife.57180 (PMC7375816; doi:10.7554/eLife.57180)
Supplement: Figure 2—source data 1. [file elife-57180-fig2-data1.zip › smFRETdatasets/Aha1/atp_loSalt/o_g_x115_y251_M4.dat]

//ATP loSalt data set, trace o_g_x115_y251_M4
//<d_d>	<a_d>	<a_a>
5999.96	1102.57	5773.83
8488.95	580.105	4497.33
5941.75	38.037	4882.2
2495.67	-881.926	1046.65
7657.34	632.349	5103.1
4642.1	-179.945	5130.64
3824.46	528.236	3916.53
6695.55	322.382	6183.2
3602.11	1579.47	6864.4
5945.38	-124.236	8966.12
7691.42	1020.69	5126.9
7247.86	141.456	3158.85
5586.43	1757.84	6059.47
6177.18	780.813	3827.7
5605.83	-237.465	7044.43
4681.03	678.753	6428.85
3803.09	662.404	4988.38
6317.13	1426.03	6553.01
4185.97	363.744	9774.89
3694.45	812.844	8160.04
5790.45	472.393	7207.7
1578.02	480.488	6547.25
5025.16	1119.9	10048.1
8391.46	78.8124	6171.2
6870.81	1503.32	6609.94
7307.95	-1498.07	7056.84
5345.72	589.147	6866.29
5913.97	-615.757	8342.77
8979.78	-16.6129	6892.55
6083.43	1979.88	4368.04
3841.49	2029.49	6086.76
3196.65	2105.08	5875.01
5749.05	841.568	9213.33
5191.89	967.665	6711.11
2842.64	965.664	4702.32
6180.18	456.896	7783.58
9014.26	287.197	6684.46
3826.52	1055.33	8234.22
3907.17	-396.607	7974.47
3112.45	492.605	7411.35
6565.33	-1379.78	7709.16
3595.53	730.258	6993.31
4805.91	-773.035	7432.63
5899.32	684.92	6439.22
4690.79	838.825	5900.93
7144.3	436.118	6688.99
5744.22	1747.25	7613.83
560.597	3454.79	7693.75
6989.16	579.206	7114.87
3018.86	1239.7	8729.46
6710.74	-628.31	7837.24
7181.21	127.37	8898.74
6854.96	977.113	7048.34
3341.1	-17.7859	6670.51
6471.1	1439.86	5919.25
4490.23	1408.85	6478.38
4291.55	573.547	7039.38
7286.97	192.561	4441.68
7179.08	-163.328	6130.94
6403.62	810.478	8288.42
6205.58	-240.286	8448.62
6224.26	482.612	3644.28
5090.87	225.361	9952.8
6989.98	208.398	5460.33
4259.61	-1.85424	3427.01
5304.64	1102.68	5853.18
5768.7	724.687	4294.84
4973.09	1216.21	5913.64
4808.71	1516.42	6770.33
3989.02	1614.75	7289.59
5079.79	-681.69	9922.99
5656.46	3044.68	4375.37
7322.89	-718.156	7720.19
7907.25	361.526	6595.65
6220.67	-194.367	6240.1
6113.88	1748.67	5801
6036.25	412.886	5848.94
2963.06	607.616	6809.75
2745.14	822.963	7993.68
6103.98	-1097.11	5387.38
3490.58	3404.69	6611.63
5013.58	-169.823	7216.28
4541.18	197.612	5369.91
403.339	947.161	7604.65
4364.62	778.679	9488.15
3294.26	-341.099	7062.12
3057.64	66.4009	4074.99
2951.02	-613.523	9381.53
5474.34	2954.88	6241.95
3787.28	569.424	8884.75
7209.37	237.674	7596.97
8859.5	-712.831	5375.77
4136.1	-1011.8	5513.95
2476.44	1079.08	6574.32
5664.27	456.438	4661.68
5265.26	706.899	6898.5
6692.63	267.303	4082.75
5037.5	294.385	5575.02
3901.6	2062.67	8994.62
5526.33	288.106	5592.01
4480.6	422.369	6477.57
4236.71	252.784	6074.76
7429.73	-370.295	4448.1
6010.47	768.733	6595.77
1462.12	-502.311	8467.09
6232.62	-86.3711	5283.64
6293.92	-141.797	7684.86
5184.97	104.819	6253.27
3947.79	-191.933	6589.27
5201.94	377.121	5758.49
6208.54	572.978	9308.5
5910.48	2473.55	5189.17
3892.13	20.3917	5658.71
6470.56	-824.372	5555.24
2432.29	-941.838	7636.21
5827.35	554.556	9698.31
4029.34	848.004	9553.59
4045	-321.091	7545.27
3672.64	413.737	5914.3
6243.4	1019.56	9186
7205.01	354.159	9509.11
2908.9	-413.308	5242.75
5558.07	-31.5321	7088.98
2679.19	1147.76	4314.55
4880.67	-887.958	6896.78
6154.34	-1138.01	6088.76
4825.83	-430.547	6520.6
6717.56	2501.16	2835.9
5189.52	501.867	5055.86
7011.06	3.08577	8784.32
5675.75	2059.83	6050.74
4478.41	1590.08	8500.23
4945.57	-1464.19	7920.04
2624.93	288.294	5867.7
10864.7	-604.587	7624.01
6199.48	1441.36	4296.03
3781.68	-448.353	6067.76
2901.91	1468.55	6479.21
7960.32	-877.74	3814.32
4908.56	590.514	7345.77
4841.01	-271.936	8408.07
5613.42	2084.57	5463.91
3460.87	367.01	8981.21
7061.94	93.0795	6509.44
5518.07	-1030.1	7454.54
5635.02	-850.988	4229.26
3773.36	1778.31	2599.41
8575.24	1063.76	4941.88
4882.52	817.833	5838.6
5555.51	797.108	4938.1
3474.28	666.353	8019.33
4908.76	1408	7136.42
6682.35	923.17	7322.28
2009.98	864.327	7504.61
5970.63	-361.083	7496.31
7267.86	1521.15	5613.25
3886.18	240	5260.25
6611.95	-151.764	6405.67
5647.68	27.0916	4487.99
5501.76	1177.13	3603.17
5347.99	1052.14	7659.17
973.763	-436.408	5288.3
4045.26	1506.82	9870.75
4339.61	1091.45	7240.02
4546.91	-76.6175	6202.78
7237.66	-767.458	6157.46
3583.24	-948.421	7511.25
5824.75	202.085	6231.65
6522.61	-723.669	7174.74
6308.39	290.578	4508.56
4183.49	378.246	3543.89
9500.64	1096.81	9490.24
7080.06	-1089.28	4111.58
5510.8	-572.816	4582.25
4713.9	328.855	7133.21
3148.75	263.353	3858.77
1633.87	182.138	4832.35
2704.62	11.5898	4939.09
5337.36	909.206	4428.3
4117.56	1427.2	6714.76
6624.54	1072.21	3576.05
4318.34	651.047	6453.07
6621.76	821.432	4878.35
7908.37	1005.27	3910.86
5886.63	375.991	7507.62
7820.81	-857.035	5138.47
3246.06	3331.85	5095.52
3529.85	588.885	5948.84
4035.64	119.78	4810.03
4282.37	765.103	6526.66
2834.04	-671.038	5371.4
1770.84	2319.8	5610.4
8930.59	1922.52	5728.6
5311.95	1299.72	6577.98
4822.08	1231.26	6331.97
4970.88	783.07	5232.48
3285.38	-105.992	5560.63
5504.31	666.528	7261.28
5537.29	248.498	5622.56
4541.5	574.37	9428.83
7061.63	346.56	7655.67
6754.2	-1310.64	4828.04
3757.49	270.495	5474.79
4508.4	998.504	6554.72
2236.79	-308.286	4347.38
6362.21	-1295.54	6197.67
3109.75	-171.655	8945.79
1784.51	-56.6426	7477.87
3127.67	2151.05	7142.7
5959.84	-728.68	6645.46
4316.63	-397.654	7048.61
4662.83	469.55	5698.36
4423	1066.48	3404.42
3643.95	357.226	6156.83
3785.95	338.597	5175.87
3461.22	-719.658	5421.73
1738.64	-452.912	6136.12
3879.99	-704.361	6405.45
5326.32	980.534	5920.97
3011.68	352.348	7213.32
3554.58	1529.74	4869.82
4484.85	1353.36	7019.94
3078.46	950.887	6203.56
2565.17	-344.921	4838.19
5480.6	-259.377	2727.43
4329.93	386.4	5793.97
5998.4	468.613	4652.34
4325.61	910.163	5673.74
3086.92	382.05	8691.65
4708.79	-1236.28	8480.46
4968.87	-733.106	6457.99
3905.61	87.4003	6614.99
3389.61	756.566	6867.59
3803.31	2257.62	7116.27
6254.56	-1015.71	4586.57
4406.56	1861.17	4424.29
2779.55	2006.96	6950.92
3736.09	760.709	4107.26
1696.65	835.795	8329.25
1011.72	2979.87	5803.27
-202.267	4426.96	5999.9
-368.267	3078.73	4976.91
2995.6	384.476	4816.17
2215.31	347.84	7404.77
3086.16	659.006	8277.91
6628.96	-24.3509	4072.68
5380.84	1087.21	10791.4
5103.04	696.688	6680.66
5725.76	-725.463	3960.65
4805.05	-27.7686	4289.97
7126.89	572.463	5549.51
3469.53	173.429	7078.89
5518.81	109.145	7064.41
7312.79	-109.166	6159.46
2828.13	1001.14	5933.9
3332.13	311.311	4650.14
2961.49	1156.33	4365.27
6642.24	-362.487	6124.33
2739.68	-546.604	8585.29
4339.03	-282.601	5759.15
2926.78	1055.53	6709.11
2223.25	613.68	6866.4
4628.22	-260.871	6623.26
5977	107.283	9143.91
4602.06	12.9797	10031.9
3711.11	-321.455	7477.79
4691.71	-855.689	7494.95
3786.35	454.065	4918.92
3222.58	753.356	5070.52
3801.73	-171.025	6351.7
3700.16	969.078	7112.72
3283.88	423.692	5852.43
3648.14	-15.4513	6305.09
5874.34	8.16538	3897.62
1588.62	-509.863	4120.03
4031.49	1086.48	5091.33
2678.5	1126.63	5023.3
2919.51	62.3252	9118.17
3672.49	1155.95	4407.48
6036.52	435.435	6070.15
4568.78	264.596	4493.44
3227.65	-170.201	3578.72
2000.38	2555.57	5584.97
4086.56	-195.276	6524.97
4911.28	806.457	6137.87
5582.34	-1220.55	5233.09
5052.88	-165.8	6443.17
1783.11	-847.959	5753.17
4825.42	-903.047	5643.57
2598.48	536.004	5179.71
4144.09	69.1514	5962.77
1698.97	1166.99	6403.39
4468.52	205.199	4393.44
988.701	1693.31	7448.98
2867.67	-313.366	5007.24
3678.78	870.277	5090.55
4832.8	-182.148	4316.66
2582.05	1707.23	4769.25
4447.94	1464.97	5084.65
4394.74	-739.913	7343.48
5696.83	-1404.75	6529.6
2633.36	-278.151	7107.91
6998.18	-485.783	4503.72
3094.35	353.005	6175.78
5303.26	976.172	6891.17
3291.67	-436.624	7207.54
4943.13	-141.067	5204.33
2915.97	-451.046	8278.37
5238.17	19.2051	5691.61
1264.76	-28.8583	7134.79
2893.98	238.421	4276.2
4915.18	1075.81	5958.94
4408.02	-94.4821	6060.46
7381.7	897.224	5297.31
2767.11	-207.718	5584.7
3997.61	-336.68	4656.91
4843.92	62.213	4290.16
3419.21	1565.74	9273.47
1924.82	568.239	8711.49
1721.96	-165.107	7378.25
5028	917.392	5494.67
2964.16	-10.2726	4798.03
4030.61	-777.919	3972.53
2425.41	285.492	8160.94
5868.77	1502.9	6371.56
2615.27	916.242	7911.14
2294.35	-116.349	5808.92
3167.62	950.27	6910.76
4486.09	-633.54	5884.45
3621.44	212.931	4568.98
5454.37	431.193	5860.21
6016.72	449.497	4612.04
6960.08	316.005	5798.49
