# Supplementary material for: Controlling protein function by fine-tuning conformational flexibility
Source: eLife. 2020 Jul 22;9:e57180. doi: 10.7554/eLife.57180 (PMC7375816; doi:10.7554/eLife.57180)
Supplement: Figure 2—source data 1. [file elife-57180-fig2-data1.zip › smFRETdatasets/Aha1/atp_loSalt/o_g_x116_y157_M5.dat]

//ATP loSalt data set, trace o_g_x116_y157_M5
//<d_d>	<a_d>	<a_a>
4951.1	7615.04	3976.26
2734.55	3621.85	8107.08
3357.03	4138.58	9018.76
2816.15	3808.55	7572.32
7541.98	2228.2	10253.9
7216.37	1754.4	6243.84
4712.87	1337.78	5136.02
6553.45	689.466	10811.4
5573.68	941.941	5734.01
4161.2	1091.18	6101.2
4844.37	2979.09	8302.92
9327.38	1860.38	7090.22
5012.33	1198.21	9648.37
4511.34	2307.3	2900.23
9012.84	1599.68	10427.5
8167.34	739.956	6372.52
5365.5	2465.34	8254.41
3137.41	2945.84	7529.03
6222.81	801.032	8818.86
9109.58	1445.04	8925.53
6946.22	3372.08	8320.86
6544.71	2076.28	7605.54
13513.7	1321.89	2654.22
7832.55	-693.008	7828.72
7015.24	2409.13	5290.01
9550.87	-81.4667	6529.8
3159.41	2328.6	9374.33
6031.67	1331.86	4770.81
7966.18	-757.678	6921.6
8276.7	-242.845	9875.13
2606.34	413.08	9444.58
5918.12	1310.59	7078.72
8419.44	531.329	10237.5
5605.6	191.295	4240.57
7826.51	549.263	8179.3
8840.96	-1343.33	9633.57
5015.64	-724.786	5466.42
5301.18	890.541	6906.02
2975.37	2998.31	8095.35
5161.72	784.326	7860.87
8085.34	1895.47	7089.41
2031.39	2103.05	6463
6344.52	684.605	8430.37
6204.28	1660.71	7117.3
7606.52	81.4022	8066
5046.49	1716.33	7995.59
5633.42	345.036	9107.67
7191.91	1901.12	5296.91
9760.01	438.682	8016.43
4817.31	127.079	5940.85
5950.85	787.725	5571.4
4213.6	-10.0098	6846.84
5109.38	-189.163	6260.34
5690.4	-390.092	6427.27
4511.27	963.852	4297.15
5591.73	-121.634	8175.37
11459.2	1305.72	6903.09
8686.69	610.725	7314.61
9368.82	855.954	8132.89
7934.02	-254.844	5513.37
6909.2	1952.9	8421.78
6895.18	618.862	6060.25
4125.9	978.34	5755.84
5782.17	1887.39	5867.28
7164.15	-8.10946	7234.06
5890.48	547.656	10298.9
6035.75	923.972	7710.51
6083.23	134.835	9054.64
8653.3	1229.81	7453.48
6496.83	1270.56	5657.28
2475.17	-535.508	7101.98
6130.37	1729.38	9673.84
6584.98	45.4599	7524.45
4879.89	1769.16	8612.44
6417.87	1663.51	9350.57
7206.33	-132.766	7178.43
9753.65	2293.39	4436.07
4014.14	1199.97	5955.93
9064.89	189.558	6458.7
7612.89	1168.01	5579.41
5712.41	2322.81	6155.77
4479.6	875.978	5504.14
5734.13	1377.13	7897.4
7338.96	701.212	7581.42
