# Supplementary material for: Controlling protein function by fine-tuning conformational flexibility
Source: eLife. 2020 Jul 22;9:e57180. doi: 10.7554/eLife.57180 (PMC7375816; doi:10.7554/eLife.57180)
Supplement: Figure 2—source data 1. [file elife-57180-fig2-data1.zip › smFRETdatasets/Aha1/atp_loSalt/o_g_x116_y273_M0.dat]

//ATP loSalt data set, trace o_g_x116_y273_M0
//<d_d>	<a_d>	<a_a>
1309.76	241.258	7824.63
4580.78	-1062.39	7162.88
3370.5	409.056	9136.09
4587.37	-484.232	5057.99
5727.5	1736.7	5285.13
3951.56	484.256	6308.85
3771.74	660.429	7290.66
3928.03	-886.189	6306.83
3747.08	1850.36	11182.7
2166.18	-227.819	12787
5037.16	857.356	7983.27
5127.3	2100.34	10606.3
2601.81	-527.648	9981.98
6386.38	-43.9432	7167.75
5130.64	-1015.01	4830.57
4635.62	-740.687	4306.92
3180.96	731.93	5516.28
3790.02	-1098.7	6998.28
5525.72	2580.46	6228.29
2551.39	2376.76	7490.84
5630.04	955.359	4032.67
1760.39	1522.84	4555.22
4486.14	54.6296	9338.77
1550.52	1006.14	8711.66
4770.61	-541.77	11164.4
3804.86	4043.61	6135.23
957.821	2985.44	4414.48
2223.42	-214.098	5606.66
2548.24	1802.79	10006.5
3888.04	754.79	6627.06
4640.36	2189.96	8238.86
1520.94	1154.63	11064.6
1336.51	621.491	8481.94
7312.38	288.284	10238
2943.45	1065.02	10610.8
3131.61	-216.297	5965.2
2895.15	492.426	7656.19
3430.19	679.292	9571.12
4843.27	-278.511	6749.76
2894.56	1741.46	8103.81
6500.03	59.9412	9021.43
4116.12	1326.64	8380.5
2561.19	-346.365	10305.2
5204.3	1447.16	6096.14
2414.67	-886.962	7823.81
3051.24	1118.04	8413.48
3683.4	-1057.6	6443.21
4955.31	244.567	9784.14
3553.21	1055.86	7269.15
5714.99	-111.777	5305.67
2661.86	122.542	7954.13
4765.92	-880.817	7044.61
4275.97	-317.313	7052.09
8607.46	1237.54	8680.36
6810.66	331.703	2862.37
2744	608.104	7849.36
2480.9	-532.172	7644.8
4396.21	177.828	8115.71
5138.67	-1748.9	8927.06
1398.3	-133.506	8292.32
1646.7	-62.1418	8559.61
4925.43	579.082	7885.06
5006.18	-1106.07	8080.87
6932.23	26.8209	5307.13
206.204	1139.96	7615.53
7389.01	335.323	9294.2
4367.7	-634.98	8887.48
7444.68	-1462.38	5953.93
4768.7	-689.04	7245.68
4979.73	-452.082	11538.6
8266.51	283.372	7625.57
5566.01	-443.225	7081.43
2477.93	-105.649	7171.35
4313.41	690.674	10233.8
3653.35	81.6606	5333.51
4683.16	-607.184	9351.5
3246.32	-34.2818	6714.38
3508.5	-1297.16	7117.84
2303.72	-766.636	5773.05
3934.87	490.346	9593.61
4087.98	865.192	6379.93
7800.77	-209.427	5938.23
2076.02	-1091.85	9242.44
3642.02	462.844	7952.76
4856.67	-8.51881	5361.18
2729	-904.589	8160.71
4580.37	495.768	8752.12
5026.19	-1272.49	8643.78
3913.77	319.921	7046.36
2489.63	252.51	6104.23
5012.65	-1134.49	8849.76
4887.5	-332.579	5452.38
4772.69	-105.775	9037.61
3995.23	530.705	8036.84
4051.32	-486.572	12890.5
2316.36	-1793.81	6668.82
4230.21	-331.84	8271.02
4510.04	810.83	5669.87
5489.89	-2189.4	9380.58
3309.85	1509.63	10202.4
4445.24	-691.079	7318.52
5267.29	799.266	5430.04
2506.97	21.1775	9701.75
4333.19	-549.341	6414.4
5696.34	167.014	7071.11
6377.44	-1655.07	7477.79
2631.9	13.513	7316.5
5407.2	359.454	9264.83
5378.59	-658.429	8934.35
4253.67	-836.955	7467.38
2546.57	697.111	9794.41
1798.87	-23.8143	6195.11
2380.81	635.604	10967.2
4462.63	1298.05	5912.93
6271.45	-649.642	8769.81
2390.76	413.926	10086.3
1613.25	3.82069	5755.18
6219.93	1139.87	6400.45
4188.46	-28.8393	6073.16
6931.1	-1061.49	6241.38
2653.03	-447.789	4893.54
2737.89	368.963	7870.2
3744.26	734.69	6501.13
3636.43	112.662	7843.65
5136.4	-1049.87	7892.42
3847.75	1852.07	7364.08
3068.59	-566.94	7093.84
2119.93	-1434.84	8242.82
3223.08	722.96	9972.45
6052.88	1075.17	10283.9
1321.55	-74.2876	6424.01
3477.16	341.85	10218.6
3520.85	423.427	6661.75
5119.51	832.522	8680.42
4810.37	296.572	5262.31
4124.94	-672.933	5557.79
2615.3	2458.73	8665.75
5598.62	599.163	6778.97
2725.05	794.466	4357.5
3580.44	1096.95	6427.42
2115.03	109.277	10128.3
4044.83	756.29	9280.04
6007.17	-13.3952	8323.33
2338.34	311.297	5336.07
7587.02	-69.7688	6630.6
4639.09	-569.185	6321.03
1280.56	1430.51	8687.1
2479.01	162.613	6670.66
2931.84	211.455	6457.89
4499.69	-67.4649	5658.55
5025.18	-198.001	7234.55
4243.67	211.828	6729.82
6538.94	36.2625	5909.71
6314.04	282.504	8293.12
4638.87	-527.809	6322.66
1257.68	-921.875	8583.39
5284.63	-1241.42	10037.3
922.134	850.885	8404.65
4239.34	-1105.78	7764.53
2841.12	535.301	5705.68
2223.81	-140.234	6743.35
3884.66	1473.34	8067.21
3619.86	259.588	4448.27
2440.01	-489.933	8953.36
5513.03	-641	9497.06
4097.55	-641.338	5473.16
5085.35	105.446	5368.16
4046.9	-143.487	11325.9
1047.55	1340.19	7115.01
3839.46	-1817.34	6153.14
6555.17	1603.13	4812.92
6459.34	-190.115	6597.75
6231.37	629.761	8680.79
4636.5	-195.387	5705.88
1273.64	-764.733	8607.69
7952.29	112.043	7923.17
2557.21	-80.3155	11068
5037.25	685.434	7983.22
5116.31	-630.276	7991.12
3066.55	-604.021	8811.9
7014.88	-1838.1	3192.21
6367.5	-578.122	7391.83
2813.02	189.847	6045
3448.24	1112.93	4831.77
1097.95	2580.91	8183.7
3962.56	-612.978	8551.11
4246.57	-332.877	4813.43
3311.77	1395.9	7753.45
5516.11	-658.378	8200.28
3974.77	-232.949	8853.39
5691.5	414.091	9806.64
5560.36	-45.4835	7642.17
4182.59	-431.963	6636.03
3250.61	98.0903	2263.14
3997.23	189.202	5862.06
2223.92	116.683	5469.79
3290.39	815.112	5361.64
5957.4	-699.762	4547.49
3210.75	-468.882	2934.64
4682.56	325.529	5722.25
2324.12	-309.059	3349.23
3884.91	423.698	5710.16
2784.83	117.848	9305.05
4744.46	651.575	7078.32
6832.91	-1067.26	5461.57
4687.62	-778.696	4724.04
3797.19	117.59	5423.52
4882.31	408.458	5302.44
4930.83	-330.26	4022.63
5481.9	-251.167	4340.16
4622.56	-150.907	3727.42
6239.74	765.16	4815.23
4058.22	-605.188	9007.36
4727.11	-910.432	6267.45
2750.64	-37.6757	5920.65
4415.33	385.289	9952.55
4922.56	-1383.8	4339.67
4282.68	-684.366	7851.01
5564.97	-976.604	6793.76
3486.08	263.972	9437.44
4417.92	-578.38	6832.35
3843.7	1123.83	7090
3391.78	-851.681	7434.93
3232.39	412.883	7506.42
3941.22	37.6147	6951.44
2631.11	1642.86	6229.75
4627.5	2272.9	7531.19
3281.41	167.168	6803.2
5473.06	648.42	6281.76
4100.14	1351.95	5738.45
3266.42	-90.695	7717.53
1603.99	-1326.3	7755.41
3946.4	-1237.96	6150.42
4697.42	-789.262	10528.8
3944.44	731.724	5625.4
6151.75	339.406	8648.82
5205.67	1100.03	8665.47
4112.4	-1596.84	5818.16
6889.25	-1320.6	6193.31
4273.64	88.9677	6924.81
3853.81	52.6097	7967.99
4718.44	1000.99	7055.81
5764.93	-60.3526	6668.13
4859.16	-229.864	10177.4
3364.5	791.054	5523.94
6672.31	538.5	8017.47
8537.47	1492.07	8718.18
3903.26	-557.845	5535.52
2984.48	-1271.02	6191.62
7944.15	860.442	6454.66
3428.97	583.195	8024.76
3840.74	-210.293	6115.33
3582.65	949.102	9609.86
3783.58	-130.57	7707.67
5627.35	-1044.16	10588.6
3267.21	-73.7726	5630.67
5055.68	176.491	7408.84
2886.14	135.119	7192.1
6297.17	-1048.71	10425.5
4976.14	-341.781	6082.67
2787.58	-1031.09	7020.02
641.718	-1567.46	5401.44
1904.79	298.147	6012.96
1534.59	-1071.32	11912.3
3766.27	-357.259	9449.53
5136.67	1714.6	6572.01
4345.53	513.067	9032.17
4943.05	-312.75	5159.37
3836.56	1516.34	10102.9
3842.77	402.344	4609.51
4173.11	-331.683	6754.08
4045.5	1991.21	7749.64
5406	-522.833	10743
2289.17	459.726	6672.26
5559.15	1267.9	6593.42
5492.14	449.486	9650.64
5114.24	-76.1721	7932.22
1600.63	663.595	8557.92
3365.31	-247.529	6335.18
6168.43	395.757	9425.25
4373.38	683.733	9239.59
2706.5	-655.038	7170.3
6685.63	-810.603	8095.24
4202.06	-1414.32	6856.4
3373.45	-325.245	6334.25
3352.33	1297	5418
5268.89	99.9702	9526.3
2073.11	450.97	8669.58
4858.76	-300.841	7688.27
4196.49	1322.77	6775.41
3614.43	131.968	7995.79
3427.2	-419.632	5908.01
4830.92	-215.225	8351.03
3422.54	1595.59	6219.18
3733.27	799.091	8985.26
5786.17	-1266.7	7197.27
2729.51	917.503	5393.7
4501.7	1255.99	1758.29
3498.07	-156.821	8965.42
1132.78	560.381	7781.81
5612.29	-869.422	5696.11
3939.34	142.633	7437.58
4167.97	-40.478	5017.12
1918.22	504.643	7371
4164.2	-1502.48	9436.43
2554.53	-126.583	7966
4034.34	36.4416	9317.36
3838.09	920.724	7892.4
6862.79	609.747	8173.38
2439.55	309.852	9448.78
8920.43	-130.199	7862.71
4463.02	-518.439	8650.1
5233.12	-493.573	4573.51
4655.19	-322.06	5711.85
6624.31	645.175	3940.12
4481.41	-1194.64	8207.58
1298.65	1618.97	8681.43
6091.84	646.973	3351.92
