# Supplementary material for: Controlling protein function by fine-tuning conformational flexibility
Source: eLife. 2020 Jul 22;9:e57180. doi: 10.7554/eLife.57180 (PMC7375816; doi:10.7554/eLife.57180)
Supplement: Figure 2—source data 1. [file elife-57180-fig2-data1.zip › smFRETdatasets/Aha1/atp_loSalt/o_g_x119_y98_M0.dat]

//ATP loSalt data set, trace o_g_x119_y98_M0
//<d_d>	<a_d>	<a_a>
4194.12	764.651	10271.4
5157.78	-837.251	7332.91
3120.88	697.545	9745.8
6236.63	351.62	6697.63
1844.34	1125.37	9893.87
9725.64	512.878	8047.12
7212.24	-405.108	13155.8
3903.35	765.513	9921.34
2135.41	265.452	12256.2
4406.08	2238.87	11110.1
1494.86	1148.36	9032.35
4360.18	1076.44	7385.2
3505.87	-688.1	10481.7
4370.36	935.032	9870.32
2150.01	-1298.38	10377.7
5369.95	1028.79	8058.31
6654.58	747.215	10446.9
4538.14	801.869	10531.1
4224.54	417.521	5136.94
6716.39	-380.786	11153
7226.86	1887.47	11327.5
2062.77	-2.87318	5645.1
3997.78	-87.816	11203
3466.13	717.834	8641.54
2187.41	1431.94	6691.56
6672.67	928.034	10325.6
4721.24	-345.012	11447.2
886.36	2069.6	7566.56
2006.06	1282.64	6476.56
3256.16	97.5348	10330.5
3536.53	178.8	8145.62
5256.76	531.087	9182.17
5117.87	330.232	9838.72
8157.1	392.391	8618.7
6611.65	-154.929	5618.16
2277.55	833.259	9309.99
6421.22	953.989	9918.05
6056.5	-802.212	9544.19
5733.53	302.759	11222.7
8300.18	3.4315	9317.2
5926.11	-510.396	7608.69
5699.14	1655.24	6879.6
5597.36	364.476	7887.02
3271.08	586.888	8582.48
5891.05	372.611	4518.92
3497.14	251.721	11424.5
4202.44	1282.21	11439.6
6677.71	-41.4863	12085.3
2710.2	671.733	6267.94
1776.63	229.687	10284.6
3934.38	723.659	9480.76
5119.37	-630.647	14127.2
3914.57	-70.4772	11459.8
4978.22	524.058	9719.02
8210.14	-940.26	7691.51
6285.24	846.191	7380.25
3206.94	2764.24	6957.5
3829.2	-1080.22	7837.53
9005.59	-592.51	11316.8
3042.04	-1318.31	11004.8
2151.94	980.049	10012.9
7714.57	213.269	8724.09
2159.4	938.866	10162.7
6325.2	969.882	9573.43
4080.03	-774.096	7183.28
3957.12	899.289	9564.26
3045.83	90.1792	11243.1
3611.2	-1142.56	9625.32
5794.2	1197.95	8791.28
5563.63	68.3304	13043.7
3306.96	1098.6	9337.84
3460.29	-158.159	9337.36
3517.23	1445.29	10702
1830.95	634.621	9811.35
5825.64	891.454	9908.76
5210.48	560.665	11287.4
9078.36	1338.72	5449.84
3372.04	331.306	11594.8
3623.16	-74.8689	11528.2
7324.32	-1192.51	11126.8
5519.21	768.853	10981.1
2559.69	633.897	10579.7
5185.32	13.3551	8504.09
2346.37	749.135	6099.21
8889.19	-735.417	12088.2
4702.56	827.499	10262.6
4122.37	738.447	7702.45
2193.21	613.647	7454.26
6330.31	182.917	9053.9
5358.82	1300.39	10781.7
3899.16	1919.84	10605.5
5129.16	1373.81	8386.08
5675.37	-272.53	11871.5
4454.93	-449.934	14364.5
2416.18	53.6492	8213.38
6834.64	33.2981	9873.63
2316.31	-716.014	5007.08
7595.89	-444.833	6330.78
6206.27	1200.73	10336.9
5190.95	799.623	14415.4
6700.32	-751.204	13594.2
3477.59	469.561	8783.1
7440.63	-958.682	9416.68
5827.89	51.8714	11877
3736.9	449.202	11701.7
8137.1	-750.794	6976.73
6941.8	-318.633	10323.1
4208.14	-396.301	12573.7
4160.21	791.367	12702.1
7084.21	664.264	9256.87
1913.31	2106.01	13170.6
5142.77	902.801	6470.19
7434.53	-1915.6	11674.3
6371.33	1001.75	9700.95
2952.71	902.636	8173.8
4266.34	1524.24	13048
6502.75	297.017	7870.73
5067.79	702.91	8759.25
7784.9	1098.26	9413.67
5195.22	2009.87	8554.54
4852.92	-692.645	11902.5
1767.91	579.486	5602.32
3192.42	-913.874	10943.1
5818.37	885.36	7984.91
7221.74	634.352	5259.33
5530.13	166.99	12238
7931.87	1595.61	7306.44
4336.37	-662.97	14739.1
6659.45	1913.59	5163.3
3875.41	1216.43	8794.41
6683.01	-474.565	8095.64
2175.98	686.051	10998.8
4020.57	-655.621	13227.5
6383.75	748.305	9525.14
5762.73	-297.445	5919.31
4975.18	-450.321	8144.31
4063.08	1421.03	12106.6
3586.74	-985.749	7398.82
3493.87	1230.35	8508.07
4579.72	842.538	10664
6302.11	985.432	10622
5718.93	651.254	9737.64
4118.11	327.739	11297.4
4833.55	-497.587	13423
4792.68	250.81	10534.6
5483.81	102.518	9211.8
6167.3	757.871	9651.87
5777.37	-662.162	9284.11
6413.74	1709.7	8454.62
1869.58	230.505	6784.38
4630.67	973.472	6665.31
7053.51	36.0815	9942.82
4572.6	912.534	13721.4
7451.32	-836.093	9971.88
2617.33	-247.211	12816.2
2539.86	-1189.08	13031.7
5203.37	-397.657	9616.88
6377.44	-902.374	9090.31
1799.66	243.222	8590.42
5628.88	399.976	10909.1
3261.73	-2.93865	14541.8
7548.72	-422.931	8287.4
618.523	1605.15	7971.32
2459.49	2407.88	7338.14
5132.31	898.062	8046.83
5800.63	-213.1	12189.8
5165.55	729.829	7867.15
7875.18	-104.777	8328.23
6259.97	-345.925	9258.14
3207.58	1992.74	7798.14
4668.87	814.367	9531.3
8333.54	773.009	7565.72
4571.39	3209.87	10710.7
4820.2	-439.541	11371.4
4954.26	1012.06	9506.89
4543.86	-374.762	5334.88
4144.37	1565.34	11285.7
3832.67	1238.78	7271.05
5479.41	565.439	8973.71
3745.67	-455.462	7101.27
5821.34	161.448	13412.1
4016.15	1035.57	12221.3
6086.55	616.911	6266.71
3852.75	1411.53	9918.53
6787.85	-134.779	12578.8
5086.05	326.026	10681.1
4950.53	-960.422	10001.1
3240.17	425.543	12499.8
6235.25	-411.203	7427.08
4721.51	-138.067	6480.05
7092.37	281.152	9583.55
5080.28	-1066.98	8947.89
4014.39	540.352	14654.2
6663.51	1394.58	12910.1
3249.43	121.544	13887.1
4640.46	598.348	10110.6
2527.41	-118.607	9556.05
4805.26	1162.05	7612
4895.89	-1028.74	13149.8
3010.17	286.81	8562.54
4550.22	-330.672	9146.26
3912.67	-196.596	12012.8
7663.29	2453.25	9278.35
7014.73	1371.1	8544.84
5197.77	395.228	9127.73
4312.42	-406.625	9517.09
3172.21	-366.546	13590.9
3884.73	677.177	15962.2
2569.81	1159.47	12287.6
5283.34	790.466	9436.15
4915.28	1004.21	8007.9
4600.46	275.702	7010
4298.5	213.403	7087.67
3454.91	-282.112	9535.51
6047.62	1048.46	9538.05
5606.43	29.1149	9857.35
6323.42	731.755	12604.3
9953.26	-716.979	7967.02
2715.43	228.247	8630.94
4525.39	750.303	6908.38
4209.7	1733.91	10473.2
6893.67	17.5625	10058.3
5438.48	1426.47	11274.1
5519.21	683.142	9635.15
6323.26	818.033	11214.1
6486.99	959.548	11750.1
5593.66	819.883	6321.94
1051.49	760.339	8652.72
4115.3	-426.271	10200.9
5118.74	859.322	6932.81
5623.62	892.057	9276.04
5579.93	-656.739	13062.7
5403.85	-845.083	13265.2
7304.4	101.347	8146.74
5274.93	-622.908	9827.54
7225.55	404.635	9706.66
4404.05	-312.922	8461.11
6440.63	948.257	7677.12
7888.53	252.919	7631.62
1938.84	-191.909	10924
5627.27	-40.766	7617.08
3453.14	-1313.49	11110.7
6075.59	688.703	4678.94
6693.35	1004.1	6446.46
5688.58	-172.337	12500
4752.89	-187.519	9306.15
5802.47	-1043.84	5914.45
2829.78	-516.197	5686.38
3103.32	-3.81438	6424.46
3052.21	1631.19	6599.5
8369.53	-324.969	7889.19
2906.64	317.044	9959.85
2989.41	2440.13	6935.83
5385.93	403.082	7857.58
4862.99	718	10912.6
4655.65	1301.86	8032.98
5210.4	2944.89	5294.68
6579.18	-507.849	13270.6
4150.05	2219.4	12178.9
3371.36	1677.71	9687.98
5317.28	314.477	10705.2
6077.7	-876.549	13005.7
5601.97	365.655	8974.71
5484.31	1259.84	7785.41
6827.27	-781.09	12868.9
3574.67	1342.59	9789.61
1105.46	-757.676	9794.06
4616.16	632.199	13498.6
7851.15	579.588	9272.53
3467.57	-940.463	10199.5
4893.63	805.674	9074.72
4031.86	3125.23	14018
8530.48	-730.033	10496.9
3147.69	1380.9	9934.98
4469.11	928.473	12240.8
4181.3	928.563	7470.29
5456.64	1790.08	8075.74
5209.49	958.591	5086.49
5108.42	-449.722	11140.5
4544.33	1340.96	12410.7
5654.18	49.1234	10649.7
6838.38	-283.085	10384.1
4138.31	-218.13	7936
6408.84	226.029	6727.03
4775.69	-596.547	11943.6
6174.59	-997.71	9090.34
5883.15	1617.25	12624.1
5116.17	1517.22	11933.1
4518.06	65.274	7914.59
1897.57	-37.7359	8073.19
3253.03	-837.959	11372.5
5642.26	1707.02	11186.5
4327.38	261.959	10342.4
3824.28	233.235	9932.9
4463.45	-1687.73	9299
5510.33	1203.69	9790.31
5773.95	1158.81	8304.12
4408.02	-243.606	10936.6
5097.65	68.586	6099.68
2775.14	1215.28	9878.41
3953.69	104.007	10891.5
3415.1	-473.92	10471.7
5723.39	1343.42	7666.16
5418.07	54.5556	9055.02
7868.28	52.7303	14472.6
2367.01	-98.2269	10955.9
7012.55	161.193	8369.64
4413.71	220.365	6826.58
5157.27	371.514	5365.53
6753.6	5.68214	5301.09
7499.19	-714.405	15019.4
1885.34	118.468	9515.73
2499.5	616.978	11356.7
6024.31	1603.74	12157.5
4132.19	-579.862	12603.6
3736.37	785.551	12908.1
4993.07	585.046	9007.32
11381.5	-665.06	12751.9
4382.01	999.045	7277.14
3873.37	1702.85	11385.4
