# Supplementary material for: Controlling protein function by fine-tuning conformational flexibility
Source: eLife. 2020 Jul 22;9:e57180. doi: 10.7554/eLife.57180 (PMC7375816; doi:10.7554/eLife.57180)
Supplement: Figure 2—source data 1. [file elife-57180-fig2-data1.zip › smFRETdatasets/Aha1/atp_loSalt/o_g_x122_y115_M5.dat]

//ATP loSalt data set, trace o_g_x122_y115_M5
//<d_d>	<a_d>	<a_a>
4497.32	335.431	8393.35
2222.83	1148.93	5791.6
5473.85	1430.52	3889.66
3666.15	41.3104	6286.59
2469.77	398.554	4705.16
4323.82	5.4674	10361.6
4492.25	4223.93	4088.15
323.092	3315.8	7654.57
-41.5658	3445.48	6901.89
3572.68	1720.79	5418.99
2494.16	2239.9	7471.14
3153.87	1112.54	5232.25
3135.32	3096.77	9521.77
2727.05	831.234	7413.83
6411.6	-740.275	9251.84
2285.34	-820.987	5591.11
5872.4	2822.61	6058.6
1395.24	1567.44	5927.13
4636.09	550.673	7293.5
2143.53	1384.96	5574.1
1734.86	-196.592	7800.32
4184.84	1085.8	4254.5
3957.21	-399.38	8119
4458.13	572.481	6402.73
1785.39	-547.073	6201.1
4204.18	-377.114	4181.27
7171.75	1076.86	9048.07
4059.17	-886.715	9897.68
1306.55	1074.92	7258.3
4452.7	1941.07	6540.24
3827.58	60.3886	8633.29
2080.56	1658.65	6974.37
3620.42	635.06	6397.69
5830.56	1917.55	8080.5
4398.1	588.693	4802.5
4845.71	128.821	6200.34
3970.94	2048.52	6596.92
2579.94	1653.2	9409.9
3791.46	2618.65	7205.99
4262.91	78.2411	8230.99
4692.52	981.306	4413.87
3092.5	-51.9717	7504.64
3975.81	1810.75	7055.86
4891.38	1784.47	6794.83
2585.92	1752.54	6432.3
4559.48	1127.24	7157.95
1770.37	983.01	9811.45
5997.74	-632.712	6247.37
7044.25	1311.14	4970.33
3958.49	544.347	8781.31
5097.45	319.546	6049.29
5752.13	-400.931	7771.81
4441.3	-134.765	4222.59
2374.22	924.747	8008.33
2606.1	536.243	6725.77
3644.63	-90.7364	7307.35
5020.41	1348.17	6978.03
6092.35	1667.45	6154.62
2643.67	22.5035	4411.02
7140.12	2145.26	3849.53
5992.36	1035.18	8199.2
6329.6	422.719	9208.68
4456.72	152.624	4737.56
4050	-98.6629	9895.29
3863.97	-36.8313	8231.57
4175.07	-667.238	5407.03
5121.82	262.366	7961.22
1174.01	33.4972	5272.25
4282.33	-1205.9	11618.8
5008.72	267.741	6046.76
4904.31	1240.71	4328.92
3395.63	681.464	8868.81
1605.35	385.579	5997.3
6452.5	1286.41	6731.62
2460.75	2254.54	4451.54
4574.19	1165.58	4494.7
6237.57	-1031.8	5819.96
5347.31	1069.6	6119.46
