# Supplementary material for: Controlling protein function by fine-tuning conformational flexibility
Source: eLife. 2020 Jul 22;9:e57180. doi: 10.7554/eLife.57180 (PMC7375816; doi:10.7554/eLife.57180)
Supplement: Figure 2—source data 1. [file elife-57180-fig2-data1.zip › smFRETdatasets/Aha1/atp_loSalt/o_g_x125_y237_M1.dat]

//ATP loSalt data set, trace o_g_x125_y237_M1
//<d_d>	<a_d>	<a_a>
4147.81	3687.55	5163.75
4837.47	2524.43	6785.53
5305.72	787.63	5876.82
3995.45	2126.41	5886.57
4540.61	3797.62	8635.74
2565.74	3281.64	5286.88
7534.07	872.068	6216.41
8313.14	2279.85	5210.23
2514.41	2530.89	6921.06
7407.87	3261.93	4745.61
4076.71	2615.14	8072.12
465.591	4133.25	1738.67
-249.062	3170.01	4834
2611.9	1626.96	7047.85
3340.2	417.965	5596.55
5335.01	1158.78	9007.47
4400.03	2110.42	5987.72
4811.22	29.3515	10012.2
3811.44	1599.11	5165.73
6286.96	1112.49	4692.04
5490.51	2085.89	6246.85
2771.67	1774.34	6561.86
6453.56	1621.62	6278.46
5414.36	900.893	5949.33
2859.88	3209.22	4773.6
3615.95	-358.922	9898.75
6221.55	670.809	2876.79
702.089	2553.7	5522.82
6266.44	3284.25	8024.78
3698.84	470.274	7032.63
3814.98	1919.79	7029.46
5759.09	2050.12	7164.81
4741.75	2214.72	5537.56
4376.81	1097.92	5881.48
5708.43	666.362	6473.31
6813.12	387.566	6785.28
7210.88	-362.389	7344.54
3671	1447.81	4271.96
7447.93	293.834	5111.06
4859.02	2581.32	6453.07
5162.37	1312.22	4994.31
4892.67	-41.4008	4978.61
8057.94	76.9909	3598.83
6341.11	274.728	5352.17
9269.07	-198.277	3608.25
5752.54	411.733	7477.34
4538.5	1678.25	3071.93
2363.37	3742.67	5543.18
3655.56	758.418	8479.86
5827.42	1933.69	4426.55
6205.9	2081.38	6822.41
5521.66	1418.48	7106.64
6979.19	156.555	7116.75
3167.33	646.606	8333.57
5039.91	837.013	8401.12
5762.94	348.784	3946.85
7373.59	1944.14	5358.56
5108.39	1536.28	8494.55
4250.12	603.102	5828.4
5507.41	3383.38	5885.48
2901.97	2933.19	6879.09
5712.81	1338.71	7758.46
4306.17	-839.704	5483.04
5705.65	2919.71	4416.19
5560.62	860.158	4951.08
7966.71	280.451	7864.9
6677.72	-314.026	10299.9
7631.96	1005.62	6419.73
5418.68	913.833	5124.98
2768.29	551.891	9924.83
6879.18	433.4	3521.51
7153.08	466.165	8196.73
5967.39	767.971	4808.53
4702.15	1744.76	5636.37
6512.59	172.263	4616.48
2451.6	809.849	6903.55
7452.41	-687.203	9599.35
3871.84	444.633	8475.32
6025.43	-1048.75	5277.6
3474.9	687.267	4596.75
4015.81	-451.266	3126.26
3581.11	-1052.09	6386.19
4461.8	58.6359	5516.8
7645.7	259.027	3343.86
7419.01	2526.6	1508.2
3934.13	436.068	9832.22
5645.2	2057.28	7476.1
3596.94	-63.1369	5692.15
7026.86	822.36	6423.37
3879.26	170.753	6432.07
7548.11	76.6406	3807.81
1544.77	577.224	6750.87
6611.39	1261.38	5823.95
5991.39	1172.86	5203.81
7839.94	295.751	8102.91
6339.34	-4.16923	7063.55
10253.5	456.692	8646.36
6606.85	1603.14	9102.94
5442.75	1698.59	6308.43
6876.2	982.669	7178.67
2829.43	1730.9	3937.47
4400.25	-477.622	5287.34
7079.52	789.379	2616.39
5647.76	437.359	6994.46
4805.71	566.17	9221.73
8429.68	-29.7225	7245.81
5125.78	369.439	5881.24
5734.56	260.648	7108.15
6873.46	1804.64	9140.19
3460.03	-609.207	5886.74
5682.12	2070.21	7921.09
5259.97	-51.1145	6022.55
5969.55	1310.43	6137.84
6354.38	-170.38	6513.12
5935.46	1066.33	8190.57
7776.66	-288.717	7493.14
7362.71	1739.13	5047.74
6053.51	750.452	6382.11
5674.34	-13.9455	5870.65
5910.37	1188.44	6327.12
3469.57	824.048	5625.51
4518.66	1179.42	5790.03
6167.61	2153.06	9163.95
5368.53	2972.88	7340.52
6910.32	1142.52	7383.07
5151.49	1503.48	7547.2
4573.62	148.59	5170.53
4675.72	-304.389	4116.4
6186.62	109.355	5889.92
5088.87	1954.73	4814.58
3722.6	562.488	5049.43
5793.17	385.052	2803.39
6311.75	-1620.49	8096.29
4745.36	553.957	7216.63
7034.94	555.94	8267.48
5512.3	185.627	5726.76
5118.49	797.168	6000.97
5151.96	-128.393	6098.07
4571.95	366.36	5809.61
5814.36	471.021	7381.85
6375.22	-367.274	7097.67
5639.93	-460.072	4671.21
5224.94	380.742	3881.89
10440.5	-23.7487	7382.1
3557.02	1914.57	9361.14
3542.52	254.752	6008.01
4949.28	-661.402	7517.23
3171.99	-268.675	7742.13
6464.33	602.039	7004.55
3471.83	1518.53	6541.94
4652.48	795.267	9029.37
4012.05	1215.17	5143.41
6613.76	421.562	4189.39
4825.63	1112.42	7648.59
4685.85	-208.521	6341.54
5589.19	593.853	10768.8
6448.15	777.764	4987.47
3823.49	659.318	7455.12
7348.9	-521.485	3397.4
3364.25	279.833	6691.9
5266.12	2098.96	5540.72
7313.65	1557.87	8264.16
6525.43	779.397	6863.76
3200.4	906.958	6890.58
5058.44	-159.983	9706.44
297.604	-1012.63	7228.13
6561.84	33.2072	7939.01
4199.28	1028.59	8924.38
4463.31	2141.87	6647.56
4434.55	230.224	6086.69
6583.7	1160.48	4319.09
3943.61	-742.193	8034.57
4247.93	82.381	8735.88
4696.91	1686.82	9097.99
5074.76	1994.5	6054.18
7478.92	-933.241	6226.06
4259.85	1802.63	6349.96
4337.02	152.106	8565.48
2429.82	3298.7	6789.24
4855.94	-812.588	3158.79
6940.9	-155.196	5085.37
2660.91	105.493	6567.12
5611.78	-682.298	7248.38
5153.91	1730.64	6967.99
3246.49	828.987	5650.47
5710.56	856.906	12142.1
5684.63	947.122	6258.59
6272.16	-888.556	9733.46
5732.64	974.953	9213.16
6571.88	623.08	5777.01
5009.15	877.295	9372.8
5698.9	1420.39	9450.6
6390.79	2592.4	7779.84
4638.48	62.1904	6276.01
7907.92	-87.8293	7545.99
7278.65	1327.69	8507.42
4498.13	296.677	8207.98
1830.31	1869.55	6008.93
2103.75	1640.78	5262.01
6715.58	462.174	3268.8
4368.15	-701.153	6744.66
4240.95	1428.28	8853.47
4912.67	271.796	5779.63
2757.28	-465.804	6941.68
5465.92	918.259	4433.21
7024.19	-166.129	8849.98
8072.05	784.683	4700.92
3639.78	-183.11	6505.77
5520.35	-990.053	11036.2
3212.47	55.67	7000.33
4846.58	833.114	8460.37
6317.83	1140.98	7174.53
6103.63	1323.9	8140.23
7695.74	1146.73	6406.12
8982.56	2853.16	9462.81
6427.77	-234.488	6463.01
5776.47	-465.714	9106.84
4756.63	151.504	4833.05
7887.73	501.554	4867.3
5239.23	-433.56	9320.86
3621.35	1226	6427.14
7307.27	-942.291	6706.81
4402.84	-582.006	6558.52
6777.17	1111.75	10123.7
4694.3	145.802	6388.75
4773.77	-880.308	6783.4
5486.69	644.43	8077.48
4771.79	-344.746	4458.44
3722.84	765.198	5708.78
5013.19	1069.77	9469.75
4421.67	1056.94	6151.34
4081.22	1543.94	8364.82
5232.79	-409.765	3723.32
4621.62	-548.086	8435.78
4238.24	-32.8095	6244.68
3158.26	154.981	4492.01
7204.56	177.945	6669.49
6635.7	-214.641	9497.12
4450	-449.925	6377.35
3517.01	-73.3608	5861
3690.09	173.757	5745.36
3565.7	1595.25	8001.44
2431.48	935.318	6631.15
6514.21	-614.649	7366.01
3710.85	192.041	4044.2
3963.15	1751.31	10809.1
4568.9	1546.89	6352.81
5793.77	1601.74	5659.33
4397.09	-253.063	6040.23
4603.71	594.221	4049.42
6202.58	-1150.07	6674.77
4622.78	628.162	7143.59
4534.8	1980.74	5558.7
4681.52	321.413	7550.13
4701.6	1322.79	7944.6
4208.61	745.704	7874.48
3272.44	-881.271	4944.1
1932.03	1593.35	6066.28
4762.64	1578.65	8502.39
7722.77	-186.913	8260.98
3984.35	675.787	7065.36
5548.02	317.428	8304.56
3040.38	-129.079	5168.69
3651.17	397.586	6465.96
6599.73	1197.61	10541.9
5092.72	1408.51	5569.67
3392.12	-601.015	6840.03
3677.64	1264.38	9312.3
3497.31	679.992	5202.23
3276.06	1358.33	8147.86
4329.18	208.066	6325.97
4686.98	493.208	6933.97
5001.19	-416.47	9020.8
6625.66	-146.53	4797.56
2860.3	1163.37	4925.2
4771.27	1218.1	7347.1
5724.3	1157.57	7672.02
5717.49	1897.15	3783.78
4906.56	163.81	7201.35
