# Supplementary material for: Controlling protein function by fine-tuning conformational flexibility
Source: eLife. 2020 Jul 22;9:e57180. doi: 10.7554/eLife.57180 (PMC7375816; doi:10.7554/eLife.57180)
Supplement: Figure 2—source data 1. [file elife-57180-fig2-data1.zip › smFRETdatasets/Aha1/atp_loSalt/o_g_x126_y339_M1.dat]

//ATP loSalt data set, trace o_g_x126_y339_M1
//<d_d>	<a_d>	<a_a>
7276.12	797.713	6536.68
6771.09	878.626	7279.91
10204.4	316.059	8402.32
5614.89	-114.855	13070.2
4893.91	-471.448	4989.73
5481.81	204.868	6198.19
7637.36	-677.294	9751.87
8465.51	-959.438	7689.28
7912.48	588.693	7429.35
10647.8	-650.141	11327.1
3709.4	38.5996	12360.3
4336.97	1530.07	8166.03
6373.18	201.71	9207.51
10018.4	346.145	8424.48
7749.64	1202.26	7300.07
843.461	5371.74	6340.7
-721.659	4254.13	8574.68
1350.91	5420.12	5086.39
-109.367	3812.82	7288.13
-1579.01	3352.33	5565.32
2122.09	5631.14	7465.82
448.043	4210.35	6906.05
2401.96	1366.4	6766.02
1648.64	4199.55	6088.75
4432.63	345.174	5663.85
7437.09	1995.48	8636.15
1415.35	-982.33	8507.41
519.941	3953.97	6325.59
-323.543	2720.62	7110.42
8410.19	-210.858	2978.06
-658.407	6828.73	8536.14
2387.18	4911.53	7325.79
2273.33	6538.18	9711.57
1342.14	4575.78	7671.84
-181.555	5447.06	5998.08
1552.97	2123.5	8406.82
3160.65	-155.077	5533.69
4868.83	-362.781	8285.72
8900.59	107.723	5526.83
7264.85	1033.56	5814.2
10355.9	205.157	8184.63
7712.84	566.622	8339.08
7015.65	-359.288	3836.31
6098.31	121.805	3742.05
7932.07	-579.47	6810.11
4312.85	1266.18	6407.68
5724.33	422.487	1873.89
7009.47	-71.1826	6135.95
6063.02	-1779.97	6276.05
6598.72	1760.36	4065.41
4442.86	-521.998	7392.49
7714.76	1335.62	9282.01
4406.8	-844.462	8095.66
6450.77	1147.44	4958.46
5025.99	1603.49	8706.97
3894.48	-497.92	11643.5
6444.83	1120.64	9670.9
6983.03	-690.397	7583.93
5005.27	290.46	7918.52
5203.58	258.41	12569.2
5221.68	543.613	8184.38
5015.93	319.817	6546.8
3854.71	-694.313	5546.81
3204.67	534.957	7110.75
3314.34	2079.75	5496.49
4902.97	-468.985	7948.5
5371.38	956.38	6943.17
8748.11	408.464	4339.96
5515.43	857.035	8149.16
5544.13	656.673	7510.17
6045.29	490.149	10665.9
3943.44	13.8987	9671.65
5801.26	-657.401	6836.23
4712.14	-311.145	5495.45
4740.26	-394.836	7210.22
5832.64	-473.939	7330.13
3039.22	-193.139	5765.73
10235.9	-754.571	7880.31
4272.9	1690.13	6762.03
7489.93	-433.894	7960.1
3587.52	2350.76	5975.05
6939.18	1374.91	4636.19
5079.94	1580.26	5448.87
2508.87	671.977	4197.72
7062.52	-835.226	2559.31
7757.29	-1132.52	8205.93
4245.36	-59.9414	6539.12
6967.54	-1390.95	6276.95
2789.93	-555.38	6770.55
6918.16	-914.118	4620.97
2798.48	-550.428	7416.68
5136.92	818.512	10237.6
6099.63	659.846	6866.22
9752.96	576.282	6616.76
6503.75	1500.05	7497.31
5227.87	-516.896	4169.41
4784.53	759.81	5733.95
6518.57	1462.51	4973.9
2994.43	1134.8	5052.87
6704.56	243.329	6729.96
5238.31	-575.177	7710.8
6912	-41.806	6436.68
5595.57	-351.983	4785.37
6056.31	1014.06	4240.83
4339.78	1083.38	5003
3904.11	-757.342	4356.98
4761.78	-574.538	6482.94
6317.33	-1634.68	6891.27
7291.74	-1422.3	6905.48
8416.69	972.039	9011.84
7035.12	-656.844	10418.9
8642.04	54.4215	7447.05
4783.84	-114.821	7715.65
2175.7	339.537	7641.27
4345.47	-1269.54	3963.84
4783.26	-881.496	11579.5
6544.19	641.976	8063.1
7643.09	-608.941	6006.53
3938.08	-1379.04	6655.84
3465.97	885.601	8202.59
5399.3	-233.29	7429.41
4716.53	-826.018	7250.47
4965.6	-139.289	5156.08
4939.73	551.904	5152.34
4732.71	-55.4241	4570.95
2814.3	1357.93	8792.25
5137.58	115.477	8159.43
6202.86	76.344	6253.21
6108.22	-1801.8	6999.46
4315.29	1459.46	6794.14
2844.12	435.919	5427.13
6715.18	674.975	7563.91
4986.92	558.238	3775.93
5574.29	148.136	9460.82
1590.59	-316.04	8703.69
7633.19	-37.5434	5548.26
8959.79	712.709	6931.59
5583.51	-392.497	8131.3
8117.43	600.314	3340
6554.28	845.729	8937.65
6488.63	2112.82	8117.18
6099.38	948.376	8518.15
5129.93	859.951	7729.58
6503.57	56.6732	6480.89
5322.43	-638.637	7329.73
6907.72	-68.6279	7344.89
5564.32	1314.63	5821.23
3006.54	870.105	9317.34
6140.42	-263.762	5181.15
9477.67	-366.614	7517.23
7835.82	-754.12	4938.33
2627.29	2036.44	5987.36
4943.75	1213.06	7619.43
4749.77	-502.843	4398.32
