# Supplementary material for: Controlling protein function by fine-tuning conformational flexibility
Source: eLife. 2020 Jul 22;9:e57180. doi: 10.7554/eLife.57180 (PMC7375816; doi:10.7554/eLife.57180)
Supplement: Figure 2—source data 1. [file elife-57180-fig2-data1.zip › smFRETdatasets/Aha1/atp_loSalt/o_g_x130_y198_M0.dat]

//ATP loSalt data set, trace o_g_x130_y198_M0
//<d_d>	<a_d>	<a_a>
7470.07	1435.49	7778.97
4736.72	-249.317	10466.6
8037.65	-422.105	8308.62
5873.53	-13.9161	5399.84
4571.06	-1149.01	8203.66
7233.19	-473.884	6837.38
3829.69	506.661	7330.85
4997.52	839.436	7771.07
4587.5	114.479	7154.31
4677.78	332.365	6564.1
6239.14	-66.732	8109.35
9340.43	584.641	6776.89
5607.44	835.691	7598.51
7860.22	85.7098	7805.18
6396.1	1007.07	6402.62
10375	-104.674	5862.48
4536.11	2243.06	9731.66
5668.2	399.711	11815.6
8302.27	1224.59	6419.68
5965.5	-3.46493	7565.39
8212.01	950.105	6787.92
5236.6	1961.4	5662.26
9661.14	-1892.42	5735.58
11543.1	-72.9716	9336.98
4872.72	-173.757	9908.1
6258.5	-1634.26	7031.79
4403.67	2168.84	5561.23
6556.61	-74.9872	5390.65
7572.81	-1842.62	7914.44
8206.05	-447.805	7146.56
7626.68	-677.417	5195.96
4740.47	1154.67	4886.76
6592.92	506.193	5864.01
7596.66	324.743	5856.08
6350.66	1172.03	4962.81
7478.6	149.812	6257.98
8939.55	1309.76	5919.71
6641.45	1030.56	7222.36
6277.08	609.012	6137.57
6236.92	-1174.61	4534
5369.81	1040.16	6061.15
6825.05	-428.315	1978.87
7504.35	809.981	4315.07
7853.9	1147.96	7320.4
7592.42	425.916	7069.12
7435.49	85.4461	7280.02
7376.28	-1972.84	5214.79
5401.04	9.48055	7375.67
3467.65	-596.838	8501.52
4277.03	380.854	7872.41
5260.39	3241.28	6390
6333.6	-485.682	4709.51
5326.14	677.865	10300.3
6598.17	692.433	5088.32
7572.42	90.6646	5305.58
5211.43	668.73	5217.46
