# Supplementary material for: Controlling protein function by fine-tuning conformational flexibility
Source: eLife. 2020 Jul 22;9:e57180. doi: 10.7554/eLife.57180 (PMC7375816; doi:10.7554/eLife.57180)
Supplement: Figure 2—source data 1. [file elife-57180-fig2-data1.zip › smFRETdatasets/Aha1/atp_loSalt/o_g_x131_y310_M4.dat]

//ATP loSalt data set, trace o_g_x131_y310_M4
//<d_d>	<a_d>	<a_a>
6913.52	488.229	6706.61
3616.17	1802.28	6255.87
6319.87	2043.19	5508.08
4324.17	3997.66	7028.91
8007.86	1265.89	8351.82
4454.42	1838.7	8560.59
8974.62	1628.67	5391.19
5932.41	548.891	8644.1
4195.51	930.03	13851.6
5759.08	-858.542	10418.2
4843.1	2629.59	8183.33
7115.38	1734.74	14132.7
5545.03	-316.615	9494.66
4659.18	1283.36	8526.55
7137.63	97.7661	9709.91
6157.63	378.242	8202.85
3660.95	481.025	7715.23
5647.83	1180.34	8658.56
4820.77	823.419	7210.5
4330.63	2017.34	5173.51
4370.43	1050.41	7679.42
8032.28	1565.04	7858.42
3870.1	3465.08	12003.7
13057.2	527.742	6178.83
6415.41	1741.34	9820.68
3490.87	3082.95	10626
4953.8	1682.3	10674
6772.33	2003.38	11528.6
5738.16	1228.26	9037.91
3519.39	-25.4547	10895.7
4941.35	1574.51	9590.98
4713.27	455.723	12673.1
5101.83	-561.404	13599.7
7143.21	260.507	9642.32
6244.34	2395.46	12401.8
4326.84	576.173	9759.04
4311.22	2137.49	8815.17
7821.62	1111.07	10061.3
6051.69	47.7363	12365.6
7924.51	2264.52	8347.08
6381.79	297.66	10089.2
6917.19	137.34	8579.88
7047.03	2825.19	10912.9
11460.7	430.882	7591.42
5295.23	286.725	10391.7
6462.58	1252.43	12484
5081.82	-112.234	12231
8151.98	1314.67	7957.87
9880.26	-19.77	10034.9
8044.82	-117.495	14816.1
5118.22	1673.17	7825.57
6375.29	39.9674	9107.8
10398.8	674.011	8827.9
3991.08	2734.44	6524.52
5550.64	1493.02	6324.08
5031.19	1677.77	9543.26
6091.07	1128.29	9801.8
5497.11	624.359	15229.3
7709	939.609	7533.53
2750.76	2180.3	10719.3
5746.04	3007.85	14486.4
6272.56	828.283	9895.64
7787.39	990.622	11846
2881.72	1173.5	8470.5
7520.55	2230.78	11696.3
6429.34	1307.76	10301.7
4441.14	73.7968	10755.4
9471.89	-514.415	8731.87
4717.63	2588.24	10207.1
8222.86	-294.157	9026.71
6871.03	-332.038	11922.4
7360.76	1766.55	10146.7
5335.69	130.925	10483.2
1566.16	133.602	8035.63
4175.51	1328.56	9150.25
8499.9	172.149	8029.34
9236.47	-300.102	8930.26
4935.08	794.54	8089.5
6580.16	433.894	10904.5
4552.86	713.253	6129.77
8183.96	903.129	6498.98
8710.6	633.759	9448.35
3548.96	2063.09	7401.42
5302.34	356.743	9471.36
9543.75	304.293	9999.17
11205.8	1239.06	11917
8260.24	929.968	8634.58
7978.36	-541.239	9404.55
