# Supplementary material for: Controlling protein function by fine-tuning conformational flexibility
Source: eLife. 2020 Jul 22;9:e57180. doi: 10.7554/eLife.57180 (PMC7375816; doi:10.7554/eLife.57180)
Supplement: Figure 2—source data 1. [file elife-57180-fig2-data1.zip › smFRETdatasets/Aha1/atp_loSalt/o_g_x131_y33_M1.dat]

//ATP loSalt data set, trace o_g_x131_y33_M1
//<d_d>	<a_d>	<a_a>
8304.37	1075.33	-25.2624
4249.59	1923.85	267.313
4174.12	398.969	350.856
4637.15	1141.66	1099.7
5513.51	3011.42	720.096
3458.6	2196.55	212.641
4865.15	3923.76	-108.171
4581.62	2222.41	-1784.81
4072.43	2723.82	888.229
5293.71	-270.769	3752.7
5988.01	900.955	-1523.97
4195.73	1713.9	3530.04
6373.56	3338.29	28.642
4893.04	2271.58	-1478.75
3032.46	1061.2	1302.92
2424.59	745.842	-841.963
4791.95	852.764	1417.58
3138.66	1646.11	-612.382
3184.92	1119.95	-1392.52
4283.2	1856.04	-1687.32
3097.59	1613.77	1317.37
5016.93	885.894	-1270.95
6061.64	727.597	4515.65
7760.36	1499.8	439.028
4928.5	876.719	725.157
5848.79	4171.61	-18.7566
8410.23	577.499	-242.71
5783.25	780.864	2135.41
7773.4	-566.143	534.982
3955.52	1237	2537.31
4553.28	1041.38	-2004.77
8604.65	934.829	471.227
7983.37	710.344	-1670.19
6762.83	-636.471	-2568.44
4586.49	1748.99	803.614
6672.36	309.551	-623.602
7387.52	450.147	1948.12
6439.28	-162.991	3532.3
2489.59	1561.52	982.611
4323.58	1913.81	2346.32
4429.59	477.267	3030.96
4658.07	-389.4	-370.162
5137.86	-236.838	-66.9407
4679.59	2286.09	-2625.5
6016.41	-41.3423	4115.01
5596.6	2812.89	-67.9713
6557.44	1083.87	428.991
6517.17	691.881	4646.65
5987.76	-670.716	561.951
4145.2	748.504	-912.849
4391.2	1178.35	-240.159
3774.58	894.255	669.437
4342.01	600.015	-889.37
6029.45	1185.4	1468.4
7130.61	-56.4674	151.251
7565.22	3556.78	1474.6
9171.73	-625.248	-1549.1
5333.33	168.101	859.038
4181.12	-15.2287	-407.074
5914.51	-12.0358	-108.526
6329.89	254.98	-302.174
3128.07	609.591	-2095.07
8402.01	1644.44	1156.34
6627.49	154.58	2484.03
2869.62	98.4055	138.655
4599.51	-306.756	585.067
3376.76	1241.38	-1723.33
3777.62	671.849	1752.61
4968.8	-497.988	1775.27
2374.99	1800.2	1180.18
6237.48	451.583	4372.57
2603.23	-174.27	-1359.76
4827.51	1589.23	-180.806
3382.87	184.354	-299.918
4039.63	811.775	-1459.3
4151.76	1256.49	1960.44
6140.03	-525.878	1536.58
2629.84	428.741	1435.11
9043.49	2690.69	787.629
8597.46	-159.345	2705.06
5953.33	1114.91	-584.712
3812.95	999.9	-311.51
5093.84	-319.295	-1654.19
6388.52	1130.76	605.969
752.231	1755.88	1901.55
7477.97	550.055	534.534
5104.24	404.314	1437.35
1306.14	119.987	361.552
7457.42	368.576	2310.96
3447.32	-185.066	5961.17
6393.05	-107.958	2782.9
5341.15	-650.813	1981.43
6006.95	146.364	-638.878
7393.47	-169.476	-113.679
2274.4	779.157	-28.6081
8060.2	1811.07	256.254
3629.49	1339.52	1000.57
5240.65	916.452	953.893
2013.45	574.498	2048.89
2305.64	1116.64	486.503
6019.99	-353.804	123.092
5809.23	156.705	945.047
1776.18	-69.4403	2506.74
3327.98	210.84	3139.05
5930.41	889.616	61.2039
4764.4	1602.17	-1010.42
4623.46	133.621	868.18
4106.16	-11.1521	1195.66
5387.2	1487.53	643.034
7343.35	-244.327	516.995
5793.9	317.809	74.4936
7742.59	1043.34	487.804
7865.67	-88.5717	1830.18
4052.54	771.666	-552.53
7046.36	551.368	-68.4275
4546.08	558.503	3341.75
3033.65	550.616	-366.757
6150.11	-864.727	472.815
8216.3	-465.838	1949.7
8626.21	166.194	-3164.78
5785.21	643.883	52.8813
7177.92	-288.312	2576.93
5237.49	840.945	2487.16
5139.45	-405.189	3187.1
4558.8	1697.93	1691.68
7406.41	2509.5	1991.35
6124.74	1897.51	20.9951
4805.44	405.305	446.286
6546.8	2659.32	-1333.31
6706.23	12.1702	2049.16
4665.14	1393.79	332.108
663.711	1754.15	-83.9053
7246.01	543.826	4638.16
6637.34	1439.41	2427.54
7320.6	1072.68	2412.72
4471.78	1256.14	-1585.83
6062.41	527.702	2351.12
2641.74	402.216	6038.74
5878.81	989.561	-609.29
7008.06	26.0719	1949.96
2705.8	877.692	1694.39
4602.17	1275.33	1108.26
4381.76	2399.69	-598.897
6311.58	347.582	2960.84
3390.04	1695.35	3488.25
6796.56	-342.214	1125.39
5477.82	1456.65	1068.43
4267.71	507.314	2377.16
5527.31	-649.094	-1513.77
5972.39	651.247	1054.62
5759.24	161.364	473.694
4800.03	-312.276	1951.56
7841.96	1661.03	131.388
3179.29	386.434	1136.92
3326.55	-287.775	298.506
7304.53	3004.2	-109.607
4062.13	759.234	235.343
4543.85	-174.404	374.935
4466.08	653.035	3104.04
4854.65	1046.05	331.432
9842.2	-620.159	2505.18
4018.22	515.298	-41.0364
6351.55	772.178	3123.98
6649.02	133.722	2485.62
3363.8	602.613	3312.05
4289.94	741.981	436.671
6469.38	1691.2	1322.99
6928.92	843.247	2518.77
5800.53	-481.87	1391.43
5110.75	-190.619	1086.51
6357.38	754.01	-1502.68
8665.97	427.4	5559.01
2782.37	1492.78	451.719
4327.07	-572.158	3408.03
3661.64	2177.93	-242.609
4992.16	1253.04	772.336
2809.47	298.869	-673.239
6423.58	2374.61	545.932
6680.22	39.6547	435.429
4755.2	566.86	-833.793
5569.18	1794.19	-709.13
7333.59	-20.5349	65.5546
4078.6	641.424	3285.7
3939.51	1265.37	629.913
5987.17	27.3643	-61.2204
3770.28	804.392	2589.69
4300.49	1709.76	2547.59
7366.5	1418.68	-11.0594
4293.3	-685.714	1299.71
5321.6	-201.231	-1042.99
4839.41	1399.77	-1314.14
8365.06	244.245	289.72
5947.81	799.261	1054.84
6271.02	1331.35	-275.383
6788.74	501.02	2467.64
5087.21	-145.467	1291.8
6221.75	1124.09	118.081
8575.75	-361.983	1054.19
4540.83	1018.37	2702.72
8096.96	-1675.47	-241.604
5415.57	-99.1699	-88.2824
2528.37	2092.5	-385.429
6655.61	58.4201	2286.65
8782.36	2255.85	-944.515
3867.88	1673.62	2255.92
5205.35	-88.992	1263.32
1895.17	-84.2263	1522.16
5110.86	730.108	-2956.92
651.712	3934.82	1697.45
1065.19	4095.5	2633
2441.24	5634.57	-543.71
4463.11	348.632	2242.35
909.31	2440.17	1450.1
3122.42	3298.64	93.5967
300.978	3072.39	854.923
-1177.41	5942.27	3149.56
457.946	1444.92	-1096.36
1513.63	3224.26	-42.1428
944.948	5961.38	1947.07
943.292	4302.17	886.202
2905.13	2919.31	2512.95
1014.47	3510.36	1725.54
2375.62	3905.55	656.831
1647.71	5462.38	-426.803
2175.8	4440.43	1363.74
6553.97	449.006	2729.3
-870.973	5705.82	2104.04
818.092	6338.73	-297.789
-596.56	4927.66	2008.47
-821.445	3565.47	1122.79
3276.27	1733.79	2029.06
3417.44	4691.01	-2255.21
1691.71	6366.55	-889.741
-651.36	4098.46	3731.2
458.422	5804.17	1220.98
4928.8	2832.23	1251
2435.28	794.58	1669.61
3227.1	504.416	2859.44
5529.16	37.3925	2298.66
988.846	5567.43	4293.29
1534.53	3671.24	-128.414
-426.641	5242.75	-684.958
3618.28	2071.63	2375.84
4728.49	468.9	-494.968
4334.61	813.297	1678.3
5728.17	1062.98	1639.03
2260.16	4587.96	194.755
1633.07	6136.61	12.0058
1304.51	3056.17	-198.877
561.694	2469.79	94.8385
216.136	6075.07	1870.63
684.259	6381.17	456.103
-140.643	3467.32	-1425.38
6327.86	1619.72	503.949
6930.3	2182.42	429.541
4802.01	83.5482	429.633
5530.12	406.07	-272.915
937.054	3727.93	148.362
3929.12	2535.61	-340.067
2622.29	3632.19	1939.39
5444.39	391.428	330.089
4145.94	3993.96	4467.27
871.022	5776.69	1903.86
2899.07	3638.52	3203.24
5745.51	-110.092	290.244
2222.32	821.817	1642.09
3924.8	2822.2	982.51
3516.18	3341.46	2050.37
4537.83	689.191	1947.01
5366.76	2845.61	3429.13
4011.78	4599.34	1667.83
1482.62	4751.47	675.554
4881.13	1164.02	2650.01
2499.46	2705.21	737.89
3180.46	3639.51	1244.88
1986.43	2690.29	1896.43
298.142	2327.91	4628.05
4429.95	940.263	3522.01
-377.458	5645.1	-1158.79
3976.93	4146.74	4582.35
218.592	6132.64	-631.873
6199.27	1181.09	1127.97
4212.46	1894.65	2082.87
9291	298.089	1323.04
4952.9	2066.95	875.344
4093.26	766.995	981.175
5120.08	690.057	1373.51
8164.29	462.522	-1262.29
5726.21	421.515	89.803
4703.74	833.506	-1130.59
6912.99	2067.8	2949.1
2829.79	2539.72	324.453
2871.86	823.558	609.577
3963.37	444.602	847.953
4236.83	2524.06	-1615.43
4573.31	1009.08	780.776
3890.36	1621.14	-1219.8
8854.15	1221.24	-1854.96
2842.33	1985.89	56.4556
3629.37	892.852	1105.74
7179.37	805.28	4252.03
3255.34	2780.85	1184.21
5885.2	1929.45	397.384
7104.05	137.61	1711.6
4837.73	310.628	-630.066
7270.42	115.604	1293.6
2043.91	1609.17	1988.65
6693.17	420.875	1180.42
3071.22	1918.56	7565.33
4065.36	1630.35	335.969
3597.45	-122.085	3413.24
3290.91	-185.881	783.108
5505.57	1840.83	2011.46
3524.44	1162.2	1590.54
3052.31	1130.23	-592.51
3972.65	867.072	153.018
4247.34	-320.8	3297.24
3650.56	387.606	444.554
2598.18	-385.515	3282.81
2472.94	881.374	2360.93
4326.25	652.549	-397.545
2830.68	721.243	2242.19
3013.77	137.26	1258.92
4006.47	91.224	2861.88
4677.32	2134.9	-1182.74
7403.2	2184.53	-1274.59
3341.03	1180.44	4529.98
5742.4	842.738	301.658
4700.56	720.647	4330.5
4368.69	-85.1267	3404
4075.64	418.246	2349.63
2867.58	1477.03	1507.44
5361.09	-385.336	2257.39
4070.67	-93.5883	-61.0265
3487.38	812.416	2567.09
4318.57	4.65328	848.021
3163.46	372.84	1017.4
7106.01	-220.541	369.325
4994.71	288.474	1722.83
3950.55	85.24	1818.2
5195.22	-760.028	1070.63
4010.85	740.657	3289.4
5641.36	1623.32	4857.74
3140.82	875.354	-188.401
6280.67	350.555	-2333.59
3367.48	1067.65	2100.1
3968.38	1918.15	129.698
4464.91	2563.93	805.776
2884.29	3079.17	2967.36
4240.51	210.59	1425.89
7373.35	664.544	611.622
2395.74	1090.05	980.795
3360.69	927.536	1543.51
3875.81	895.52	-2017.77
3649.35	288.05	249.748
4310.77	1682.21	1401.24
5489.33	1728.9	1994.72
3215.24	622.047	2270.65
5086.96	-390.133	2024.36
7211.11	486.421	-1169.88
4449.2	128.269	-650.689
3382.24	1117.03	4417.97
2629.8	1074.6	556.222
4900.02	1004.95	-394.444
-93.3087	7552.75	1270.72
4431.85	2557.62	2194.4
3472.14	3351.19	-179.935
3790.36	2336.27	103.194
6015.22	1154.76	2417.25
9670.96	2155.3	-53.312
7398.28	407.649	1741.29
5125.18	1136.1	3174.12
5895.17	38.7457	1247.46
841.89	3649.24	665.246
3778.53	1839.93	610.827
4717.25	1397.83	-764.521
3525.47	342.884	2833.54
5391.08	1279.16	1389.58
2513.35	2934.83	232.42
4250.9	858.175	1167.92
5567	-610.938	3118.35
3808.71	831.924	-455.25
6811.23	586.685	-562.212
4793.98	1545.04	2511.36
4111.94	649.491	165.125
2784.55	358.708	1450.75
3452.46	-83.2358	4012.49
4437.89	-141.922	1520.51
2955.58	3865.64	2313.55
5401.95	302.432	1859.33
3468.5	1105.93	-641.53
3306.85	117.208	-42.4976
4434.91	4085.21	-1671.38
2570.24	207.251	2053.55
5199.43	-399.318	95.1677
2687.45	535.605	2899.42
4137.8	742.745	1648.85
5541.16	1837.98	2111.06
1928.17	1892.94	1492.27
4573.39	1386.55	595.282
7182.84	660.316	3684.28
5933.77	1939.61	-43.6049
3775.92	-88.6312	3118.75
4881.68	-111.93	27.6535
4997.96	978.428	192.642
3870.1	-445.924	1638.67
5852.4	679.933	-346.851
6259.88	-261.248	1503.72
-498.339	4979.8	843.872
3861.56	1491.46	553.713
3113.64	583.065	285.699
4579.47	548.761	585.853
1980.31	1184.58	3603.3
5632.99	198.905	2047.7
1765.5	294.642	-1146.26
6032.66	2433.83	1200.14
5087.46	1270.46	683.935
2970.6	1797.07	96.0043
5848.68	757.8	1273.45
6540.36	1163.11	4156.26
3849.23	1090.14	1123.07
5676.73	304.06	255.95
5565.42	-30.4397	2620.89
2909.5	660.985	1117.22
4969.5	1730.77	-1589.44
3007.77	1182.19	670.274
2876.63	1142.15	669.775
3130.27	3726.49	2126.29
5457.38	-209.421	4250.4
4132.27	-291.358	2083.19
2179.21	1774.05	282.091
5675.16	1030.44	2776.75
3605.04	1134.67	2102.67
6882.16	399.133	664.917
2247.72	1287.2	-420.432
4112.5	924.442	2336.96
5904.03	-61.6628	696.228
3279.27	1413.37	384.989
832.423	234.44	1572.16
3704.46	2309.59	951.452
4146.24	404.536	-2133.01
3940.98	388.991	-966.795
1448.22	-282.016	3455.32
5345.66	3279.39	752.498
5094.2	805.559	2642.41
2811.19	1231.23	2188.86
1450.21	1597.66	-244.24
4618.4	150.373	1816.33
3361.7	-312.299	507.075
3422.87	1573.21	3918.01
5312.5	2981.06	542.612
5789.4	1703.9	925.759
5000.62	-600.749	48.944
2846.58	672.584	3453.06
954.532	1440.33	354.176
1783.57	558.175	2955.52
2785.57	1044.2	-1638.88
3230.24	1703.35	170.354
1055.15	1978.47	1646.77
2456.37	-39.0985	3282.5
3083.9	1482.12	3041.26
2902.45	819.953	1761.69
4382.67	462.596	2190.96
4053.47	695.277	766.228
2574.87	290.885	-1143.87
6514.26	1065.86	1375.79
2981.79	1659.03	2165
3622.79	1193.18	2877.15
2346.34	374.353	1785.38
3663.51	359.527	35.6544
1282.28	1204.58	1190.44
3936	612.782	-288.326
6648.64	1930.49	1810.24
5286.42	-27.9246	2704.79
4613.63	286.659	2187.19
3090.97	1052.47	198.793
1538.87	322.93	-397.071
2933.2	2201.3	2388.43
1746.7	275.996	4021.68
5000.67	959.891	2186.25
2755.2	1376.33	363.724
3349.27	3307.53	1897.63
4173.14	1602.67	703.182
696.244	-101.067	289.94
4367.05	787.964	2072.91
4185.84	662.363	742.942
2873.7	1316.15	1105.06
3604.99	1228.16	1343.01
4126.11	905.868	285.394
2822.58	561.122	2694.89
3407.38	-34.4007	3137.96
2931.66	1394.41	1559.14
2128.75	2320.52	1901.96
2291.35	1863.35	1371.15
1402.63	1616.74	2842.05
3096.02	1263.2	3024.9
1800.39	1431.16	4496
3246.25	1886.8	510.041
2968.79	1750.49	1090.67
4551.54	-20.6254	619.529
2032.97	1242.64	-115.243
1577.54	526.414	-862.468
3081.33	593.496	-763.287
4424.35	4423.18	3507.54
1594.69	674.604	2097.72
6368.15	1010.9	-1124.76
4940.12	2290.65	2679.73
6040.8	377.425	204.733
3518.86	914.092	3203.01
3345.09	918.732	554.879
4076.16	1173.96	1881.23
2597.53	19.614	3102.96
2780.71	610.104	-113.24
2923.66	-302.786	130.172
6226.44	1719.64	897.7
2872.53	742.45	645.873
5245.93	-203.646	1016
5477.35	655.744	733.252
1657.04	1241.21	973.317
4494.2	294.592	719.37
3693.81	88.9935	-946.188
1834.41	1804.06	1691.23
7331.5	340.357	2975.6
3536.66	706.608	760.761
3882.86	1062.8	1721.39
4423.66	-314.262	3902.65
6306.74	397.255	549.463
3528.45	759.998	1409.19
2101.48	-131.387	2291.23
5332.45	-334.942	1878.64
2834.35	630.838	2043.88
3997.14	436.971	-152.688
2943.12	-913.584	763.346
3076.16	280.424	3089.36
4385.36	-245.274	445.686
2616.87	-435.183	3214.5
2157.72	576.967	-687.095
1726.86	1545.64	-156.042
2747.86	1199.28	-676.425
3692.57	843.096	1280.21
3849.23	1115.63	3055.29
6869.96	192.064	874.652
4534.09	474.14	3523.82
4532.76	1848.28	3324.85
4184.24	907.755	1588.91
3580.01	-517.533	2203.74
7846.2	403.428	-372.384
3660.14	33.1704	1111.79
5672.43	950.838	-2055.94
2428.86	753.245	-192.929
2436.27	985.044	-284.397
6511.39	-504.347	2786.9
4864.99	537.424	3098.58
5760.94	417.817	-1149.65
2266.47	-1140.17	1334.29
8076.44	-1094.41	4691.05
9526.53	584.836	2725.13
4990.84	1125.4	-735.651
7479.72	-299.456	115.504
5780.61	1606.73	2181.94
5552.4	-124.727	860.914
4076.19	1878.6	3851.41
4183.21	261.332	4579.06
4807.97	1144.62	1367.81
4467.51	1658.7	-148.387
2451.4	1734.69	1339.73
2580.46	5336.48	643.339
1342.24	3596.95	274.512
3828.92	77.181	290.531
3481.33	2098.55	798.992
3400.91	4148.73	672.157
6949.62	1009.85	1114.02
4816.57	1691.7	2684.06
5591.12	426.168	1631.8
7255.41	-15.072	2210.67
4044.75	1885.46	-724.743
5486.08	219.952	2991.76
6071.17	187.718	4489.79
2588.42	-476.881	708.445
4558.59	1580.2	604.812
7807.61	-175.267	2307.42
4954.92	1224.99	1267.5
1508.34	332.235	1165.5
3971.42	47.2676	2976.2
5031.39	11.0309	3720.08
4636.43	1118.68	2630.21
7656.35	-248.99	3172.86
5592.99	-60.3929	2209.12
8294.51	659.907	2054.73
8452.7	-40.8229	-1966.91
3259.39	1239.27	2007.49
6238.59	1932.21	2800.88
5125.18	136.521	2596.64
6353.82	229.612	-2118.03
1756.93	1232.41	-1333.85
2400.05	433.346	419.199
5655.6	1436.3	-1057.6
3858.87	576.125	2566.78
879.888	2.14241	1516.09
3285.59	-565.203	1426.79
5032.59	-330.587	2493.12
4498	968.535	1522.43
4980.54	654.212	3619.94
3780.99	1317.22	4366.79
4427.14	564.543	1306.06
3684.54	602.317	1021.64
3831.69	1014.39	2883.57
2483.37	-5.41947	1125.61
2883.61	451.437	3827.52
6470.44	2384.01	-245.752
2223.84	277.51	-464.164
2359.32	2199.08	495.053
2962.78	2266.17	2179.97
4294.69	3288.72	939.075
2630.48	245.013	5462.43
5574.75	313.341	2497.64
4189.22	1872.07	-611.267
4016.21	2528.06	991.406
4764.1	466.336	-560.793
3525.64	738.062	1343.25
1611.85	1841.6	484.737
3764.47	-327.258	-191.485
2911.91	1266.98	-1094.31
4884.69	-1138.81	704.559
5446.29	84.2427	-1342.14
6243.38	751.974	-566.522
4180.73	47.0043	-596.819
1422.77	-276.307	2399.18
6411.01	1118.7	3125.29
7417.96	695.407	1513.66
2443.67	1488.03	3906.58
4716.95	764.938	1814.3
3929.54	306.715	-9.93566
4785	650.213	2965.79
5276	506.887	1908.4
1933.9	-499.121	3471.05
6928.88	-793.616	624.768
4698.42	144.087	3832.88
5132.54	1590.72	1616.48
498.346	3017.47	3772.31
3161.95	75.4027	4575.87
6535.45	246.997	3125.72
3828.29	651.508	1613.61
5631.38	126.385	40.7319
3883.69	528.301	400.172
3513.64	8.53845	3648.1
6393.87	-673.627	215.032
5957.72	234.936	335.91
5504.15	-375.715	2848.68
4581.19	886.604	842.503
6775.47	506.096	590.618
7332.37	1093.51	3939.35
3698.26	2141.68	4657.47
5324.82	-35.359	616.683
4664.22	275.533	3702.89
2848.88	168.125	-1546.41
3084.09	166.12	2306.62
6164.41	370.816	740.543
-1117.96	1216.02	2860.47
2103.04	1251.67	2536.38
3756.66	-227.818	1058.85
4310.46	166.658	1342.08
4678.59	1377.34	52.9069
6424.87	631.075	2691.6
4419.38	1796.9	3833.01
4938.51	450.112	1969.06
1707.25	-256.703	4299.97
1834.1	581.964	1813.82
2072.99	-331.054	1502.33
5974.7	449.482	2147.41
6374.1	794.165	1503.41
6451.1	-58.7308	-177.384
5229.81	1894.21	-150.846
5771.88	534.579	1367.42
5257.85	270.478	2942.26
4756.96	-501.26	3112.76
2962.3	793.611	2625.26
4183.61	2526.22	1534.45
7765.29	-230.873	4485.04
201.48	-281.958	4820.96
4836.53	165.838	2260.97
3664.6	-58.6597	4067.16
5795.28	-182.425	2057.71
3033.44	31.1185	1975.18
6123.47	-1482.72	-371.868
2940.68	265.54	3000.99
4261.9	2625.18	-208.974
6810.26	39.132	937.122
6539.77	595.986	-174.722
3951.03	1302.89	2154.4
3121.96	1177.37	-1273.07
4774.84	32.8104	3148.69
2303.38	651.513	3812.85
7693.6	-682.723	1900.07
6889.66	-1056.06	976.95
6020.07	-728.136	2054.8
3988.38	1071.4	1921.8
7113.62	49.2425	2695.64
