# Supplementary material for: Controlling protein function by fine-tuning conformational flexibility
Source: eLife. 2020 Jul 22;9:e57180. doi: 10.7554/eLife.57180 (PMC7375816; doi:10.7554/eLife.57180)
Supplement: Figure 2—source data 1. [file elife-57180-fig2-data1.zip › smFRETdatasets/Aha1/atp_loSalt/o_g_x131_y377_M1.dat]

//ATP loSalt data set, trace o_g_x131_y377_M1
//<d_d>	<a_d>	<a_a>
1231.6	2229.11	3401
1541.05	5318.93	3306.77
1290.64	5815.72	4737.63
-1768.79	5094.91	5219.03
359.158	7908.16	8845.06
-1449.87	5346.38	8428.65
2320.63	4408.88	6193.48
693.801	3625.44	5692.89
-136.738	4166.61	10898.1
-333.036	1907.4	6890.85
759.254	5133.4	8434.87
1263.61	5045.75	8502.57
-748.478	4906.89	2425.43
-761.561	4923.55	4519.32
-912.181	4462.28	7954.29
395.872	-113.549	6961.74
-233.649	7396.16	2209.96
264.586	5274.61	7746.41
-149.476	4922.33	5944.95
776.401	5656.17	5283.1
-1136.45	6122.94	8103.27
583.194	5406.23	5160.65
