# Supplementary material for: Controlling protein function by fine-tuning conformational flexibility
Source: eLife. 2020 Jul 22;9:e57180. doi: 10.7554/eLife.57180 (PMC7375816; doi:10.7554/eLife.57180)
Supplement: Figure 2—source data 1. [file elife-57180-fig2-data1.zip › smFRETdatasets/Aha1/atp_loSalt/o_g_x132_y111_M6.dat]

//ATP loSalt data set, trace o_g_x132_y111_M6
//<d_d>	<a_d>	<a_a>
2075.53	458.941	5746.08
5605.77	-884.278	5235.58
6551.71	1268.71	9531.34
2330.75	-91.41	3922.08
3477.72	557.247	6918.81
3490.47	1516.49	4819.11
4133.84	1493.46	4514.46
956.968	2087.06	11640.8
3690.29	5423.17	3933.63
1614.74	3366.92	2278.35
2692.19	1531.2	7689.6
1441.01	1973.3	4989.91
1463.3	1499.72	9257.62
3164.84	2547.18	4154.37
1068.08	1097.42	7978.29
942.719	1955.1	8542.67
3605.53	1268.4	4972.77
6694.35	1002.02	10876.9
2389.3	1474.16	10001
4697.55	2399.61	5595.97
5261.52	1097.12	6821.46
3579.97	1315.19	7441.29
4014.36	826.749	11063.2
2700.28	1640.68	7031.8
1613.08	636.92	7552.81
4083.19	1104.69	5352.21
4240.72	1344.22	6401.57
5326.29	1933.21	5789.35
3635.63	2172.82	7007.93
3861.78	1427.03	5165.54
1668.81	1925.47	9713.68
2483.66	295.775	8759.92
1486.03	1221.4	4844.9
3202.43	1101.42	9611.04
5027.46	1284.67	5102.57
3559.41	1796.93	6557.86
1254.79	161.954	6101.6
4698.67	-350.781	8627.3
6515.45	979.898	7698.75
4698.18	753.046	7944.83
3293.38	-237.419	7923.64
9247.35	-1177.9	7672.66
5816.5	176.13	8986.99
3617.68	955.147	5864
5208.41	254.017	7804.98
4687.96	1216.44	5126.82
5641.9	200.174	6283.23
6175.59	15.7719	6956.35
2724.72	309.639	10825.3
4179.03	94.2746	6496.06
2653.26	937.746	3319.8
7594.84	185.279	5464.21
4058.14	695.775	7693.77
4137.35	556.475	7787.5
5334.5	52.2092	5714.95
4289.41	2270.49	3636.16
2054.27	2120.93	5054.92
3984.05	87.4953	11373
4851.18	1179.97	7796.26
1219.27	312.139	7803.4
5107.86	1186.6	5424.22
6994.24	1083.21	9042.2
3707.38	-230.714	5962.76
4377.55	-285.445	12768.9
4798.26	410.041	7536.86
4218.65	1200.07	3949.96
2914.35	-380.296	3595.51
4969.8	1141.16	3011.74
6120.94	478.933	8809.79
4255.97	-275.872	8926.37
2753.53	668.742	7462.45
4249.93	449.786	7470.52
5977.73	52.781	7426.48
3854.24	974.88	7558.49
4855.43	844.974	4014.08
6289.02	154.783	8197.75
3273.73	-174.822	10212
2611.58	1684.38	7507.21
2999.88	-419.326	5444.81
6704.85	2218.82	8064.33
3970.6	355.277	6957.43
4852.74	603.663	8807.65
370.551	757.806	2486.88
3497.35	151.549	4547.64
4274.29	-507.418	7206.31
5905.32	594.939	5033.81
6377.52	1555.76	7494.02
3707.53	-1184.93	7728.27
2544.33	2050.22	5046.34
3492.12	2007.35	7511.61
4466.93	925.047	10411.6
3831.08	2185.58	7131.75
5404.38	926.586	6623.14
2701.55	740.202	10945.4
4151.61	17.6476	6699.77
3780.32	255.148	7974.83
5736.69	1777.58	6963.99
5277.4	230.04	8724.29
3608.38	504.227	8758.19
3218.67	-352.455	4217.52
3652.49	230.229	6046.72
2935.71	-1285.26	9165.37
2260.82	53.3844	7276.82
6699	516.918	9817.99
7370.97	-291.253	9953.74
5640.63	452.313	7571.64
6378.89	1882.62	6716.5
6400.54	574.292	4540.96
6031.99	471.875	4527.98
9643.75	165.322	4496.97
4118.96	859.294	5351.68
5810.34	996.526	8223.59
2668.79	555.417	6584.22
7728.62	-1030.38	5817.4
3181.1	833.609	5513.91
5849.23	-641.631	5098.58
5098.62	-286.732	6682.48
6504.55	256.75	5907.28
4389.9	-259.101	7345.51
4167.56	-524.31	6014.8
5526.15	295.831	3093.1
3854.2	527.271	6433.4
5134.83	733.033	7689.47
4463.13	451.145	6060.23
4044.46	786.401	8028.59
2925.43	314.644	10460
4185.6	-245.215	5338.31
6918.69	1637.9	7036.1
3226.88	-768.328	10341.4
1400.35	1616.61	3386.45
3628.8	-1157.57	10197.3
3644.52	1701.84	6296.72
1931.41	524.632	4855.13
4325.55	739.164	6699.03
3814.43	136.402	5994.58
1631.44	-541.259	4291.54
4085.48	1240.39	6357.23
5651.21	-514.479	9509.47
5610.39	122.14	7337.57
5656.72	1245.56	6041.06
3209.51	1673.16	6871.82
4250.79	-357.286	7802.93
3614.14	1130.4	7335.69
4479.09	-249.552	9104.87
6326.62	708.593	6525.49
8546.88	177.325	6316.1
5950	1722.42	7185.36
8995.71	1748.74	10182.8
3987.57	38.4334	6837.9
3788.41	2192.38	6796.58
2921.86	568.044	6473.8
4574.11	1758.11	5990.63
4185.88	441.827	6126.94
6040.67	893.24	7896.16
5983.14	-258.921	4921.15
5811.14	427.912	4385.75
4503.17	-207.504	7823.31
4364.72	1740.48	7266.23
4716.11	-684.054	4764.08
2798.76	-717.813	8814.32
6798.73	132.027	6465.08
5050.66	-175.336	8837.31
5378.56	356.076	7531.38
5068.71	388.745	6784.4
4822.19	85.4568	9388.15
3942.09	922.492	6754.75
4939.48	1094.59	4465.23
3776.01	119.018	9651.41
6184.03	-293.539	5665.55
6665.26	1358.11	4455.9
5052.12	-103.739	7439.42
3162.5	918.059	8049.7
7477.12	1383.57	9870.55
4747.41	-1279.47	10096.2
4879.97	20.6327	4374.72
4272.85	2084.41	11241.2
6270.15	486.232	7395.5
2343.23	170.28	6587.15
5797.64	1060.45	5997.18
3918.72	-438.444	5864.15
5343.13	206.772	7961.97
3529.08	1389.3	5023.17
6157.53	240.425	6904.67
4727.8	1120.6	5278.79
5124.73	118.09	8836.7
4851.44	-635.222	7246.81
2770.7	164.287	6513.24
4697.03	2009.12	8009.19
4591.72	273.827	5411.78
5573.52	-310.078	6109.55
6252.24	-232.715	7614
4743.87	1829.31	10094.1
6450.26	703.007	3926.79
6086.35	-627.197	5417.02
4703.08	468.814	5245.73
5679.64	175.288	6062.58
5449.52	480.176	6458.98
3296.34	-698.877	9730.37
6671.79	1719.66	8853.78
7102.05	-934.912	6334.14
4672.85	-171.332	6555.36
3022.22	43.5385	8096.64
4636.21	-300.534	8861.17
3592.07	359.417	6205.52
2271.93	1719.67	6715.53
4459.6	538.851	6423.65
4837.46	-1029.1	4866.6
2681.12	-334.876	7963.65
5101.76	981.673	6692.42
3744.26	1489.88	2495.51
3496.51	617.575	10577.6
4541.79	708.065	10533.8
4374.46	-560.184	4794.39
6346.38	-792.93	9206.65
4849.5	897.366	6711.4
3477.08	-339.918	13009.8
3573.6	-294.057	6196.39
3749.79	-203.8	10493.6
3246.26	53.6031	6850.59
3465.2	2196.96	5686.15
4627.34	261.629	6110.41
4149.12	648.999	9162.91
4147.85	-390.227	8671.06
4234.25	314.195	7806.65
7886.73	-488.919	9875.31
5783.69	153.166	7948.22
5832.17	1829.07	6636.5
3009.9	567.77	5309.22
3831.14	-310.066	5302.46
5526.8	812.663	11356.2
6009.09	321.729	6750.48
5580.19	1330.79	7424.84
5515.23	349.971	6130.83
3710.81	387.271	7825.99
6264.16	-160.042	6138.28
3694.76	723.167	3746.98
3910.06	340.187	2482.58
2778.17	-24.2115	6394.27
7391.23	755.678	8888.37
4618.14	-362.388	3872.3
7167.94	-250.827	5625.55
5743.33	601.942	6947.59
6350.97	-170.277	7491.42
5618.01	423.754	6918.87
4104.67	742.046	8792.33
4719.43	-175.332	5776.61
4819.57	132.854	8156.79
3011.3	716.564	9431.98
4465.38	-824.432	5697.76
4839.8	948.249	8527.47
3124.24	-507.596	4558.86
5522.01	799.017	8360.72
5419.88	219.176	8039.74
8376.69	-334.955	7291.14
4532.8	-568.019	8487.07
2754.58	1815.3	6712.51
5943.22	-662.117	5367.2
4674.87	1266.36	7663.82
4806.34	-0.699026	4157.21
3230.3	973.468	7360.76
4779.2	109.102	6568.26
4008.15	296.944	5731.55
2638.67	-629.686	8067.9
4340	-855.869	6342.47
4750.22	360.637	5965.76
4999.28	829.754	5280.06
6283.15	-773.071	7048.9
5815.23	555.771	4795.47
4795.98	1336.58	8760.01
3218.32	60.4638	6353.34
5455.31	176.542	4931.5
6666.79	-798.191	9558.76
5176.57	-721.5	6673.65
4670.73	2730.65	8594.01
4561.67	-827.531	6699.5
7167.06	470.623	9876.57
2464.04	-7.16553	9190.64
4554.21	-206.419	11740.2
6959.51	1236.46	8592.29
5625.07	-522.369	4186.12
4175.77	-472.295	7680.52
5556.14	534.299	7311.96
3645.78	336.404	6360.37
7693.82	1017.72	4168.88
4434.02	-99.6146	7318.53
4075.95	261.231	6070.27
4784.65	707.828	8182.96
2483.35	231.401	7509.73
3796.53	-132.444	9490.42
4397.17	51.633	5907.22
4966.16	823.581	9835
6942.29	152.768	5898.25
3686.21	821.376	5764.58
6872.34	555.754	9427.35
4627.95	-1048.16	7206.26
6796.71	694.992	5845.07
4052.16	1609.21	9355.47
3885.56	289.126	6582.08
4719.36	-91.5508	10129.9
6450.37	825.005	5643.08
3702.77	212.279	9623.88
7008.63	622.57	3368.19
6874.19	798.361	7124.37
5676.79	-396.084	9001.23
5894.65	68.6616	5297.05
7423.85	356.136	6011.37
3342.41	-451.827	6543.88
4298.42	700.057	7110.16
3471.96	-1285.12	6788.66
6565.09	-749.002	4574.54
5125.45	872.89	6302.98
4483.42	1411.17	3825.86
4399.52	-54.3483	7474.74
3633.75	816.548	4214.18
3918.59	-398.692	5261.26
6460.53	1017.8	7105.02
5364.96	-230.06	9818.44
6045.23	1887.99	8873.44
8179.93	-22.8203	9471.72
5127.71	-254.665	7730.69
3069.54	685.226	4349.61
6513.94	671.149	8278.49
5851.71	-846.578	8928.47
4821.11	325.586	5199.19
4256.38	-487.151	7854.48
5606.61	-310.87	8319.9
4557.73	1681.78	3095.38
5063.41	132.655	8154.16
5133.81	1272.62	8708.11
3997.57	-498.73	7570.09
6054.25	506.518	3719.83
2567.8	545.981	11921.3
7740.92	-596.745	9351.28
4903.35	-957.97	6605.99
6500.56	1475.8	6196.88
3854.97	176.201	6243.97
3103.54	882.198	6151.64
5138.39	434.113	6863.54
2977.8	-218.027	6305.71
9823.81	718.126	6973.96
5316.3	-518.797	4022.42
3265.48	1487.63	10855.3
3281.14	1647.42	10374.8
8098.08	-806.191	7185.11
4972.62	1194.95	9937.77
6451.89	-74.9248	7973.66
3450.23	220.862	11474.3
2347.66	885.43	2909.29
4178.54	621.361	10705.7
5818.3	1606.8	11277.6
6298.13	835.622	4691.06
4324.52	535.721	9451.81
4163.81	1763.73	6978.65
6153.85	240.053	7645.17
5331.22	178.269	8837.83
4774.08	1019.24	8863.05
2702.1	981.344	8353.83
5689.86	-375.752	11936.7
5041.02	1386.85	7901.37
2862.67	1091.29	8218.7
3137.24	-92.8774	7198.23
3502.32	-231.162	6209.69
2917.26	299.288	6073.35
6300.1	-565.862	5533.71
3942.46	566.888	6105.55
4017.26	-162.033	7296.59
4659.04	840.008	7882.88
6314.42	124.91	5164.42
4725.19	434.547	3795.99
5966.53	645.8	4113.95
2612.4	260.533	10806.6
7230.02	1252.73	8661.06
6096.87	-521.457	7766.52
7260.99	-589.091	5638.08
3203.15	1238.04	6171.1
6015.12	-780.796	4614.49
6885.72	-105.209	3326.91
2364.37	-932.759	7963.84
4810.21	1292.99	7658.03
4087.92	-67.6716	5252.24
6398.62	379.486	6810.88
7516.36	-514.072	9777.76
5977.89	685.633	3761.37
3825.57	222.826	6216.09
4241.13	-290.737	9211.48
4952.45	-442.963	5172.62
4756.98	-1215.66	6047.14
8075.82	-169.076	8220.46
7046.27	297.087	4105.59
5203.28	-378.021	4304.22
5402.38	17.1277	6398.31
6769.84	1577.95	6083.75
5830	203.342	9622.67
7935.78	690.997	6582.15
6918.43	-360.853	2056.87
8041.09	165.513	7772.12
5478.1	1262.14	6917.86
4037.01	369.534	4822.42
5421.97	552.941	4051.03
6347.01	-236.52	6602.29
3444.89	2202.75	5865.77
7211.78	2743.26	6559.51
8012.13	-1019.61	5788.38
5662.55	708.08	5753.01
10272.1	-446.512	4358.74
7364.79	123.584	3312.58
5919.52	-1281.33	5866.23
5600.38	1513.09	8527.89
5133.59	685.311	6151.62
5880.49	-321.719	4027.86
3463.29	1689.52	8634.76
7906.22	458.271	9616.86
4582.93	254.97	8853.42
5894.5	223.214	6817.29
4748.48	201.361	5225.58
3837.77	241.533	6198.19
9648.74	788.916	3172.62
2776.9	220.897	6183.17
4462.27	2600.23	7696.81
5832	-124.812	9178.92
4371.31	220.415	9064.99
4049.14	29.9907	8595.34
8040.31	396.565	7188.37
7009.85	295.725	6605.38
2230.89	1126.31	5897.09
4748.29	-368.481	8873.11
8904.95	40.4493	8073.73
5203.55	522.83	4122
4148.58	1652.41	7080.24
3550.73	1296.7	6499.16
