# Supplementary material for: Controlling protein function by fine-tuning conformational flexibility
Source: eLife. 2020 Jul 22;9:e57180. doi: 10.7554/eLife.57180 (PMC7375816; doi:10.7554/eLife.57180)
Supplement: Figure 2—source data 1. [file elife-57180-fig2-data1.zip › smFRETdatasets/Aha1/atp_loSalt/o_g_x133_y369_M0.dat]

//ATP loSalt data set, trace o_g_x133_y369_M0
//<d_d>	<a_d>	<a_a>
7639.98	2746.63	12089.4
8017.14	1971.45	9548.4
5915.38	-924.859	10015.3
3690.53	1799.15	7482.6
6289.32	2210.72	10226.1
7069.14	1533.99	8147.33
8370.06	1860.01	11639.6
8413.19	2564.42	15413.1
6952.99	1280.55	12630.9
7006	-59.4709	11832.2
7695.2	532.319	12382.3
7910.92	1612.18	10710.5
4409.77	700.918	8016.88
5791.76	1891.44	10711.4
8924.43	179.66	10324.4
6261.43	-300.623	8718.89
6508.3	1017.97	8950.17
3809.5	-949.542	10024.3
6948.66	808.555	9178.32
5659.31	1406.57	8563.74
7683.64	2010.2	9646.54
7201.89	2183.69	9204.64
7599.58	156.985	10891.7
4342.43	1124.53	12017.4
3715.07	-113.535	12904.5
8014.03	811.061	12270.4
7412.24	-276.193	11683
4499.2	-897.706	6820.05
8028.38	-82.5869	12565.8
6976.64	1650.85	7341.62
3895.33	4355.2	10663.2
5709.4	1475.75	10582.7
6237.05	1529.72	8708.61
7173.16	-116.775	11731.5
5507.65	-358.609	7910.15
7888.63	2651.77	11364.9
5291	1018.09	8321.48
6869.32	2036.09	13954.5
4821.35	-72.9698	9315.06
7204.46	214.365	13509.1
4383.27	934.246	11159.4
6052.42	104.575	8605.17
9048.74	311.248	14753.6
7711.92	1753.1	4298
5501.89	1364.55	9753.68
5452.6	30.6095	12649.6
3199.19	671.976	9351.93
4705.69	-583.37	11679.5
2275.5	1749.46	7536.64
5615.79	470.505	13143.4
8009.52	902.586	12259
9230.39	633.075	10918.3
6761.51	949.468	10808.7
5145.2	288.688	10731.7
5236.24	693.271	8630.12
8864.46	416.424	9287.3
5780.64	820.825	12412.3
8722.68	748.194	10090
7882.27	28.4088	10816.6
3605.08	1183.71	13516.4
4082.56	342.607	10075.6
7401.31	2009.06	8773.14
6314.58	1969.29	10409.2
6671.58	1453.39	16677.9
3202.35	-38.8285	11585.1
3222.96	3288	10760.9
4895.03	3036.02	10344.6
6028.96	1416.17	11885.1
1648.68	272.583	10332
4360.27	228.32	13561
6204.96	2438.61	11300.3
4248.27	1504.74	10287
5529.27	2529.24	9734.14
5979.23	1657.34	7933.74
3721.14	1854.54	10784.8
4623.98	831.034	8743.74
6485.34	3250.32	10838.4
9104.56	538.331	12893.9
4295.22	384.991	9865.32
3585.9	2108.36	6107.34
6202.31	756.105	9020.43
5639.85	1972.42	7289.52
6902.04	-791.329	10874.7
4708.93	1098.14	7042.04
6508.69	1479.32	10847.8
7584	-312.669	11473.8
5335.39	1366.96	10161.2
4800.03	1368.13	13372.5
5667.91	730.291	10849.6
5948.08	1610.54	12134
5487.54	3632.68	6489.16
10518.1	3188.09	7708.54
5636.73	2488.43	7042.94
3186.71	1101.74	10441
6605.86	378.753	5402.29
5157.94	586.015	11455.1
6555.67	645.65	7698.46
5441.71	1461.13	9268.36
3914.09	70.0117	8553.85
8580.23	1568.01	9114.6
7644.24	1466.14	8724.16
6102.35	1115.41	13771.2
7200.51	352.179	11602.9
5291.07	2039.18	10801.4
6069.1	281.466	16148.9
4511.84	722.904	10703.2
4017.58	579.945	10177
6358.18	-707.85	11380.6
3558.53	1487.63	10779
5466.85	1177.71	10425.3
7077.27	-2.04338	9866.22
6148.79	1916.31	12872.9
5118.89	503.275	7904.2
5535.05	339.465	13567.8
5432.57	-135.818	16940
6457.78	1360.49	9636.19
6816.01	683.804	11457.2
5770.21	820.643	7288.8
6776.12	1282.2	9803.06
4605.96	-391.216	11000.5
3103.07	738.04	10445.9
7489.39	776.666	9185.58
3516.72	-129.27	10796.1
6649.13	1799.24	13259.7
5859.68	1319.51	8809.16
8038.97	-145.374	12742.8
7331.57	1179.64	11487.6
6759.65	211.985	9461.77
6413.81	1264.23	7711.45
6213.13	250.549	10563.7
5496.21	1616.16	8425.08
6372.56	2010.72	9565.55
7524.39	901.626	8895.49
10827.3	788.479	5738.31
10972.2	1401.73	6705.59
4539.1	2594.17	10445.5
7061.82	-232.919	12149.1
5328.3	805.213	11249
7084.63	896.135	9585.21
6408.22	-47.4222	10684.9
3085.33	-460.745	7414.28
6740.13	628.621	8750.97
7308.67	1488.18	11854.5
3630.19	-1374.65	7241.56
7329.12	592.646	10751.9
7493.09	-211.994	10383.6
3697.1	1807.82	8961.79
6708.87	1633.81	12212.8
5520.88	141.655	9632.21
6787.9	635.177	10951.1
4046.93	-806.646	10280.6
8923.41	1741.24	8336.96
7868.04	1705.6	9564.3
7109.08	390.948	12648.8
8185.63	-154.635	12669.9
6312.78	473.824	9766.37
5923.73	989.043	14051.1
7082.62	962.937	9452.18
5230.34	-308.798	11251.2
5029.96	-134.564	11777.9
8226.97	-1048.3	11529.1
7068.48	620.491	10692.3
3991.24	1083.2	16723.6
10892.7	1896.43	12144
6864.21	1851.06	11132.5
7204.09	-95.3379	8418.12
4097.43	109.857	10374.2
7796.52	1208.12	11123.4
4973.81	147.633	9108.69
7395.88	1599.63	11494.1
5510.67	571.788	11479.5
9502.4	144.38	4430.09
3624.71	41.9572	11923.3
5483.98	2485.51	9963.45
4389.84	1911.43	13287.2
3205.26	2898.71	8124.37
5122.79	2758.03	12766.3
4100.39	3212.46	11163.8
2407.53	3589.01	10801.6
4568.15	4008.76	9877.26
919.584	3923.14	9316.71
5720.44	1195.75	10684.9
2272.23	4913.17	9826.61
2443.77	4435.43	9905.18
4675.07	4718.16	9493.25
3919.95	2962.22	9624.37
2062.19	2968.18	12712.2
4874.09	4727.64	13673.4
2292.59	2389	10939.7
1426.07	4382.99	11209.2
2893.03	5007.86	10810.6
3433.94	4306.98	15537.6
611.312	5665.38	15310.7
6.38924	5217.5	13526
3740.71	4521.75	14578.4
1307.76	2508.38	10234.2
4245.51	3708.74	9699.38
1789.96	3822	10963.8
4008.55	-828.805	7446.3
4559.91	37.4297	11547.2
4264.56	341.727	9622.66
8534.29	728.196	12350.9
8685.87	1668.74	15812.2
3929.05	1737.1	9428.37
6508.77	1286.94	7816.17
4226.86	791.537	10063.8
9324.25	1027.22	11902.4
6494.31	257.156	5714.81
4060.21	2036.67	6952.69
6525.34	-745.883	8132.37
6476.06	-54.7035	8542.8
6186.08	-6.81654	10455.8
6383.68	1163.13	8564.2
6604.07	451.658	13158
4521.34	-659.624	8537.3
5342.85	2589.82	11050.2
4453.52	2123.68	9307.98
6569.5	126.04	8501.05
4129.93	646.793	12901.7
5230.57	988.875	8813.71
5101.18	-298.637	9212.22
7861.05	440.369	9523.99
6901.28	1496.36	11429.3
4126.79	631.836	10157.4
6330.16	-488.937	13230.2
3758.73	1055.12	9573.5
6180.16	1060.17	10549.1
3298.13	400.254	12334.4
7708.82	1413.88	13990.5
5415.44	270.745	10497.9
8469.18	2227.38	8242.27
7041.35	2204.47	7161.67
8089.33	-641.965	9800.03
6125.88	-143.308	11325.9
5808.99	-481.446	11087.1
9937.25	1626.62	13213.8
6421.61	1773.13	10059.1
6515.15	-718.87	11167.5
6928.05	202.817	12115.2
4192.38	544.474	13885.9
5941.91	234.527	17089.2
4352.9	1477.06	11937.7
7506.65	23.5848	14021.8
3922.3	-178.479	9823.95
5379.46	2756.79	9710.77
2371.01	1355.64	11581.8
5950.13	539.762	10700.6
4669.32	1263.95	10941.6
3791.94	-182.197	9148.14
6350.41	135.098	9042.97
3458.11	1248.87	13101.6
4552.98	583.832	6651.54
6823.05	884.539	11286.2
10073.8	300.63	10348.7
5023.07	1038.95	10625.5
5905.93	840.899	15984.7
5445	2311.79	12671
5388.24	959.377	8792.35
5557.65	3225.48	8169.5
5404.1	786.958	14813.3
4083.56	969.258	7413.37
4189.86	15.2152	9534.54
2712.25	-253.187	9148.52
10199.8	636.273	9846.94
6693.41	1681.57	10484.9
6879.77	850.953	11038.6
10307.3	1396.42	8056.09
4291.86	2675.56	8921.46
7419.2	315.809	13425.6
5525.15	1875.37	9330.73
6542.73	1452.17	11095.4
5959.72	1023.88	13581.7
9617.92	2584.58	9875.97
6463.83	1000.46	11666.1
5849.11	953.946	10403.9
6085.7	1563.24	8960.76
9896.1	203.739	10231.6
6699.89	1195.95	9847.59
4342.52	1392.92	9051.4
8041.25	1914.74	9248.39
2378.06	443.684	8543.4
4797.36	104.652	14194
8995.91	1216.77	9443.44
5056.44	845.218	10464.8
3206.63	94.3491	9368.85
7064.69	306.595	15059.6
6599.37	810.082	8109.82
6734.91	1203.52	11094.5
4432.5	734.693	15329.9
5601.49	1336.79	8448.57
5921.95	1692.06	9504.36
5253.1	1823.26	8463.68
4022.4	1527.29	12368.1
6914.1	6.68591	10033.3
5646.11	953.294	8130.77
4636.79	829.006	10311
5700.81	421.814	10715.1
6193.74	1900.9	9246.09
7046.21	311.205	9239.7
6658.46	1719.47	9625.92
3556.25	1243.75	10691
3132.2	1442.86	7035.33
4663.55	579.681	10582.6
7078.21	14.4544	12602.7
8533.44	1021.29	9075.24
6258.61	236.844	9121.65
7981.31	226.184	11529.1
3983.15	854.765	10223.6
7125.15	1073.29	10128.9
5928.36	1194.46	10828.4
5259.45	2337.1	16269.2
6408.98	700.189	7720.97
1786.04	2595.27	10439.4
6118.15	585.718	12747.7
7441.43	2448.06	9708.9
7520.33	696.989	10541.4
6835.37	1053.8	10869.1
5542.76	2026.21	6595.52
5697.15	697.852	7608.34
7734.61	-76.1211	10937.9
7174.36	1131.79	8796.29
4092.76	436.061	7308.49
4905.16	3671.6	9298.43
7722.8	882.408	7785.43
7503.26	-117.899	10556.6
5009.12	2396.46	10249.2
9373.25	1465.03	10603
5843.51	1253.26	8520.7
7842.97	1154.78	7859.05
3386.45	586.051	14424.5
5084.43	734.414	11942.3
5231.65	-226.047	10757
4999.5	2022.51	13668.2
2959.33	267.826	13994.8
4402.81	1903.39	12094.2
7161.01	110.321	7829.49
4964.43	1345.07	12895
6213.63	844.128	10464.9
8632.3	1679.74	13203.9
7676.72	1261.79	11395.2
10346.1	1096.87	12190.9
6348.98	1697.46	6310.77
4179.3	1435.63	8534.27
7291.09	1192.44	11772
2487.06	2581.35	8097.67
7181.26	1568.82	11675.6
3103.83	1200.94	6808.66
5442.55	891.554	10288.4
6358.44	890.722	10361.4
7711.85	502.525	11041.6
6523.84	1774.14	14006.7
5524.6	823.47	11970.8
4899.19	-93.2524	12977.1
7937.86	238.491	12277.2
5179.01	1499.65	9500.95
7417.38	945.994	12097.8
4958.74	943.867	11043.5
3108.05	113.926	11810.4
5383.65	1222.67	16906.5
2796.51	210.675	12020.8
3355.16	1034.77	14365.2
5197.7	237.564	11872.8
4569.97	724.874	11631.2
4607.32	1596.95	10513.1
3308.16	1199.5	8657.67
6117.11	2999.19	7944.97
7987.34	2293.22	8380.14
1909.17	-607.991	14882.1
3937.64	807.595	11351.8
3351.39	950.739	9494.64
6848.08	846.385	11746.9
4165.3	-71.837	5623.76
4861.96	-743.389	12653.3
4486.14	38.5007	11239.4
3799.71	2446.11	10597.5
5479.28	2425.68	11776.3
4869.85	633.204	13679.1
3056.84	469.096	8389.06
4090.65	2082.33	9541.03
3566.29	-157.349	10951.4
1964.29	3041.02	5740.53
2906.23	2226.55	9736.58
3508.9	1041.53	7976.25
5157.18	723.124	11161.3
2287.13	1706.45	16509.6
4272.78	2079.89	9067.51
7960.09	-442.634	13779.9
6446.14	435.611	11194.3
1854.32	1680.55	10316
4923.74	720.496	14563.6
2762.65	1104.43	8864.67
3430.02	114.396	7851.13
2562.57	744.459	10155.4
5272.29	-619.92	8350.68
4045.33	357.742	10136.7
3282.19	715.371	10691.8
6612.9	-1009.98	10956
5837.39	827.116	7506.85
4899.28	1194.16	11698.5
6293.22	-301.911	12625.4
4274.35	208.801	11085.1
4459.73	1437.72	7967.29
4753.96	984.396	8782.14
4186.45	1849.23	5384.23
5149	-342.293	10880.3
5841.08	640.99	9895.04
5084.19	509.526	9999.17
6727.12	1539.94	10649.2
6118.57	2615.19	7748.55
2535.09	1251.6	8858.13
3491.88	220.216	9436.92
5665.27	898.709	7355.46
8157.46	1117.77	10171.4
5264.31	1505	16031.4
5541.37	675.264	9050.12
4970.24	-133.945	9421.11
5332.49	2061.42	8528.12
6333.13	1812.88	13947.4
8137.91	920.505	13894.3
4549.87	1923.37	12902.5
6514.1	2149.71	9077.18
4426.2	843.818	9285.78
2331.36	867.221	11682.2
3443.38	789.114	10985.3
4049.98	1980.76	8086.95
4740.18	1444.57	9350.46
2659.26	1487.59	7125.07
5539	1448.66	8051.54
6037.88	-1044.47	12151.8
3654.84	1154.78	11544
3713.81	1590.95	8866.29
3070.73	2146.69	11892.9
6805.7	788.519	9868.57
4760.34	-624.188	9971.72
4418.99	858.267	7710.91
4952.23	1819.56	9456.88
8196.7	-51.5086	11250.7
6823.27	1296.14	13837.4
4471.83	296.749	11105.1
5304.17	872.85	14359.8
4074.39	3419.62	6104.6
2572.59	949.567	11528.3
4028.65	507.626	11868.6
5284.3	-446.996	8590.94
5052.41	698.207	10415.3
2073.93	-507.739	12720.5
3581.47	-297.174	11918.8
5709.36	875.379	7368.43
3524.29	228.582	6930.36
6088.19	1714.63	9964.5
4187.89	623.269	14320.3
8942.83	579.32	10079.1
2785.44	-523.278	8490.24
2303.01	259.356	11093.3
1757.33	1475.44	12954.4
2507	1182.42	12152.5
4139.59	698.897	12480.3
4204.05	-396.184	12209.7
6145.26	925.61	11439.5
5113.2	-224.516	12572.2
3763.92	550.413	8933.65
2243.19	3397.72	11652.6
3890.1	-760.045	9588.78
3467.46	-287.576	10288.3
4264.37	1391.07	8027.54
5755.81	1451.33	8556.22
3145.57	1502.83	10985.7
4086.55	-569.197	11146.6
2688.55	661.902	9994.71
3421.25	1118.19	10151.3
8170.03	473.781	17249.5
5662.07	-1522.97	10218.3
2786.74	997.355	8892.27
6198.45	445.772	12820.6
3579.98	1678.11	10320.2
5186.61	892.467	11449.1
3660.06	551.653	9505.96
6100.05	876.267	12794.8
4790.07	484.74	13124.9
3633.29	339.931	12775.9
7202.48	423.616	14912.1
5449.38	996.602	9297.37
6437.76	1182.11	9736.7
4159.63	812.077	10459.1
3863.39	-377.999	11505.2
5098.35	1685.14	8422.6
5661.68	-422.869	11498.9
5113.04	2043.47	6567.77
5095.04	508.608	12341.8
3754.51	891.446	11261.6
4975.2	24.8755	11696.6
6427.98	-199.945	7240.58
3700.61	1649.93	12307.3
6073.35	294.113	13236.4
4295.28	391.72	8821.01
4807.6	599.778	8838.43
4977.87	3587.45	10946.7
3503.01	2016.37	7803
7377.67	-702.157	6647.7
4929.69	-0.390521	10774.4
3114.79	925.725	10389
4129.13	1664.53	13493.8
1610.44	371.856	9725.76
8485.12	956.474	16309.2
5946.65	2490.07	11519.7
4979.81	867.599	10248.6
4359.74	-1066.65	15197.1
3785.48	1208.58	15323
5889.92	-1022.92	13448.6
2649.31	984.606	10621.8
4093.92	-599.036	11828.4
4343.07	285.95	14393.4
3859.28	1118.53	12491.6
6100.77	755.316	14757.9
1531.98	168.431	9299.51
3511.42	917.81	13785.3
4571.86	675.869	10184.8
5567.97	279.812	12619.7
3772.17	940.944	9823.04
4226.56	2149.85	14251.9
8743.76	963.098	10785.6
5958.07	376.412	14347.7
4561.27	861.734	15973.2
4177.64	1662.58	14566.5
5350.4	669.239	10914.6
4815.67	1445.14	13710.2
5142.09	687.421	8942.97
6852.66	1954.27	11214
6311.71	-576.083	13840.3
2589.07	1442.54	14248.7
2548.34	640.258	10140.3
5506.38	264.188	12081.3
2461.33	657.085	13682.3
7480.24	-869.42	11192.1
4653.4	1253.52	12675.7
5916.35	2504.99	8024.44
5942.59	-228.787	16200.2
5666.88	854.569	14516.1
7095.39	-773.575	13162.1
4943.59	532.025	12529.4
5700.7	1082.26	14205.9
5836.63	1313.04	12408.2
5781.57	34.0914	8502.96
2715.68	808.799	10497.7
3125.98	3645.91	11637.6
8884.48	1221.99	10420.7
4835.15	-12.1334	15697.6
2860.11	1285.7	10119.1
6208.71	2096.05	13808.1
6748.29	2468.93	11834.9
1849.73	-909.436	14969.4
8150.78	-485.725	14794.8
4882.61	2301.65	10419.7
5755.45	-922.145	11508.7
5202.02	805.745	13014.5
5924.09	-1383.08	12832.1
3458.88	1953.59	13210.4
4737.02	-809.126	16008.8
4289.33	579.702	10574.1
5608.57	2507.28	11468.1
7086.02	1077.92	9754.47
5350.15	-120.133	14892.5
6318.85	-588.908	14213.4
7134.3	1716.84	17266.1
5268	663.343	13584.7
4224.59	-217.354	13243.9
4135.3	1051.49	13557.7
4843.28	617.499	16624
5329.13	1389	10895.8
4983.59	435.752	13014.4
6749.46	-205.419	10534.2
5000.89	-217.519	13363.4
3724.48	709.453	15410
5861.69	195.973	14208
5939.63	-593.99	10746.2
3480.42	458.093	13734
3175.72	-439.534	12815.8
4689.49	513.328	16782
7725.13	-494.63	11587.3
3719.13	640.656	10117.9
10081.1	465.406	11150.9
5288.99	-828.685	12401
6421.73	344.441	12757.8
4103.46	155.137	9481.61
7261.81	-375.808	15080.5
4507.13	-405.223	14583.5
4602.04	1526.44	14815
9472.51	-143.171	10115.6
7466.85	-82.4125	10599.8
6439.35	-1477.35	12859
5547.59	1172.7	11080.4
2646.98	747.795	10308.1
5922.48	437.408	13625.4
1743.33	-43.7813	8997.45
6207.53	79.5935	11822.6
7026.68	1426.09	13410.1
6380.4	2401.43	11229.5
6025.36	658.802	12695.5
6990.45	50.9654	13513.1
6001.77	113.306	12071
5574.37	781.741	13349.7
3250.85	-198.203	10392
4252.66	780.336	9197.07
5206.62	-409.473	15709.5
2131.01	1448.61	11096
8125.59	1475.14	15600.1
5575.77	1184.03	10019.5
3875.21	-561.994	14362.1
4393.01	1573.57	8582.41
5812.59	561.379	13432.2
5882.74	792.36	15795.9
5440.24	1369.1	6697.28
5257.82	-362.246	12698.4
4400.91	1813.32	16809.9
6340.11	-620.808	15975.6
2827.81	296.366	9981.38
5115.56	1709.77	16647
4584.41	2573.69	10496.9
3399.91	496.754	13894.1
5751.02	-93.3884	15123.9
6711.1	1346.88	13554
7038.43	291.386	13263.6
5364.07	358.33	9083.49
6387.35	295.008	12253.3
5037.9	1055.87	13620.9
5436.77	2201.22	10206.8
3494.46	1265.55	10204.2
5826.49	704.541	12382.7
3420.43	-182.797	10930.5
8220.41	-208.951	9279.95
