# Supplementary material for: Controlling protein function by fine-tuning conformational flexibility
Source: eLife. 2020 Jul 22;9:e57180. doi: 10.7554/eLife.57180 (PMC7375816; doi:10.7554/eLife.57180)
Supplement: Figure 2—source data 1. [file elife-57180-fig2-data1.zip › smFRETdatasets/Aha1/atp_loSalt/o_g_x134_y154_M0.dat]

//ATP loSalt data set, trace o_g_x134_y154_M0
//<d_d>	<a_d>	<a_a>
6630.38	-438.695	7065.97
3609.81	1241.94	5149.83
5090.66	2437.71	7308.4
4168.4	772.088	6784.22
586.275	697.728	9371.07
4255.53	1950.54	2831.7
6110.83	365.226	2768
3359.69	1655.74	5426.19
2790.18	51.0562	7367.55
2963.97	1078.78	5421.82
2358.77	1575.5	3376.36
5908.19	548.837	9070.83
4847.37	1463.56	4678.59
4246.93	1347.58	6297.05
3746.47	405.574	8494.8
4742.48	597.266	9182.51
2197.34	680.738	9610.36
4743.3	664.009	7912.72
3902.75	77.2367	9474.82
2764.51	-142.035	7584.82
5110.15	1785.22	7320.04
1267.39	1124	5722.38
3882.75	848.273	4503.97
5280.59	-251.549	8526.15
4160.16	1992.97	4626.58
6283.12	408.192	8875.6
2115.34	627.077	9259.43
6548.13	1221.93	8870.11
3824.76	-1321.45	10956.1
684.372	3180.17	5435.02
3182.65	1276.78	7915.72
6522.39	2083.8	8579.03
4657.12	-923.398	7248.52
4446.88	53.8869	6394.58
5587.74	1525.77	4845.81
5093.65	943.878	6222.34
4342.79	522.005	5311.96
4560.36	939.104	7178.53
3982.86	890.293	8698.34
2822.62	521.669	10973.7
5369.13	564.456	8071.89
4871.67	1230.65	1917.39
2459.82	-139.902	6335.62
4325.71	-382.621	9439.46
6544.29	-424.639	4945.32
3015.62	295.15	9147
6293.82	91.8035	7011.71
4780.76	707.253	9118.39
1574.59	1673.68	8042.26
4286.23	1198.97	5685.04
4622.62	-347.308	7221.01
1520.35	3503.6	6371.7
5031.26	2567.9	5913.34
5656.88	-122.489	7440.04
4189.82	85.8873	5159.4
1878.33	1583.69	7653.45
3916.03	142.198	9087.14
4771.62	855.801	5233.45
-1376.42	2163.18	7780.33
7635.69	-549.003	8460.01
6302.18	911.222	7216.15
-303.791	3579.42	10181.6
1445.96	2269.98	4828.1
3037.99	-917.694	5298.26
3871.08	498.193	6549.71
7456.16	147.411	7471.93
4222.71	-656.287	8212.28
6215.06	1177.23	6496.81
4008.59	2629.1	7259.42
4431.24	-886.239	9388.14
1988.71	522.612	6649.92
4247.36	773.99	7302.94
3015.34	-684.544	10951.5
6322.94	2285.8	6116.69
8195.59	61.844	7775.55
6651.33	-583.797	8734.73
3017.78	15.8122	6114.02
5378.89	-423.725	9184.91
6105.36	1450.34	3642.68
7215.75	989.639	6980.2
4438.89	1095.24	5281.7
4599.21	-740.704	8046.11
5758.71	763.497	10393.1
3857.85	471.065	7072.62
5177.21	2041.2	7900.86
3206.43	923.927	7956.27
6202.44	125.608	8681.95
3736.76	-624.491	5629.23
3898.65	1215.2	4049.46
4137.11	-699.732	6812.07
7779.79	-1014.58	9389.6
2328.3	456.365	7398.08
7251.85	606.11	9686.18
3710.55	2264.1	6811.51
2849.13	-82.7253	4541.68
7988.29	1586.01	7355.41
6534.14	589.652	8632.13
7238.96	1382.06	4202.58
3228.26	557.576	6475.46
4704.53	345.652	8704.32
6627.36	-1078.14	5160.07
3741.49	1908.84	6929.47
5318.21	331.808	5880.17
5536.02	-265.861	6958.27
4837.86	-1419.91	10646.5
6521.83	478.147	6750.87
6844.53	-944.794	3989.67
3622.19	-740.633	5423.56
6942.73	727.354	4010.95
5002.03	206.23	10317
3617.29	75.6539	6420.4
10606.6	-68.7925	10395.9
2820.54	-236.201	6535.49
7216.66	30.6231	4189.04
1741.05	23.7216	6880.43
5825.74	-158.551	8265.13
5830.47	-454.756	8446.17
3426.44	153.133	4536.91
4209.58	802.339	4179.98
2643.62	358.63	9550.78
3214.75	88.1547	9605.02
5026.6	478.729	3883.9
3093.49	1523.2	8376
3887.54	379.885	9311.02
5680.94	327.056	6554.33
4498.81	-1072.56	10360.3
4179.45	293.911	3723.52
6418.49	-86.475	9053.99
6744.22	425.074	9393.08
8189.99	508.607	5136.31
5650.03	450.769	8076.65
7834.55	346.539	7854.19
6550.21	1502.62	5240.23
2644.88	216.364	6992.21
5548.17	-415.17	8948.83
9846.45	-367.319	5718.54
6472.15	-374.926	6621.33
1748.55	2188.86	9047.47
3803.94	2162.8	5753.18
3908.8	307.097	3459.08
5838.63	42.326	6365.77
4722.74	1277.44	6975.24
4957.09	-27.4744	4255.95
5156.21	1485.33	8830.01
5505.95	1033.28	4866.72
3921.91	1911.15	5926.82
1287.66	-905.346	6565
5256.25	-376.942	7338.12
5515.26	1743	5030.36
4026.57	782.933	5453.49
6542.35	-154.7	5181.51
5822.13	-588.672	6803.02
4544.07	-1809.24	6774.75
6763.22	-1336.66	6629.32
4316.16	86.1815	8127.78
4299.28	-239.996	6826.57
7761.43	1133.93	6748.15
4577.31	-396.061	8994.82
4077.08	1018.66	4509.65
5534.53	-596.314	5268.35
2368.86	466.114	5788.11
5331.47	324.367	8653.82
1713.51	1069.49	5412.02
4840.31	984.492	5607.68
5903.61	-1063.93	6502.79
4943.89	289.235	7203
2553.91	574.552	4046.76
4092.48	-1535.94	4966.8
3577.12	-1059.55	1579.74
6225.07	-970.413	7769.7
8623.93	686.221	10347.5
3112.41	1204.31	6993.47
3623.84	918.22	2592.79
6849.61	-138.273	7914.67
9227.53	-209.561	6201.02
7349.75	99.0942	5604.05
5495.96	1131.47	4091.08
4458.35	579.111	5599.6
7076.05	-1270.7	4649.13
5793.05	436.007	8784.05
4173.35	-254.461	5389.88
3846.14	245.938	6048.96
6096.65	-542.608	9881.04
5549.89	91.0756	5207.03
3711.2	130.109	6955.07
6381.98	2423.89	8551.08
6346.21	525.975	9389.96
2617.47	1226.72	4612.75
3474.41	801.819	4918.03
4983.6	343.865	8674.25
5622.05	-1200.21	9355.36
4874.13	2244.51	6924
10416.2	-560.09	6419.54
4927.67	-847.711	10181.4
5625.43	721.514	7558.64
7420.35	-792.273	6139.59
6847.01	622.384	7254.3
4960.52	-815.812	9740.72
8215.96	-1140.85	6225.94
5243.22	1515.68	4191.48
5432.31	2608.78	8465.39
3543.59	122.803	6610.33
6527.77	-186.63	4482.69
4076.56	781.888	11539.3
4210.86	45.7834	8062.09
3892.29	-119.854	6562.53
4516.5	1180.53	5961.55
3759.28	708.897	5351
5489.62	1952.41	7094.5
9282.12	340.577	7114.04
3665.12	306.362	7500.25
5233.87	807.376	7197.4
4322.09	365.565	5107.58
4547.81	561.521	8975.14
4700.04	1356.41	5192.39
7187.08	2617.67	6579.05
4770.09	681.877	10030
6549.24	852.099	7137.79
4244.51	-271.569	4705.17
6088.9	-422.157	4923.02
6344.89	149.387	6080.85
8156.34	-1027.05	5106.8
6987	487.024	7998.57
3485.46	-132.957	9424.53
6948.68	344.849	8769.95
4940.98	218.346	4337.29
5598.05	-166.201	8405.61
2748.15	-164.961	6211.61
5882.59	50.1329	9083.59
6127.41	-858.577	8549.66
3291.81	213.53	4441.26
4651.61	738.103	5760.35
4684.03	427.06	6537.89
5377.39	-1028.09	8018.37
5019.67	-119.609	9471.13
8135.99	-463.836	5383.22
3646.34	612.711	6897.02
3639.14	1979.28	4881.03
4491.34	1798.2	5570.26
6174.02	-571.605	6769.86
4386.43	-1189.85	8260.79
9296.34	-60.8589	6863.94
2266.58	-721.496	5707.42
2878.7	406.997	10535.5
3302.18	-391.838	4220.26
5961.75	377.266	8580.68
6439.17	428.395	8655.14
4452.15	-472.049	7178.16
7085.72	50.2102	4683.79
3984.84	239.458	9529.51
5478.83	-1263.45	6660.58
5752.15	-461.746	7808.39
5492.38	-93.2274	8048.96
6067.83	873.67	9039.66
2269.88	1615.39	10938.1
5206.2	277.347	6660.82
6427.12	-531.509	4469.43
3729.35	-981.442	8172.11
6224.42	-741.987	9517.94
5411.98	497.618	10173.5
6708.82	772.553	9049.79
6292.28	-224.329	7978.97
7306.63	161.726	8665.76
5604.7	-526.168	7957.47
2964.74	261.338	6963.85
7467.95	-1280.79	9982.25
3594.98	408.334	10728.7
8527.62	-338.59	9726.28
6599.11	-747.267	8931.62
6496.81	-785.227	9370.56
3678.05	22.8649	3635.46
5061.57	814.68	6037.06
5463.77	990.124	7520.23
3943.22	299.015	5058.58
4032.8	514.848	6414.79
5048.14	503.712	9674.7
5211.32	-139.429	6284.08
3944.81	-305.646	7330.87
9872.07	427.23	9603.02
4363.69	1212.91	7118.62
4920.26	-811.614	4545.06
5728.33	3188.81	7762.04
4741.21	-495.046	6785.69
3414.77	84.2023	8980.92
5504.4	1070.11	10477.8
3482.13	-435.868	7287.11
4239.87	-311.343	6079.35
1536.76	1060.56	9504.69
6172.62	-907.717	10154.4
4026.98	446.259	6137.72
3824.72	1041.21	7832.11
8170.58	250.787	6619.93
6042.07	-438.311	6663.27
4049.39	-358.402	11114.2
7298.19	-569.781	10736.8
5278.88	141.763	7105.98
5532.82	1766.57	6873.04
5578.4	980.618	6687.16
6506.74	-217.578	6171.76
3267.44	320.864	7371.12
3621.75	-1219.78	11177.8
2903.49	608.652	10994.9
6308.73	-1051.3	10915.5
4346.83	-1058.83	7733.4
3722.77	495.412	9588.12
4415.27	43.6268	7235.56
5872.22	-1195.69	8297.4
3478.31	-128.865	10164.8
3017.39	647.633	7152.72
3376.24	-1362.24	11928.9
7599.33	-768.155	8699.5
7779.97	787.761	9541.77
8151.43	-999.694	8239.47
4332.5	-36.1326	10188.8
4457.15	1773.45	8317.16
3724.19	799.908	5279.31
6186.69	999.138	7003.24
4291.99	-930.221	15189.8
7027.08	78.0737	7002.01
5445.19	-499.531	5839.98
3067.12	281.043	7475.9
2481.88	106.851	5074.85
8172.53	-1090.52	6823.02
5142.61	608.392	7724.7
5623.16	-1297.02	11311.3
8584.48	-676.397	7014.38
3130.22	-560.851	5022.95
4942.73	-1027.2	8398.54
4528.29	792.146	4804.5
7105.82	-225.768	5644.1
6928.66	61.1576	7186.56
2607.88	1511.97	8642.45
5683.48	359.612	4786.19
7352.27	-757.955	9857.93
5473.01	-330.135	6792.69
4608.66	576.534	7596.02
3937.36	-823.536	8405.77
3064.24	-983.63	9352.14
2797.3	1231.06	8502.08
4574.42	-23.6166	5799.24
5650.72	-684.952	6587.62
3690.86	324.797	6718.06
4370.65	-67.1332	8783.11
3921.24	450.133	7965.39
4924.11	-900.538	7150.24
