# Supplementary material for: Controlling protein function by fine-tuning conformational flexibility
Source: eLife. 2020 Jul 22;9:e57180. doi: 10.7554/eLife.57180 (PMC7375816; doi:10.7554/eLife.57180)
Supplement: Figure 2—source data 1. [file elife-57180-fig2-data1.zip › smFRETdatasets/Aha1/atp_loSalt/o_g_x138_y236_M0.dat]

//ATP loSalt data set, trace o_g_x138_y236_M0
//<d_d>	<a_d>	<a_a>
-921.544	2985.2	4681.42
4903.86	-734.805	4445.77
2426.74	2603.45	5315.65
2422.31	957.604	4589.54
530.582	665.711	5282.33
3390.06	2464.98	5480.08
3586.98	-466.461	8608.48
4168.31	255.354	7813.31
5486.04	650.208	8516.77
3313.12	1595.51	8706.28
2175.2	284.454	6303.9
3068.5	-454.503	3329.68
4594.69	1780.26	9015.55
1705.58	-44.8875	6781.18
7442.31	130.832	8265.36
4068.61	107.671	5693.66
4403.8	954.71	6009.88
4924.54	681.459	9111.32
3954.06	4088.3	5410.97
4582.91	1668.18	6866.07
6916.36	-124.297	8187.4
3871.95	556.942	7869.35
5588.92	1586.66	10292.4
3289.49	1153.18	6040.95
2819.45	1085.91	7573.1
4791.73	794.926	8768.17
5158.7	739.933	7458.48
3933.4	980.31	7685.91
2785.76	-143.312	4882.35
2671.04	-44.6787	3949.85
3633.13	1102.72	5133.89
6166.18	-870.016	5913.88
3452.21	-369.486	8368.04
1868.44	-375.83	2454.35
3469.39	-73.3551	6678.92
4020.49	-10.8979	8636.55
5161.28	1854.94	3952.82
4989.76	1377.92	6196.93
5729.39	-530.464	7258.17
6678.68	1162.7	7519.81
1758.51	990.044	5955.19
2686.6	1817.39	7298.29
1678.16	1796.75	8020.11
3921.06	-867.737	6432.73
5446.69	690.989	7232.73
5349.1	1993.89	8439.59
1315.48	1706.87	5272.6
2486.65	-296.065	7084.88
4127.46	125.503	5329.83
2443.17	1391.7	6124.49
4736.16	1274.33	7119.79
5032.43	925.787	8718.72
4372.73	1104.74	9364.82
1152.86	357.249	4893.75
4727.02	811.355	5727.64
4004.1	147.652	8954.85
4193.64	132.341	5918.18
137.696	1463.89	6531.72
4349.47	425.517	5698.93
6676.96	956.284	7684.78
6910.18	438.993	8261.32
2302.21	1897.68	3837.16
8384.58	618.413	8343.65
4902.42	383.816	7550.45
6376.35	1650.37	6667.69
5545.5	1578.46	5739.61
4315.43	1083.15	6048.69
-1080.8	2015.62	7970.87
819.299	764.308	6765.54
2375.83	837.964	8106.65
5951.04	1746	5314.51
6047.79	858.749	8092.78
3261.93	718.439	6448.99
3947.87	265.071	7582.33
2581.26	3551.28	3783.41
2901.74	869.243	4116.52
5787.06	152.086	6266.37
3282.34	1799.18	8728.6
5170.14	787.919	6736.86
7950.84	-877.391	4011.13
5600.63	1077.58	7467.18
1882.11	204.22	6919.5
3870.18	1621.29	4979.32
1612.21	865.88	5245.06
1573.81	-383.145	4745.53
2335.86	-176.945	8310.56
2262.13	1113.98	4954.61
3219.93	843.279	5979.46
4064.35	1572.53	8881.74
6542.86	747.445	7136.05
6492.18	1054.02	6097.75
5856.42	748.253	6893.64
4574.13	-358.304	6612.64
5318.81	170.973	8974.58
2946.1	2047.1	7103
5155.18	-97.4231	10044.3
3127.75	-800.644	7517.32
2890.09	594.028	2850.5
2770.07	160.51	5088.52
3828.89	-239.327	8893.02
5249.94	3265.66	5505.43
2737.91	1674.14	8114.53
4208.67	104.455	7169.02
3004.41	-210.871	7170.34
2679.82	985.099	7849.06
5488.88	405.423	6789.7
5702.56	-141.288	7948.73
4359.94	41.5007	9099.87
1818.35	857.857	11597.5
4477.39	522.233	5727.27
3232.59	-118.317	7200.31
3622.01	219.175	7226.59
2055.29	1606.82	4073.03
4044.65	757.466	7097.77
5193.83	1578.07	7349.06
6020.32	-538.16	5942.47
4976.47	785.5	5705.9
6849.37	-128.945	4582.74
4982.12	-1035.66	8962.19
6674.58	-513.315	6867.06
3690.95	2304.48	7517.52
2732.53	986.57	8989.36
4598.64	755.284	9158.22
5266.37	468.148	5165.21
2667.74	199.568	7116.44
6929.45	1419.87	4568.13
3500.69	-536.581	6279.07
2086.97	2080.41	4028.29
2948.63	480.683	6330.57
479.226	1564.23	6248.49
5808.09	2509.57	5922.55
3255.14	755.114	6376.49
5243.25	352.954	4698.4
5841.41	2354.27	5264.64
1349.49	3192.72	2587.03
2288.32	715.192	9495.37
3051.54	2422.15	5044.63
2900.88	-1166.24	7818.84
3001.21	1700.08	5320.01
3899.38	-326.314	9436.44
3409.63	1519.25	5307.51
3335.67	709.693	7433.05
5026.15	1580.78	6177.05
4008.31	757.527	8266.89
3284.34	2237.66	3489.34
2901.83	420.261	5508.6
3087.14	-181.425	4561.29
4952.13	787.168	6897.6
4185.04	200.607	8631.42
3652.54	505.458	7011.05
5065.37	160.115	4612.34
3370.29	989.466	3395.34
4042.68	196.043	6657.65
2596.48	-666.341	8669.81
4677.67	845.081	4632.72
1060.5	-1008.31	9729.57
4307.75	1236.53	4841.79
2541.04	1075.12	5120.46
4587.26	842.452	3102.17
3887.32	761.366	5825.15
4478.89	86.5601	9646.07
4674.18	452.876	3777.08
1941.94	-79.1394	8845.27
4399.77	564.47	3888.61
3401.79	1471.43	5225.51
3658.87	551.634	5518.46
4056.03	938.762	6000.33
2248.92	-366.737	7302.35
2928.65	92.4934	8920.45
2180.86	487.873	5003.87
3232.29	1251.04	6481.17
4219.76	-335.62	8125.59
6419.21	-517.334	8065
2573.56	1664.63	6312.67
2057.64	1696.24	5813.1
3801.42	470.794	6320.22
3769.01	1306.18	3981.66
4642.73	76.3854	5902.01
3791.67	258.584	9207.45
4742.03	696.566	7727.3
1911.8	1191.91	6804.2
5379.58	228.27	6448.36
3614.97	-1006.53	6313.19
2392.71	894.388	5666.31
4641.95	1197.9	6288.74
3755.73	-119.413	7183.58
7215.11	2445.61	6108.66
1442.03	2348.17	5001.57
-434.286	1952.84	8129.63
1052.09	1767.8	4204.2
3279.43	1060.14	4223.67
552.504	-460.223	5260.6
85.5324	1421.75	4695.66
913.049	838.123	6892.9
4273.39	556.825	4549.31
3361.2	483.837	3204.76
4332.45	-364.439	6276.35
1760.98	2368.89	6875.68
4136.89	-371.19	6454.78
5808.81	1355.62	6371.83
1921.32	1155.55	5611.24
1183.03	1592.46	4575.75
6729.03	289.145	7156.19
3521.95	688.573	4295.96
1913.37	987.274	7444.09
4814.74	-130.798	7829.91
3617.95	1596.38	4567.8
3229.23	1711.79	5643.75
2749.21	192.251	8081.8
2501.26	2175.32	7265.9
3607.04	1123.13	4075.26
5663.06	93.3691	5717.07
6372.64	1069.41	5120.16
4022.09	1816.54	9301.43
4214.98	783.636	2991.56
2689.11	-215.278	5977.41
2702.3	1070.68	4245.27
2908.36	250.438	7927.24
2505.67	1178.11	4856.36
2467.81	-347.981	3563.35
3861.94	371.082	5078.49
3937.71	2474.25	4896.83
2783.36	64.402	8177.32
3489.23	932.131	4875.78
2450.98	864.271	8467.87
4433.55	-242.237	6787.77
2977.18	1286.86	7628.48
3633.47	1946.65	5229.63
2791.88	478.65	4436.21
2004.08	1040.28	7001.52
4262.94	265.66	5113.23
4166.81	869.362	8499.14
938.166	1237.68	5504.68
4185.6	455.157	6399.01
948.626	321.153	7095.38
4524.89	-114.756	5896.55
6450.59	513.956	8154.3
1556.81	245.269	6227.7
5586.69	2297.81	7519.86
4371.78	-298.877	5308.38
4161.71	959.606	6133.54
1947.56	58.6805	8654.42
3604.01	-808.898	4579.35
2379.47	4834.12	8250.8
457.001	2155.15	5398.27
3913.85	4996.89	5559.01
2059.91	3721.9	4177.9
-144.12	3652.49	3371.11
-211.437	2466.55	6868.5
2737.57	1456.54	6511.28
3379.45	4222.16	5087.06
3326.16	2034.8	5146.9
2320.11	2614.76	4583.16
1185.21	5844.19	5251.47
4032.23	2305.2	5985.95
1888.75	2026.9	5540.01
327.964	4017.63	3775.44
2396.4	3350.57	4960.49
4817.97	700.264	6670.93
4163.48	2927.82	5727.58
2638.7	-283.416	4681.6
4594.2	1648.31	5231.07
1853.89	2725.27	7772.93
4011.85	268.082	4588.22
5570.09	439.692	3979.72
2968.85	223.434	8231.85
645.916	2658.68	5001.27
2668.98	122.495	6434.06
3330.26	1136.98	4186.17
4048.55	2136.35	5770.01
1315.29	1142.98	10630.8
1517.5	-407.471	5921.35
1957.54	1348.41	5275.74
616.77	170.407	77.5506
1336.51	-727.141	1344.87
206.903	1240.3	1531.76
3779.94	1294.28	4670.07
2790.35	1347.28	7717.91
1687.4	-162.925	3873.92
3089.81	1935.96	4973.3
3320.6	1447.77	7181.39
4595.88	628.822	6277.01
3946.49	1114.93	6260.32
4877.04	671.06	9579.99
5651.99	1114.66	5731.53
4462.01	516.911	3066.42
1885.29	2482.91	6890.18
1961.49	1683.83	4057.53
401.525	621.16	4914.81
4220.11	3042.48	6857.94
2730.01	1619.78	7395.02
3438.4	1367.48	4569.94
3419.34	1642.93	7187.3
958.017	-343.78	7408.39
3824.51	2341.16	6604.18
2297.69	-266.36	6274.5
3289.95	711.897	9051.92
3810.48	2033.97	9050.75
6103.67	501.211	8574.44
1931.96	1449.51	4815.48
4406.33	350.84	4687.62
3157.04	1031.95	5628.8
3079.31	1234.76	6246.19
2459.35	1306.93	5229.74
5036.52	-674.383	5109.89
4515.67	-606.532	6283.43
4895.63	283.236	5061.31
2582.45	1323.8	7797.18
-147.453	228.059	5973.42
1430.94	-727.313	4843.6
5692.77	459.046	1235.28
1770.8	698.016	6786.91
4870.34	259.106	5136.72
2200.33	105.784	7534.45
2106.35	2273.12	8239.57
2762.09	932.228	6238.46
5431.91	1164.93	6618.57
2642	-170.589	6306.29
2074.65	-300.084	5872.38
4734.49	2045.53	6979.31
6416.74	510.929	6384.96
2777.62	1942.07	8731.95
2665.42	383.202	4020.83
5847.38	489.647	7137.82
2768.48	349.852	9763.22
6589.22	957.091	8697.93
8783.99	799.111	2444.77
3077.99	800.32	4800.67
3126.13	1352.93	4984.45
5692.43	2388.71	3092.63
644.971	588.97	3431.02
3806.11	1999.44	4848.43
4018.32	2151.56	5322.43
4317.25	1991.26	3759.81
3601.03	1952.82	4502.44
-279.947	2979.3	2967.04
2249.97	540.566	3478.94
1118.67	462.19	4287.84
3253.06	544.939	7558.06
3598.82	809.658	5100.43
3654.43	546.188	5312.58
2602.28	1136.44	5298.32
2868.3	336.323	4085.67
4491.07	356.927	3557.05
6443.52	-821.196	3377.42
4930.48	269.497	5234.01
4980.63	742.309	3639.4
2022.91	597.877	5157.04
4481.64	2084.86	3542.93
6747.23	424.074	5038.78
1815.28	902.706	4062.05
3168.94	618.334	4973.11
3306.67	2332.39	3961.21
3270.7	1204.4	5675.32
4359.29	867.638	4891.57
3051.06	1503.82	793.67
2295.34	1257.84	1930.28
3414.41	301.422	5937.23
6040.53	840.817	4904.25
1874.67	1789.66	4956.74
2088.32	1580.37	5266.83
2669.54	253.665	3047.28
5865.79	1025.6	6912.31
3252.16	1038.96	4558.64
1250.58	-317.629	8058.74
1996.43	276.087	6199.7
3705.2	583.388	3943.29
4005.39	-596.122	3517.05
1920.08	791.939	2243.93
3119.55	1313.27	5629.37
5192.08	915.378	3347.06
1813.78	484.46	4935.32
2333.8	2120.34	2387.21
2843.94	168.519	3897.67
1387.47	737.123	3362.76
3399.62	1210.19	5862.38
2590.09	340.355	1984.82
3789.62	2717.24	3147.7
2383.59	1497.16	3405.47
5615.59	852.594	2864.73
3762.43	1536.97	6774.33
2442.55	195.301	5688.92
3114.22	463.03	3753.4
-631.916	2949.28	5049.33
763.609	2548.31	3107.18
2220.72	1859.87	4909.32
2049.55	3181.09	2496.82
