# Supplementary material for: Controlling protein function by fine-tuning conformational flexibility
Source: eLife. 2020 Jul 22;9:e57180. doi: 10.7554/eLife.57180 (PMC7375816; doi:10.7554/eLife.57180)
Supplement: Figure 2—source data 1. [file elife-57180-fig2-data1.zip › smFRETdatasets/Aha1/atp_loSalt/o_g_x138_y297_M0.dat]

//ATP loSalt data set, trace o_g_x138_y297_M0
//<d_d>	<a_d>	<a_a>
1980.92	806.18	4559.2
3660.81	-1497.49	5946.71
1906.8	-588.454	7620.35
2686.22	947.292	7206.53
3402.69	1558.38	5353.61
1612.95	44.422	6281.47
6274.17	1510.9	7030.08
1698.44	-811.108	6678.17
4652.85	2237.57	5533.75
979.873	1172.96	6787.29
2534.33	-156.943	4185.87
4963.57	1759.15	6301.77
3925.72	43.2422	10373.7
5574.05	404.978	6624.22
3033.53	145.926	5974.46
903.214	240.449	10421.5
1535.11	674.02	8350.07
5057.35	1092.94	3862.86
503.007	-1597.52	4090.05
2736.8	-289.203	8069.48
3901.39	1215.12	8547.12
2933.88	-909.067	9944.14
1911.55	942.874	5387.32
4816.09	246.112	8089.89
3348.32	1859.72	7674.95
1898.19	160.288	7111.32
3540.29	812.38	6448
1731.25	-50.5192	5894.7
4773.29	1265.18	4449.56
6681.65	596.278	6673.26
4868.55	1169.4	7807.03
4651.27	314.029	8516.56
2581.76	37.7795	10006.4
4294.81	1029.1	5543.79
3712.6	1005.59	6613.76
3323.92	333.118	5801.34
3436.6	1415.14	7923.74
5166.72	1137.93	7558.44
2648.18	-1028.78	7839.21
4262.63	340.495	5439.92
4852.8	-199.154	7036.45
5931.31	-224.186	4711.79
3393.82	-994.629	6129.33
1528.47	81.0839	4574.52
5626.42	-211.186	4870.43
4954.75	-41.9775	10395.5
-69.7069	-557.113	5223.35
5004.1	1169.08	6961.82
4263.02	904.988	8528
6048.06	475.729	10398.8
1625.97	187.08	9883.44
4088.83	-257.294	5751.81
2694.98	-884.336	9737.28
4546.61	657.982	6524.1
2980.27	-1098.17	3767.49
4426.71	-1640.23	7024.18
2317.17	-137.212	6811.57
1628.42	2120.55	5254.88
6516.4	-362.298	9687.62
2806.39	-181.399	8304.55
5944.51	2834.71	9200.41
5971.96	-1047.1	5705.14
5357.19	-57.8502	6235.04
6764.36	382.274	6391.44
4429.49	808.024	6263.71
3446.84	281.668	9175.59
4859.47	-554.846	4603.02
2373.67	-1315.6	6078.62
4422.81	1782.56	7160.87
5045.08	683.666	5015.91
7317.56	-225.063	4501.83
3784.92	1378.05	7219.81
4043.34	-862.928	7732.98
4901.78	658.001	7005.77
4764.74	426.603	7024.21
1338.53	868.529	5620.07
2300.13	1818.65	7128.24
2402.23	1404.25	5358.07
5827.35	363.025	6680.29
6720.2	36.9015	7597.88
3646.87	605.969	5652.9
4354.02	108.1	6806.69
6125.43	1277.74	6707.34
2182.47	2082.72	4147.59
3844.24	435.625	6872.71
2660.49	3767.56	7860.58
2280.4	405.006	4627.43
3911.63	1818.55	3403.15
1960.18	3800.09	8315.4
600.904	1800.16	5535
1197.44	772.777	808.496
1265.49	1402.64	6610.04
1625.4	605.413	6561.92
-49.0621	2888.28	6507.81
2281.27	1923.32	5725.48
1095.55	2246.54	5595.58
2541.58	3017.44	2675.35
2516.43	748.816	5915.73
2931.86	2542.68	4838.67
3227.54	3030.97	5238.6
1874.79	4488.2	4536.34
