# Supplementary material for: Controlling protein function by fine-tuning conformational flexibility
Source: eLife. 2020 Jul 22;9:e57180. doi: 10.7554/eLife.57180 (PMC7375816; doi:10.7554/eLife.57180)
Supplement: Figure 2—source data 1. [file elife-57180-fig2-data1.zip › smFRETdatasets/Aha1/atp_loSalt/o_g_x139_y450_M3.dat]

//ATP loSalt data set, trace o_g_x139_y450_M3
//<d_d>	<a_d>	<a_a>
3816.4	2137.37	248.569
2134.75	2404.49	1812.63
2897.54	3024.84	2933.89
-521.122	1433.31	1701.72
992.372	2648.09	2368.84
721.009	3141.31	3460.9
4277.4	1812.13	3116.9
662.793	2201.59	4386.68
2089.09	915.275	3500.89
2071.93	1978.23	4235.09
2945.78	1999.56	2577.7
-237.919	64.776	1779.14
3858.09	409.031	8588.7
1516.65	1452.59	3493.14
4187.18	4361.51	3997.02
619.234	3069.68	2226.58
509.572	2672.07	3509.77
693.926	2766.06	2313.8
1537.82	895.891	4706.88
2773.48	1608.05	3885.65
2535.2	3962.35	528.607
4780.2	1103.66	4714.29
1522.46	2664.46	2780.8
4547	2437.05	5267.03
1719.08	1668.88	6092.61
2716.37	3816.88	7206.5
3581.05	3625.38	1508.52
1941.71	501.654	8596.35
5424.21	2542.23	6343.58
2290.13	1305.18	7445.09
1326.18	1931.53	2284.77
1672.12	2298.54	3542.68
2007.16	3618.78	3121.97
4467	4275.2	3178.62
1812.04	1724.51	6810.55
3222.24	2207.89	3362.19
4068.21	1454.6	5375.84
725.432	2971.6	5634.36
2102.75	2989.05	7257.42
5190.25	2647.45	1766.57
1833.19	4197.9	2184.42
296.838	2907.76	5216.17
1346.25	436.005	3725.25
755.805	4135.88	5213.09
5254.79	2531.2	3335.12
3876.79	2487.69	1613
2217.19	1441.46	4612.39
2054.09	3636.59	3323.33
4003.48	2694.62	3950.95
1336.58	3094.94	5961.09
2500.2	2941.01	4132.34
1286.46	2531.24	-137.237
3576.15	2438.5	5263.03
2759.5	2703.91	3209.53
2968.89	2946.53	1568.13
2883.62	2536.31	2574.89
-410.198	895.814	1468.92
3929.3	791.62	1011.1
2812.21	1588.3	2589.86
86.3672	1025.55	4568.64
2768.76	1878.46	6199.42
2733.84	2183.5	2353.58
311.004	1471.42	3945.22
2518.84	1867.55	4233.23
3143.86	857.057	4429.06
19.6926	1977.74	7532.11
1448.22	3875.4	4033.39
3579.95	5258.98	3545.31
3617.81	1408.21	3165.84
479.405	2815.22	1383.1
2102.57	4452.07	1261.19
-803.512	1697.18	4045.61
1939.83	2423.57	4494.19
2776.47	2938.9	4153.77
1413.49	2278.17	2868.57
1559.2	1618.03	7673.1
1546.81	1157.23	6542.73
3082.85	3482.65	4525.49
3971.21	2990.03	1501.37
2813.43	2090.14	2949.14
4903.52	1739.49	6581.43
3599.83	962.385	4655.43
745.366	2585.32	873.477
1401.89	1245.15	4878.36
3199.71	1974.39	4745.08
1941.68	2161.39	4081.62
-343.054	559.539	5569.61
4128.79	502.099	5703.97
-94.1092	1681.32	4080.64
1469.83	2052.32	3957.61
1066.46	3162.34	7031.71
3426.51	583.053	4177.34
757.144	1183.74	4625.82
1935.43	3241.88	6136.78
4145.02	2041.35	3909.54
3978.75	2762.77	5138.38
1433.98	1947.76	4877.41
1240.72	540.438	6446.2
2546.96	1919.5	211.976
57.9533	3625.11	4219.59
2709.62	2062	7005.56
3087.24	3930.12	4661.75
999.693	2433.46	2526.13
3622.73	2682.77	2681.1
2815.73	442.728	3174.18
2763.49	2014.23	2738.31
2125.27	3739.76	4477.27
3784.56	2039.08	3920.33
2004.57	2919.72	1109.53
2674.31	2747.23	1388.7
1809.22	2566.81	5311.35
3899.35	2735.17	6962.46
1878.32	1676.45	6038.62
149.93	1969.51	5724.42
899.781	1048.77	7540.58
3522.7	315.128	7153.83
922.226	509.805	6604.54
1964.34	2613.93	4072.27
1809.7	1279.18	4462.81
1473.23	751.048	7121.14
680.547	1516.29	3918.87
-631.943	2685.18	2328.89
1847.5	2565.87	3635.96
1276.23	3859.87	4183.33
529.534	1901.72	3933.1
1789.2	2284.48	4883.5
1298.48	2234.11	9287.15
1155.89	2502.43	5824.96
4086.64	614.297	5177.78
271.874	1996.5	6620.94
3465.02	2458.82	5951.54
1130.16	1504.9	3119.85
-806.017	2911.1	7066.7
4194.25	1417.71	2840.8
3606.75	2755.88	2279.57
3025.97	2147	2947.99
2140.77	1790.51	3258.38
1654.61	2953.19	3743.29
3290.33	3658.47	5129.74
2721.71	2257.64	5680.04
3266.73	3267.79	3573.39
710.714	5723.72	4768.88
1720.32	1526.07	4984.74
2742.7	1976.46	6439.79
2790.64	2396.28	4927
2443.32	877.148	2685.09
1036.86	852.867	3813.01
5478.66	2607.37	4633.18
2626.78	2340.23	3484.91
-545.397	1818.96	4481.53
1726.44	3409.22	2132.34
488.513	1843.75	5653.68
3885.11	905.669	4713.92
3385.28	2191.75	3841.18
68.7861	2482.65	5178.91
1741.93	2091.35	5890.59
3563.85	1658.41	5830.38
-42.5869	2693.3	8595.6
526.712	2004.71	8882.8
3076.81	3628.8	-235.108
-1253.82	3848.36	3690.86
1258.67	2266.71	2869.17
1787.95	973.543	4867.3
1526.85	884.651	3559.44
1903.39	1230.32	2641.89
3023.69	2551.2	3574.98
1331.6	3249.36	4215.46
1621.24	2525.6	8315.01
4012.9	2486.14	2564.13
4337.69	1062.12	6792.59
904.976	3298.77	6726.54
373.69	761.333	3514.64
1078.75	4144.89	1706.75
1841.12	2069.18	7366.14
-323.769	3228.03	3630.12
2113.39	1814.24	8227.08
2799.27	1833.4	2927.99
426.696	3090.29	4431.4
2030.15	2352.77	3802.56
3728.01	3788.89	5557.42
2180.16	3378.09	7861.16
2773.54	1739.43	2981.21
-969.333	1095.13	5880.98
397.061	4080.91	4140.91
2767.22	154.148	1321.8
1503.95	1950.76	5146.08
3373.74	1532.69	3486.27
2316.96	366.518	7019.62
2452.6	3166.13	5552.77
3104.09	2370.69	1498.9
4169.19	788.881	4892.11
546.142	2675.37	7977.21
2313.43	2821.69	1381.43
3270.44	3157.44	5405.57
1457.67	3609.62	3838.55
3034.05	2636.3	4680.11
1062.23	2115.78	3786.08
1320.69	2529.64	4627.73
2298.27	1067.32	2635.97
1789.3	1143.29	2463.94
2010.49	3221.72	2219.03
2229.74	447.714	3835.18
4341.23	4277.72	4368.02
224.236	4059.14	5231.99
1476.28	1749.31	4947.26
2644.63	4100.44	7214.31
2895.34	1494.51	4218.06
363.03	146.204	3789.42
1453.2	1579.71	6711.28
494.206	1079.1	4717.91
1380.12	1393.13	4266.31
2250.84	1859.49	2892.25
1696.33	3500.39	2149.82
4263.27	2888.76	4115.3
2619.78	518.418	5407.79
4638.91	3570.25	4638.38
1146.43	833.33	5328.67
4069.36	3619.1	3911.28
2892.69	2345.18	2653.21
881.13	1760.47	3480.33
2890.03	1688.11	-421.223
3805.09	2710.85	5230.02
2340.1	2560.1	3298.34
530.631	3603.35	6533.49
1070.31	4035.41	3632.76
120.757	295.468	3263.6
2572.08	2943.75	4712.97
716.696	1314.01	2789.51
2345.81	1526.23	3307.14
2456.2	2860.25	2437.41
2748.66	1135.88	4311.35
2089.15	1638.92	6984.95
2744.37	2301.59	4287.08
1429.36	703.872	6019.96
3417.02	2579.17	3719.03
1194.46	2478.6	4416.77
1297.15	1385.52	4927.35
899.449	3495.59	3921.38
1943.56	1509.92	2324.14
1660.84	1402.12	5113.05
1187.72	1044.38	2170.96
1561.36	3351.59	5298.21
2036.78	3286.44	5761.6
814.676	2840.75	2242.25
2408.49	586.688	4389.22
878.701	1637.41	3729.07
1425.75	716.149	2757.02
1805.21	2122.74	5502.44
1284.18	658.445	5163.83
2519.67	2053.49	4228.49
3263.46	4615.42	1781.2
2586.06	1175.53	5327.63
695.347	3533.82	7254.49
2437.79	2103.75	3899.65
2930.51	2246.5	3158.71
1445.78	2970.37	1279.06
371.993	2722.37	6242.46
2445.51	3336.64	5835.59
4105.96	3536.8	5869.11
981.008	2817.25	2847.67
2117.69	3379.96	4866.07
2079.41	2767.44	2846.25
3164.02	1118.09	5094.01
2935.81	2191.61	2870.35
316.13	2459.26	3779.4
2434.06	1774.2	3343.77
2688.8	2022.33	5513.36
1015.56	2129.21	5449.5
2472.26	2666.16	3885.36
2205.79	1731.45	1292.09
3625.19	1254.1	6160.96
2327.51	2137.53	3751.07
2506.68	2069.11	6786.61
1736.74	3709.37	3943.86
2076.03	2245.35	5441.83
2386.7	1163.94	3393.55
4732.15	662.735	3444.34
5336.79	212.149	4170.01
6823.87	1904.5	4047.01
1414.13	128.573	4675.72
1419.59	-20.7583	3293.72
4957.83	2182.61	4389.28
3446.23	2042.24	6633.67
2876.29	482.242	5514.52
3641.05	-1228.08	5019.12
4619.44	400.574	4497.23
3372.5	718.402	5598.08
3067.34	1245.01	4785.71
3074.32	320.258	8482.05
3257.82	947.652	4517.37
3926.58	252.429	2823.7
6087.21	527.691	830.688
3714.49	870.918	2379.98
1809.77	1449.32	1867.43
4784.53	-154.728	3646.75
3384.42	-306.648	3335.44
3330.07	934.367	522.538
3083.16	2000.72	3315.78
2014.93	1885.59	4881.98
2845.47	1414.87	2434
4992.94	-341.866	5794.14
2774.69	360.254	8022.24
3050.24	66.1991	3280.75
3586.55	538.611	1857.07
2439	14.3339	5857.27
3545.72	678.227	2420.49
3786.03	958.644	4980.96
2300.17	701.118	3174.76
2058.39	-532.763	4828.37
4480.5	211.071	3439.16
4109.44	265.704	3389.65
3384.94	127.685	2910.6
4945.18	358.746	2579.71
1969.67	1447.05	4736.08
3521.86	830.413	6433.55
2235.19	643.995	4803.36
2829.64	818.677	3047.19
4156.52	-43.3411	4993.7
1186.16	530.895	2354.37
2146.33	-10.9106	4991.13
1450.54	540.952	4365.13
3029.69	-396.541	3096.21
2657.16	-105.384	4420.46
5044.31	1289.49	-205.759
1267.01	-171.911	5974.58
3954.94	-375.429	6136.89
3827.27	-127.693	932.189
1609.83	1240.23	1910.2
3675.43	799.057	2082.51
2656.36	1061.95	6454.64
2622.41	413.655	7200.14
6381.96	1434.75	2133.54
3798.61	-423.11	3089.49
2901.62	-799.529	8712.59
5623.67	-597.388	4704.51
3563.89	-99.0927	2414.33
4980.54	1571.7	4018.01
3458.71	1352.66	3057.71
6076.89	140.146	4221.72
3693.23	481.117	6976.4
3696.23	1183.56	3885.77
4912.53	2999.7	4421.39
2439.14	344.327	4196.77
2482.77	989.521	2949.05
4181.93	692.68	2080.5
3647.75	-527.315	2744.38
2986.27	1983.9	1858.05
2335.68	394.576	2981.12
2892.07	1120.28	3682.43
4047.85	493.564	3510.05
4306.12	-115.767	2827.44
3313.6	13.0853	4722.61
3315.37	2483.32	5369.19
2948.47	161.797	1878.26
2379.9	-122.686	3026.85
2657.46	1061.08	4265.92
5038.04	741.457	4609.09
5684.18	-98.9038	2141.65
3701.58	1426.8	6150.04
5870.31	1220.75	4638.31
5387.29	1212.27	2308.07
1012.2	900.539	2849.76
1354.54	494.493	3483.65
5559.48	-343.036	5634.16
2452.09	-182.94	5697.2
6634.04	150.645	4576.42
3615.88	522.046	4717.66
2406.73	1056.29	3319.55
2806.92	960.702	3372.45
4156.91	436.142	4819.28
2134.77	1061.48	5020.81
2106.54	143.933	2306.89
3507.91	1912.18	1676.83
3520.27	1491.68	5080.33
2199.15	1211.7	2037.35
3818.29	359.522	4765.03
5436.61	1027.45	3404.11
4673.56	1490.2	1641.74
2634.45	-83.5377	6715.91
4127.62	461.325	3076.07
2846.12	365.718	2401.01
3539.36	1607.13	4970.43
2027.08	320.938	5604.84
4477.86	-166.194	1485.64
4493.58	1352.33	3501.72
3207.78	754.164	2409
4855.56	237.636	4775.24
3419.66	952.876	5313.2
3467.79	60.1824	6186.99
3741.4	176.221	4876.21
2154.69	650.602	3398.48
5519.75	2111.67	2812.24
1643.91	-374.876	908.5
3850.12	1415.54	3638.25
4292.92	488.368	3459.72
3347.35	-36.0119	4920.42
4348.97	527.533	1658.35
3961.49	1851.24	3489.45
4408.39	2249.96	4775.69
4248.07	-995.38	5274.49
4177.9	-348.731	3404.02
5460.94	-500.858	7012.98
3970.42	754.019	454.715
2935	1434.91	1763.12
3010.4	475.196	3715.48
4841.77	35.6459	2463.49
1773.38	1024.83	2863.29
3747.51	1052.27	3152.85
4829.44	-65.0831	4846.11
1929.3	908.406	6417.28
1516.6	1024.98	4420.61
5490	-915.744	6018.93
6982.3	1204.67	3563.02
3014.47	-480.516	4473.12
4977.34	565.852	5274.08
6341.37	-79.3328	1701
3710.05	1463.96	3121.28
4858.9	-29.4802	4500.34
4781.71	2263.05	4312.39
5858.16	215.335	2319.31
7142.11	608.537	3433.6
2863.73	111.475	6050.11
6377.68	-289.049	4681.78
5182.95	1218.57	4953.59
5657.34	372.9	4853.16
5400.03	828.97	-312.599
2255.07	1554.58	2853.16
4054.16	418.409	3341.98
1335.81	-219.742	7345.48
1982.87	-41.0008	3296.87
2970.75	1310.83	3.36141
5649.84	1316.99	2007.82
1879.91	606.679	1644.98
559.093	2561	3505.8
2894.14	1811.5	3248.1
3197.23	666.635	5825.16
4123.04	695.19	7495.98
2658.37	1804.5	3894.19
1272.81	-366.744	1672.44
6116.7	711.984	5208.66
4762.55	-227.818	4372.14
1765.86	704.098	4672.17
2942.96	485.46	1653.69
1582.21	-365.931	4019.4
3596.14	723.647	3375
6330.59	-265.414	3667.99
3460.02	1182.57	5475.68
3139	772.911	3130.83
2394.54	1726.64	985.753
2742.92	1632.78	2544.04
5030.2	-348.971	1879.04
5368.75	616.972	505.922
5505.87	-657.139	260.625
3307.74	-109.855	1619.89
5096.15	-544.103	1852.8
3099.49	412.409	3134.51
2683.84	802.912	1662.75
3999.87	492.702	1975.2
2731.23	-108.864	2342.48
5645.66	72.7434	4695.58
4499.06	566.485	3140.56
5059.71	-610.792	986.928
5227.82	828.257	1464.37
1120.69	1562.65	2563.56
2281.91	308.158	4178.26
3106.32	845.319	2402.85
4477.86	415.332	5590.23
3648.27	-295.368	2933.73
4546.64	98.7335	6435.2
3305.7	1085.58	2681.15
4980.69	-150.512	4143.36
1434.97	1078.77	4991.44
4348.94	69.7128	3218.4
2303.4	-489.696	3592.69
6507.35	119.792	1892.07
5690.64	888.702	2097.4
2524.15	997.54	6871.1
4654.62	945.222	3717.84
2879.7	993.204	5987.82
1895.86	495.021	5221.9
2164.47	1708.1	4301.29
3858.26	1138.08	5324.77
3864.14	92.6392	2023.47
1743.77	734.154	810.287
3821.82	-622.839	2213.51
2543.82	280.451	4089.64
4949.69	455.288	5613.12
4526.77	1579.87	1728.7
2609.39	643.551	4705.31
2796.68	816.177	5622.38
5063.87	33.8674	724.428
1202.26	-736.167	4436.1
6485.32	-788.266	5290.44
2725.61	1381.93	4406.46
1973.08	1862.77	4476.91
3882.84	-181.058	1502.75
3586.56	453.948	4023.73
1109.89	700.573	2827.74
789.746	-774.612	3811.34
505.639	-724.265	2090.21
4978.9	980.303	3381.21
3866.67	919.953	521.035
5648.9	28.4036	4475.75
1591.42	1772.74	2900.85
2003.33	550.516	2813.62
4619.63	-758.191	7009.86
4401.16	-369.551	3441
2353.48	540.419	3080.83
4881.66	440.979	3633.07
3452.02	69.2501	2764.12
4270.98	1888.2	4102.65
3438.99	701.19	7068.33
4724.03	29.543	4696.46
2812.37	-494.792	1685.77
1734.72	-693.601	3950.97
3279.75	380.566	3247.2
5424.58	404.181	6555.72
5498.49	-105.629	2516.17
2062.63	3530.87	2102.3
-162.178	2575.38	4495.7
7830.62	70.6214	1969.5
3782.95	1053.79	5424.16
2751.8	174.563	6139.44
5460.07	254.554	3608.96
2711.47	3195.81	1915.22
4857.64	1216.34	3683.21
2088.59	2408.7	3716.86
1886.24	-752.371	2205.41
7172.12	-99.4749	3931.44
5288.59	177.067	7079.18
4216.81	169.267	4839.76
5806.88	-496.118	5784.88
3213.2	-572.774	2442.81
3503	-760.566	9517
3962.53	1920.05	4171.9
2956.18	819.594	7314.02
5582.65	109.24	171.465
1975.93	408.614	2923.92
5254.21	798.659	2731.76
2618.29	912.526	2701.83
1891.52	1371.09	3458.97
3705.51	2933.7	399.685
5102.87	139.23	5599.05
6347.95	483.339	4694.7
3169.55	-113.838	4770.07
3221.46	25.868	4979.29
3700.24	-167.966	6016.62
2749.61	787.018	5117.02
3590.74	-121.756	5281.3
2946.11	-195.687	3861.89
3674.25	321.404	4016.47
3979.38	305.161	2819.49
6128.48	138.373	6194.91
4946.4	485.527	2202.99
5977.68	-892.385	4610.69
1775.65	649.893	4191.78
3351.01	-326.372	344.617
4318.48	1268.23	2650.54
2757.05	1427.67	2082.25
1162.18	541.583	5507.92
1089.67	725.383	2254.31
1944.94	-207.109	6246.11
4123.79	1075.74	3061.15
4624.02	1464.95	4653.82
5203.31	1966.56	4141.45
5527.3	64.3124	3272.6
2851.6	731.526	6289.37
6726.13	561.811	2749.46
2615.11	718.647	548.197
1852.1	190.628	2271.63
7785.76	-264.612	3113.79
4045.36	1160.07	7268.34
902.527	1074.79	5239.45
5575.53	545.676	1829.2
945.962	-125.032	6037.77
3669.9	902.822	5235.15
2716.74	-179.027	3240.5
8997.71	724.943	3217.67
6212.13	310.574	2912.89
2909.56	256.399	3933.54
3823.53	732.271	3883.87
3946.74	2280.07	3469.13
1706.14	555.158	6966.89
2329.42	-2.52592	7303.42
4907.2	1379.9	4043.84
5165.66	-254.236	6991.76
3712.6	905.235	5420.16
3804.12	288.328	4974.81
4495.86	2386.02	2862.25
930.451	1676.59	4976.26
6813.96	1098.06	2701.38
4440.48	751.104	3893.83
3883.82	-143.572	4811.32
2865.34	282.725	1865.95
2539.86	-649.659	4296.7
4832.15	355.02	6867.23
3539.78	253.48	2487.66
3223.09	-98.2173	4641.75
1542.41	354.392	5115.72
6596.1	-18.2074	1904.54
2596.5	1042.42	2557.45
4780.53	162.584	5024.9
3056.01	1014.9	5137.4
3379.34	-736.441	2665.59
5814.75	-1060.19	3249.06
2457.73	674.081	2867.91
164.103	-314.295	6485.76
4461.05	-402.989	4851.68
4290.12	407.47	5706.11
3923.02	800.779	4708.77
4605.24	987.76	4101.53
2985.95	170.932	4727.25
4243.78	603.11	6780.55
3598.31	2004.83	3022.65
2359.25	-8.12437	5905.76
2784.54	1543.7	4265.53
2915.99	939.697	2120.15
5067.83	496.228	4920.12
4178.5	667.403	3032.34
5618.41	422.552	7859.43
4541.86	1023.11	4975.01
5077.48	-656.456	7320.86
3079.18	1719.9	3102.89
1754.2	989.112	7101.56
5015.8	1138.86	1971.36
6729.35	1580.17	7082.4
2975.11	1111.38	2872.78
4573.53	-160.465	4352.63
4538.8	82.2344	4909.41
3716.8	-327.962	4234.27
4284.67	686.743	3107.57
3472.34	1203.98	868.776
3304.91	991.542	2495.68
3437.8	-206.515	6567.5
4700.67	218.983	4561.71
2375.79	937.306	2264.38
5705.33	-260.288	3402.84
3056.64	634.287	1325.39
4418.49	586.289	2900.22
4307.35	688.223	4022.48
4914.08	216.802	6584.42
3861.92	862.984	2698.11
4723.84	295.995	7018.02
7255.07	1108.66	4127.32
4602.2	236.477	2510.7
5538.73	24.7832	6499.11
