# Supplementary material for: Controlling protein function by fine-tuning conformational flexibility
Source: eLife. 2020 Jul 22;9:e57180. doi: 10.7554/eLife.57180 (PMC7375816; doi:10.7554/eLife.57180)
Supplement: Figure 2—source data 1. [file elife-57180-fig2-data1.zip › smFRETdatasets/Aha1/atp_loSalt/o_g_x140_y179_M2.dat]

//ATP loSalt data set, trace o_g_x140_y179_M2
//<d_d>	<a_d>	<a_a>
4021.5	2046.34	7511.24
5530.14	1250.03	7894.44
4654.08	2300.83	4799.31
5537.99	0.518047	9203.49
6710.31	776.717	9604.2
5704.4	1494.22	11238.9
4486.33	1945.96	11255.7
4522.24	1778.46	8463.12
2501.73	2127.7	10764.4
5293.28	1375.57	9513.53
3892.55	1289.56	5377.34
6448.6	1264.57	7549.21
3908.27	2332.92	11165.7
7799.39	1330.39	9866.34
4318.17	423.978	10806.5
5331.46	-160.071	8703.66
4648.45	-15.8194	6088.15
6566.67	989.654	9146.8
4118.35	2783.29	9004.89
4064.54	-777.758	8274.79
2865.96	913.889	9330.13
4560.11	645.445	8954.31
6786.54	1459	9289.86
6287.74	850.986	8802.45
4335.2	73.0065	8073.73
5854.32	1657.54	9066.64
5367.85	3176.85	8585.43
2349.9	597.449	9171.56
5413.68	-535.39	9250.08
5396.9	2666.96	10338
7470.97	868.701	10309.9
4102.59	157.428	8223.36
3784.32	270.103	7426.14
6930.93	3035.64	7300.14
6419.82	-293.389	9526.03
2742.96	1665.88	10905.1
2644.54	1403.98	8680
5069.7	1874.88	6252.5
5698.88	1820.14	10337.6
4762.5	830.068	12191.3
5677.64	1422.49	8511.06
8149.54	1256.49	9868.66
3980.09	961.182	8964.62
4828.72	998.344	10188
6277.63	1447.53	6969.67
6160.42	1976.02	6350.43
8094.56	790.478	10634.2
7812.24	-290.716	11865.7
6584.15	-489.765	9713.93
5243.59	-104.488	6789.55
8208.98	-610.061	8913.4
6262.82	1986.25	6326.18
4842.23	1534.48	7602.35
4261.72	141.538	9138.59
6770.18	54.4948	9784.13
10013.2	260.479	8281.66
9796.03	-257.727	7966.1
6841.47	-19.0133	7995.13
5221.11	1078.09	8568.63
4653.1	-115.735	9161.17
6153.74	1424	7882.33
6332.35	-412.656	8403.7
8579.98	651.468	6700.7
4899.26	1667.75	9145.39
5252.41	394.697	9759.68
6619.18	2049.9	5798.72
10082.4	85.0534	7221.89
7201.94	-149.767	11907.4
6064.16	-1378.3	9789.28
8407.37	316.121	7576.63
5665.7	1287.31	7255.6
7084.92	741.114	9029.77
6200.02	1301.07	11672.6
8462.75	-319.572	8531.62
7026.77	2397.41	6932.68
6111.1	1226.91	9222.42
8804.46	-249.432	6739.75
5016.47	553.64	8170.44
5918.1	728.252	8308.79
6199.39	541.075	9021.5
2691.37	1432.59	7979.96
4917.06	-481.698	6743.06
9269.92	528.905	9224.08
6072.07	992.231	10937.4
6313.62	-683.629	10289
6030.61	-14.448	5649.56
8070.91	-258.207	11068.5
8533.54	-87.6724	9226.88
6401.29	-590.642	8762.55
9352.38	926.541	7263.59
6974.36	1707.1	9183.84
5217.92	15.3328	9895.38
8391.09	-741.509	5218.8
4559	1430.52	6069.7
8573.68	950.922	9177.14
6819.17	237.208	8895.74
7435.63	582.907	8962.74
6802.1	770.154	8664.18
4279.02	644.456	6655.27
5243.83	-1025.65	9316.82
8070.16	969.443	8396.76
4913.79	1322.62	6860.05
8609.38	-40.8744	11610.6
6882.53	-255.362	7594.75
8531.69	-578.004	5040.23
4326.61	1902.71	7821.04
6232.99	1110.14	10137.3
5789.91	893.131	12380
8650.85	2211.37	11599.8
7756.7	2694.01	9859.89
6598.6	493.114	8525.31
5235.42	-1032.19	10755.6
4931.78	726.692	6016.72
8454.08	1390.8	9028.51
3923.93	1601.19	9371.9
7593.69	7.15939	10814.7
9485	20.7832	6648.99
8207.58	-89.7477	8704.47
7205.15	-545.815	8797.44
4336.19	-407.587	11154.8
8664.45	-287.015	12196.4
4947.59	-390.532	11308.7
6980.69	-75.3879	7633.55
6566.25	1746.24	10472.9
5463.65	1433.47	11428.3
7203.04	355.052	11347.1
7198.52	4155.17	8958.79
8473.92	-723.285	8570.42
7300.43	-1002.42	8013.48
5118.36	-150.453	5973.53
7313.33	695.61	6589.78
7966.04	919.481	9888.55
7583.29	-281.34	9603.89
6641.53	1840.93	6299.97
7907.26	1049.19	8072.67
7917.83	806.716	9754.57
5765.83	957.899	12435.8
4733.79	-120.529	9086.38
8764.75	2767.18	8833.07
5399.48	-189.591	5494.82
7004.71	578.956	7531.92
8052.68	-301.679	8207.65
9645.77	908.213	5257.06
5226.78	613.073	10986.6
7694.08	-798.884	5227.8
5676.97	361.645	6264.77
4075.13	6.08718	7891.96
9728.05	287.989	10284.8
5649.61	2406.8	6697.5
7280.76	917.675	4699.53
7542.37	1252.21	7565.98
7748.47	-316.293	10155.7
6302.76	807.73	6025.14
7711.05	1681.99	7112.86
4646.06	1671.24	7825.87
7325.66	-538.936	5947.55
8533.6	1182.8	2945
7917.92	474.359	8737.14
7506.61	-945.726	5288.46
5229.41	8.25226	8019.13
7280.48	-172.241	9059.74
7614.85	467.13	8904.87
8024.99	-322.747	6500.09
5792.91	-206.61	8434.78
8194.31	-604.124	6907.01
7155.49	546.538	9091.2
5590.32	-79.7633	8484.53
9279.22	852.499	8151.17
7365.83	490.295	6967.97
5811.86	291.737	12286.1
5186.45	207.696	7562.86
6301.78	-37.0845	9625.41
7551.33	-1589.66	6642.75
5234.06	-361.512	9063.12
9144.4	1312.81	14603.9
4590.92	975.504	14075.5
9022.19	99.4531	10784.3
7118.43	-46.8736	7631.12
9732.08	64.3978	8953.17
5685.59	137.502	8138.58
8380.79	-529.227	8129.5
7107.8	-6.68668	9158.1
9060.58	-661.055	6898.58
5418.62	-131.104	9897.59
5910.77	-128.241	7484.26
7173.88	792.562	6926.05
5762.97	411.663	9999.94
5608.55	163.92	11154.8
5145.63	2041.07	7149.41
4504.09	1869.85	8547.84
10151.3	955.623	10498
5683.3	744.388	6769.77
6162.67	1114.16	10107.9
7241.81	2393.14	7279.12
3364.61	370.457	6000.12
6333.41	540.086	10140
4278.41	1442.94	5852.31
5403.78	2530.88	7272.11
7716.73	2364.16	9820.44
7248.31	606.028	9009.66
6156.9	-361.162	7056.71
10547.9	-208.051	8329
4704.65	937.206	6831.83
3499.2	2054.92	7472.05
3946.03	852.304	7675.43
7222.35	-3.38676	8905.09
4520.7	1165.94	5735
8299.87	121.37	7708.85
6514.77	-877.773	5674.21
6726.64	61.7198	7512.14
7594.12	7.1978	5360.58
7728.38	-2350.57	11882.1
8065.89	-557.708	5578.94
6795.62	169.571	8335.26
8061.23	-85.0928	7536.18
6437.18	-554.047	5091.17
5453.75	-211.29	8626.64
5426.04	481.403	4683.32
7441.64	1744.7	9598.16
7862.85	1381.36	8324.86
7290.96	2616.33	7059
9196.91	-205.711	7471.7
4244.46	-674.974	6249.59
5571.67	2261.28	7785.6
7394.25	-69.0203	8999.88
6460.15	1212.86	8024.81
6303.92	421.382	6756.24
7631.95	2271.85	10713.3
7890.43	-794.62	5983.98
3306.2	1153.85	5146.5
