# Supplementary material for: Controlling protein function by fine-tuning conformational flexibility
Source: eLife. 2020 Jul 22;9:e57180. doi: 10.7554/eLife.57180 (PMC7375816; doi:10.7554/eLife.57180)
Supplement: Figure 2—source data 1. [file elife-57180-fig2-data1.zip › smFRETdatasets/Aha1/atp_loSalt/o_g_x141_y206_M6.dat]

//ATP loSalt data set, trace o_g_x141_y206_M6
//<d_d>	<a_d>	<a_a>
3691.51	3179.78	7022.19
3316.35	4829.76	9380.54
5856.19	3048.94	11294.7
1896.05	9777.33	8340.42
6864.24	4635.31	7404.55
4517.19	5185.64	5556.34
2367.44	4936.68	8713.99
3053.19	7010.62	4933.35
5364.23	6859.16	9712.9
5598.8	4671.92	8086.99
5134.79	7680.05	6917.31
4919.99	5361.47	7464.06
3213.14	4578.15	5911.39
1514.36	5210.11	4274.61
859.699	4504.59	7969.26
1206.3	5874.27	12903.3
3945.01	7517	12008
5497.89	3162.27	9304.51
3672.7	3777.85	10222.5
2030.01	4800.61	10212.2
3137.7	5295.28	10593.2
2117.17	4783.89	11246.1
6102.3	3238.47	10336.5
2168.98	4998.9	8526.88
3612.7	4893.83	12700.4
3801.67	4375.88	8704.02
6203.08	3257.91	12173.8
4056.69	4330.13	9736.14
1197.17	3326.67	10483.1
3570.6	5038.9	9386.68
4281.15	3100.3	10966.9
1741.21	6211.61	7088.4
1498.45	5324	8890.49
2130.17	4671.5	4471.75
4900.5	2213.44	7132.83
3320.67	6003.43	8676.52
2603.05	5199.88	7140.87
975.426	8246.17	6187.68
1979.39	6784.52	6824.65
2051.34	4894.49	12150.4
2872.48	5376.51	8520.99
3103.59	6843.88	5487.71
457.96	7727.69	7782.82
3566.62	3993.17	7273.45
1038.05	5506.03	6290.35
11.1438	6530.38	6035.49
4122.52	5222.76	7832.7
3699.87	4667.67	7449.13
3540.3	4358.26	6524.53
5169.87	4151.67	5944.31
1953.6	5377.55	6073.53
2655.82	5580.97	5887.8
7117.6	3331.99	7385.68
3316.25	5883.28	9209.23
3133.4	4233.62	8696.62
5927.47	6678.44	8308.68
2200.55	5537.04	6004.96
2699.27	3901.42	7212.7
3254.52	4275.62	5685.29
2175.61	4742.45	6869.52
4754.58	5104.08	7878.28
1125.1	3845.84	7287.61
7335.4	5764.77	7878.62
5474.65	2193.87	6369.12
3579.72	1798.74	8579.35
7392.65	1597.48	9427.06
5824.77	1456.19	8756.28
8531.58	-12.7905	6116.27
8766.4	692.167	7838.8
4137.29	816.272	4962.52
6846.61	981.295	5503.87
5334.61	-104.094	5365.28
10348.2	872.642	6733.57
6117.44	1895.72	9247.6
6296.15	1370.79	9372.17
6578.82	2669.49	9888.76
9224.29	3642.69	7642.3
4188.92	300.753	9640.45
6855.6	931.257	10165
4211.19	2197.82	6500.74
7985.02	1238.99	7987.57
6954.48	1872.03	10223.7
9043.85	17.6978	11301.5
4633.09	382.702	10231.4
8746.87	640.077	5077.33
7942.2	588.568	10444.6
5078.94	3283.48	8130.34
5166.19	153.251	5981.11
7567.53	773.589	5047.12
11275.3	733.312	8997.6
10814.9	265.264	8631.17
7303.16	2110.01	5782.29
10311.7	631.954	8510.43
7777.19	36.1735	8469.36
5549.55	-95.7029	10112.4
8234.96	-1119.96	10232.2
8199.99	1119.43	6967.2
4483.9	210.809	6614.43
6103.42	2437.25	8544.71
8661.39	1458.84	9601.19
7581.35	248.062	7549.51
7848.51	1061.16	8769.93
3551.12	1326.07	6840.37
3566.4	2131.96	8080.71
7042.53	-367.428	5119.85
5003.07	1484.09	8202.87
4782.23	4107.94	5938.61
5028.82	131.456	6452.1
7017.31	503.986	10740
2961.79	868.232	7267.47
4586.77	1840.31	9975.51
2979.96	2064.74	6826.02
6018.05	-420.747	11494.5
7718.96	3167.24	8613.29
6185.36	1336.51	7653.84
