# Supplementary material for: Controlling protein function by fine-tuning conformational flexibility
Source: eLife. 2020 Jul 22;9:e57180. doi: 10.7554/eLife.57180 (PMC7375816; doi:10.7554/eLife.57180)
Supplement: Figure 2—source data 1. [file elife-57180-fig2-data1.zip › smFRETdatasets/Aha1/atp_loSalt/o_g_x141_y377_M2.dat]

//ATP loSalt data set, trace o_g_x141_y377_M2
//<d_d>	<a_d>	<a_a>
7329.36	3420.83	11303.8
2632.14	2286.98	6958.18
9141.84	-469.789	7630.39
3554.93	2545.67	2359.84
4037.25	1967.57	5205.44
3731	1607.31	7860.54
4625.71	1844.22	6810.14
4725.1	3117.24	5804.68
5166.51	2805.63	4503.2
6267.56	1145.45	5669.38
6119.87	1809.78	5424.23
9077.5	1585.7	6700.27
8096.57	3104.18	5027.48
4367.33	1933.31	5834.72
4127.73	512.924	2832.1
5542.6	1357.7	335.698
7118.65	1162.86	5587.49
4613.97	2377.74	6143.99
6636.85	1890.69	4454.26
5114.72	2590.81	6373.9
9669.36	-413.92	7014.11
6017.39	1563.42	3664.01
7747.02	1747.9	4686.48
6425.74	1725.64	7773.62
5378.48	3272.62	8379.82
3722.22	1961.87	5444.03
5336.12	2910.07	6367.21
5005.02	3268.81	7210.96
4374.54	3280.29	5206.81
6206.96	2583.99	3883.44
2440.87	-286.932	10048.8
11761.6	759.974	7840.95
5099.46	1900.89	5057.84
6450.69	432.988	6656.88
4505.76	886.765	7476.04
4804.68	-818.018	2624.88
6865.96	2310.68	4166.77
9649.92	-384.987	5405.8
5286.26	1771.75	6133.09
4040.76	205.018	3617.42
6484.94	943.173	6043.43
8195.08	1574.69	6710.21
5717.51	768.221	4942.78
7980.64	165.479	7398.16
4462.93	165.801	10599.7
6562	1008.07	5926.5
7347.98	-1250.43	5086.02
11379.5	480.481	3485.16
6608.99	63.8002	5345.55
8864.71	106.895	5965.98
5893.34	1384.33	5655.5
9675.56	608.806	6993.64
4036.31	17.086	4661.2
6219.94	1030.28	7039.25
7554.02	1068.28	5691.41
4236.49	1030.97	6596.67
4912.21	182.448	7312.61
1841.73	3286.67	4215.51
3000.69	2745.48	4673.4
1895.86	2639.66	3523.1
-1062.28	4715.67	9687.68
1521.67	4801.67	5610.34
2469.34	3495.88	5435.95
3798.02	2612.15	9732.02
1854.85	5814.84	3256.79
-345.683	4923.94	5149
-166.856	6954.88	8645.09
2010.38	5214.52	9488.38
-206.558	5088.96	5466.94
2084.21	5474.07	6148.63
1383.56	4042.54	5867.18
822.48	3372.99	7682
1991.02	4494.19	8175.78
1750.43	4595.12	5418.32
101.927	3554.16	3618.24
330.282	6401.31	3969.39
2318.46	5500.1	3339.05
1028.27	5662.51	5569.89
352.562	4794.22	7513.16
4442.65	3996.11	4314.29
76.2659	6577.14	4020.65
2395.8	4011.36	8660.5
1946.26	4519.45	8109.44
1426.99	4741.08	4760.9
379.624	5309.38	7401.33
1500.07	4235.81	5427.86
778.989	5445.19	8970.04
2653.36	4189.25	8652.99
-433.851	4309.61	4904.94
2658	4094.66	3743.4
78.5013	3662.36	4997.39
1981.82	3971.99	4314.68
2628.21	5051.42	3631.49
2825.72	3543.54	5535.22
1819.96	4535.24	7871.9
2437.67	3243.31	3652.56
203.046	1659.63	5836.23
-426.337	1984.04	8278.79
490.922	3473.16	5348.18
2080.87	4271.48	4812.87
960.397	7339.02	6979.45
824.846	6482.89	6418.07
1288.48	7207.48	8772.27
132.949	3311.25	6127.21
322.071	6343.56	3493.27
1624.57	4436.24	5514.54
1540.99	2675.8	5870.76
-783.026	2854.72	3905.09
2199.35	4880.06	5929.44
2050.4	5851.88	4632.56
-658.819	6845.33	4115.9
994.676	7044.65	5528.06
740.722	4779.35	7110.32
-666.34	6692.61	7472.82
914.147	6316.99	4596.14
1970.19	5241.94	4442.15
-1.11788	6802.1	5111.19
1673.28	4636.99	8930.33
262.366	4856.52	2314.4
2086.79	6212.54	4950.37
-221.373	4173.23	5903.73
2706.47	6586.38	10125
1266.11	4773.07	3776.23
1601.01	4011.14	3822.03
1395.41	3548.5	6143.13
1469.14	3827.31	5417.47
900.202	4009.52	7241.54
18.6576	7851.88	3972.55
1623.11	4761.63	8572.63
-103.562	3998.19	4681.43
943.251	5443.64	4115.02
1800.2	5961.03	9485.37
3221.11	4123.18	9177.54
1047.01	4671.66	5869.27
1435.06	3948.84	9127.69
973.673	3707.15	7620.69
2551.81	5044.42	7132.36
-776.554	7423.88	5189.79
2436.07	5013.9	9017.35
1899.8	7549.71	6408.4
2692.21	6158.66	4692.35
-1073.26	6442.31	2879.02
-80.4679	5561.15	5386.66
2295.66	4452.2	5759.83
1497.88	3894.94	6378.5
1134.01	4631.85	7934.2
-580.993	6560.98	6952.46
2369.89	3588.69	9206.71
1722.13	3124.33	5358.78
-82.9172	5379.01	7562.09
1274.41	3277.54	5363.46
259.206	6360.42	5906.72
958.024	6149.46	8450.59
1771.53	3362.95	8532.98
194.18	4853.95	7625.39
1001.12	2374.1	6093.91
25.9026	3765.65	2091.83
410.716	2358.65	7369.91
205.027	3346.91	5020.38
752.687	4282.5	3434.43
-417.16	4315.5	7080.54
360.187	5694.38	341.283
869.69	3300.24	5650.96
30.0288	2029.22	4375.07
2446.61	3237.45	3760.77
819.906	4480.63	5874.23
162.778	3080.93	4058.21
549.337	6153.5	5080.96
791.513	4015.06	8765.46
613.396	1837.17	5746.72
-849.666	4408.29	5105.87
-40.7033	4593.4	5981.74
883.166	2141.1	7775.9
143.237	3250.89	7297.72
-1093.82	3236.53	7016.73
82.455	3323.26	715.443
226.072	4146.16	2224.32
435.093	2737.99	3329.48
2407.04	4437.93	3365.4
1315.13	4970.73	4904.16
49.7282	2189.55	5870.3
-1049.38	3449.85	7375.11
45.0363	3368.58	6373.96
3736.4	5028.02	5400.39
1483.73	4357.54	4202.86
1953.34	3367.99	4212.77
396.15	4952.53	5547.81
135.474	3937.88	5475.66
-234.986	3148.81	8266.59
1778.59	3372.01	5328.1
2444.02	5262.41	5753.89
1523.98	6342.84	6456.32
-5.92699	1905.66	4684.12
907.612	4170.24	5635.17
1214.57	5761.59	8653.62
1615.19	5417.24	8317
676.614	3777.63	8501.19
1405.92	4569.14	1373.27
-452.874	5733.61	5229.3
39.1919	3977.59	4184.55
871.498	2037.82	7480.81
1896.67	4855.42	6054.31
790.974	4806.45	8384.27
1440.24	8133.07	6667.59
1266.07	5509.86	3717.17
733.594	5770.27	5079.46
845.761	1453.36	3951.91
2314.81	2802.32	5782.68
2170.53	4429.16	6641.27
449.024	4902.23	7066.45
1167.46	3645.6	7468.12
-765.521	2582.98	9570.32
359.966	4098.08	3933.32
533.184	4681.87	4526.95
2372.87	5719.58	5742.55
-188.204	4707.31	8808.79
1620.11	5710.98	5459.12
1072.14	4705.77	8601.01
1993.4	5524.11	7228.44
1931.61	6819.84	6797.09
2298.12	4176.69	6304.21
1299.17	3457.28	6646.81
2271.06	2720.16	6245.07
526.394	5134.15	5529.84
-249.566	4983.74	5331.69
-1524.53	10497.3	4365.57
23.5358	4157.73	8092.93
776.112	2688.76	4263.35
1870.87	6100.87	3835.04
1865.48	3425.28	11157.4
734.091	5737.11	2468.01
1542.22	2654.6	5761.23
1162.27	3927.33	7962.02
-314.888	4112.85	7334.9
953.959	5052.78	4035.89
-112.525	4082.14	6560.48
1028.73	8322.53	5016.37
74.7754	3225.31	6491.18
-530.293	4271.09	4538.13
226.492	6082.27	3328.31
484.049	3026.84	4174
134.433	3425.55	4580.52
-108.158	4379.43	5621.99
1655.37	2764.17	5277.43
688.096	4021.01	5274.54
2178.14	3331.7	5928.75
1061.78	1445.94	1303.19
1569.47	2124.39	4489.51
266.478	6328.1	5145.71
851.991	5240.83	6915.09
-214.652	5796.85	8135.64
1798.48	3409.69	9307.84
1152.73	5002.82	4171.58
1359.49	4604.04	3753.67
-169.409	4807.36	3960.79
1148.75	5225.88	4295.29
2460.57	3311.81	6061.98
1140.37	2500.62	5702.6
920.239	3825.26	7685.56
137.227	6597.8	8669.4
238.581	6374.37	7134.01
392.389	4791.89	5835.56
2046.28	4267.18	5884.71
-81.0683	4808.06	4376.51
2071.29	4590.49	6762.89
1939.91	5366.21	8694.72
-1320.43	5080.41	3274.19
1858.93	3158.21	4753.97
-1277.69	4023.19	7418.63
673.35	3451.69	4936.09
1831.85	5048.79	5977.47
-1437.73	3972.79	4571.82
473.326	3773.33	4849.43
650.939	1221.53	4830.21
2091.71	2810.84	5945.17
586.21	2934.43	5765.1
547.977	8797.51	5550.72
-575.377	2066.95	5173.55
715.882	5219.79	4347.77
1498.42	5615.52	1328.01
413.234	3644.33	6651.76
1143.1	2626.35	8945.99
-137.358	3530.37	2716.85
1897.4	4752.12	3895.3
720.912	5838.82	4956.42
204.24	2109.13	7506.72
4234.72	3807.15	2370.18
2452.12	972.551	1730
-1157.08	3569.01	3364.09
906.053	3206.11	6055.12
-145.121	2683.16	2904.01
1050.98	2200.62	3120.83
-509.165	1400.85	5095.22
242.452	3276.74	7621.95
433.479	6135.79	4121.95
589.716	3057.57	5899.72
-343.247	4913.18	3250.5
1856.27	4882.15	8165.35
-758.862	3032.28	3869.71
704.304	4039.31	5020.46
1612.03	4295.06	6109.16
1252.85	5625.96	4399.98
-126.643	7464.26	1851.12
582.381	3770.85	6103.06
-332.504	3345.25	6897.44
798.572	3118.5	2258.68
1075.66	2498.7	7181.79
1319.83	4232.2	2892.52
-667.327	3396.93	2848.27
2024.45	2090.84	5903.48
2247.36	2307.26	3839.99
1758.21	3074.08	5272.22
2738.2	3908.31	5071.79
2474.93	4881.96	4490.6
1536.79	4184.88	4049.02
1077.4	3334.53	3998.76
-562.888	4075.35	6309.97
-119.101	4582.97	8639.38
1314.55	4413.08	4865.17
209.836	5342.88	4677.81
1508.1	5695.8	2654.23
2433.04	4695.5	5345.34
-768.991	3243.04	4705.38
29.387	3057.78	3645.85
637.871	4551.25	4267.58
400.393	3465.29	5607.56
715.861	3381.37	3925.39
-506.612	4138.63	2687.07
1297.33	5282.42	5071.23
207.683	6339.21	3195.41
515.368	5569.76	6571.46
-67.2817	5934.03	2799.38
1021.3	4070.17	5677.39
-745.545	3564.58	6955.86
-123.827	4238.69	2522.72
1453.83	2734.09	6395.01
2210.18	2758.18	1693.83
-1398.66	5202.48	1172.95
1071.88	3549.3	2682.21
1441.61	1861.38	1659.38
10.4467	2266.84	7038.43
1626.24	3885.24	5751.88
-760.346	2384.09	4911.31
164.137	3650.88	6522.62
89.0653	3800.51	1836.5
438.309	6145.49	5623.49
998.899	3766.38	5116.77
928.105	4997.84	4992.47
-1047.58	5184.26	3403.34
1579.17	3363.42	5972.74
3988.23	2916.09	6261.02
230.536	3955.41	5046.89
1004.41	4473.48	6498.42
956.409	2149.08	4908.97
2426.4	4884.85	5269.66
165.179	4244.22	7105.77
1856.17	3739.32	3248.64
406.934	5566.86	10787.5
1402.24	3226.01	2800.54
103.307	3654.99	4207.43
2435.18	5474.25	4446.2
3183.69	4897.34	8609.52
1217.55	6791.62	6579.26
2950.05	2133.03	2506.57
-1366.09	7561.98	3797.66
740.556	4970.32	5356.58
3297.36	4536.98	4664.43
-914.94	6278.08	5645.98
-464.936	3305.31	5522.37
909.82	4614.65	5341.47
246.496	3091.83	4861.73
486.126	4126.15	3536.33
718.014	6017.83	4065.47
-744.027	5652.48	4021.96
2084.88	3174.15	5266.52
2624.99	2788.25	6364.9
1493.53	3961.58	6661.81
991.916	3189.55	9490.28
3016.2	4614.4	4743.53
1340.25	1817.35	5937.64
1149.4	4691.53	8619.91
2068.36	2975.6	5225.33
-374.27	4117.66	9212.75
642.135	4607.1	5575.04
1167.71	3771.89	2392.54
3655.7	2750.7	3927.16
1032.85	2392.4	4373.78
2918.75	4113.21	5881.07
-96.0067	3638.2	3302.52
3767.58	3143.56	6160.2
2759.48	5579.8	7162.23
2742.3	2902.67	5544.06
42.4626	4241.41	8288.68
-133.95	3363.02	4950.51
2388.7	5073.35	2405.04
1066.04	2087.39	5607.81
1038.81	4874.27	7277.53
2344.12	5335.89	7557.63
745.876	4742.93	7600.5
1838.77	4165.75	5670.21
474.437	3479.27	2975.47
788.235	3054.63	3157.38
165.317	2049.72	4117.36
1220.94	4962.52	3316.37
2194.72	2739.57	2947.57
4812.81	-28.3534	3244.71
4720.68	-337.844	-941.563
5284.31	1127.23	-1331.84
3557.8	-177.712	494.99
3863.07	396.717	-93.8355
5600.11	1801.5	1783.97
4001.79	324.067	1213.7
1845.68	3135.89	1161.6
1255.1	4274.94	5958.59
2735.42	3660.41	2795.09
3195.14	2128.61	2067.22
630.715	3809.71	367.877
2299.82	2808.17	620.61
1416.88	2037.36	1106.5
628.148	4561.3	4592.52
78.6667	4352.06	2303.01
5389.54	2473.27	3220.16
966.966	3095.44	3957.22
1080.68	4745.09	2946.55
825.785	2612.7	3400.48
1107.12	3124.97	300.852
578.993	3561.77	4438.22
-595.601	2915.02	6919.5
-411.426	3018.16	4522.63
736.63	4711.54	5393.35
2236.9	5170.77	1115.15
327.074	4377.81	2193.8
2624.68	2583.87	3360.66
46.3749	4233.75	980.574
1840.16	4582.09	2399.2
1024.53	3881.96	2581.77
1993.16	5392.34	6460.71
759.835	3319.91	4179.36
2079.72	5158.51	4346.82
1339.85	2902.5	1599.75
567.635	1792.63	1710.98
-863.908	4588.38	6614.94
1341.11	2114.43	1296.92
1808.73	2338.37	1557.71
979.469	3867.27	1614.28
1686.75	3462.32	4604.26
3367.09	4472.58	2986.13
-21.5072	3956.44	4585.33
641.61	2037.91	2578.92
1814.01	2168.88	3149.55
1099.58	3391.51	3398.34
0.30356	3481.96	3739.4
2407.74	3797.61	726.05
1517.63	3962.11	2102.74
74.3337	3238.72	3001.83
-1404.64	1732.18	2083.04
1232.75	3489.59	4050.38
1045.78	2053.41	4348.95
24.6055	3443.56	4062.25
598.009	4335.32	5123.64
869.683	1427.67	5718.68
-537.834	2873.31	2541.02
1448.2	2393.99	5048.35
1200.41	3121.96	4835.48
73.3816	4115.47	6706.92
131.362	4540.56	918.382
-525.559	5579.93	3384.05
643.183	4476.38	3570.77
57.4425	2961.65	4144.97
-589.971	4769.22	6426.66
566.152	2035.79	2482.68
194.049	2898.49	1918.69
1120.57	2728.72	1478.75
-1204.2	2304.77	3068.9
-302.676	2227.04	1786.62
-518.293	3179.97	1533.92
2433.59	4766.96	2665.93
-799.599	3642.22	2248.48
-619.544	4838.56	268.538
9.71525	1882.04	1793.93
2216.61	2383.71	4888.07
682.141	4091.46	3968.9
1962.05	4347.21	3291.29
703.552	3886.79	2657.75
1122.17	3629.84	3158.39
1190.13	3828.38	4457.6
953.449	3095.7	1007.43
-196.56	2421.61	2027.02
1259.23	5961.45	5118.41
1512.9	4567.38	3517.58
-95.0542	5210.31	4226.65
1244.39	2731.68	2014.21
-1053.76	3153.82	909.045
2677.03	2381.1	2761.49
438.654	4095.48	7280.55
-968.629	5085	4909.06
37.3567	4003.38	4222.05
83.8903	1748.88	3032.44
-178.337	2562.53	2378.27
477.314	6213.64	5203.03
426.096	4190.58	6147.04
5659.15	3494.43	3495.2
298.128	7212.61	2376.27
-656.935	7311.28	1828.51
523.158	1602.65	744.602
1255.66	6222.14	1921.21
964.572	3252.04	6583.46
2028.13	3273.11	7342.92
-278.242	4921.37	6656.73
401.787	3043.82	5435.82
1266.28	4244.82	3703.2
2058.04	5572.88	2730.23
-204.502	3562.43	5480.29
-247.731	5155.51	2492.74
-1266.79	4473.39	4556.47
2032.37	5590.96	3532.46
1944.39	3367.02	5199.34
2549.85	5042.02	1921.99
-382.101	4542.38	7007.96
2028.39	3934.4	6770.23
-634.986	5778.64	5890.31
943.886	5277	5841.24
2502.62	2103.03	3344.15
2645.04	2195.93	4630.87
367.246	3051.02	3236.62
1777.46	5389.26	5669.48
-765.997	3975.82	7687.4
2752.6	5347.58	3081.83
3684.38	3597.39	6296.72
1414.69	3150.62	6557.66
2766.27	3726.57	4978.34
1541.16	4244.32	4233.83
3580.59	4909.83	1800.19
1805.9	6110.45	2321.26
-864.459	2042.34	3132.86
-65.3637	4739.24	1333.83
1475.39	6125.66	1765.96
873.568	4196.02	1400.79
145.473	3317.66	2469.23
1695.47	2255.2	3044.33
733.008	5795.19	791.459
