# Supplementary material for: Controlling protein function by fine-tuning conformational flexibility
Source: eLife. 2020 Jul 22;9:e57180. doi: 10.7554/eLife.57180 (PMC7375816; doi:10.7554/eLife.57180)
Supplement: Figure 2—source data 1. [file elife-57180-fig2-data1.zip › smFRETdatasets/Aha1/atp_loSalt/o_g_x142_y246_M1.dat]

//ATP loSalt data set, trace o_g_x142_y246_M1
//<d_d>	<a_d>	<a_a>
9811.33	649.02	7407.94
9232.77	1226.83	13824.9
5341.6	1809.79	8955.5
5033.21	871.837	7803.9
7876.07	2189.46	7687.04
9280.82	227.204	8090.53
6781.97	-664.928	12026.9
8573.96	974.887	9102.19
7743.23	4168.74	11417.6
6971.79	1826.1	12005.1
8314.69	-402.144	13088.8
4435.85	1739.89	6247.49
7124.28	-230.792	11846.7
4196.14	-951.348	8465.1
10164.3	1998.45	10298.8
4622.93	1083.07	7788.62
7695.47	2133.48	11555.7
3900.42	1688.56	7979.54
7918.32	960.792	10437.6
6764.44	1590.03	8941.19
8051.79	148.603	9937.91
10921.9	-257.268	10604.7
4561.58	2107.43	11961.1
10165.7	1073.62	9736.22
8969.14	1287.13	13307
8240.33	679.604	9215.24
5694.39	-379.249	9549.01
4701.33	1532.28	9073.92
3467.8	267.437	11315.5
7284.08	-232.099	12695.2
4626.42	2113.55	11030
7074.23	1163.32	10761
8971.45	456.024	7799.33
4799.09	-561.128	12260.4
7045.65	327.221	8927.21
7964.04	2448.68	8502.08
5321.66	-137.883	10081.5
6043.22	-886.235	16104.8
11623.8	484.68	7322.67
5012.2	547.446	7244.55
6691.41	1108.81	10154
5337.03	-392.19	8350.09
8529.9	844.197	9737.92
6956.59	-98.421	12356.1
6277.23	700.765	8005.21
6370.78	1528.09	10565.5
8452.18	811.18	7590.12
1355.97	2850.91	12948.5
6480.42	663.635	6223.06
12554.9	115.451	10935.7
8339.38	-40.4385	8280.54
9184.18	499.417	8820.39
8608.97	562.319	9678.53
7481.21	153.265	5612.35
4819.11	-889.54	12325
4565.1	2187.5	7889.5
4784.71	1067.89	9288.35
3024.59	871.155	12001.3
8702	-387.316	7796.62
7163.41	1913.33	9236.81
8329.51	789.099	11990.2
8966.85	325.904	11971.7
6036.69	685.515	9039.83
3950.29	383.006	10375.9
6545.94	-1189.35	10853.5
4155.15	-553.524	10102.5
6339.62	-1121.04	10748.3
11475.3	-825.45	11020.8
6499.22	832.197	8093.52
4519.51	3026.77	10190.6
3938.4	906.424	10658.8
6803.95	1318.29	15129.8
2982.45	636.12	10069.7
6025.57	-521.426	9682.69
4416.37	633.067	5764.76
6081	-874.086	10378.2
5150.57	154.999	9254.8
4347.94	224.239	13299.6
10041.2	757.476	8793.19
5987.88	-345.124	10347.4
7668.67	-122.982	8992.77
5216.41	680.186	8678.7
7224.56	-534.46	9640.95
4357.16	829.083	10964.9
6382.63	245.117	10190.5
7155.05	-175.56	10655.2
8508.7	633.96	11237.3
4427.7	-3.51756	9673.42
4266.86	358.808	8837.15
6245.96	1102.38	7329.5
5554.01	986.426	12286.3
4335.12	1230.58	11756.2
5699.21	692.022	10532
8269.77	-998.304	7275.15
7123.72	3243.58	9000.48
9714.82	892.465	8922.95
4246.35	1167.37	11253.1
5987.23	1032.71	9043.29
5386.17	-1078.41	12150.2
5650.76	-1138.73	8281.66
1849.63	-602.121	7966.78
5178.57	1191.63	10964.5
4378.86	1061.14	11252.4
4808.72	698.929	9243.22
5181.07	1339.9	8986.53
5820.1	248.377	14516.2
4097.68	416.303	6895.26
5813.22	186.912	8783.93
8254.84	-1565.2	14209.5
6344.23	-110.954	10609.2
3378.9	-469.134	8141.82
5054.35	1798.97	10187.7
4556.43	288.018	6662.21
7658.48	1500.96	10594
6125.9	713.646	10733.5
7634.52	132.388	10482.9
5303.75	-28.8943	8397.87
6731.09	1056.32	12037.6
5068.52	539.791	9715.6
7342.81	695.642	8160.28
6287.53	402.856	8637.06
3278.04	1251.44	14900.5
7776.69	1593.69	8203.48
3956.79	-617.534	13413.3
5508.24	854.774	9927.62
10465.9	-79.2581	7907.76
6769.2	-1070.08	11551.9
6691.9	255.439	9546.56
4108.34	1189.04	10645
8210.43	436.936	9833.78
8178.62	34.258	7733.05
6674.99	887.507	9303.65
5276.75	-215.96	11251.7
8055.98	-579.749	10660.9
5610.78	1765.17	6013.85
8182.6	265.654	10456.7
7367.89	182.074	7779.56
6624.42	501.408	7669.18
6690.25	205.571	9534.96
6643.74	2435.66	9264.17
5508.58	-358.963	9460.4
3651.35	746.427	8075.36
6708.44	287.18	9674.08
6693.84	888.09	9348.02
5032.24	1058.44	9477.33
6833.82	295.323	12143.1
4925.82	929.779	9490.31
3272.73	250.174	10752.3
8044.43	67.7117	12902.1
6015.17	109.246	11179.3
7736.78	1213.29	9446.93
7017.69	-260.014	8458.63
8846.6	-1304.08	14951.2
6759.01	1604.61	10017.4
4578.21	1051.53	10942.1
7069.93	1794.5	13409
4396.09	1357.78	7803.33
4499.69	399.505	5954.19
5382.4	693.83	8655.15
7909.97	-405.396	10044.9
5324.08	1968.45	12785.3
8074.04	447.862	6993.97
4601.71	1352.82	10918.3
7592.94	787.14	7963.67
6621.98	294.187	10886.1
9590.52	975.492	8257.25
5314.32	1392.02	7937.57
8805.72	2101.86	9068.36
3462.81	616.149	7818.7
5050.03	1014.73	8124.35
6590.6	966.945	10449.3
7731.71	983.966	9669.98
5825.27	242.575	7248.66
2686.25	-122.646	12427.4
6349.88	-384.574	10404.5
6653.68	2180.57	9102.52
8248.05	1311.27	10137.6
7021.12	1712.03	9281.65
6953.46	-440.324	11513.1
8820.68	-111.444	8411.56
4120.18	293.741	10658.4
8117.43	2181.75	11260.3
4413.94	1002.34	11042.9
10600.8	680.257	9388.8
4458.13	1144.98	6648.83
5039.88	1715.26	6248.03
5567.33	305.2	8019.77
7187.1	1591.47	8805.5
4906.02	625.89	6013.11
7332.26	469.773	11539.3
5890.97	914.634	11375.9
6755.98	1320.46	9004.16
5865.01	343.16	10829.9
8450.04	1364.96	5943.49
4682.86	1160.67	10756.1
4197.11	1768.8	10083.2
5894.69	-619.719	8773.39
6612.01	924.438	7031.05
8731.89	-36.2252	9882.38
7037.12	2899.12	10866.5
5545.29	961.425	10319.1
6001.83	-313.881	8233.89
8194.31	492.346	11626.6
4246.3	766.349	10434.5
7424.14	1356.81	12288.6
7636.91	1008.23	10719.5
7358.59	11.5461	10919.5
5930.58	2328.85	7209.34
6128.93	-247.443	9829.28
9469.39	485.194	5319.47
4632.68	830.029	11014.4
3390.85	2040.23	9415.11
6705.31	-869.732	9672.55
5582.96	742.081	11860.2
5380.76	351.019	8507.49
4716.57	408.541	11677.3
5442.51	490.947	10408.6
1287.31	1522.89	8633.55
6355.93	-564.843	9955.99
9477.21	628.164	8512.39
6860.21	1930.11	7060.67
5398.73	-394.06	8998.41
3245.02	2800.81	9601.49
7897.73	153.897	7525.58
8162.24	1171.15	9521.54
7391.63	-387.572	7957.39
4998.17	577.377	8829.06
4509.59	978.265	6941.93
8100.2	352.288	9102.02
3048.07	-703.437	6463.95
4147.05	444.272	10666.5
5023.76	172.69	11061.2
5808.25	-544.427	8637.24
7273.98	117.325	8502.25
7783.46	64.4779	9087.87
4989.52	-264.203	7040.24
7270.8	1526.89	11492.9
2917.98	1561.9	6586.33
5164.84	-1149.09	8214.82
6729.65	1400.51	6881.11
3523.11	-380.468	11172.6
8241.14	1146.31	7494.34
4996.9	1233.19	12413.4
5999.47	-344.278	8687.85
5865.03	-472.046	8684.73
8856.63	-758.11	7782.37
6856.94	441.159	8926.86
3926.63	1270.3	7294.01
4667.57	-49.4165	8630.56
7262.97	-224.53	10361.8
8371.94	654.424	9033
4081.82	-479.145	9088.25
8110.38	451.711	10424.1
9958.64	104.614	10681.1
9873.84	780.436	9488.04
3720.09	-198.4	8552.34
9102.94	353.508	10334
9170.13	847.755	10558
4655	1314.35	10336.5
3268.13	233.447	9347.49
3751.13	207.253	17178.3
5044.32	415.863	9186.81
5786.58	-120.146	5936.61
8991.77	1206.49	11279.7
4801.59	1250.49	9712.28
8026.6	34.3231	5644.69
6889.04	-313.68	8163.92
5286.72	824.12	9623.95
4699.29	791.252	8730.35
5441.28	613.836	10610.7
7112.64	256.934	9751.63
3607.82	739.277	8502.99
7057.39	1272.32	7529.75
6566.32	-579.463	11165.8
7199.02	185.947	11026.8
7147.63	-430.116	9704.18
2381.94	1849.7	8379.31
4716.99	-74.1767	10095
5218.44	363.893	8282.02
7570.45	-812.435	12680.3
6545.89	-738.008	8433.81
5654.17	633.378	10137.6
3539.02	1016.65	6526.01
6074.22	100.817	12442.7
4464.38	643.148	6845.59
7726.8	930.635	5961.54
1556.92	2294.02	6245.07
2790.57	283.922	7580.47
6664.61	-10.6273	8338.37
4035.82	1445.39	6533.92
7118.61	-47.255	8033.46
4959.13	-186.265	14841.8
5870.6	-678.093	8969.73
6152.05	285.003	5085.66
7245.23	384.556	8279.59
5092.19	354.68	9904.75
4222.94	1737.97	7292.95
6218.35	-989.176	8284.19
5008.93	-171.912	10225.4
7905.99	411.923	9943.08
4883.05	215.6	11973
5951.86	808.351	10321.3
7764.76	-514.935	5043.71
5303.15	606.149	12418.8
3688.19	484.423	10778.7
8029.42	-39.8608	11011.5
6973.27	1706.41	7553.21
7643.99	-509.641	8273.7
9757.32	634.374	9371.81
5817.96	-114.669	10172.6
5305.89	632.963	9025.31
5053.17	-327.292	9868.25
4645.83	1479.65	7178.15
5369.5	1173.35	11289.1
5685.35	-117.354	10646.5
9939.77	-890.585	5967.94
3478.68	1055.53	9944.07
3875.5	1868.52	7356.95
9189.06	-90.9461	8282.58
2305.96	297.002	10741.9
7384.33	1685.03	12314.3
7573.74	-701.854	7784.49
6857.07	460.473	12953
6134.43	-621.525	10824.9
9994.46	1448.97	7679.34
5018.56	1274.81	9651.42
9401.99	-111.071	12330.7
6185.38	300.26	8367
4558.42	646.402	8553.99
3246.75	-36.5671	8661.14
4826.36	-322.536	10285.2
7031.04	-144.89	8152.68
6811.47	-359.417	9726.55
9042.81	139.942	8220.85
4881.18	-1792.28	11318.3
7395.97	-651.787	9660.27
3777.56	-346.212	7745.6
6770.67	1480.32	7092.6
8444.71	154.442	6211.12
5060.07	1447.58	7753.1
8403.72	576.317	7983.88
5873.85	559.5	5974.57
6561.82	2069.65	9715.56
5726.94	960.82	7779.69
5098.01	714.889	8775.68
4784.74	277.97	9748.17
6212.26	686.639	8925.24
9072.73	-371.797	2223.08
1974.87	312.063	9665.93
6182.17	2160.97	6204.9
5895.37	13.2256	9134.97
6083.1	-691.043	8216.01
5979.93	517.918	11599.7
5236.49	391.193	6613.14
5229.45	-957.061	10366.9
4636.45	99.7706	8278.77
4396.37	1486.58	7589.68
1356.38	1372.89	8888.33
7172.14	-1164.1	9468.29
4393.15	607.363	9174.82
3880.64	881.419	7690.05
2021.56	844.755	9877.04
