# Supplementary material for: Controlling protein function by fine-tuning conformational flexibility
Source: eLife. 2020 Jul 22;9:e57180. doi: 10.7554/eLife.57180 (PMC7375816; doi:10.7554/eLife.57180)
Supplement: Figure 2—source data 1. [file elife-57180-fig2-data1.zip › smFRETdatasets/Aha1/atp_loSalt/o_g_x143_y59_M3.dat]

//ATP loSalt data set, trace o_g_x143_y59_M3
//<d_d>	<a_d>	<a_a>
6874.76	2176.66	5180.79
4153.9	2151.09	2879.85
8500.8	1935.1	2293.87
6238.51	1387.15	-183.329
4712.85	1677.75	-227.996
5061.29	1658.73	1070.49
1921.33	6676.08	-95.3415
6371.27	2039.18	-242.242
2126.29	1273.29	799.884
5269.62	806.17	687.337
1076.62	3163.57	1499.18
6836.12	-782.518	-391.709
6117.46	2441.67	119.438
8275.64	1094.44	217.631
5320.48	3005.82	2237.96
4233.12	-688.464	2743.19
1007.12	529.687	-598.09
1834.39	3154.35	3711.53
2906.11	3871.38	2106.31
1307.83	4626.34	424.204
766.597	6704.87	1925.79
2120.72	5490.08	-300.109
312.887	3774.05	1966.3
386.51	5189.48	3863.32
1376.72	4789.05	2242.85
3873.18	5495.23	1276.11
2317.9	3342.22	3850.8
2784.82	3279.23	1161.63
1244.95	4677.98	2463.79
2095.19	6237.79	1318.61
2271.85	7064.78	4224.03
3974.17	2702.96	1245.16
1569.79	6582.71	3181.65
2199.06	3039.43	3083.05
3525.99	5965.34	2328.81
537.289	7647.32	499.298
1685.37	4835.2	1752.58
257.543	4897.96	5052.78
35.6866	5581.05	1598.94
1011.18	6263.83	3272.78
4737.13	6895.51	534.344
162.012	8063.84	3254.87
-1571.21	6650.62	344.23
3953.92	5699.96	933.029
908.219	4692.76	1885.83
1207.27	4418.54	1608.83
37.101	3317.51	4870.25
1360.49	5894.76	2680.02
2204.74	5402.72	2192.81
1250.07	3469.73	1284.67
867.613	4556.85	5155.65
1254.14	3225.57	-849.829
4487.63	2826.37	5084.59
2136.23	2806.76	624.168
1076.03	6349.19	3129.53
1491.72	7396.61	145.248
4108.24	3522.93	1261.5
2022.42	6486.59	3471.85
2416.91	3576.05	3419.39
683.396	4560.34	909.325
469.579	5114.02	284.934
-264.643	4605.94	2372.96
5284.43	5843.96	467.487
642.507	5234.43	1869.36
215.942	2960.57	1586.23
2114.89	6865.71	1515.46
6501.52	3566.99	-988.369
3608.16	4380.38	1700.05
3013.86	5047.33	-1236.47
5286.1	3652.05	1675.68
2582.68	3455.95	1736.72
1330.21	3233.55	2433.6
2752.64	3848.19	-79.3592
2270.62	6232.93	-1701.19
2600.07	6349.21	-277.395
1417.91	4481.15	4794.2
5828.52	2035.27	1561.96
1714.35	3841.16	384.232
2574.85	3487.72	4492.81
2996.53	5914.21	2996.89
4960.58	4708.93	2470.99
5138.56	4965.61	4252.34
4146.51	3067.27	1518.19
2750.37	6515.59	790.402
2431.82	6693.67	4084.85
249.394	4740.84	5207.91
1937.87	3229.58	2040.08
1883.49	3299.93	-558.625
2120.18	4085.84	3822.4
1966.18	3328.38	3278.24
6626.9	2264.78	1449.74
5460.54	3864.28	3522.69
8675	1431.6	1154.8
1477.88	2543.75	5438.42
410.84	3724.77	3910.88
2135.39	2751.01	2037.29
2145.85	1990.22	1927.31
3977.21	4206.11	5663.09
2818.77	3954.89	3520.1
1669.13	4520.73	2337.58
2982.18	4909.31	2715.45
3157	5679.81	2112.5
1808.44	4052.46	1939.1
81.358	4388.41	1562.72
3481.84	2693.78	1637.45
1857.42	4291.68	-600.433
1933.35	4207.55	3891.11
2529.09	4870.91	3177.73
1521.77	2658.73	2724.59
-397.371	3412.66	1715.97
-396.888	3793.65	4466.66
-1865.62	3268.75	2937.8
3115.41	3367.26	-689.45
-440.655	4128.1	741.632
2253.29	4254.62	1908.81
686.226	6110.43	501.55
-440.689	6028.09	-1323.53
1361.33	2943.2	2898.62
677.676	4669.24	2051.74
396.799	5812.94	1692.68
1527.3	4085.39	1043.53
613.017	5849.44	-149.466
