# Supplementary material for: Controlling protein function by fine-tuning conformational flexibility
Source: eLife. 2020 Jul 22;9:e57180. doi: 10.7554/eLife.57180 (PMC7375816; doi:10.7554/eLife.57180)
Supplement: Figure 2—source data 1. [file elife-57180-fig2-data1.zip › smFRETdatasets/Aha1/atp_loSalt/o_g_x143_y63_M6.dat]

//ATP loSalt data set, trace o_g_x143_y63_M6
//<d_d>	<a_d>	<a_a>
3830.89	925.399	2292.63
7846.89	663.303	1332.06
6375.07	3509.22	1676.52
5986.37	1955.62	2541.65
4641.06	2874.8	1960.11
7560.09	-759.211	3844.5
5535.92	387.732	3381.69
5792.49	2487.78	2928.64
5903.81	1517.32	-276.551
4867.4	1456.56	-842.747
3162.77	1590.61	2025.33
6908.57	2678.57	1920.08
8773.16	4648.89	2570.59
3947.3	3274.17	3758.18
4017.14	3141.34	1457.54
4254.72	2496.14	3841.79
4495.63	1289.82	3014.3
8150.25	1724.47	5101.31
1863.52	25.7074	3106.45
3572.85	2636	3360.63
6061.92	1191.82	-263.536
10350.2	-200.521	6561.72
6317.58	4029.94	771.299
7243.24	1515.03	2323.55
5980.77	1308.14	3154.07
6656.89	2061.36	1329.98
5949.16	2681.79	2675.76
7218.27	1188.04	1715.68
3253.37	1951.42	2742.93
5585.4	3653.6	796.568
1348.65	3823.3	3120.01
7911.19	1726.65	-128.133
5875.81	2742.67	644.06
2345.45	1960.66	3389.17
4948.8	1566.49	1524.8
6059.97	1472.72	118.649
3128.83	2397.1	-883.928
7134.37	891.947	3990.96
4452.35	2976.89	928.328
5813.22	4260.41	2572.64
7015.24	1897.03	2504.78
7122.15	2229.92	2979.72
6986.74	2941.05	2586.01
5571.76	1868.18	562.182
6046.07	819.085	3791.9
6980.14	1339.48	901.718
6293.26	3921.86	3674.2
7901.97	990.076	2115.88
5596.5	1979.1	4507.09
5662.53	2374.96	3681.98
5623.02	691.341	2557.91
4615.42	2389.17	1625.3
7152.1	685.6	3504.9
6571.67	-117.226	563.516
7648.76	617.025	6269.44
5031.85	2490.16	-154.907
6134.94	1327.57	2333.86
11169.7	-62.6	1639.01
4220.52	-325.055	4789.56
5593.87	745.554	2666.79
5822.7	1935.69	1130.12
3170.26	6442.16	2871.37
374.683	6227.54	4330.91
3893.17	4812.76	634.249
670.68	4855.03	5222.51
3085.67	3414.08	6758.8
1566.09	5301.99	6400.96
2276.04	3710.86	266.233
3017.32	5223.48	900.809
3001.55	3551.43	4546
1403.89	5034.12	3192.33
5576.11	5694.16	2624.56
2290.37	3609.73	3644.66
3332.6	6923.47	1858.1
2207.21	4892.56	3017.73
1769.52	6630.06	4912.77
2587.87	3085.42	1288.56
2393.54	4412.61	1483.18
2174.64	4927.61	5518.09
2770.47	4809.56	2728.66
3803.62	5810.89	1963.6
4542.24	6499.79	5295.21
5114.99	5388.88	1173.21
2539.63	6465.21	4983.88
2968.81	5317.72	3015.01
4143.06	6564.66	2365.9
4401.36	5217.21	4759.98
3722.71	4199.04	3261.04
1810.17	6045.48	4504.22
4128.3	5307.36	987.381
1531.67	6668.36	1760.16
3981.5	5819.31	1911.39
4021.62	4497.23	4010.18
5265.59	4529.92	5258.2
609.146	3568.84	1166.3
4373.72	6147.88	5957.75
3158.85	3188.04	2963.06
2790.64	7415.48	5366.45
2696.2	3540.18	3408.53
3417.39	5676.24	1391.23
5123.57	4164.55	3056.48
4086.63	5261.92	3430.69
2890.1	3122.69	-21.7973
4484.1	3446.88	2702.19
2648.61	3044.45	4596.83
4921.65	3363.88	454.088
1572.35	4557.32	1133.94
1690.6	6640.92	2421.38
2406.73	6445.04	4017.78
2775.49	4709.86	4021.11
2661.68	3643.53	2586.89
2528.7	6712.45	-260.25
4960.97	2995.63	4004.87
2931.74	6448.48	4544.41
3686.18	4300.33	4701.2
2384.05	6046.9	2515.7
1560.3	4000.35	5421.96
3914.29	4241.3	2218.62
1674.06	6534.99	2291.17
4581.56	2760.19	689.853
2586.75	4073.82	4504.63
4713.94	3187.15	1824.06
5063.07	6136.04	1573.74
4322.37	6164.99	554.792
2083.48	6651.11	2419.9
2672.89	5111.95	3399.8
2065.92	4296.3	1821.35
3955.83	3430.45	4061.02
1518.44	5129.22	114.53
5570.71	4922.17	3311.69
87.7196	4430.48	3365.86
4478.04	6280.27	1829.54
3293.47	7125.29	2484.86
2182.41	2561.59	5887.03
3309.35	5297.84	5678.32
3175.66	3173.15	2912.92
126.263	5934.59	5939.35
5295.17	6147.12	3863.64
1635.99	5259.22	515.451
1727.86	5899.48	3494.28
3678.71	4166.78	3128.95
1679.85	6079.64	2082.23
1869.82	3511.82	6154.21
576.454	4436.4	101.62
2688.94	3743.04	297.797
5371.5	6406.17	2159.15
3154.12	6549.4	1677.99
4426.53	4893.04	2655.64
3667.41	2745.69	3233.4
2728.57	5270.61	963.773
2625.16	2993.85	1153.1
2966.41	3595.25	3105.39
3004.6	3488.67	1646.84
2532.71	6525.44	-128.162
4765.98	1378.3	3398.86
2983.52	3231.02	262.597
1325.03	3695.31	3320.29
4338.5	2466.8	3064.15
2900.03	2466.32	3443.12
2809.8	3647.32	1997.88
2168.83	5442.98	2593.24
2808.16	5765.44	5783.56
2650.3	2987.78	1776.31
1501.41	4536.01	3678.48
545.569	3045.91	1412.65
1219.35	4645.54	1184.71
1046.5	3896.34	3880.61
735.871	3739.95	2382.93
5753.47	4258.26	5002.62
1277.74	2976.67	2910.91
2634.36	4114.83	4697.28
4019.48	3785.45	2180.76
6450.4	3324.4	-366.176
2346.21	5104.59	2747.23
261.11	6368.3	-478.032
2321.53	2039.02	998.697
2425.47	3051.05	1027.27
2479.85	3760.87	3936.55
463.942	4189.69	2571.71
1086.96	3063.16	3108.61
3121.33	3459.08	-379.496
898.801	4353.5	3665.38
4133.07	2048.43	2138.32
2730.94	5798.1	2742.58
2704.21	5916.51	-948.539
1808.54	6439.17	270.181
1968.92	2577.81	2294.3
1667.93	6659.74	-539.431
2996.44	6119.92	4588.01
4578.54	3219.68	2587.33
4092.54	3387.66	6197.84
6021.75	1910.49	5610.02
701.178	4900.48	2059.6
1815.25	5716.44	730.4
3343.78	2680.92	2743.67
3125.26	3098.77	3583.37
1625.54	3575.22	2985.87
3350.16	4961.32	-237.88
1725.87	3566.18	2964.78
2088.51	5981.23	1459.24
4097.39	4026.32	3241.75
4091.72	4702.03	2024.99
4106.29	1504.25	1390.57
2885.51	3864.64	1206.84
4158.39	4680.39	1976.17
2196.4	3421.28	1452.84
811.999	3143.86	457.709
2492.06	4359.18	4334.93
4192.34	934.692	3662.81
2002.7	5442.81	2472.91
1750.81	5444.11	1844.86
2493.87	3672.58	2032.3
4889.2	9005.1	2606.16
1578.48	4728.17	4843.58
2082.6	7996.58	4464.28
1961.84	6227.49	3008.92
4071.78	4633.52	1070.21
1631.49	5620.5	2505.41
3347	6642.69	1454.91
1236.5	5783.54	4020.95
2411.06	6308.27	4029.02
3191.4	7174.31	1757.82
467.392	4278.67	3107.62
3352.43	4630.62	3759.46
2532.33	4939.46	4245.85
1015.79	4804.15	3812.98
2357.33	3273.73	4836.8
3922.08	3551.38	944.762
1286.42	6441.47	3635.6
3611.36	3731.05	4277.1
2964.81	6913.91	3380.64
4668.01	4321.85	2747.43
3798.51	5327.84	-1519.44
3129.83	6156.74	2648.28
5095.3	4066.47	2451.88
2930.24	2913.21	3071.27
1352.92	3974.6	2308.29
298.308	4850.98	2259.54
1252.99	6121.01	6833.17
5270.88	4556.72	1275.91
2003.98	7181.29	3278.25
3118.57	3488.19	8182.17
3977.37	8334.31	2246.63
2609.61	2458.32	1072.18
1837.33	6674.43	3627.63
1956.67	4657.61	2056.34
1633.15	4966.17	1751.08
3846.2	4397.61	3747.6
5171.94	6499.83	3859.32
1450.52	3748.46	2788.19
1110.82	4566.87	3293.19
2797.89	5492.54	980.333
3097.34	7487.69	3136.83
2042.49	4005.92	1953.1
1060.72	3610.89	4452.94
1345.6	6184.57	2165.07
2433.88	5356.71	3403.95
5079.21	6558.61	2156.56
2998.54	6833.17	-435.8
-346.656	8611.14	2056.06
1387.16	5828.22	1734.66
2412.87	3728	1558.6
4657.61	5443.38	3563.93
2286.56	4282.01	3013.39
3320.54	5220.01	2614.83
326.604	5559.47	2514.52
2935.27	2593.95	5840.57
2149.95	6604.84	2559.66
2542.44	2432.56	1639.01
122.979	5512.81	6839.47
3475.01	6201.52	1888.98
3302.35	5728.73	1922.54
2148.85	4986.07	3649.73
930.934	4783.29	2206.89
3022.97	5729.05	4671.77
4880.4	7426.43	-600.957
3151.28	6376.35	1643.62
2382.09	7529.89	5415.28
2943.71	4754.04	3106.4
1725.19	4097.28	4037.25
3778.33	6626.59	476.318
