# Supplementary material for: Controlling protein function by fine-tuning conformational flexibility
Source: eLife. 2020 Jul 22;9:e57180. doi: 10.7554/eLife.57180 (PMC7375816; doi:10.7554/eLife.57180)
Supplement: Figure 2—source data 1. [file elife-57180-fig2-data1.zip › smFRETdatasets/Aha1/atp_loSalt/o_g_x145_y213_M3.dat]

//ATP loSalt data set, trace o_g_x145_y213_M3
//<d_d>	<a_d>	<a_a>
7190.78	2736.98	11550.8
3204.46	2856.06	6873.53
3883.32	3259.47	8271.75
10150.8	2147.41	6428.4
5038.53	595.421	6996.81
5240.69	1588.74	10784
7858.09	870.889	8043.59
7124.75	1507.96	8926.01
5323.75	1690	7767.12
4139.4	740.699	5354.99
8957.8	1446.48	9946.13
7850.42	1065.81	10530.7
4980.34	913.046	9973.94
6349.16	975.641	9456.12
6458.98	115.912	9820
5847.72	437.122	8252.3
6597.5	704.176	10481.8
5996.47	378.927	9121.14
4054.27	2687.65	7972.56
5739.01	325.402	9979.8
6515.68	4173.82	9207.23
5863.27	2000.71	10602
5467.19	1817.63	10407.5
5427.65	1500.83	10393.6
7481.84	2459.93	9581.78
8187.06	3185.66	9760.53
8588.62	103.839	11401.2
4740.28	71.8357	8343.76
5038.57	479.733	9277.97
7357.12	1569.96	8593.39
6947.29	-130.9	9460.56
7186.81	-176.001	9386.17
3826.09	952.995	10592.8
3708.78	1526.38	7681.78
6749.67	850.359	8632.41
5029.19	1397.94	11444.4
6280.77	1052.81	9576.23
7817.18	1091.65	11684
6957.77	1869.33	10466
8243.76	1144.37	9492.58
7272.19	1776.47	6850.07
5763.43	3009.3	10072.5
8672.53	208.279	9390.31
7620.58	1540.17	7335.13
4701.84	2155.46	10601.4
4192.21	1078.36	8298.5
7569.14	798.631	10098
4764.95	-658.865	9311.86
4178.14	3097.14	11658.6
6919.11	-721.635	9443.25
5282.23	1684.76	5684.58
8402.54	367.236	9215.92
5177.63	128.9	8208.78
6813.05	13.9394	7712.66
5359.55	259.69	8373.05
6692.94	757.652	7219.64
9737.26	113.482	12569.2
8385.6	-54.4098	9279.03
6058.73	512.158	10378.3
10543.5	397.033	6556.45
3435.2	543.723	6250.36
6770.6	425.34	9328.63
8734.43	2259.44	10392.8
5872.71	2991.44	10660.2
6649.5	1317.84	11753.8
8254.51	1007.66	8537.2
4915.9	795.189	6823.74
5068.2	580.57	8651.02
4177.2	1474.21	8646.79
4687.18	2516.71	10589.5
7837.72	411.527	10984.4
5261.83	-361.989	10842.5
5098.64	-1017.79	8007.61
7953.46	-967.106	12032.9
4014.57	1602.39	11577.6
6675.71	2560.56	8717.69
5559.42	250.979	12286.1
5654.25	-32.5375	10687.3
7696.03	1116.31	8272.72
6501.73	1169.08	11572.7
6735.26	226.649	10463.1
4328.5	1798.12	8668.47
7306.71	-322.969	5877.81
6741.33	777.34	6547.2
8114.66	2652.01	10584.7
8994.45	500.464	8694.74
7083.89	-398.953	9793.77
4037.67	2596.52	11814.9
6689.36	1703.75	10344.3
6444.28	1394.19	10934.8
9587	437.121	6380.56
5833.14	298.386	6156.38
7566.86	168.473	11262.9
5987.72	17.0631	9220.17
5951.54	2466.95	12907
5503.97	969.756	11027
5652.43	753.723	10360.7
5704.97	1554.09	10854.1
5731.95	853.013	7186.6
5984.39	-556.576	9213.81
6323.16	-155.852	5935.29
3750.4	139.633	8893.18
9980.8	809.476	8340.35
6548.04	1146.94	11659.7
6205.96	-113.373	6283.59
6048.48	538.036	9930.41
5427.51	698.711	9647.51
6129.51	99.949	10337.2
10305.5	313.906	3977.03
10354.2	198.247	9240.86
6282.31	1555.84	12072.1
8405.72	1230.84	10290.7
7804.65	706.466	8008.72
5627.21	2333.82	7578.47
6652.73	-751.612	13534.2
12387.2	935.449	8347.6
7055.47	674.165	7747.55
7060.73	1542.4	9357.39
6142.48	281.297	9590.22
6871.76	1421.58	10977
5877.06	-663.278	9963.25
6795.42	3476.77	6737.52
6677.01	2874.29	10191.9
8958.46	2243.24	7951.65
7967.25	50.9595	7871.66
6357.08	1157.73	7774.32
8114.06	447.958	7177.69
3353.84	441.12	8701.23
8849.71	924.657	8871.6
6811.11	100.485	7051.67
8669.64	-115.053	8813.75
9442.02	-776.715	10584.9
8479.22	1227.78	5342.82
2593.36	162.171	8579.95
5786.56	99.1053	9965.98
4209.37	1590.53	9878.87
4756.08	497.951	8099.4
4316.87	-801.236	9657.89
9052.25	1196.76	6352.89
6590.04	-954.461	12329.6
5213.09	1040.3	6917.57
4452.91	1805.77	6491.35
6066.03	170.673	8957.94
5693.79	887.132	8412.81
4243.87	2131.08	7513.19
3066.16	169.37	6639.98
6517.57	253.559	7206.34
7316.69	-600.066	6532.87
5250.47	837.909	7872.9
5188.41	-576.876	8752.97
6636.8	772.684	9685.57
6678.61	-360.246	9345.83
6976.07	631.791	6724.79
8579.27	1175.72	7962.58
8791.47	87.9044	8172.74
4846.58	840.58	7031.36
8065.29	-418.396	6841.86
4622.83	-724.373	9434.02
8038.23	1015.18	8457.88
7459.03	-86.8792	5310.08
5654.96	1710.05	9360.72
9292.89	2462.16	7616.77
7893.12	1543.79	9321.65
9058.99	317.715	8802.59
7419.76	-797.543	7425.77
7541.91	1866.07	7610.23
5832.04	-332.444	8278.67
4246.36	-11.2124	9723.2
6526.88	872.216	11407.6
3063.59	1013.23	9702.36
8551.16	0.355234	9243.08
6491.7	127.821	7010.38
5443.29	1137.13	10201.9
9220.01	-285.049	9335.58
5799.29	1582.07	6202.33
7008.37	2529.59	7430.87
7683.91	67.0656	2999.03
4335.18	919.743	7280.35
8261.49	2234.58	6945.21
5641.31	365.162	8196.61
4658.92	495.3	9193.45
3619.21	1508.17	5567.34
8144.9	231.226	7840.05
