# Supplementary material for: Controlling protein function by fine-tuning conformational flexibility
Source: eLife. 2020 Jul 22;9:e57180. doi: 10.7554/eLife.57180 (PMC7375816; doi:10.7554/eLife.57180)
Supplement: Figure 2—source data 1. [file elife-57180-fig2-data1.zip › smFRETdatasets/Aha1/atp_loSalt/o_g_x145_y242_M3.dat]

//ATP loSalt data set, trace o_g_x145_y242_M3
//<d_d>	<a_d>	<a_a>
4098.2	1212.42	8456.23
9595.24	-403.196	11379.5
5397.18	608.92	7077.88
5086.21	1667.63	7936.49
9363.45	1730.07	11812.8
6170.81	1865.39	9697.36
6718.21	2204.3	8025.62
9288.59	2067.36	6343.2
4338.43	1269.64	10486.2
5195.1	1496.99	10129.5
5407.06	468.502	5801.7
6987.92	138.97	7017.35
8687.02	1778.46	8898.9
6085.58	2534.55	8518.75
5272.18	773.297	7432.88
6104.4	283.608	13387.9
5322.38	648.239	9456.74
4143.13	299.979	6377.21
6761.83	-392.96	9624.59
8474.17	-780.386	10728.7
6283.84	3044.05	7324.61
5412.02	466.024	6525.56
8256.17	2117.64	1998.11
7896.47	2040.47	6020.49
5983.16	741.285	6287.62
6419.28	48.0953	7331.31
4338.22	-967.556	9691.13
4341.46	258.454	6072.92
4812.25	2034.42	6802.29
5988.17	-364.288	11211.6
7525.51	581.556	6993.29
8172.13	1057.18	8321.38
11688	-521.974	4934.37
3265.8	802.902	6665.23
5141.97	932.248	9153.33
5485.97	41.9841	7280.47
2797.65	1410.86	7726.37
8812.16	3230.59	10288.6
5009.21	567.023	6918.16
4240.38	3508.41	5755.78
5044.87	1417.48	7847.64
3297.37	1379.48	6921.95
6412.09	621.383	7749.46
9360.76	338.234	10359.5
5895.54	665.481	6695.15
9785.35	673.618	7530.96
6369.92	521.585	9536.31
5679.89	1216.21	4957.48
3886.96	513.624	10389.2
6739.71	450.886	8266.48
6045.37	1389.5	10042.3
3008.12	1481.73	6630.78
6022.19	1115.09	9684.54
4656.11	-305.475	8937.9
6623.63	783.106	8224.16
4886.52	1236.64	5322.09
3957.82	-684.506	10574.4
1435.92	910.646	7286.12
2657.03	2180.38	6928.43
9013.08	1680.42	5998.86
5433.44	891.567	9926.26
7497.86	439.189	8576.03
3857.51	1714.95	7647.98
7684.65	1616.13	9034.53
6606.72	1121.86	8978.61
5225.41	1835.44	7459.49
13327	-136.099	7176.58
9823.68	2055.32	11707.4
9143.82	259.116	7275.67
5592.46	814.409	6080.95
6391.48	214.137	7272.13
7830.01	70.941	7720.11
4405.88	-405.953	8427.49
7044.04	955.631	8385.36
2936.79	6202.45	7420.28
5912.57	2930.49	8343.23
11097.4	-399.701	9056.98
5467.95	-560.875	9065.16
5501.83	1146.48	6202.07
