# Supplementary material for: Controlling protein function by fine-tuning conformational flexibility
Source: eLife. 2020 Jul 22;9:e57180. doi: 10.7554/eLife.57180 (PMC7375816; doi:10.7554/eLife.57180)
Supplement: Figure 2—source data 1. [file elife-57180-fig2-data1.zip › smFRETdatasets/Aha1/atp_loSalt/o_g_x148_y409_M2.dat]

//ATP loSalt data set, trace o_g_x148_y409_M2
//<d_d>	<a_d>	<a_a>
3666.84	1991.7	2969.78
4909.14	1657.99	8026.66
3436.92	1348.45	4767.1
3830.93	1361.94	5402.95
4056.57	1965.05	3695.8
3663.38	2471.8	4577.81
6353.47	1805.01	3380.89
5329.54	1340.59	7359.27
4610.37	985.854	4027.54
3177.74	2313.3	5261.49
1582.43	-160.494	5223.99
4814.68	591.595	5097.55
3818.57	2759.79	4799.65
2955.59	81.0873	3527.76
3168.62	2606.82	5914.09
7061.98	427.582	3174.57
2795.11	169.777	5880.62
4139.25	256.551	6232.74
3195.13	722.408	5389.18
3820.28	1411.33	3535.19
4949.76	2196.41	3888.25
1742.15	382.731	8140.41
2899.08	938.807	3447.42
5134.06	1355.79	7865.89
4162.7	298.941	9628.48
7457.88	1418.15	8438.33
6819.62	1882.65	6755.85
4201.86	1277.66	8035.47
4559.46	1807.61	4630.85
1884.8	2127.08	6520.54
2810.71	2342.52	3577.13
5579.19	592.784	4975.71
5483.1	59.3264	1295.17
4968.57	64.9081	5979.13
2074.2	638.574	1844.06
1977.06	1352.64	4188.09
4893.94	1076.18	9201.41
1420.98	1839.34	3637.54
5324.9	1690.34	5522.96
3309.36	1377.84	7433.03
3686.3	367.517	5155.33
5945.68	1733.1	3323.68
3737.21	1705.28	7373.26
6824.2	603.488	7984.67
4584.37	638.213	3271.4
3973.12	1739.2	3121.67
4637.66	-178.746	6785.4
6418.44	2216.37	5829.86
2749.13	-132.65	6651.94
8315.47	-180.797	4430.02
4793.48	754.058	5182.31
5866.76	253.09	6021.56
5409.41	1764.08	6544.57
6502.84	466.394	3303.19
6397.58	-1.7064	7852.91
5238.37	464.204	5911.03
6148.69	-91.258	4899.26
2668.35	-265.506	4796.44
2830.95	2876.14	2581.89
5488	2414	4059.7
4703.36	261.33	6982
4454.17	-249.446	7335.07
6547.24	-508.717	4548.95
6113.66	1185.89	2611.9
6395.05	2143.21	6926.47
4902.46	557.52	6429.69
5502.18	-50.9827	9191.17
5942	1779.23	6816.05
4201.16	1516.09	4423.39
6665.81	3019.19	3750.67
4237.4	196.078	2343.35
4741.68	507.726	7273.73
6531.22	1444.01	5509.01
5203.19	-169.148	8034.25
3785.15	340.37	7050.86
4297.78	1213.39	3545.47
5716.02	606.838	6169.73
5938.31	751.626	3685.28
4081.32	2362.95	5279.15
4922.89	-46.3002	3808.99
3270.97	278.913	5564.5
8753.46	607.709	6565.39
2244.34	1912.3	3686.97
5536.63	-56.9537	7522.51
4657.62	265.493	7735.9
6386.65	1783.68	4977.1
3279.55	289.567	4691.17
4491.52	-600.265	2251.32
4238.83	785.713	2225.05
4142.88	1954.33	3653.18
6938.48	263.051	6427.29
6764.9	848.06	5455.58
1736.73	-101.635	4432.68
4545.2	-154.594	7738.72
7502.8	1099.01	7460.91
6954.41	490.642	6600.63
4303.03	783.687	6356.99
5462.12	-1014.06	8422.44
7704.18	35.0723	7606.62
5811.01	340.017	5257.14
5652.4	371.713	4662.01
4523.25	-246.109	3588.06
5272.54	205.48	4631.02
3740.27	897.213	6005.5
4357.19	-1056.6	8920.82
6686.41	1414.01	4034.83
5794.15	1307.25	6401.27
3172.05	596.604	8125.81
4227.95	1088.49	4930.02
7095.68	129.942	5515.04
6019	217.421	4700.13
6151.74	842.134	7093.38
6878.96	-1166.49	8953.4
2394.5	753.432	3898.1
4077.11	2697.19	6316.54
3874.59	-95.6158	8263.42
6810.56	1380.37	4058.49
5803.62	1321.05	2315.18
5525.69	864.615	5064.3
1798.37	962.518	4115.52
1292.49	645.101	6124.26
5135.27	-897.871	8196.18
6281.03	508.413	6737.4
4665.99	827.525	3978.39
5670.65	3366.01	7771
3521.2	-613.908	4156.61
3436.64	424.372	7133.56
7382.34	-215.644	4614.76
3796.61	-847.2	10834
3888.78	103.551	5971.3
7340.93	-76.5672	5711.72
5731.82	1995.52	4068.34
5067.55	555.525	7994.65
5323.63	1457.83	5304.14
6877.78	425.999	2539.68
6899.39	1135.22	8566.21
6440.65	-192.118	7866.6
3602.19	1073.54	10367.1
5037.37	1925.74	6958.18
3608.24	1104.34	4180.74
4123.27	547.997	7573.9
6853.46	684.363	6193.71
3042.47	741.707	6545.33
3180.24	794.7	2855.79
5764.84	752.516	5839.55
922.868	2119.21	10223.7
6410.09	1283.42	7984.1
3638.11	253.835	6309.74
3455.41	490.154	7047.29
5446.74	2194.54	6787.41
3457.57	-461.378	4290.67
6539.59	853.156	5342.99
6632.58	-93.2128	3935.34
5480.97	-537.539	5902.17
5062.82	1001.96	2817.19
3482.36	473.918	6601.82
5424.46	1650.64	1909.95
3856.58	2445.52	290.539
4753.51	243.12	6734.19
9496.37	337.086	7348.78
4669.52	1513.97	6353.94
6756.49	1794.92	7045.87
7191.47	565.872	6366.12
5068.41	2452.29	9665.38
3772.79	918.6	8170.4
7644.01	581.88	5982.4
7083.48	-220.118	5785.14
1814.8	772.607	9688.08
716.993	901.821	5159.06
9140.42	836.903	7362.5
5485.91	1894.99	7902.99
3316.84	1606.32	8030.23
6328.65	-392.661	2732.55
4324.64	1401.18	5866.74
5194.84	2853.75	7131.24
5733.56	295.807	11347.5
3304.85	317.102	8450.5
974.673	2521.81	5948.56
5107.7	2182.28	6526.58
4507.07	510.499	5926.4
5318.57	1507.07	8677.84
3557.06	459.236	9266.16
1667.92	1266.16	8648.42
3468.68	1231.02	4265.62
5304.95	1883	3466.65
4202.74	874.174	11009.4
6301.17	746.895	6860.4
1820.45	833.74	5244.97
5917.05	2806.2	9637.73
4477.87	2184.71	8332.12
5976.82	1068.4	7019.31
4887.04	911.921	5019.05
5278.09	401.723	7010.53
2621.57	1617.84	6927.1
4394.09	728.549	9260.58
5085.89	678.211	9530.91
5761.91	3045.53	6215.61
3063.3	610.392	5790.31
2035.27	1866.8	6494.71
