# Supplementary material for: Controlling protein function by fine-tuning conformational flexibility
Source: eLife. 2020 Jul 22;9:e57180. doi: 10.7554/eLife.57180 (PMC7375816; doi:10.7554/eLife.57180)
Supplement: Figure 2—source data 1. [file elife-57180-fig2-data1.zip › smFRETdatasets/Aha1/atp_loSalt/o_g_x149_y116_M4.dat]

//ATP loSalt data set, trace o_g_x149_y116_M4
//<d_d>	<a_d>	<a_a>
3736.76	3026.92	9054.96
2552.19	1181	2640.74
4549.33	3520.39	7463.12
1764.27	80.8512	4663.48
3834.74	2300.6	4898.09
2265.74	170.793	5935.44
5265.18	-168.32	6283.94
5850.99	2232.84	7691.28
5110.45	2503.03	6699.3
1816.42	2900.04	10196.3
3961.28	709.803	5866.36
1788.58	2143.43	6613
3110.71	1243.89	3948.48
4681.26	1160.68	7992.49
2758.89	708.365	8826.05
4736.23	1161.94	8059.04
5032.67	901.812	9055.31
3809.67	-349.047	5507.65
2255.35	333.733	5298.54
4821.91	1262.22	7372.97
3323.01	1947.54	7784.55
2709.62	684.684	5459.85
5931.82	141.808	7757.86
1695.7	1616.52	6287.92
4962.27	1656.14	5486.79
2712.55	1507.54	9727.85
3815.3	1246.78	7402.61
4597.45	812.007	5823.92
3688.86	-467.993	8757.31
8160.33	1517.68	5627.37
3844.25	341.894	8323.29
3783.15	2079.65	3570.27
2704.77	1721.72	3744.2
2919.03	1197.23	8298.39
4987.16	628.992	6743.88
5408.76	540.396	3679.47
4405.06	374.007	6791.7
7711.22	708.919	5395.04
4358.43	-74.4849	4690.04
3618.91	740.888	7007.89
6355.57	1276.77	6442.46
3653.49	1799.6	7516.46
1854.09	-631.648	9348.81
3576.78	2286.36	4038.05
5117.21	-139.822	7389.98
5133.64	1216.78	2790.01
4282.8	-461.836	8336.86
2952.14	524.52	9209.49
2079.12	1609.27	4220.05
2509.64	1756.66	7930.06
3855.52	540.257	6535.18
5340.29	-261.964	5149.85
6632.78	1260.23	5207.07
5790.6	-801.593	5781.3
4758.52	-156.769	8276.51
4937.35	1862.1	5745.66
6070.37	433.934	5660.08
4746.39	-536.87	8544.09
3126.02	1243.95	4971.67
3109.56	2066.57	5890.06
5115.38	2523.51	6037.37
4256.38	1600.11	6274.09
6342.53	2334.31	4455.24
1518.28	1152.96	6739.38
4560.45	2628.83	9005.6
1395.1	2366.06	7672.3
1624.56	1978.11	4739.14
3277.07	3145.16	9362.12
2272.27	487.147	6139.02
2455.84	1710.48	5876.55
4330.45	2273.4	4228.17
3075.86	288.354	9572.22
4731.25	2955.31	6760.16
1119.04	335.711	3034.4
3426.17	2068.6	7281.65
4413.72	1177.84	6598.6
3233.47	921.33	5863.23
582.56	2283.76	6384.27
1928.18	381.163	8725.67
4661.88	290.635	6491.85
4201.28	-203.727	7460.13
2696.56	960.058	6047.62
3460.64	609.138	6804.14
3399.32	373.915	11432.9
5153.98	1110.53	5487.31
2700.86	3476.84	8287.38
5490.58	975.553	7906.32
5661.34	0.104521	6249.33
1361.94	2541.87	8759.72
4431.74	876.277	9104.53
4144.39	1093.23	8842.27
975.563	4656.44	8052.5
338.341	4524.54	5652.44
1482.84	3744.28	5089.32
906.025	2954.68	6258.64
754.039	2469.28	9576.2
889.727	4021.6	6558.43
-403.836	4115.9	6669.66
2281.48	3588.74	6750.67
3922.77	2234.41	5547.72
-154.815	4626.37	6885.81
-1026.61	4205.03	6241.31
2986.13	4052.13	7419.93
4499.37	1221.76	6124.58
1293.76	1867.35	5898.91
3044.83	1667.78	6233.5
1635.04	3139.59	5961.14
712.391	3611.25	5334.17
2312.49	3391.22	6685.99
890.824	3879.84	6516.97
1248.82	4685.44	5137.3
-423.715	2307.85	8690.29
915.471	4859.3	8991.05
2686.6	986.51	4663.95
2309.47	3665.57	6670.62
-755.246	2567.23	3657.76
2285.02	2867.13	11004.5
1265.68	2984.43	7105.03
-1240.16	1972.04	7391.62
310.776	4391.55	4872.1
1458.69	4545.89	6457.41
666.395	3411.29	4468.47
1870.71	4416.02	4767.26
1568.29	4664.4	7706.7
58.9539	4354.01	5875.31
-210.216	2464.09	5505.81
2279.73	2817.22	5049.48
-96.8759	5234.71	4121.29
1182	4037.4	6336.66
556.802	4259.93	6138.33
1773.11	1132.7	6449.5
-152.869	1794	7630.88
-702.772	2437.85	8195.33
107.806	4101.3	4731.56
-794.942	4056.72	5270.98
-1191.8	3920.21	7203.38
4318.5	2906.6	6236.81
1967.65	5440.93	7244.9
5025.06	2486.01	4776.93
2977.94	2054.46	9420.5
2855.19	1648.25	11041.8
2213.1	1462.7	7664.78
3310.45	640.852	7737.26
1427.4	2254.64	3805.27
1673.39	-187.809	7124.62
3119.28	379.675	3300.07
4450.94	4007.61	5944.08
5362.6	1303.02	6843.39
1505.66	913.063	8959.22
4873.79	891.46	4907.05
2517.94	2847.07	8602.48
3585.34	1454.03	8244
4176.27	1521.11	10099.8
5023.9	1094.43	5027.98
4385.01	2066.46	6974.77
3170.64	1267.66	6725.05
4296.04	1420.04	4701.75
2208.37	2333.26	6315.4
3613.56	1449.07	4658.74
2574.78	613.215	3222.71
2917.81	1235.35	9365.39
5289.02	56.8372	6125.8
2801.88	2952.13	7077.23
4608.71	1966.93	10136.1
4847.75	3942.21	5727.81
2791.3	1072.51	6443.95
2811.82	3196.59	6194.27
7072.27	2199.29	6707.47
2025.19	1053.58	6714.29
2391.95	2440.48	4422.66
174.591	3284.04	4194.76
2291.52	-157.788	4819.11
2502.6	1357.22	2864.12
2418.22	1175.44	8542.52
4128.78	1266.69	5926.23
2533.27	2605.4	6857.25
314.592	776.601	4899.28
3102.06	1092	5810.88
3710.34	-1254.74	9642.72
2636.82	2917.95	3714.54
3722.4	2876.54	6210.16
3130.16	1362.81	3633.1
3311.14	-429.524	4775.62
5275.33	1279.43	9007.39
5131.77	1338.57	7107
3839.51	-509.446	5861.87
3839.46	622.624	5927.3
1992.53	1363.44	2970.25
2496.94	116.369	6207.17
4104.35	1035.61	3873.5
3969.78	-19.3981	6968.01
236.277	2872.81	7342.26
4222.03	283.69	7193.76
6882.39	457.763	7677.77
3224.04	3206.64	2854.38
4541.7	1222.94	7666.01
344.6	-340.228	6304.42
3751.71	400.064	7311.62
1833.37	1016.85	3675.25
4356.58	1044.76	3636.77
4619.03	1158.55	4882.27
4406.82	851.66	2059.68
1971.77	2492.84	7768.84
4856.16	-406.03	7433.58
499.374	-596.857	3682.52
1606.73	1490.79	4214.17
2197.57	-260.457	8189.95
2245.43	1624.78	7724.67
-68.4067	152.21	1427.17
1042.9	150.281	5561.3
2950.43	9.75799	5347.07
609.774	-697.922	4807.76
2088.04	973.03	9865.13
1128.21	3055.31	4817.13
4601.53	-53.4746	8417.28
3058.26	1088.51	4392.04
4537.28	564.586	2428.15
2718.03	784.173	5735.34
5286.3	1663.06	9204.95
3395.32	1458.01	10295
2276.7	2185.02	6317.58
2904.76	946.89	6017.43
5182.96	1769.88	5325.54
4279.13	212.751	4528.14
