# Supplementary material for: Controlling protein function by fine-tuning conformational flexibility
Source: eLife. 2020 Jul 22;9:e57180. doi: 10.7554/eLife.57180 (PMC7375816; doi:10.7554/eLife.57180)
Supplement: Figure 2—source data 1. [file elife-57180-fig2-data1.zip › smFRETdatasets/Aha1/atp_loSalt/o_g_x149_y253_M5.dat]

//ATP loSalt data set, trace o_g_x149_y253_M5
//<d_d>	<a_d>	<a_a>
5736.63	983.677	12372
4165.87	2863.06	10057.7
7973.23	-1150.21	7728.13
6288.66	3370.11	8281.12
4140.4	875.124	6706.3
5324.96	2043.06	11833.2
3924.04	2428.6	10340.3
5032.56	1937.22	9641.16
5283.99	1185.5	12326.2
6544.53	629.253	9529.64
6775.06	836.623	15108
4942.79	758.446	9385.65
3926.29	565.143	11486.8
6356.98	1026.38	8318.19
274.406	6291.82	9928.08
6300.53	1160.93	9186.47
-424.633	5373.63	15336.4
733.781	6543.62	10635.4
822.687	2257.65	14027.7
7676.43	-1021.07	11308
977.012	6991.87	10097.8
1061.03	4630.5	9869.27
1181	6243.42	10830.7
4946.97	2709.94	10273.2
5725.05	1603.06	9351.2
9775.13	-250.661	9108.45
429.304	8111.32	11090
5674.79	894.079	15118.5
1874.16	1913.85	10900.4
7283.01	488.001	3587.11
5726.88	1142.85	11596.9
4782.96	194.462	7311.59
4790.12	2052.87	8765.61
2232.73	2017.81	8824.78
2427.13	1709.5	12157.2
3353.82	2535.53	7700.81
1635.86	2682.51	11097
3221.29	1899.53	13689.7
4271.91	2745.22	11788.9
5353.77	2955.28	10604.4
5647.22	1967.63	10290.9
4711.44	1704.89	10945.3
3241.01	1580.22	8503.02
3857.56	969.203	9369.76
3343.29	1653.45	9611.72
3912.15	-153.008	10951.7
5048.44	1321.88	6951.48
5778.83	1352.5	3451.69
1789.98	3520.2	8249.38
5020.9	2579.93	12683.5
7078.19	2454.43	8700.93
6931.02	2474.68	9385.02
7070.31	2106.53	10811.3
5689.47	1264.48	10120.9
7038.18	767.633	10812.2
7533.48	1503.86	9786.68
6847.17	665.876	9499.67
9098.11	663.381	12351.4
1435.98	-221.305	10304.6
