# Supplementary material for: Controlling protein function by fine-tuning conformational flexibility
Source: eLife. 2020 Jul 22;9:e57180. doi: 10.7554/eLife.57180 (PMC7375816; doi:10.7554/eLife.57180)
Supplement: Figure 2—source data 1. [file elife-57180-fig2-data1.zip › smFRETdatasets/Aha1/atp_loSalt/o_g_x150_y9_M3.dat]

//ATP loSalt data set, trace o_g_x150_y9_M3
//<d_d>	<a_d>	<a_a>
4802	1361.54	-2525.42
2740.78	3773.95	-4802.66
1795.38	1196.54	-3196.31
1126.99	418.983	-660.14
1115.19	1087.8	732.312
4626.59	215.171	-1603.75
4747.57	591.921	955.533
5051.99	-22.0944	-756.794
3579.43	1240.88	2349.21
3267.24	865.047	-401.726
4305.82	1165.38	1526.4
1917.8	1395.9	-1310.68
3314.68	877.427	-2224.21
4653.14	1708.37	-15.079
3802.48	1863.28	-1586.01
2096.88	-195.16	-1898.92
5574.92	2641.08	1688.28
2115.91	1499.29	2981.48
1989.79	1778.79	875.174
2553.97	190.591	1925.6
4095.16	1018.73	-1290.21
1745.35	619.158	-760.174
7023.83	222.456	-546.222
78.7705	1644.08	-2489.27
2460.02	2737.54	-1120.09
4803.3	1473.5	-325.92
3801.4	-31.5866	949.01
3568.66	-38.0646	1320.89
3218.35	871.111	-563.118
2666.5	1129.72	-802.39
3373.09	893.96	172.817
5617.75	1957.37	-1700.42
3424.51	432.483	378.448
2873.88	2564.89	-898.074
5558.73	-611.207	-1551.06
2040.11	1464.66	-228.899
5607.33	890.355	1105.55
5454.62	2304.06	1155.54
4135.67	129.872	-699.447
5054.58	-404.526	1220.33
1847.41	2382.58	-2489.69
1991.89	1057.87	-175.624
4499.41	937.419	-2299.2
5590.6	-1084.13	-2341.8
3877.98	-1044.65	1599.09
2707.33	-621.751	1949.8
3171.08	-765.125	220.813
3110.33	318.478	-3273.34
4309.24	1399.55	-631.175
5515.65	1035.68	-2086.93
5755.57	-341.547	734.782
557.244	3295.4	-1225.14
6214.01	504.69	-1781.34
4228.31	1690.41	-3205.49
7364.69	658.477	-3682.74
3019.38	1767.35	-297.067
967.359	1432.36	-75.806
2668.26	980.222	1570.6
6298.85	-15.6808	1141.52
3066.66	302.022	-2214.03
5539.7	626.337	-1118.13
2382.2	467.938	-2243.83
5833.67	-596.282	-473.315
4702.47	55.0732	-2502.53
3343.02	1444.33	-64.9733
2559.25	920.332	-1098.28
3748.42	-159.079	-3044.79
3661.98	1496.4	-1963.82
3750.78	618.405	-481.044
4233.16	253.416	956.412
5512.42	711.228	3154.97
2821.99	1171.78	-2628.81
1463.72	275.342	-540.372
5508.1	1376.58	-3879.61
5159.97	-226.217	1168.99
3872.93	1314.07	-194.697
6263.22	2090.39	-2177.92
2215.29	786.009	2248.2
3237.25	564.318	572.828
5001.67	-263.909	-561.291
3419.12	-377.257	-1809.33
3922.78	408.946	-224.498
1317.51	1692.34	-2352.48
1197.87	1260.63	192.604
1726.64	1122.18	902.668
2911.41	843.212	-1835.98
4178.99	302.464	-1171.03
6826.65	51.3487	885.159
2992.34	1846.15	-1312.37
4165.9	428.149	743.654
3321.8	1383.53	-1502.1
2969.64	1319.73	-430.302
3989.9	1075.01	1536.43
2446.64	275.706	-1601.16
4345.22	64.1542	-206.508
5851.73	-665.036	287.287
6876.49	-10.9729	-463.249
5684.27	787.138	202.251
3325.23	-613.059	-427.617
3941.99	-591.429	5015.13
1802.28	164.35	-2446.25
2629.84	-112.273	-239.66
6435.58	56.1309	48.5971
1148.1	1237.58	-1047.74
4144.24	-896.251	158.268
5063.16	-124.964	-434.335
4153.77	1209.47	-371.628
3704.85	300.924	-1932.07
3387.53	-521.724	1463.9
2484.07	1383.08	-37.561
2167.15	1827.48	-448.169
4987.46	577.936	-2436.69
3292.05	1556.98	-640.415
7825.55	-609.861	-993.207
3941.03	246.187	-867.629
2782.45	306.537	-844.606
5449.15	-456.698	-2089.37
2777.21	2029.02	1635.92
4083.52	1481.2	-832.906
2920.82	1156.49	-1518.26
3148.8	-543.944	-757.468
1922.64	3384.94	-653.943
3124.89	2505.82	-338.621
3703.42	1658.82	-1074.73
6486.51	288.675	-877.614
2720.78	1418.16	-79.6037
1724.66	1416.28	893.357
2455.46	2163.59	-2152.73
3038.53	893.003	-2744.17
2057.01	2753.09	-1465.39
5720.58	242.902	-137.482
3096.78	1956.25	-142.454
4341.98	880.696	-2033.25
1516.96	1232.15	-226.938
2386.24	1848.58	-41.8283
4410.85	-1503.71	-2802.33
2748.18	-24.6148	-2247.08
2992.07	1270.91	-1785.86
3000.95	993.384	-1012.2
5227.99	-236.086	-900.861
4712.15	937.638	-1200.93
3270.25	1044.03	-2297.7
5784.51	2576.54	692.821
4580.13	437.168	2698.28
2961.85	3219.84	478.716
3809.98	37.3997	2563.37
6037.33	-625.354	-305.338
2926.91	-298.333	2483.66
3426.11	-116.951	292.658
3406.83	1467.09	701.621
2131.1	1797.87	-213.411
4340.89	228.199	-337.539
1911.47	4054.07	1031.59
1818.65	30.1237	1863.38
4702.53	1339.07	508.355
2812.46	-229.853	-1337.58
2506.65	713.752	-91.3447
-92.6325	3339.14	1148.77
2155.29	1206.66	-2251.66
4199.47	364.902	1103.81
3354.5	3222.8	-124.169
1353.75	2124.58	404.891
1096.62	1174.15	-1109.19
3405.13	1854.65	-2063.23
3061.72	-637.826	-385.401
5321.49	-687.861	848.14
4906.06	177.702	-1484.62
3161.68	1288.86	-1726.29
3971.12	-487.232	1328.27
2391.53	320.352	-2859.3
3725.3	-558.614	3249.93
3974.58	-775.702	612.451
3097.29	2248.99	-757.07
5655.47	1054.78	2412.35
3033.77	16.7141	242.773
3559.75	671.382	-1403.05
4146.97	354.939	-232.942
5221.14	-844.022	156.226
3915.87	1451.32	-531.102
1386.77	451.973	-1313.81
4144.18	-927.308	364.788
3878.65	517.37	-3868.13
3457.04	1063.6	-1624.21
2519.39	822.777	2477.53
2419.16	-32.7457	1689.24
2119.24	1437.49	-2202.63
5056.71	152.067	1629.49
3057.3	653.973	-1715.91
2948.2	839.48	-2035.37
3391.43	541.829	2642.87
2669.13	318.569	-2479.84
4293.28	-573.795	-421.369
530.983	656.318	-1199.95
3194.43	375.839	-2249.53
4215.51	1478.37	1376.44
1990.68	713.246	1751.99
1464.08	2017.06	-556.523
-520.805	1819.34	626.725
4532.38	102.1	2782.83
2118.31	1111.01	4083.92
3571.28	370.416	-2613.59
4091.64	611.019	-2145.28
2351.42	2286.88	-645.827
3145.45	4.99973	-1756.5
2849.13	593.022	-1356.89
2654.75	1684.88	263.08
3889.23	1373.43	-1148.57
2490.89	518.194	3333.41
3215.81	478.395	744.4
2223.53	707.362	-1826.47
4082.31	709.821	-262.845
6423.91	1862.11	1506.85
4546.56	548.167	-1945.78
3961.24	841.038	190.428
1761.16	1488.9	-3501.35
1695.36	1388.89	-2527.68
6525.12	1059.34	1113.59
1972.08	1939.76	877.481
4162.72	704.312	-1625.79
1997.94	2342.4	-1699.3
3833.7	1549.96	-2067.44
3725.99	1556.74	-2383.35
3135.77	1354.67	496.216
3397.7	433.207	515.174
2447.91	2698.43	383.083
4831.75	1186.11	-816.663
2414.31	1483.86	-1677.28
2286.85	751.492	572.838
3118.35	2852.49	-3588.42
2266.75	2813.25	-3142.62
1548.96	740.933	-548.774
2942.27	-306.469	2991.1
3038.23	657.392	1098.81
1243.95	1462.79	1139.17
4926.97	1486.17	835.255
4112.51	559.649	-1518.49
3883.22	2052.89	222.405
5939.26	222.666	1453.66
3140.74	1566.66	-696.742
4083.76	2148.09	-1532.58
3618.06	42.8254	555.472
1777.15	1320.96	2521.31
3807.01	716.83	-879.258
-99.1599	1622.68	-3436.5
3164.87	1892.96	-2375.94
2410.09	1141.98	-790.629
2262.45	-368.299	-2347.4
2411.14	1302.48	1015
2123.99	1115.8	-1483.79
2364.57	1055.53	-2103.03
3010.92	747.015	934.798
4359.16	170.417	1664.51
2453.07	1866.99	-670.585
2817.58	1846.67	-878.431
1888.16	1029.33	977.26
1597.79	1117.21	1724.49
2146.92	1660.25	1091.82
4413.18	-262.685	-818.684
4397.02	1396.28	-2315.63
4526.87	229.328	-2567.38
2133.69	-170.641	-222.966
1425.2	2508.42	-184.14
280.685	456.878	920.27
2401.04	1124.74	-2003.14
4576.47	662.887	-715.63
4081.47	785.798	2759.21
2802.41	967.599	-483.403
5179.17	168.814	1404.99
3802.47	605.134	594.36
3330.76	-198.796	-623.947
5420.47	3189.19	-133.174
3302	846.802	-154.644
2944.67	-21.6817	2947.46
3374.78	986.354	541.719
4595.08	295.009	-267.736
2524.57	2773.22	-663.734
2790.46	2376.47	-1507.62
6553.71	850.636	-1761.14
2590.32	890.475	1053.17
3049.97	681.52	172.939
3345.24	376.42	-255.025
3223.74	1390.05	1307.57
2946.61	821.764	-156.707
2800.47	2239.43	-53.9372
2094	740.979	-1612.12
2658.61	-297.663	2418.09
4916.59	442.796	-197.473
3772.66	1368.92	1765.08
2800.23	510.58	1202
2052.75	1397.79	17.795
2195.89	577.016	-976.391
4398.49	-63.7478	3671.31
1007.02	1494.49	-66.6373
1844.39	2106.46	108.742
4833.57	1490.77	-2582.64
2742.76	893.878	965.845
3913.44	3027.56	1963.05
2679.06	977.465	917.431
787.794	361.361	-4536.55
1189.36	-130.6	350.372
3104.7	1169.26	-1367.31
1447.45	1029.96	2239.48
1873.59	1245.01	2476.97
2482.3	751.152	-826.924
3025.1	286.494	2922.35
4143.52	535.799	-985.733
2546.05	895.156	190.909
3842.99	-213.778	639.557
1392.94	3136.3	-186.948
2711.02	50.4152	1144.17
3087.98	3719.28	-2138.98
3331.9	2825.84	2507.09
3767.3	1115.85	-11.5575
221.276	4989.02	-215.646
3218.55	2264.78	-2167.02
-935.999	3363.6	361.276
1888.05	4745.49	1179.11
1240.79	2271.06	-1165.71
1830.66	2218.85	160.239
2683.89	488.878	-1074.71
4192.2	2930.03	-27.6885
2369.4	2526.52	1508.15
1255.63	1030.58	-349.259
1659.47	2533.4	274.852
1923.11	1529.98	3057.75
1667.96	3029.38	3442.4
1462.19	589.23	2437.23
1802.43	651.093	-318.385
3558.1	-81.8286	430.047
4428.25	478.836	-1126.33
4683.11	3287.09	117.001
395.812	2669.86	2943.29
2559.58	1316.92	-1264.89
3885.25	1911.44	-468.323
4790.09	2957.63	-1348.13
4121.8	2094.17	1906.95
3912.86	2612.06	-1671.41
3898.38	2060.7	1242.54
992.903	1589.91	-316.496
2383.81	1857.24	262.651
3418.19	1152.44	371.25
2541.41	395.181	1432.86
2301.06	769.512	5793.75
3441.04	1718.71	-146.344
1886.97	1335.74	1754.75
3261.62	2386.95	-1736.9
3334.21	330.017	-1491.59
2992.17	3000.5	-227.959
4174.27	432.855	-941.986
3152.93	2443.76	-926.344
2362.13	2776.03	-2310.92
2996.85	2732.62	-451.732
2972.89	1266.41	-2163.2
3338.59	1015.31	43.3498
3073.87	1622.81	2889.69
1641.4	3308.91	770.495
4183.94	1358.1	1575.14
1666.64	166.347	-773.324
2752.78	153.448	755.936
3511.74	2166.3	-322.867
3871.38	588.103	1621.85
1638.09	1879.61	-1228.32
1603.09	1107.62	1498.72
4397.27	442.113	-924.139
3128.53	1683.8	-766.555
7189.08	-165.807	-15.7122
3175.51	1523.24	982.742
3148.02	2641.33	-1276.01
2246.77	283.938	500.269
3924.63	1083.99	-264.836
-10.9366	-1163.44	5225.69
4340.99	-61.9746	408.566
3224.12	2224.32	-876.91
2922.77	-171.203	-90.9778
2786.76	264.707	1663.44
669.797	2259.06	1936.17
1830.57	1254.77	605.509
1041.61	796.626	219.077
3463.23	538.848	-441.145
2966.64	526.72	-1194.45
5488.06	1384.72	315.986
2148.46	864.365	399.603
2999.38	2031.97	2765.27
987.114	1063.28	1737.49
4841.14	549.985	-359.244
6405.55	-97.385	527.11
6475.6	226.75	977.116
2968.34	1756.32	-873.724
3355.52	1126.03	-53.5693
5543.89	1460.87	1170.78
4354.06	977.341	211.41
1337.81	674.426	-860.707
7438.86	767.409	2170
6487.79	434.252	-974.656
5554.67	1400.03	3952.15
2181.64	885.197	2684.36
4427.57	535.5	-1454.49
4620.99	178.877	-2776.66
3374.59	164.168	1508.98
2096.08	711.899	-234.319
2125.61	2778.66	2010.1
4752.17	-427.464	-2216.88
2458.63	3041.2	1784.56
1670.66	1976.28	-1633.14
5874.83	-233.943	1522.63
494.771	127.652	3534.7
2669.04	889	-42.5123
1657.81	1485.66	2978.33
1031.61	2668.25	2085.05
252.892	4088.81	1860.2
2592.23	774.849	-346.554
3873.39	1045.73	3919.17
3119.48	632.645	-487.302
2520.03	750.076	-233.697
4914.71	615.286	1177.48
2957.75	1048.45	-12.3332
286.992	5327.03	-3066.74
2763.48	-44.3881	-2423.53
3448.21	2399.01	-715.527
2137.93	935.671	681.366
3846.58	1968.12	571.317
2582.2	297.699	-106.476
1402.69	1079.21	-1250.6
3857.89	1558.93	-3620.94
4129.74	783.575	1759.83
2494.62	484.072	207.948
2442.26	577.02	1001.65
1709.78	1391.97	499.778
4737.96	661.989	5599.9
4424.07	2104.5	547.611
2155.33	1088.91	-2702.19
2302.5	1395.35	1335
2588.26	1250.16	214.288
1157.28	2412.15	438.327
3313.21	2026.24	2178.81
3989.96	1926.66	1189.58
2422.18	1292	-1250.61
4127.59	202.159	4446.52
1167.48	-642.354	-195.636
1899.23	-507.423	-1158.08
2706.09	1645.29	102.76
2118.96	2531.37	-1768.6
2245.21	517.011	-1681.96
3074.53	1192.16	1918.05
4623.81	-232.89	3196.91
3932.83	1321.45	-918.095
2170.15	171.705	-2130.8
2490.4	145.214	912.102
3694.29	1756.34	-1253.96
3401.74	1085.72	-1554.01
3089	371.799	912.98
6720.26	236.564	2338.93
4745.68	418.116	2399.15
1669.56	2176.02	87.2818
7769.7	1406.26	-904.373
1655.28	1354.34	2032.7
4672.02	729.664	-1159.32
1152.32	1445.81	-690.391
4596.63	-454.126	-934.553
4289.26	-272.776	1256.02
2447.25	499.575	4154.65
3717.47	2279.08	2774.09
1813.65	2584.7	469.139
1315.06	2335.33	-496.43
698.025	4292.9	379.5
294.789	2826.42	-1045.79
-922.633	3136.16	-1874.77
630.17	3782.18	-186.13
-915.651	1350.91	2921.04
-1589.33	930.499	26.2797
-135.978	3083.89	-1056.87
-82.517	2012.44	1508.16
2831.92	859.27	-1135.94
1294.18	3301.34	-1765.67
2854.46	2561.67	-212.768
-51.7086	2101.53	753.721
909.503	4035.28	169.274
712.887	2412.16	-1270.97
-197.899	3329.11	461.237
2063.16	3604.13	1041.64
1280.62	4447.89	2100.78
3265.44	3294.25	388.637
635.683	3157.76	-515.981
-470.028	4268.19	408.658
341.923	2540.77	4109.53
-577.951	3639.64	3674.48
1314.37	621.875	-1230.59
104.804	3367.35	727.809
2626.15	3676.42	-1208.65
1552.56	44.9421	474.122
391.154	3702.78	-1197.99
581.208	4286.02	-450.671
146.977	1774.02	742.052
742.109	2026.78	-1747.6
-502.982	486.036	-121.249
48.3896	2737.07	-1313.26
1512.63	2879.59	-2047.86
499.284	5499.54	-325.266
1330.29	4423.55	-1880.35
515.927	4750.25	-2182.03
994.587	3640.96	-1922.95
-222.063	2522.53	683.612
666.892	4894.69	598.005
288.613	2275.14	-1454.18
-357.137	3271.79	-80.4721
-100.974	2962.58	-2039.74
554.36	3260.21	1472.84
611.83	4692.17	2987.19
-1122.87	2145.15	1146.19
375.898	3322.22	-662.376
357.586	3663.99	-1385.96
692.222	1054.76	1894.79
-248.979	1518.28	-1683.1
917.051	2722.44	-2331.63
-433.465	3249.31	-1821.58
2029.13	3437.23	591.89
-579.241	2508.8	-1798.68
-776.064	2523.47	701.917
-703.558	4430.78	-919.494
-305.504	-645.995	2653.01
510.703	3732.64	-2664.25
1260.49	2653.84	-3328.08
2342.91	4050.13	-1271.68
28.8628	3075.57	745.298
2028.41	4206.25	1806.23
48.3067	5606.15	5033.78
1526.02	3009.17	-480.237
749.968	3389.92	1896.66
944.134	3303.69	3583.1
2300.54	2467.14	-425.361
755.122	1792.19	-1418.53
787.228	2690.08	2296.09
610.339	1788.73	39.7156
-678.829	3696.86	-997.679
663.166	3151.79	-106.363
-1199.28	1974.25	1699.6
212.278	3529.13	3943.2
275.552	2988.05	1719.8
172.044	2708.19	-700.019
3189.78	3457.06	1305.7
83.0692	3478.56	958.565
989.232	2122.56	1871.58
-221.621	2552.51	5.36002
1562.34	5333.5	-489.549
3100.13	4888.32	-1509.02
381.777	1389.3	-741.183
2975.41	1990.68	3061.28
-298.197	3520.64	-160.525
507.481	3738.63	570.551
-738.562	3943.37	-2959.72
-1089.57	1925.58	2621.03
2304.38	4538.21	-1023.67
1696.16	4283.69	-1924.88
-385.565	2829.69	-2295.66
755.46	5534.39	18.5198
472.443	3961.3	2132.44
1808.81	5366.47	-1117.92
2004.13	3399.68	-1620.97
3009.59	5552.48	3085.79
3053.36	2289.45	1063.31
2221.07	5389.33	1035.27
1947.46	7536.36	770.302
5520.7	3792.19	3639.89
3251.39	7195.59	3520.91
1702.6	4758.61	3074.47
737.824	3514.33	96.4804
85.5047	6218.31	937.289
550.986	2777.98	175.595
2339.49	5838.39	-538.574
120.619	4303.49	-1100.22
442.842	4375.21	424.881
2630.19	3662.2	4545.86
2989.64	2200.79	2272.44
0.275933	3444.6	-747.034
-50.1146	4629.73	601.353
174.653	4347.8	844.331
2663.74	3919.11	570.255
3160.78	1929.84	3769.67
-291.96	3612.6	-1765.45
-414.738	1777	1223.57
1760.76	4091.57	3224.34
1098.51	6902.92	-318.926
-202.57	2043.73	368.106
-236.049	3661.35	2446.79
735.595	5917.79	4792.59
3097.59	2649.07	-475.786
1153.48	3797	839.624
1166.67	2329.14	1397.77
598.451	1681.66	-1018.29
1652.52	2988	4468.34
-391.416	4492.04	4765.89
