# Supplementary material for: Controlling protein function by fine-tuning conformational flexibility
Source: eLife. 2020 Jul 22;9:e57180. doi: 10.7554/eLife.57180 (PMC7375816; doi:10.7554/eLife.57180)
Supplement: Figure 2—source data 1. [file elife-57180-fig2-data1.zip › smFRETdatasets/Aha1/atp_loSalt/o_g_x154_y392_M6.dat]

//ATP loSalt data set, trace o_g_x154_y392_M6
//<d_d>	<a_d>	<a_a>
3636.31	2581.59	2491.98
8703.87	573.663	5638.92
8077.99	830.922	6853.83
5144.57	757.614	8533.1
4979.16	1386.58	6292.52
6192.51	677.071	6622.81
3819.2	1309.71	9028.78
5334.33	195.698	8220.32
5695.43	1495.59	6337.07
5064.75	866.494	8026.59
7413.17	1336.87	6863.79
4788.89	3309.06	6453.82
4652.48	1523.98	6545.73
2852.96	352.842	6655.13
4388.36	2294.01	6028.7
6182.58	1005.57	6335.88
8962.69	-33.5679	6738.8
5863.59	1165.26	8299.12
2120.2	314.846	4925.74
7863.27	1133.49	6096.38
4948.26	-676.348	8751.95
6422.77	1432.21	7568.1
5108.7	1734.35	7284.53
4721.98	-938.005	5268.33
2696.38	2138.53	8012
5318.29	1000.54	5076.58
4966.6	1445.52	7314.28
6521.37	-173.867	12233.9
8385.59	-298.982	6609.72
3759.66	928.659	5445.02
5444.49	2029.76	7010.51
4566.08	756.602	5437.11
7258.57	1012.47	4970.99
6765.59	-473.685	5843.04
6726.24	666.829	3923.26
7288.17	2424.58	7750.98
4824.85	118.635	3930.7
3880.33	1335.94	6273
5196.17	1564.81	5354.56
7310.52	1062.74	9876.33
2695.84	1988.79	8022.1
5820.81	-311.078	3662
3407.02	1641.45	4991.16
8265.52	726.917	4246.76
6368.99	1221.08	8136.83
5452.48	-195.503	6600.21
8284.6	876.096	7373.31
6722.07	870.809	6036.91
4095.06	1316.65	5511.46
6966.63	1392.05	6544.25
10099.7	1580.3	4362.32
4398.76	284.951	7735.9
6148.84	1437.9	6328.71
3995.21	2945.99	2917.1
11147.1	1152.32	4817.78
7314.37	-40.9087	12184.2
8261.51	-238.313	8351.72
4646.45	1615.09	5828.08
7039.86	1902.38	6558.8
2818.69	-87.2046	9628.63
5853.06	781.981	5037.16
4841.44	1428.54	7318.89
5620.06	854.403	9132.59
7323.85	506.689	8471.16
3535.56	853.11	7997.01
5147.39	988.552	7169.22
3113.07	55.2938	7171.77
3929.28	534.432	5155.09
7237.36	1432.95	7044.86
7126.37	517.227	6518.91
4789.03	926.145	9080.48
6655.27	584.274	5825.95
8794.31	684.099	5826.89
6988.22	2190.4	7355.19
7616.81	784.7	5719.32
6613.32	-425.363	7369.53
6120.67	-457.21	5169.33
3389.9	1210.19	7120.34
6445.74	877.465	8367.4
5994.15	1227.72	8728.56
5825.32	912.006	3355.19
6879.96	187.384	7702.51
4528.49	1503.87	6739.21
7364.11	229.735	4439.75
6301.51	2062.13	9255.58
6206.16	658.757	6709.11
4453.8	185.866	6131.71
5932.09	-14.0667	5162.17
8183.01	-766.257	4868.52
8569.14	-748.499	5729.51
5798.63	1611.43	10308.8
7935.2	294.266	4831.74
5614.14	1010.36	9231.68
3060.35	1218.78	3033.34
6774.99	1135.73	5858.52
5285.9	708.021	5155.14
8616.75	1392.76	4867.97
5993.62	807.435	8271.04
2520.94	1928.44	4883.37
5676.45	336.69	4269.79
7611.71	-1233.71	9083.03
10467.7	422.02	6389.22
7393.04	149.733	5874.73
6761.1	1424.37	6858.6
5658.39	-350.724	5457.15
6308.55	-294.177	4247.39
6552.77	-482.124	5930.36
6138.34	154.202	6001.95
5990.59	-403.289	5730.83
4817.89	1832.39	8577.91
6311.77	59.2777	2919.97
5618.52	584.053	5611.29
6255.41	559.548	8782.58
5549.6	513.468	10587.2
4120.88	619.245	8616.38
6915.97	-366.575	7591.07
4674.96	152.074	7411.22
5326.03	1806.64	8922.83
7635.66	2412.28	6339.04
6222.38	-1126.04	8813.44
4565.67	1409.37	6010.69
4033.6	1825.06	5077.45
2292.03	470.033	7311.97
7628.85	239.241	8755.09
3627.7	1742.92	4581.39
6863.95	202.071	7486.55
7526.58	1598.74	6180.26
6598.53	1180.48	6173.56
4306.04	951.112	12109.7
5975.05	2187.74	7046.45
4801.8	1192.6	2486.83
3008.34	776.745	10923.2
5698.81	-149.527	6072.86
6024.33	2303.19	5048.01
6839.39	246.725	4749.49
4817.86	721.139	4854.45
3621.8	2014.55	5974.2
7499.03	963.354	4837.78
7538.25	-154.662	8387.47
5143.36	2341.29	4727.24
4596.41	936.473	5355.99
4864.89	1140.47	7460.87
3437.5	-203.553	9842.54
6862.35	-98.293	6942.03
4147.6	1712.1	6253.7
8183.95	-126.609	6441.85
5959.66	1112.7	8866.99
5353.89	789.395	8879.85
8042.01	-328.823	10520.1
7147.33	-1172.98	4725.24
4311.52	958.134	6835.18
6590.29	135.462	4082.77
8382.46	-681.005	8556.1
4863.53	1252.49	8351.08
6495.12	1506.14	5941.8
5904.98	1343.57	6958.9
4305.83	2155.86	2596.69
5330.72	294.286	4933.6
5662.79	-1423.93	5221.3
9980.28	1720.29	8830.14
5480.83	470.72	7449.63
5670.28	667.338	7190.85
5873.98	-787.506	5937.57
8478.69	221.656	5221.25
6084.89	2633.6	5022.63
5065.41	1129.58	5379.89
5342.44	-489.393	8465.41
3599.37	1383.91	6987.1
6421.39	155.387	5262.92
6051.16	-428.415	7192.16
4407.66	-622.86	3101.33
5478.14	-691.165	6428.54
1871.56	1197.51	2622.91
2958.93	-564.467	4302.18
5910.83	340.491	6964.38
6319.39	749.38	5431.94
6601.35	308.426	4350.64
5391.65	524.688	8662.31
5138	2096.78	8890.59
3962.88	765.542	6862.5
5845.45	1102.41	8529.43
11992.6	409.133	5161.31
4592.61	262.691	5990.77
9080.32	482.695	8226.09
6006.55	-6.43541	5786.46
4593.38	2833.02	2869.64
5227.1	103.447	12441.7
2675.33	1456.73	9799.62
6803.86	593.835	5231.71
3796.08	1309.81	8430.35
7066.44	229.072	4635.58
3926.91	1006.09	5011.69
6241.88	1266.05	3345.99
6044.95	742.193	7756.02
