# Supplementary material for: Controlling protein function by fine-tuning conformational flexibility
Source: eLife. 2020 Jul 22;9:e57180. doi: 10.7554/eLife.57180 (PMC7375816; doi:10.7554/eLife.57180)
Supplement: Figure 2—source data 1. [file elife-57180-fig2-data1.zip › smFRETdatasets/Aha1/atp_loSalt/o_g_x155_y225_M1.dat]

//ATP loSalt data set, trace o_g_x155_y225_M1
//<d_d>	<a_d>	<a_a>
8683.87	2082.58	13196.6
11050.2	158.024	10380
6177.88	1593.2	10860.6
9464.39	416.285	13149.8
8094.11	1311.99	11392.2
6885.14	1146.84	11670.7
10092.6	1390.66	12388.9
7946.06	299.382	14329.2
7910.21	208.639	8498.58
4878.33	-243.699	11040.1
8579.65	1009.26	11366.8
5564.69	1236.81	10695.1
2389.5	2218.69	11735
8995.78	1052.11	12701.9
10499.6	122.056	12563.8
11649.9	1174.32	12307.8
9696.47	1842.84	8940.32
7524.3	871.197	8496.31
10490.6	781.885	13881.3
7430.98	1556.79	11037.4
7065.09	65.637	11248.9
8729.13	47.2701	13373.4
2781.38	-15.5158	14031.1
6485.24	420.629	7844.92
8453.02	779.553	10579.1
8516.33	-153.921	15453.4
6559.65	1132.3	9591.34
4785.51	150.899	15684.4
7530.52	1265.72	11649.4
7630.46	1388.41	12099.7
10360.3	429.76	10747.7
10865.1	2678.72	11862.1
6795.19	1655.92	9789.63
6615.17	-865.765	15362.8
6686.85	1866.74	12111.8
5644.26	832.47	9114.05
5835.02	669.304	13497.3
9794.06	2092.47	11995.5
6059.65	1652.83	11945.8
6510.88	694.891	10643.7
8570.97	393.06	8559.5
4442.79	642.244	9917.24
6693.12	347.351	10097
3732.91	595.96	11717.6
7417.11	1463.55	12068.3
7397.5	1243.93	13935.3
7793.92	1331.44	9808.75
8392.59	663.771	11216
9428.1	-169.611	11658.2
5053.24	1775.73	10137.2
9252.94	346.435	12058
7021.72	1116.13	9223.82
8192.21	246.59	12887.5
8702.51	-54.316	9838.75
9749.85	33.9237	14457.2
7441.02	-409.943	11239
5563.03	-681.728	11537.3
6400.07	2525.76	9311.45
6909.38	-437.451	8860.85
8670.37	949.245	10939.3
8177.71	-233.337	9879.89
6384.87	219.409	14224.5
5087.25	-100.51	13608.4
4057.93	-1576.97	13498.6
7062.06	-1217.49	11124.4
8652.57	628.994	9918.68
6698.42	1807.79	11505.1
4942.34	-103.579	14466.8
7610.12	415.445	11054.2
4520.89	1727.05	11357.1
12925	-408.269	14319.1
5368.75	2151.03	12451.2
3695.91	74.3747	12423.2
5178.25	471.997	11644.9
6996.97	1034.07	7601.05
5697.36	783.26	14721.3
7539.35	601.307	12534.2
6993.4	866.585	12675.8
7715.93	-1013.52	14306.3
6248.7	1452.03	13561.4
4603.69	2164.28	10470.5
6283.15	287.845	13206.1
6803.66	-906.632	10140.9
4746.32	-1018.59	12023.4
4772.17	2504.34	12006.5
10146.9	1313.76	13824.2
8939.26	-21.0989	12131.8
6914.46	-1303.82	14352.6
8306.12	534.312	11418.2
7741.88	1378.8	12907.5
6184.67	-504.704	13596.9
9551.53	145.533	11664.9
5748.89	2567.73	8280.93
5672.61	-256.071	9527.57
11364.5	1388.3	9288.98
7499.92	1592.45	11731.3
6559.23	-543.993	10688.6
8203.51	787.314	12618.5
4972.17	-145.682	12669.4
6750.62	614.432	6757.48
5196.13	702.29	8790.88
9798.81	375.425	10329.2
8517.48	228.764	12213.5
8246.3	1083.95	10394.9
7579.51	-357.518	13247.7
9072.76	143.86	13024
6384.34	2162.4	12175.1
9296.34	-355.173	11484.5
4837.96	-395.219	12108.5
8281.75	995.857	13757.4
8749.86	1048.53	14675.8
4850.11	4155.8	9682.41
8670.21	204.747	10899.9
4316.12	-591.901	13776.3
6073.46	66.3144	13503.5
8684.7	572.068	12729.2
5559.05	-30.6964	10167.3
14667.5	369.151	10471.4
8096.24	1244.24	12289.1
8266.03	-608.681	13681.2
10250.9	2021.35	13132.7
12507.5	-83.7164	10936.3
6552.63	1835.37	13752.9
7815.27	-971.846	11677.6
9731.04	751.086	14597.3
8663.59	-936.639	13139.5
8321.7	891.868	9775.06
11245.9	582.966	14145.9
7482.44	557.792	11653.1
5337.27	188.259	12683.9
8948.66	1244.84	11111.7
5006.57	-1190.4	9565.88
7217.03	-46.8577	13914.4
5113.82	58.8519	12460.4
4302.54	420.427	14147.8
6431.38	2678.14	12506.7
6037.57	172.542	8509.35
7045.32	2699.46	13872.2
7345.75	597.746	11508.7
10346.3	1349.31	9613.04
9556.12	851.17	11841
6643.19	24.5516	11499.2
8146.4	1223.12	10182.4
9985.14	119.504	13137
8109.64	-607.483	7951.69
4685.16	905.832	11760.5
3906	2097.53	10247.3
6290.79	446.597	14262.8
6069.65	1297.67	11728.6
7552.49	1654.39	11790.5
7166.84	1040.76	6356.34
12369.3	-916.964	15705.6
9296.48	-617.054	13045.8
11634.6	1153.4	11781.3
5299.95	2374.98	10030.9
6992.65	443.996	16462.6
4255.33	1137.65	9197.38
11267.2	-784.85	9219.08
6003.4	590.956	9620.76
6691.43	468.326	12936.7
8655.4	-5.2849	11955.8
5469.98	1919.48	12744.8
9268.87	701.455	11131.8
4518.3	93.7026	7845.1
