# Supplementary material for: Controlling protein function by fine-tuning conformational flexibility
Source: eLife. 2020 Jul 22;9:e57180. doi: 10.7554/eLife.57180 (PMC7375816; doi:10.7554/eLife.57180)
Supplement: Figure 2—source data 1. [file elife-57180-fig2-data1.zip › smFRETdatasets/Aha1/atp_loSalt/o_g_x155_y240_M4.dat]

//ATP loSalt data set, trace o_g_x155_y240_M4
//<d_d>	<a_d>	<a_a>
7408.94	1009.06	8777.47
6759.81	1790.11	4958.36
3881.41	2565.48	6322.24
6370.71	1356.71	11767.6
7488.98	1178.3	7877.48
5892.38	2597.17	10230.6
6756.96	1139.46	11207.7
4339.89	826.612	11901.3
3422.71	3105.25	6281.24
4198.3	348.788	9747.78
7197.38	3550.44	9489.76
8731.36	-38.9642	13047.5
2453.83	1430.11	9516.48
6489.06	1716.04	10979.8
2742.33	503.185	8450.06
4934.95	1154.64	9132.65
5392.85	1108	11201.4
5173.11	110.372	7541.68
6566.47	1762.02	9439.77
7445.29	2058.34	7905.96
714.812	5785.03	8018.48
4747.88	5564.95	10003.1
2065.06	4014.52	11393.4
5596.96	6870.73	7788.99
5410.77	3535.07	8235.42
1375.33	5014.27	11034.1
1794.98	2841.92	11028
3613.51	2930.61	11892.5
1502.94	5781.97	10882.2
3351.03	5019.76	10263.5
3314.33	5503	10694.5
5492.97	4845.77	9153.88
2670.27	6876.87	7956.22
4403.91	5627.82	11485.1
2685.32	4564.63	10613.3
1874.58	4434.58	11186.5
5394.52	5156.08	10699.6
4000.4	4305.84	12366.7
2516.13	5637.71	10929.5
4704.97	4490.37	9367.05
1942.33	4700.78	13313.8
3410.61	4496.36	10733.4
2378.49	1867	15690.2
435.901	7304.94	14147
-296.534	6226.64	12903.4
3200.26	5324.27	11479.4
2448.78	6498.58	11911
2263.52	4735.9	9785.99
4299.54	5524.44	8726.12
3321.08	7332.89	10568.9
4700.08	5419.16	9118
1985.51	6863.75	13382.4
3668.54	6090.73	8835.04
2976.78	6577.44	9118.97
3708.34	5215.97	8544.74
2529.25	1899.5	11746.2
4868.39	3853.4	12513.8
4510.41	5624.74	12331.6
4210.7	7317.58	10528.5
1559.82	5214.85	8557.75
4176.98	5740.6	9865.15
4067.32	5220.15	10845.8
1876.85	5738.97	8047.24
2240.02	4410.67	10046.7
2919.63	6771.87	7511.81
6440.38	5859.7	9390.14
5259.48	7137.58	10347.2
4665.35	4499.7	8363.85
6137.65	7426.43	7855.41
1692.7	5256.78	10767.7
2989.09	4980.23	7936.93
4063.94	6162.79	9472.71
3047.65	6055.36	8391.5
2681.2	3960.69	9145.54
3089.45	6914.11	12340.2
3651.96	6924.96	10767.7
2548.99	5749.69	10285.2
1532	4906.03	9634.61
3889.16	4886.65	11754.3
360.421	4827.31	9865.04
3693.44	5771.16	7586.02
3579.76	6391.91	8311.21
1763.24	6778.58	8316.78
5196.08	7403.12	12087
3950.62	5351.77	7348.49
5547.8	3195.62	8515.62
2551.18	8713.18	7526.8
3681.04	5331.26	8077.21
2043.66	4298.33	8470.38
4395.86	3947.28	10171.8
3752.47	5824.38	10099.9
1649	4540.58	10756.1
3717.96	6082.69	8343.99
914.284	6193.46	11579.5
2559.27	2535.32	10695.8
271.039	4501.41	11691.7
2589.89	4889.15	8467.62
4203.98	4549.43	9355.42
4288	4377.49	15219
2886.39	2956.21	9773.05
1901.38	4368.88	9876.99
2876.03	4718.34	7438
4655.93	3409.08	8829.94
83.366	8410.37	12684.2
1805.74	4388.26	11473.2
2176.81	2028.28	9793.11
1087.18	4167.03	10945.4
2590.57	5731.48	9366.86
1120.17	5453.4	12235.7
2559.24	5363.74	8380
4447.66	4715.51	10793.8
4425.6	2506.63	9610.67
2364.47	5539.32	10684.5
3739.54	8129.92	10488.7
3879.91	5135.72	10342.7
1502.43	4274.27	8673.08
-266.602	6321.73	12469
2340.7	4193.35	14791.1
5182.36	4213.64	11289
2785.12	3601.08	12520.3
2668.95	5110.66	13963.1
1924.96	7233.81	13273.4
1070.31	7203.21	10179.9
1361.29	3690.75	13441.6
1783.95	3953.15	11340.5
3575.12	7642.34	10092.3
2893.83	4520.84	7735.81
1425.26	4337.63	12256
365.038	2421.33	11325.3
2229.36	5638.23	12961.2
2024.27	5216.96	10422.3
211.451	3640.21	10871.5
3354.43	6048.55	10275.2
2889.89	3913.29	11355.7
1012.86	5972.33	12051.8
1001.02	5726.03	12900.5
767.756	5056.57	15018.7
2715.61	5000.11	9559.61
468.296	3906.68	12126
2878.58	6189.8	9479.1
2932.47	3330.7	10314.7
4400.4	4164.95	11957.8
2069.83	2882.19	10164.6
1715.82	3679.28	10299.7
4142.21	4926.96	11448.3
-221.697	3752.96	10052.1
2473.4	8539.23	10882.3
1188.1	4437.24	10178.4
3276.2	1814.26	10944.5
1316.15	4002.12	11929.7
1982.5	3074.49	9347.58
1926.58	4187.29	9265.88
2349.15	2062.69	13811.9
2199.04	4102.84	10394.3
2397.81	4745.77	10057.2
4321.56	6457.8	13291.4
3211.36	1976.1	9052.27
4888.33	7882.03	11965.4
3314.1	8318.33	9054.84
2200.8	4192.82	13898
3825.85	7048.16	9476.02
1223.54	5507.92	10485.9
5543.94	5765.22	13996.1
4412.75	6133.06	13163.6
3293.87	2749.59	12023.2
1779.76	2853.23	13892.1
5582.86	4966.82	9625.69
3600.19	4049.07	13101.6
-128.989	6333.06	13339.1
1913.09	4731.45	13037.4
5145.35	5245.38	10932.9
3599.76	3223.3	13701.4
5182.56	3520.38	9479.56
5088.52	3580.86	14037.5
6245.7	5036.33	12817.6
2439.43	6245.06	11176.3
1439.29	3644.64	12248.8
4018.38	2514.51	14769.2
5162.1	3047	12889.9
3398.58	5077.83	12245.5
409.018	4335.24	10869.1
5144.96	8675.99	12681.2
4732.54	3580.62	11823.3
2313.85	4544.23	11074.7
2244.81	5361.56	13431.7
2721.71	4043.86	11245.5
1950.24	3595.75	14073.8
1182.47	5702.04	8559.03
4433.08	1774.29	14454.2
3553.73	3236.18	10732.7
1974.3	2820.58	11618.4
1761.18	4029.78	8847.42
1459.27	3416.45	11353.1
5462.37	4585.59	8554.13
5785.32	4153.18	12749.8
3201.72	4726.64	9501.45
3243.98	3115	14609.7
2138.49	3447.44	11001.9
3267.19	3735.75	14364.4
4282.06	6107.66	9677.01
3417.05	4219.46	10799.8
5488.74	4054.99	9227.51
4098.35	6790.25	8729.54
4442.16	3623.79	11175.6
6943.97	4795.3	11039.9
6069.65	5410.98	10854.2
2270.71	5234.39	14057.6
2651.15	4930.83	12145.6
2770.25	2715.79	11895
3696.64	2948.38	11559
3357.53	2535.59	10571.9
3981.11	3360.56	12500.9
1927.96	3391.53	10566.2
6307.35	3831.81	10855.9
4302.07	4479.28	10400.9
3505.38	4693.77	7259.01
1951.16	4221.09	9810.7
2072.19	4301.82	9529.57
1623.78	3452.78	10424.6
3536.08	4447.11	9626.78
2174.58	3816.18	11383.6
244.115	4380.72	10904.8
2531.98	4506.82	7948.67
4326.05	3834.69	9849.53
2486	1795.2	11639.3
4469.31	4954.68	8322.86
1252.58	4440.57	15216.9
2906.97	5799.91	10625.5
3206.98	5582.33	11968.3
2412.47	6531.45	13041.3
1322.91	4114.91	13025.8
2319.99	3543.36	9733.18
1736.37	3972.61	14388.2
2812.47	5786.69	12256.3
3980.32	3730.23	7690.95
3286	3340.59	10658.2
2371.07	4988.79	9711.21
4398.49	4984.84	8124.07
814.835	5166.33	11404.3
2648.4	2856.02	10847.2
2525.99	2594.02	14285.8
1217.35	4225.54	6989.43
2433.94	4458.53	11626.2
2443.01	2173.77	9113.33
52.9231	5644	11399.9
1997.68	3344.53	11604.2
4954.42	640.32	14290.8
9502.48	1997.45	11006.2
4124.96	578.13	12380.8
6745.33	2498.19	12131.2
4833.33	92.5047	13024.2
8521.71	-136.436	14701.4
6102.55	818.314	7547.79
8770.07	1351.17	11710
9228.57	593.026	12050
7454.19	2256.83	12033.3
6571.57	1906.96	12798.7
10898.2	-1216.7	11518.1
4557.14	534.748	10686.3
6000.55	-144.18	13267.1
5737.84	324.628	8471.55
9163.27	-161.973	14185.6
5857.8	-205.903	9076.18
5453.98	1389.78	13397.3
10489.1	2367.38	11664.7
6839.57	2048.83	10261.9
8997.31	582.033	13281.9
5203.61	304.505	10739
5662.42	395.665	9939.79
5635.75	-305.074	9443.29
7796	544.068	12440
6891.2	434.835	8601.12
9776.72	543.228	10521.5
3096.4	1088.35	14589.2
3531.66	1310.36	9026.34
7691.25	624.163	11214.8
9132.76	1867.62	10773.5
-254.493	807.62	9198.3
595.091	5000.65	13463.6
2267.74	5284.48	13031.9
2006.12	4380.73	14682.8
1345.33	6856.77	13595.9
1553.26	7457.01	10150.4
778.699	4370.47	15076.4
1966.36	3959.23	8461.27
567.422	2829.56	10110.7
320.864	5159.01	13170
546.632	5613.13	8756.86
-236.422	4520.37	8918.62
883.138	7437.61	13184.4
569.892	7185.28	8993.19
