# Supplementary material for: Controlling protein function by fine-tuning conformational flexibility
Source: eLife. 2020 Jul 22;9:e57180. doi: 10.7554/eLife.57180 (PMC7375816; doi:10.7554/eLife.57180)
Supplement: Figure 2—source data 1. [file elife-57180-fig2-data1.zip › smFRETdatasets/Aha1/atp_loSalt/o_g_x155_y79_M2.dat]

//ATP loSalt data set, trace o_g_x155_y79_M2
//<d_d>	<a_d>	<a_a>
5803.08	2088.72	4853.69
6249.12	2015.99	8248.8
6315.6	1350.42	3.24907
5030.15	1696.22	1059.02
4298.07	3931.79	1842.96
10076.2	-420.564	3510.59
3041.47	1756.31	1723.39
4627.12	1306.01	6125.9
4650.39	4422.34	3243.2
2701.64	3935.07	127.829
6337.91	343.546	3898.24
5526.75	4811.61	5633.71
6308.09	1555.72	3069.97
4521.89	3188.93	4437.25
5803.04	4216.27	3200.79
5802.04	2121.83	627.131
3164.95	2916.77	-254.716
4376.61	3055.46	2930.57
2507.89	2638.82	4913.15
4524.08	940.481	6052.7
390.236	2308.43	3956.79
4112.99	3367.38	7882.34
1357.62	5012.78	6188.25
5226.52	5367.96	3727.6
3752.84	2905.23	5428.98
5421	1294.61	2375.22
2489.18	3202.84	3475.39
2427.18	6235.43	2281.04
1269.54	1939.11	8417.46
1236.2	3160.16	1032.43
5883.97	950.865	774.555
4379.97	2945.09	980.299
4762.74	1551.95	4352.71
6399.63	3597.5	5554.16
6149.34	1348.29	4427.65
3308.76	4969.91	1463.2
1602.64	2317.2	3376.49
2812.02	3063.68	2115.93
2544.2	3028.89	2833.57
2951.94	3196.44	1988.99
3086	3856.22	2694.54
3700.42	2755.18	1340.42
6079.07	3374.67	3005.71
5311.72	1588.5	3965.44
3944.05	2924.03	3704.92
6749.68	1929.74	4313.7
1190.42	2323.49	6913.86
2086.62	7156.75	6771.23
4757.03	2594.32	2963.41
177.613	4817.29	4885.47
3194.06	5604.32	6359.01
2085.56	3005.11	5548.56
3390.47	4383.72	1680.86
4140.28	2201.77	4925.71
2141.66	4640.27	3214.98
5234.23	3180.23	4015.29
5098.51	2409.56	4865.53
5411.79	977.422	4817.75
5837.97	952.598	1854.51
6037.24	1766.1	1710.42
3800.84	-386.017	3978.43
4077.43	2882.33	4134.32
2100.88	2208.24	6810.87
4522.52	1350.21	3102.41
5357.29	1736.17	3649.29
7832.2	2812.79	3297.96
3444.6	3419.25	1033.13
3978.26	2184.78	3664.61
1937.96	3711.11	5212.95
8814.47	382.585	5835.64
2980.22	1027.19	4445.82
1228.2	2109.37	5344.8
6436	158.484	3434.28
5437.79	2700.09	3726.96
7282.07	-23.469	3929.07
7028.8	2152.88	4617.54
4204.92	1724.47	2333.26
5612.63	735.744	2840.82
4180.68	1567.02	5885.45
4460.59	799.478	3708.91
6759.61	1050.17	2400.14
5128.2	1883.54	4363.59
5759.2	334.494	8518.36
4122.13	1478.41	4203.94
3156.18	928.384	4631.63
2681.35	3230.92	3459.28
5455.81	8.87143	5370.93
6390.4	331.845	5287.56
4392.01	1182.25	1806.17
4685.22	262.819	4327.37
7553.96	751.95	6430.06
4623.15	597.929	5105.84
8294.49	546.622	3804.27
5716.82	895.261	4437.71
2387.14	833.515	3372.19
2790.95	-176.831	2365.1
5324.23	520.978	5922.21
6897.32	-254.641	8096.93
6050.94	2159.37	4220.91
4270.93	295.24	3815.08
5230.12	104.743	2983.52
5614.83	2988.84	2303.87
8308.54	1014.55	5429.22
4108.73	1384.68	2260
5499.83	262.693	3792.92
3512.41	2340.78	6103.07
5689.27	-140.063	3782.49
5978.97	1275.75	1266.79
6317.27	717.469	3645.34
4746.92	2738.76	2035.27
4347.82	1961.64	3737.59
3673.26	2203.79	5470.59
3998.9	2627.61	3942.16
6134.3	1818.66	4263.57
3246.35	3578.01	2099.19
6769.83	732.787	2644.1
7046.54	2371.94	2716.4
7023.54	3805.29	4872.73
5723.03	1851.18	6917.91
1199.45	4050.57	2394.41
7053.99	2927.78	4123
3981.59	3682.76	3438.95
6990.35	1455.7	2795.08
5015.13	4329.43	6344.63
8668.01	3817.57	3502.73
416.201	4802.07	5688.42
4358.48	1909.96	5633.45
5649.06	2389.37	4855.36
-56.3455	2286.21	1660.64
3208.44	3103.46	4049.74
3743.27	1595.49	2671.54
6834.44	1443.47	4496.42
2921.65	3657.58	-129.927
1048.39	4736.38	4699.85
4446.22	2506.19	5973.19
2814.59	3432.98	5557.28
1090.39	2322.52	4425.86
1639.83	6688.77	7072.26
791.106	2296.81	4881.59
3361.22	5294.67	7613.35
3934.21	3768.63	5680.77
3538.7	5803.38	2421.59
2777.51	2678.48	2837.92
2741.4	1968.14	8286.46
7575.4	1158	1995.4
5347.15	2572.68	4327.19
3248.51	2550.69	3950.38
3364.87	4298.73	4134.16
5053.45	2456.42	4408.77
2076.78	3287.22	238.674
4028.89	2323.2	3053.41
3395.95	5916.66	7307.06
2746.5	2315.16	7652.04
1833.63	2950.72	3340.5
550.22	5584.5	4517.44
4971.38	2429.19	3166.6
7760.8	1392.17	3120.54
3386	4420.94	4834.01
4244.29	7735.5	5499.44
2840.63	5653.16	1934.24
2963.84	3323.34	1178.15
2209.39	3450.6	5083.14
4090.61	5871.83	1643.63
2784.51	2995.45	1825.82
4359.29	3630.75	3751.09
897.186	4407.01	6098.76
2387.34	2484.14	3308.5
2499.28	3319.22	2766.66
1987.97	2286.17	2553.66
2715.14	4491.75	4482.34
1296.23	3508.63	2845.32
998.437	5318.73	3950.03
3662.49	5119.47	3243.77
1306.58	5404.38	8140.52
2180.92	2283.27	2942.23
1158.85	91.6615	937.99
3230.33	3830.52	2827.67
1528.05	2043.64	2676.16
1924.04	2271.5	2744.86
3127.07	3514.64	1897.96
3594.95	4211.31	4301.53
3842.72	4332.21	1230.32
4590.76	4502.83	3764.79
2266.7	4108	2431.44
-118.452	3989.72	5459.83
3265.72	2462.15	4913.25
2655.21	5717.09	1323.81
4224.41	4392.54	2494.34
