# Supplementary material for: Controlling protein function by fine-tuning conformational flexibility
Source: eLife. 2020 Jul 22;9:e57180. doi: 10.7554/eLife.57180 (PMC7375816; doi:10.7554/eLife.57180)
Supplement: Figure 2—source data 1. [file elife-57180-fig2-data1.zip › smFRETdatasets/Aha1/atp_loSalt/o_g_x158_y402_M5.dat]

//ATP loSalt data set, trace o_g_x158_y402_M5
//<d_d>	<a_d>	<a_a>
-84.2838	6284.13	2820.75
-2038.6	3255.11	8330.25
1820.99	3015.52	5990.85
1180.77	7488.04	5944.89
659.212	4756.67	6959.32
1079.44	5208.79	5748.82
2419.49	4260.41	7616.97
986.872	3858.09	10465.8
1248.73	6965.9	2522.19
-2090.84	3682.68	6440.88
-314.136	7003.54	3537.02
1031.43	5739.23	2789.41
2384.6	4786.3	6867.57
974.453	5111.03	4132.68
2851.2	7225.75	7468.81
2873.22	5331.41	5663.82
622.877	3948.51	10042.5
1625.7	3978.89	5369.43
1147.45	4803.75	5724.62
-1016.67	4322.22	3638.98
731.6	4363.92	8118.91
2156.24	7092.76	4319.4
1493.91	7678.43	5449.48
3078.13	6456.07	8712.99
1582.53	4948.61	4372.9
1927.18	5929.44	4573.77
1918.09	5158.69	5788.67
887.934	6468.98	5314.65
4321.85	2297.4	3445.65
-464.239	5261.96	5907.87
-166.138	3959.69	6203.52
-633.903	4996.86	5115.55
1242.68	4271.53	5285.94
256.735	5246.95	4358.72
-540.919	5666.65	8269.51
2557.67	7635.81	3269.94
794.183	4256.7	6183.31
1927.2	3756.78	6314.04
-983.34	5409.04	5768.86
-92.3704	5948.55	4876.81
57.0975	4515.08	4153.01
-1829.96	6082.91	4904.01
1495.95	3136.05	643.451
2018.22	4892.03	3339.05
855.4	6495.05	7332.47
1529	3501.18	5752.98
529.747	5667.09	2820.34
-146.018	4904.04	7763.04
4985.29	6091.39	6038.7
-532.031	4629.81	6107.44
275.731	5318.36	7381.71
1830.17	4443.07	6440.13
1372.18	3903	5367.48
-245.019	6069.06	5134.72
-279.478	3718.62	6139.24
1214.45	4373.61	6635.4
2310.09	4192.09	4496.58
-1238.21	3232.9	5425.29
388.753	2995.81	2558.58
1458.66	4161.48	4409.12
1802.68	4476.57	6247.84
184.458	7620.07	5561.02
1368.28	4020.16	5635.88
401.284	4308.57	4785.9
-1001.91	5113.2	2135.56
886.533	2992.42	4063.07
1782.22	4657.31	3345.01
586.134	3941.02	3826.32
1445.05	3957.09	4109.87
-841.096	5946.43	1617.95
1484.67	3450.87	6226.52
543.168	5857.6	4574.21
1029.89	5427.28	5282.44
-131.479	5812.24	2713.9
-37.0531	6933.79	5386.51
80.9092	4977.14	5196.65
-376.768	5768.09	2036.39
1804.85	5967.59	6491.21
1592.24	5020.77	4762.59
1615.65	4939.14	4265.92
9.09432	7504.26	6051.99
1155.65	7200.06	990.217
2083.92	6516.6	5984.54
1436.81	4827.86	2839.3
211.264	6104.95	6406.16
1532.55	3856.49	6221.14
408.363	2647.03	7005.34
1533.06	5039.95	4176.18
1156.58	7628.99	4916.33
-1039.25	4191.83	6802.37
42.4903	2140	5477.71
1354.2	1481.23	4137.77
-515.561	4246.82	7772.48
3911.29	6806.67	6198.65
-464.253	3236.08	5369.31
-803.795	6988.07	6235.28
1712.84	5699.75	5545.72
299.584	4137.14	4909.18
2709.71	4453.06	12507.5
-192.744	3583.37	3385.05
421.832	5136.68	6670.98
-214.052	3150.92	1137.39
-52.0397	6738.06	5127.86
1920.35	3997.66	6766.15
16.6843	5282.03	4241.97
-875.844	4517.82	6329.84
753.646	7400.46	3647.56
2.03563	3552.88	4289.13
3.33275	3261.61	5456.03
4450.23	6954.93	4743.78
387.959	4965.85	5637.78
1290.36	2968.55	7120.84
-352.286	4108.69	4506.85
2042.17	7195.16	5815.54
-224.16	3665.38	9242.22
1239.63	2779.19	6529.29
645.854	4790.47	6256.48
-1380.1	4143.4	4460.73
983.547	4268.01	5918.95
1102.74	6497.04	715.105
713.646	5937.73	9041.5
663.207	7222.13	4397.16
689.393	5399.23	5647.25
1354.66	4525.23	1097.2
-769.543	6273.24	3579.19
-419.403	7441.7	3577.56
587.245	3995.27	4097.66
1472.32	6428.4	2895.73
131.217	3243.47	4208.99
-625.319	3887.94	7422.06
148.488	4947.73	5509.96
-869.076	5051.72	2878.3
-82.0894	5802.49	4156.5
-326.646	4623.09	5612.55
1315.75	4231.03	3890.22
1433.58	3772.41	4933
-751.176	4756.07	5218.6
1168.04	6950.89	4588.16
2861.33	5111.45	4636.84
-57.3872	7083.74	4407.69
-526.753	4277.28	4744.95
399.662	4947.39	7424.79
192.324	6940.68	6048.35
1389.92	5211.28	3662.8
-1703.34	6244.58	7927.45
170.133	3687.46	6463.72
864.025	4037.43	6339.97
379.776	3429.73	5185.31
1156.56	5028.28	3042.68
235.642	5215.03	2412.39
647.454	3329.44	5200.25
805.52	3358.55	8432.75
402.291	4072.83	5709.76
1874.67	4896.39	3486.93
-487.575	5553.51	5652.96
1338.58	4326.16	6676.43
1198.02	4223.47	6443.69
2804	5846.88	4488.85
263.249	3251.21	4190.8
-39.9304	6058.58	4200.36
-550.109	6845.32	6537.89
777.064	6388.84	5465.04
-493.046	5581.72	5175.34
1336.59	4181.06	7655.52
175.101	4140.96	6408.27
346.152	4666.33	4024.65
2249.67	5141.24	2727.72
916.244	4110.29	4960.45
-338.01	6509.1	4998.54
-715.82	4729.19	2670.69
-516.679	5052.22	1976.76
-913.967	2727.18	3397.8
888.72	5359.41	527.057
1542.45	5785.5	10522.5
-410.529	5987.97	2987.25
501.733	2138.03	6110.88
-737.362	3740.35	5754.08
2385.45	6647.26	2277.68
-711.466	4801.35	4337.28
-100.933	5068.06	7662.69
2168.59	2840.49	7315.5
202.115	7076.12	9797.92
2585.63	2857.44	5083.54
552.766	6284.25	3581.13
-1719.19	5206.55	1971.87
483.731	4485.57	4775.34
-946.59	5100.42	2613.01
826.144	5687.26	5183.53
-1476.64	4450.18	5585.19
2232.6	3365.49	1583.69
459.747	4901.96	5536.74
-140.332	3224.66	1950.15
835.493	5176.11	5821.45
-963.219	3707.48	4802.53
3593.93	6878.43	6913.59
-595.001	3518.29	5065.97
-733.187	4835.94	3651.26
904.031	4047.72	4475.29
149.254	3328.08	2954.27
518.156	3658.12	4109.75
1035.27	5853.67	5632.27
1574.49	4074.12	4810.88
732.642	3504.74	7606.63
-1259.57	5028.34	5911.18
-427.8	5383.02	4051.69
19.3062	4328.06	3963.23
469.669	3634.89	2867.39
-168.684	6034.64	5987.49
752.693	2773.56	4609.54
-305.284	3761.83	5851.19
-701.854	4060.19	3528.49
2095.23	5946.02	5567.28
1230.05	3593.04	1821.94
280.623	5698.29	2303.81
950.178	3711.5	8957.72
1418.66	4322.27	4882.15
339.114	3323.65	9253.28
444.153	5528.66	6566.24
-246.654	3919.79	4694.14
3115.92	2802.85	5267.08
202.094	4780.22	3180.56
-843.139	5418.42	4467.57
1720.22	3259	6248.26
183.685	4809.15	6492.7
929.989	4349.9	1706.45
811.337	3135.61	2191.38
2115.39	6039.54	1076.87
-477.611	5864.39	2745.54
1785.2	3092.65	4367.38
1204.02	3256.52	5964.25
1527.92	5530.19	4709.24
1553.2	2762.61	6598.92
-790.706	4476.55	4086.04
1808.68	4017.98	4761.43
-218.461	5398.83	4480.57
-412.744	2530.73	6361.37
469.372	5198.33	6787.38
-1486.32	2732.61	2785.92
633.579	3801.8	3693.84
229.777	5403.62	3604.42
2583.61	6796.85	4728.81
26.1442	1994.29	4472.1
-124.669	4368.47	3897.01
-586.266	3543.94	5201.75
-706.546	4028.31	7112.71
-590.585	2829.9	3352.51
323.983	3448.38	1186.85
-178.724	4772.67	2559.45
450.025	4300.7	4685.73
308.002	3302.21	2286.2
101.499	2774.32	1894.3
-324.141	2475.35	4937.59
-163.006	2738.61	4645.59
315.075	4165.31	5490.59
-579.462	3952.41	7454.93
1954.69	3993.17	5812.39
-76.9556	3606.83	4480.45
-279.181	5061.15	4765.5
785.413	2308.27	2837.57
997.706	4045.57	7333.73
1732.4	3419.46	3955.79
731.214	2516.88	9888.98
-677.249	2740.53	3785.61
865.764	4826.52	5845.86
52.2122	1711.65	4130.9
2621.39	4146.83	5045.41
-1869.95	5029.02	2590.43
1617.48	6186.81	2094.3
1355.23	5199.5	4127.44
-455.248	3332.39	2844.83
2113.15	3933.09	3814.52
383.668	5327.97	2661.56
1724.21	2311.03	5897.88
591.861	2848.93	5438.06
3025.1	2764.63	5548.4
-768.156	4923.12	2402.79
1306.79	4757.39	3018.88
2345.95	4967.09	5449.44
4346.01	5903.02	6436.49
678.242	2650.87	5577.35
-91.0867	4859.82	2407.7
1375.27	2655.1	9699.75
531.673	2915.91	5530.37
1594.6	3272.31	2049.79
973.121	4084.54	2873.21
385.717	3935.62	2114
-134.143	4617.9	4996.38
1204.88	4878.5	5149.63
-237.767	4513.27	5090.55
2142.33	2677.13	3191.39
2058.69	2721.45	3186.4
2038.77	3632.47	3053.8
1298.01	2928.78	5156.77
-630.094	4649.06	6747.95
-203.736	5213.05	6130.88
222.097	3954.76	7276.67
2929.28	5637.58	4466.66
118.466	3378.25	4617.13
840.572	5141.02	5071.12
-747.932	4264.7	2860.49
1498.21	3699.22	4419.19
-1071.69	3578.18	4558.04
896.662	2305.46	8151.31
890.224	5639.12	3105.15
1598.85	5667.54	5763.67
1197.35	3992.06	5391.24
2139.78	3161.87	5485.27
848.624	5689.6	6665.38
910.655	4647.95	3497.76
-746.518	5493.9	4133.47
8.11424	4309.31	6060.33
1128.95	4666.04	4143.62
785.682	3553.78	4028.66
438.226	4313.13	5774.25
28.9662	4000.44	7649.38
455.938	4763.59	3192.83
-646.013	7950.77	3621.15
-354.156	3991.93	1171.7
705.187	4559.91	5232.12
166.952	3889.24	7132.96
1035.45	4493.58	1258.16
1122.88	3504.23	7163.4
-316.262	6422.16	5909.72
-947.563	8072.32	5335.49
1376.61	4199	5379.99
-45.133	4736.96	4790.6
604.35	2718.07	2466.19
502.016	3659.35	2314.06
-1421.75	3508.69	3599.34
1127.93	3067.44	3689.23
15.2972	4458.33	2999.88
-113.415	5439.87	5161.09
-399.206	5232.78	3969.78
883.579	3771.98	2177.67
2316.42	4256.74	6894.94
-1293.92	5423.76	8052.09
421.604	5264.24	4121.06
404.105	4764.55	4303.31
1497.16	4023.42	3244.54
862.983	3155.21	5037.19
-247.931	3531.87	8878.42
764.286	3435.43	7301.32
1297.74	5152.77	3806.42
2563.56	4519.08	5077.12
1703.31	5975.88	5099.78
760.007	4645.61	4861.41
1208.33	4936.23	3434.5
1472.13	3474.78	5444.13
-578.986	3933.87	3929.88
-259.806	2189.41	3967.18
824.564	1718.09	3247.9
549.212	5301.83	5427.63
128.271	5929.44	6608.25
528.402	2802.74	3766.68
2323.57	2976.86	7298.64
561.839	5030.35	6509.39
1406.3	6731.69	5006.73
-434.597	6067.49	2944.41
-318.124	3872.19	4302.63
-670.376	3738.73	3027.49
1076.83	5069.57	3074.67
228.735	2866.11	2554.44
1101.19	3360.46	5651.2
704.318	2510.65	3695.78
701.323	3161.74	8104.62
1133.44	5414.54	6071.22
3421.01	4219.25	3829.63
901.312	5497.71	2956.87
1932.9	4608.55	6998.79
2620.43	4527.99	2598.71
1147.31	2189.73	5924.25
910.062	1379.59	4622.64
-406.727	4719.2	6585.54
997.222	3482.42	6535.52
1060.25	3365.39	4735.84
3170.23	6357.01	3386.33
-541.602	5351.1	2919.53
604.309	4647.95	3367.62
2422.76	3751.82	7852.3
1403.03	2812.43	6116.89
1372.87	3899.99	3554
105.397	4664.41	6830.59
1318.87	2574.91	3671.26
-1121.86	3601.5	3756.25
351.058	4315.79	4005.15
2363.68	4201.7	4881.3
1200.32	4818.03	4013.84
2420.51	2680.18	7346.27
86.6226	4707.67	3603.96
1535.86	2356.25	4211.41
832.099	5143.06	5815.57
156.616	2812.85	5085.85
2089.87	3821.92	3486.53
181.367	5218.67	5410.48
2762.5	4246.42	6210.14
112.629	1781.99	7311.3
217.536	3615.2	7888.07
649.745	4290.51	4324.17
1417.18	3252.24	4142.42
625.002	4287.37	5230.06
954.726	2721.65	7741.36
500.133	6345.57	1891.9
-487.692	3558.33	5326.26
1867.88	2999.53	7122.42
1199.65	4362.74	4563.13
-375.705	4333.46	4604.99
3445.2	3079	3126.93
1790.46	6072.82	2990.2
887.664	3719.57	1922.45
593.014	3144.21	2303.71
2365.53	6054.72	1400.3
498.973	5841.13	4477.43
2550.61	3070.92	7889.55
1430.79	4027.23	3990.03
1858.82	4024.33	4248.08
1130.63	4267.63	4032.38
579.103	3920.49	3951.66
2106.23	3362.08	5512.44
1332.45	4087.15	3014.5
-387.352	3584.31	8126.74
-355.985	4733.41	4445.32
3224.9	2057.5	3882.16
