# Supplementary material for: Controlling protein function by fine-tuning conformational flexibility
Source: eLife. 2020 Jul 22;9:e57180. doi: 10.7554/eLife.57180 (PMC7375816; doi:10.7554/eLife.57180)
Supplement: Figure 2—source data 1. [file elife-57180-fig2-data1.zip › smFRETdatasets/Aha1/atp_loSalt/o_g_x159_y289_M5.dat]

//ATP loSalt data set, trace o_g_x159_y289_M5
//<d_d>	<a_d>	<a_a>
-211.244	2497.02	7423.08
1768.81	4672.94	9351.14
3476.99	1202.95	11680.3
1829.37	4370.07	8755.51
267.292	3820.76	7318.39
-1302.44	4156.04	6672.3
1025.69	1935.32	7510.51
310.672	1668.09	10587
2189.89	1115.99	10611.5
60.5751	1409.97	12200.2
983.064	3321.61	5882.73
1384.71	3732.79	7859.23
1994.06	4191.51	9272.2
-202.688	4921.71	11051.8
1475.34	3407.98	11283
2001.06	2135.61	11161
103.997	4106.43	12380.4
1425.6	2451.14	9448.79
-520.971	3232.42	6097.52
286.054	2285.23	12204.8
1228.4	3838.51	9619.11
113.837	3398.15	9014.59
-531.935	3185.02	12095.2
-71.0289	1341.69	9030.78
833.188	4291.35	10411.9
151.123	2239.21	8845.73
2955.85	4067	9534.1
1263.29	1951.87	9625.3
-145.211	5295.66	8474.29
1562.98	2324.68	7127.59
-760.918	3105.63	9955.48
54.7169	2185	11276.1
322.217	3362.77	7988.74
-1832.58	2019.88	11945.8
-249.739	2740.08	5290.79
1202.51	4569.72	7192.76
1235.78	3209.02	10255.3
1413.84	3196.92	10390.1
2150.64	2738.96	10005.3
-576.75	4309.84	7765
-205.102	4495.06	8012.06
1139.8	4194.84	9008.66
-738.272	4268.21	7495.37
3515.52	1321.19	11347
1557.82	2305	6981.46
-158.741	4100.63	10629.3
871.987	5500.75	9850.71
-659.378	1478.74	8850.07
-282.169	3993.98	7426.41
995.629	3939.97	8954.7
-709.589	2741.95	7252.13
-1443.19	2174.55	10682.5
546.935	3135.7	12096.8
334.581	3612.3	7946.17
-344.338	2083.62	11415.6
-311.831	4145.93	8699.54
-876.328	5683.68	9083.98
-661.372	3558.21	12513.3
1066.33	1858.5	13018.5
1818.84	3361.69	5329.95
512.38	2415.28	11524.5
-250.242	2634.47	10263
1532.5	3260.13	9743.23
78.3635	7153.26	8098.86
361.526	2287.21	6179.8
-240.927	5110.5	7163.48
-509.959	4435.28	7995.01
217.674	2613.15	12132.1
-17.7466	3564.67	12292.9
1825.06	2117.65	9673
1637.85	7191.33	10784.7
508.668	4319.47	12068.2
-409.453	4023.74	9590.78
-103.879	2884.15	7508.47
-605.613	4971.01	7925.74
750.209	4389.81	7041.9
102.092	2659.01	10074.5
722.934	1380.55	12591.1
362.664	2073.37	6770.52
-664.112	4262.07	6452.12
68.4343	4258.62	6023.06
694.733	3360.94	7610.84
-146.156	5382.74	7907.08
20.9345	3941.47	5666.31
-1007.28	4846.32	7931.75
493.405	5560.47	10470.5
689.883	465.323	4941.45
-890.224	3794.36	6219.45
1191.08	3312.19	8745.57
1181.17	4849.26	10052
350.23	6097.68	9898.41
-118.259	3930.86	9455.94
1611.02	1799.33	12330.7
2092.45	3865.33	8948.84
-173.073	3777.57	10039.1
155.305	4432.64	13241.8
-1047.16	1089.89	10992.3
539.704	3446.2	11200
1713.35	3648.07	8805.68
-503.245	4703.4	9674.9
-802.228	3342.82	12159
-521.792	2763.75	11154
607.6	2636.22	12672.2
-330.434	2764.01	9482.69
-1065.24	2440.33	12808.4
-784.764	6191.16	6339.21
-760.214	3329.64	10775.7
664.436	6120.35	10772.3
1866.33	2019.36	9018.49
64.5911	2896.45	8845.19
175.439	2460.27	12552.4
364.382	4264.02	5999.66
3075.63	2045.02	8937.24
-506.688	3311.44	8909.81
1240.02	3975.88	11680.6
915.326	5149.8	6970.9
46.9338	4371.13	6395.13
-872.256	2719.48	8835.5
-114.933	1893.8	7817.77
95.3372	4505.91	9629.8
-780.894	4651.45	8058.38
236.787	4755.9	9029.86
463.073	1618.94	9396.21
867.516	3493.83	7255.65
1282.52	1583.26	6187.17
1076.52	1317.69	10991.1
1376.61	3212.8	10179.9
612.575	3032.94	14094.6
1929.36	5353.15	9124.68
-131.279	3632.94	11390.4
-133.032	2762.07	6957.93
234.924	3518.54	8282.77
744.531	3031.65	7704.15
281.934	2004.95	10099.4
505.694	5444.7	10752.4
-1250.52	2362.56	5814.79
460.464	3380.26	7887.1
2989.64	4363.16	8261.48
233.807	3190.33	9408.87
1467.51	4190.04	8654.41
553.787	6116.38	9345.03
2544.18	4222.26	10552.8
552.504	3458.49	11229
930.375	2422.98	8111.23
2414.58	5615.26	9536.42
-123.807	2322.09	10294
677.725	1666.82	11149.5
123.096	2227.45	7869.74
754.977	4714.7	8979.95
2330.48	2767.03	8120.57
-811.206	2196.35	10020
379.1	1720.59	8408.96
2643.41	3742.38	7632.09
2561.91	3172.03	8911.73
-475.155	5599.81	6630.85
2466.04	2422.49	4790.49
1106.94	3393.99	8713.03
1040.36	2820.02	10087.2
1443.15	3271.62	13266.4
1298.67	2655.04	9212.56
-184.409	1992.27	10608.7
207.124	1590.7	11439.7
-599.306	1694.65	10677.3
877.045	3358.3	9615.69
-1703.08	2102.61	9403.58
513.132	4848.6	5521.11
804.809	2594.27	8203.39
2082.34	2143.45	6833.34
20.7896	2362.85	10932.3
-1360.28	4560.98	11134.9
492.101	3455.86	15772.8
-94.247	2603.56	13772.9
1687.74	4552.1	9043.92
1278.87	3560.2	10290.4
-122.109	3756.4	10162
766.693	3489.26	11518.1
257.618	4614.01	9740.96
239.554	3190.99	7811.23
-1023.35	2225.82	5467.89
235.787	4497.73	11524.4
-1284.17	2907.65	8402.19
6.15475	3027.68	9389.72
610.85	4713.83	9199.33
51.8258	3081.56	8813.21
-1313.47	2009.84	8361.85
-414.649	5394.92	13249.5
763.23	2317.81	8539.98
808.204	2952.78	9616.62
-725.921	1778.91	8858.02
1592.28	4096.3	9517.45
165.807	2030.87	11610.1
-598.492	5223.25	8674.81
1118.39	751.604	6175.95
921.861	3012.87	7973.17
1395.59	4990.19	12333.2
-73.3607	4715.41	8298.8
649.573	3338.87	9849.84
1188.31	3795.85	8362.25
2197.17	2738.79	5225.11
-1475.94	4173.56	9371.96
1559.67	4189.26	10075.1
547.77	4730.57	8458.62
257.922	2455.71	8416.3
-969.767	3193.25	9622.24
-139.38	4919.21	5757.3
2681.33	3387.09	9377.94
-445.271	3015.32	8059.05
-806.244	2761.29	13296.9
-262.987	2912.28	10012.3
1539.78	5201.39	5839.66
668.486	2225.14	8366.15
1708.83	2387.63	9732.1
-1415.41	1820.45	8551.72
-372.117	5449.84	9458.86
-1037.02	2876.58	6295.64
23.4806	2114.62	7116.43
1091.21	3943.38	9499.4
1902.81	648.211	9509.71
-154.194	2353.1	8152.45
2356.92	3348.43	6871.43
-249.166	1709.44	7331.52
-233.179	2376.03	12009.1
1855.46	2980.24	9133.06
256.825	2257.59	6620.58
24.7089	4866.47	6733.2
-35.9834	2588.68	9562.41
1320.51	3942.11	6998.65
867.889	1367.05	10194.6
1993.58	3671.38	5353.62
59.9956	3203.73	7556.12
-184.665	3168.8	9260.55
954.277	2903.61	8054.1
1651.89	4629.76	8779.52
973.776	1615.64	8752.9
-305.401	3185.42	7393.11
-327.184	4572.84	10257.9
1467.11	3940.64	9254.86
262.145	4065.05	10366.2
815.739	3269.51	9461.78
-178.703	4464.2	7920.79
-1306.61	3765.95	5432.12
1316.44	2501.64	9243.98
1016.59	3316.26	5908.21
1279.49	2954.42	7267.94
-583.726	3521.33	5867.45
1674	2328.78	8738.79
3583.54	3940.41	7697.92
792.796	3835.32	5724.41
1347.02	2642.29	10464.9
285.922	3800.92	9394.53
2931.88	1158.65	8778.11
-1062.44	2387.41	10480.6
2690.83	4774.5	8137.82
1824.79	1216.17	10691.3
-59.2019	2320.93	9854.21
1493.77	2295.99	8609.51
589.584	5469.31	6808.61
-1388.7	2487.43	9164.83
-1197.65	3218.08	9177.28
255.266	4896.24	7791.06
-122.323	2490.07	10524.8
859.554	2302.82	7389.53
1194.03	1229.18	6290.98
110.904	2335.79	4453.07
-516.348	3996.73	7523.4
51.8258	4656.27	9285.11
-441.648	5137.15	9905.34
-585.003	3652.07	9081.31
564.489	2229.67	9654.44
-544.948	5065.97	9385.87
577.213	2272.24	10019.5
292.588	4760.5	10205.4
1855.31	3485.02	7568.57
562.881	2933.5	8408.02
1976.3	1606.07	10247.5
-1999.12	3703.84	7559.36
-1508.41	3220.54	10355.1
1304.05	3490.24	7147.65
455.793	3994.94	8044.2
1088.1	2021.51	8453.74
1490.39	4533.03	10865.1
-520.853	4710.1	10582.6
1703.29	4874.8	10928.7
312.577	3366.14	9213.5
30.5807	3194.48	6109.55
250.477	6820.47	11227.2
680.057	3218.51	8772.43
-114.395	6625.4	8580.55
-1009.19	2246.85	8059.36
-679.774	3775.46	6056.2
-975.929	3715.34	5437.45
226.831	4893.56	10235.3
-1103.19	1960.81	11583.3
-49.1143	2261.46	7153.75
233.724	3512.51	9954.18
-222.263	3303.57	6754.65
-693.222	4084.77	7552.43
-182.374	3782.4	7742.59
-70.2281	3850.73	8300.76
252.568	2187.03	8799.07
-987.169	4506.08	10499.3
-1108.95	2906	10831.4
-457.118	3215.34	7323.41
3011.28	4427.22	11854.9
-327.626	6997.77	7376.53
592.91	4501.36	8645.49
62.8796	3219.52	10414.5
188.984	2745.4	4522.06
-2.90487	5726.45	3936
485.822	3988.75	7011.06
1088.65	2683.15	3341.87
-259.329	2158.4	8769.26
1740.64	2162.85	12002.3
-275.234	6379.28	8385.61
1813.31	3831.17	10155.1
-75.3619	3188.86	5811.62
-864.052	3219.23	6791.46
126.084	5110.35	7295.88
-974.273	4671.5	6394.77
-1010.19	2145.17	7220.9
199.168	4878.53	12019.1
1106.32	3482.5	10401.3
3263.46	3974.4	5438.6
-512.863	4217.66	8215.08
-747.215	3272.3	10148.2
1132.01	3303.37	5694.13
-817.05	3337.61	6051.46
834.596	3653.62	8815.66
704.828	3503.41	8902.14
-350.051	4805.1	8213.16
267.837	2448.78	6966.35
921.585	2065.4	10729.1
1454.13	4552.35	9223.24
493.039	3946.61	9021.82
567.96	3281.73	7428.92
566.318	4083.35	4296.84
-18.6162	5418.61	10855.2
-276.234	4785.69	7626.1
-1131.74	2747.22	6195.23
638.043	4960.14	6253.71
2898.47	2624.27	7838.26
-272.094	4102.31	8974.58
1573.74	2325.36	9641.51
-624.243	4766.44	5097.05
283.293	2758.99	9619.16
-399.193	2844.49	10329.3
191.268	2419.42	6927.33
-284.611	3460.12	11929.2
-977.806	2760.79	6626.49
1516.25	3600.04	6135.15
-667.216	3096.43	4846.12
1607.67	4011.26	8870.32
-1093.03	4276.17	8603.04
482.862	3246.19	11484
-537.172	2514.85	6292.49
1006.2	3891.9	6597.37
294.016	3483.47	9997
937.123	4151.96	8842.46
-402.304	2903.11	12053.7
1788.78	1903.64	9383.99
1478.41	3988.86	8669.66
-211.485	3678.34	7442.05
107.592	5225.93	10234.6
3748.6	6420.17	12348.1
-606.917	2678.25	9832.33
1758.58	2385.18	9719.28
-96.6138	7641.69	7935.69
-1433.65	5789.55	6985.34
138.897	3249.65	9508.7
212.327	4960.38	7349.42
541.491	3915.12	8677.78
723.762	2570.03	10856
-533.687	4534.99	12290.2
274.103	4210.11	9219.8
268.134	3832.69	13586
-394.314	4813.22	10478.5
1619.48	3498.36	8568.34
-1716.85	4362.33	12966.5
1060.7	4177.88	7879.79
1078.73	5661.37	14175.3
-87.1678	4579	4972.93
1649.62	5775.84	12101.4
-117.707	3392.27	7103.83
788.063	2989.27	8388.03
664.318	3949.27	7049.34
1608.82	2867.64	8796.63
1196.18	4724.38	7835.11
818.326	3197.94	7238.97
699.343	4227.55	6510.6
2036.8	3251.59	6613.19
1724.96	5027.15	7412.07
-882.524	4031.88	9333.83
-977.868	4163.9	5924.3
1884.29	4809.5	6884.48
-804.795	1930.07	10069.5
-898.911	3191.8	6832.19
-840.924	4968.34	8255.92
-292.794	2527.34	9663.28
1239.16	4957.22	9427.35
-276.138	4725.01	5900.2
520.026	3553.91	8696.74
431.133	4482.76	8818.25
-451.812	4775.74	9673.69
1807.16	3825.69	10640.1
385.448	2664.32	7182.32
-846.285	3320.13	11442.4
874.258	5303.54	7390.9
1146	2802.95	8020.92
1176.08	1615.47	7610.26
183.154	1853.46	5505.31
610.167	3127.53	9697.05
1230.37	2696.38	5934.87
-757.254	1850.61	7817.37
-572.969	3988.86	9183.76
1377.2	3820.61	6008.04
397.847	3984.78	9341.34
-1898	1322.52	9542.86
820.072	3257.46	6292.49
-518.128	4283.47	8160.8
-707.512	3240.14	9632.98
-510.545	4271.08	6960.79
2372.06	1577.21	9393.6
1826.15	4195.51	9752.61
1793.11	5045.95	10021.1
-900.409	2554.82	9333.25
355.543	2172.94	9731.76
3037.19	3685.34	7109.09
2880.45	1898.81	7759.09
946.914	3250.56	6984.02
1280.49	3319.78	9785.36
1538.5	3197.87	9301.22
171.879	2907.53	6702.59
1249.94	2335.47	9152.1
581.311	3194.12	7293.72
-577.061	2730.97	8825.1
64.4254	3714.11	8525.75
1889.83	5357.64	9228.34
-312.232	3473.65	11042.3
-531.341	5696.19	9835.25
939.069	2785.19	8286.12
1390.12	6645.5	6924.46
470.635	2098.98	10796.6
1297.87	3955.67	10808.3
-739.977	2967.23	5713.29
37.9433	3334.55	8551.05
-1532.46	3074.64	8453.61
-274.047	2178.24	7018.2
-842.331	3829.39	9710.69
864.646	6272.56	9815.41
-1293.39	4555.91	6958.45
-923.613	3357.3	5759.06
1773.65	2050.93	10641.9
903.514	2723.25	9812.19
1633.91	1677.24	8589.02
-825.916	5484.21	4493.77
1165.05	2515.89	9456.45
2738.6	2008.62	9650.44
-90.2313	2728.99	10343
-234.262	4832.03	9171.31
2353.76	5124.01	9557.9
-175.791	2474.6	7887.82
-485.981	2142.97	5653.09
-506.474	3207.35	7060.03
1231.47	4981.66	7482.94
958.479	3196.45	9699.78
628.976	1164.23	6676.56
-149.413	3814.68	10460.2
-1579.69	2258.65	8130.83
184.899	2263.25	4483.21
-480.426	2008.5	7508.69
-196.898	3041.16	5647.92
980.869	2302.89	9462.69
269.824	3940.5	6646.51
2404.97	3537.69	7400.66
438.081	1874.06	6851.41
-624.864	3422.98	9657.74
275.4	2409.13	5409.49
1419.75	2926.73	7916.06
1094.25	4540.99	7906.88
558.424	1602.24	7416.25
-591.296	4250.51	7285.63
-827.338	4836.05	6809.97
-1117.75	3111.02	7261.05
637.243	3773.74	11279.2
-894.875	5115.7	8381.09
-657.536	4308.72	10821.6
2152.34	3745.07	8827.12
