# Supplementary material for: Controlling protein function by fine-tuning conformational flexibility
Source: eLife. 2020 Jul 22;9:e57180. doi: 10.7554/eLife.57180 (PMC7375816; doi:10.7554/eLife.57180)
Supplement: Figure 2—source data 1. [file elife-57180-fig2-data1.zip › smFRETdatasets/Aha1/atp_loSalt/o_g_x15_y317_M2.dat]

//ATP loSalt data set, trace o_g_x15_y317_M2
//<d_d>	<a_d>	<a_a>
6132.9	534.233	7602.59
4544.82	249.579	3115.97
10368.7	262.803	4520.95
6989.75	2028.08	1605.01
7364.43	-633.743	3045.44
6028.7	826.923	6464.53
4242.07	446.022	9166.87
8445.58	-512.913	12927.5
7184.07	-1339.2	5348.21
7149.38	2759.38	4932.8
5006.21	374.899	3232.54
4722.22	978.329	4138.06
5344.85	-763.891	3294.51
3140.51	94.7079	2444.49
4485.15	928.007	6659.15
2952.34	929.957	4579.46
4803.01	2438.66	3369.11
5051.43	2071.02	2796.76
4555.81	3058.04	6746.03
5363.12	-88.9551	6300.61
5035.32	1673.47	5536.17
3429.89	1682.64	6430.36
2603.76	1744.74	6246.75
7562.86	632.577	3286.17
3813.56	4197.82	5342.74
5626.62	1615.62	4457.72
4457.06	1200.85	7757.94
4229.46	2335.41	3959.23
3685.92	78.9433	4776.24
2888.06	1893.08	4739.17
2483.65	3169.48	4288.27
1793.85	4621.3	4370.21
5469.3	-408.832	9840.37
5927.67	2123.58	3883.05
6589.56	1646.62	4676
3619.26	507.388	3060.61
2563.12	2579.81	6455.13
4793.7	687.09	4322.24
3980.78	994.178	6209.66
7068.48	803.372	4293.31
6145.46	2418.21	4392.16
3867.4	2457	9598.47
1863.17	1636.82	5116.42
3727.48	-181.936	8116.78
238.753	5383.57	7204.63
975.763	5309.34	5472.54
773.656	7482.35	4932.97
2685.54	4124.94	6886.15
2001.17	4301.68	5874.52
799.993	2725.43	4424.22
1458.02	4981.91	6913.56
4656.5	1650.54	4460.43
5122.37	-111.728	5052.69
7013.44	1007.84	6415.72
5238.38	1602.75	5206.57
4729.15	1214.7	4673.14
4255.33	2607.42	1986.91
4429.23	1704.77	6640.97
4130.91	301.607	4439.4
4833.88	4083.5	3467.34
3098.42	3565.38	4495.51
3773.83	187.38	5840.55
4653.88	2232.93	3962.28
5336.72	1654.44	4837.84
7085.05	-837.411	8554.38
3354.1	1808.01	3965.75
5832	1647	5853.27
7966.46	-1102.5	3875.57
6511.28	1756.08	5528.4
5317.55	197.146	3889.38
5486.3	1037.37	4715.48
3513.48	647.909	5165.41
4661.32	2112.57	3746.92
3798.35	2266.47	5697.95
7276.55	-846.754	4667.71
5909.62	-538.09	7009.57
3150.6	696.109	5333.83
6294.35	2628.34	5123.3
5473.74	239.824	4367.75
4122.49	1418.26	8187.58
6876.91	658.014	4240.85
3997.98	2735.94	8059.47
9395.5	-792.165	4152.96
7018.75	302.233	6172.6
4378.86	-276.334	3909.84
2790.37	1643.92	1630.9
5599.33	291.057	7922.28
4788.22	-280.975	4694.69
8861.83	1105.26	8742.64
7134.72	-674.258	5694.92
9557.72	-574.124	4172.41
3381.14	1803.74	1173.16
4721.67	1624.54	4013.32
7589.48	1308.7	4171.71
6331.18	1524.84	4744.8
6405.17	1623.36	5829.32
6530.35	347.033	8275.58
3383.84	1017.22	6137.62
5529.3	1450.06	4168
4780.15	-542.971	6545.72
7638.22	446.84	5395.48
3870.51	1146.33	3570.6
5235.28	1293.13	6383.52
3660.23	916.479	3468.09
1524.05	3169.66	6400.37
5897.05	274.836	4643.6
8881.21	1084.04	3721.23
3093.39	-1069.57	4272.83
6299.33	1911.67	5811.46
8323.88	-1955.45	6853.47
7596.34	-118.291	6385.55
749.036	555.195	2253.74
9536.84	-160.787	6306.07
5913.5	-25.9667	4064.3
5417.09	-263.707	4086.11
3819.39	1390.84	5242.12
5401.58	1443.97	7277.57
5829.84	699.648	4019.46
4218.83	83.8914	5721.27
6687.71	1662.18	3591.6
7531.47	419.465	3243.55
