# Supplementary material for: Controlling protein function by fine-tuning conformational flexibility
Source: eLife. 2020 Jul 22;9:e57180. doi: 10.7554/eLife.57180 (PMC7375816; doi:10.7554/eLife.57180)
Supplement: Figure 2—source data 1. [file elife-57180-fig2-data1.zip › smFRETdatasets/Aha1/atp_loSalt/o_g_x161_y153_M5.dat]

//ATP loSalt data set, trace o_g_x161_y153_M5
//<d_d>	<a_d>	<a_a>
4707.14	832.973	6440.84
6881.89	68.4731	6655.87
5616.86	1457	7278.11
4532.65	1090.89	9534.13
3572.09	154.238	9264.03
4266.69	2559.33	7433.03
4065.77	-19.556	8748.18
3950.02	103.988	7882.26
7055.18	1311.92	4717.13
5185.32	220.779	8300.25
3473.51	-1121.91	8663.19
6283.11	2020.14	6966.87
6785.11	1330.08	6498.04
3758.71	1209.28	7028.5
4182.78	1155.98	8063.93
5146.42	1693.89	10302.4
6477.26	570.366	11343.7
6354.22	1275.35	9409.99
4699.98	1694.84	8417.32
5097.69	-90.3822	6942.59
4085.37	728.765	5412.57
1544.86	165.944	8783.78
4919.33	2160.78	8105.04
6350.95	-63.7338	4753.62
4114.48	243.401	9633.27
5453.55	2636.78	6105.39
4287.11	671.869	8758.94
6602.33	4699.74	6459.04
3590.38	567.081	5860.17
6164.67	725.833	8257.81
-188.191	-403.015	5417.49
6488.73	-308.378	6638.74
1077.59	2271.66	4870.83
4711.04	-1271.25	8290.61
3947.85	84.1877	10068.4
7055.37	709.017	9535.75
4485.59	1802.03	8294.68
5358.66	1569.56	5429.54
4694.99	2311.51	7311.5
5843.04	1569.36	6964.18
4881.81	834.995	5939.74
4926.48	-330.552	9199.56
4684.98	130.342	4329.98
2576.6	155.43	8483.1
5689.63	1612.29	10242.2
6031.69	2345.5	5712.81
4529.58	1416.59	6064.82
5647.52	-282.502	8298.38
5185.03	347.731	8497.15
7349.31	668.642	9754.5
6841.41	904.851	8113.34
4093.34	-111.337	6819.87
7377.6	1301.71	11885.4
6203.87	1996.87	5272.95
6338.8	1413.21	5347.93
7539.87	1542.36	7897.39
3362.91	-111.364	3457.41
6551.26	141.646	5937.63
4701.05	1540	3433.33
6809.04	1818.03	4968.69
5763.34	-58.0759	4134.48
7623.29	1018.06	6393.39
6076.8	304.967	4533.67
5833.83	1484.75	7211.72
6637.53	466.181	5386.9
6313.68	427.204	8701.07
5078.46	-516.897	3996.47
6408.33	1715.98	6013.76
6971.53	891.473	5878.18
9940.92	145.249	8250.87
7562.79	1462.49	9926.02
3811.57	2115.03	10339.8
3430.58	-746.33	6589.11
7263.93	947.804	4753.73
7497.66	-427.397	7745.91
5144.83	-5.70592	8534.43
4629.33	315.297	5597.62
5661.53	1635.93	6325.02
7232.08	-124.76	4775.96
6827.36	-115.428	9775.24
4475.46	532.188	8576.42
5840.91	778.198	6638.05
6605.92	842.476	9223.9
4759.74	384.666	8578.83
3749.28	468.858	9147.88
9246.83	740.391	7979.87
7050.74	832.349	9461.64
4819.67	114.479	10759.8
6338.75	-738.553	9429.95
6225.79	2019.73	9090.8
4824.24	892.771	6031.37
3902.18	2278.52	6302.87
5222.48	-175.533	5149.55
5927.69	841.554	8048.45
5421.21	558.572	8810.52
4333.61	471.874	6831.8
6852.54	676.426	7100.35
4078.4	303.315	7581.41
3593.78	-880.707	9592.24
4796.46	1429.5	8650.61
6413.25	170.912	9800.86
5634.69	18.7952	7538.2
9229.72	430.664	8415.94
3597.78	394.176	8845.59
3213.68	2260.24	7775.34
3415.73	-257.206	11656.6
4123.04	174.051	9463.7
6047.87	1247.52	6744.54
5923.59	1940.6	6163.83
7542.65	1221.17	5305.52
4658.86	1316.92	7697.61
7728.18	761.425	6130.29
3594.74	-356.507	5867.49
6108.93	1423.05	11886.5
3106.47	1689.67	9417.92
5094.09	1391.45	7438.62
5117.16	-797.37	9884.73
5276.73	-836.915	5897.21
3788.85	1021.08	6642.59
5380.46	1356.95	7678.89
2213.29	1140.33	8850.99
3312.27	117.545	6168.81
4331.74	-333.407	6931.02
6149.37	-218.982	6661.46
5535.58	1656.55	11375.6
3535	1428.01	6710.96
7147.99	560.542	7770.43
4934.88	-52.986	8047.4
8443.83	248.762	8739.28
7400.27	-241.047	8415.21
5044.69	1208.95	4513.23
6745	-92.8966	7224.44
5723.67	1013.87	8006.51
4060.57	608.352	4892.97
6238.79	778.999	6548.87
3000.73	425.749	10254
2519.13	618.203	6217.56
3902.15	162.96	6745.34
9147.41	450.581	8727.31
3229.49	2420.06	4782.02
5891.95	-1054.69	5763.44
2928.45	856.953	6736.68
8772.18	-116.287	6565.37
3626.6	1363.44	6694.53
833.278	493.125	8440.53
3633.75	2115.24	1242.24
999.548	125.683	9582.29
5697.23	592.36	8190.3
8903.78	159.149	9042.12
2905.31	2120.42	6974.77
7436.6	621.096	7413.37
3384.73	1597.69	-391.393
4866.01	1835.66	11011.3
5373.93	1073.09	6226.89
6434.22	1381.57	7432.14
5954.97	1518.98	7781.49
4189.59	1511.86	5238.05
329.682	458.097	4597.1
592.393	-476.303	9421.52
-974.28	1133.43	634.813
3909.53	421.177	1329.47
5531.51	1819.14	6600.67
4476.4	1178.39	9823.86
4241.33	693.525	7127.29
2943.24	95.2515	7365.44
6530.73	-313.727	7909.76
4496.43	282.812	7419.98
3217.25	498.63	6967.2
4634.52	-193.473	6171.12
3675.68	-373.281	6592.9
5474.48	-1013.65	8354.42
2051.69	-404.516	5065.83
6466.47	68.1637	2787.03
4779.31	230.541	5257.18
5616.48	-181.877	9315.83
5223.91	585.643	4881.71
3724.66	-700.367	7133.51
5211.62	2161.27	5330.28
4703.19	1586.24	5493.65
6107.75	51.2346	7651.04
2192.72	-76.7628	4899.07
5260.41	2003.31	8179.19
2107.13	1850.61	6246.39
6911.9	816.021	4596.22
5553.78	49.2799	8598.35
3883.58	954.535	8876.7
3254.74	1370.62	7745.09
3977.19	784.896	7388.05
5596.78	1463.23	6969.56
4099.56	-243.953	5515.44
6252.66	699.831	6610.12
5876.21	589.158	9274.98
7080.72	694.963	6914.11
2453.8	686.764	7151.47
3421.72	874.475	8374.31
6403.45	1068.93	8753.78
2828.92	1653.09	5201.71
8514.13	-339.107	8188.85
3835.25	359.171	4439.57
5499.31	-703.284	9994.84
5509.02	601.782	8122.87
6020.62	441.05	7612.12
7258.1	458.901	6621.67
4864.65	-58.4162	6690.36
3475.1	-1274.28	5169.18
4799.02	161.942	7247.19
4816.36	-684.363	7177.39
5580.55	802.041	9171.54
5666.71	1628.22	6891.08
7343.12	682.86	5964.46
8034.97	2217.89	9234.61
7731.08	451.548	9693.17
4367.28	337.462	6011.2
7697.83	641.371	6420.37
4783.05	263.823	9469.96
5238.98	-4.19925	8843.27
5776.49	530.028	6644.39
7457.85	387.706	5301.84
5710.94	1145.28	6871.62
4551.01	69.9837	5400.18
6277.01	-38.3669	7495.77
5656.57	518.65	7111.93
3208.62	1034.48	5804.04
6523.33	1652.38	5170.02
5498.07	199.835	7573.46
6175.87	611.709	8315.08
5438.61	78.2361	7477.44
7525.73	-470.593	9306.88
7596.74	311.323	10829.7
7765.4	345.888	5110.13
3338.72	-88.1865	6924.45
6615.65	1028.51	7689.34
5849.77	-337.448	10612.1
4259.07	1901.54	6900.85
4796.16	2012.68	8133.02
5506.19	853.809	6341.9
5431.09	1322.31	6943.68
6431.17	-751.06	7507.8
7841.86	-353.453	7662.37
3824.2	1480.39	8894.68
6111.34	380.16	5783.43
5768.12	1882.53	4555.69
4751.48	1515.51	6973.13
5846.65	-513.867	8154.29
5989.77	996.242	11383
5947.53	70.9655	6519.3
4504.83	363.056	4785.36
4180.83	1397.37	8222.3
3723.81	1901.33	6189.13
5545.34	495.736	6418.88
5231.5	624.737	4528.56
3565.46	1767.66	7190.44
4578.63	2920.57	7707.18
6200.49	335.037	7759.16
8019.21	72.8699	7532.59
4626.67	1420.86	6769.2
1862.19	-99.4862	8594.99
2911.46	903.235	9984.4
3633.66	2321.74	11334.2
6619.29	2256.4	5930.51
3398.45	2463.79	6456.03
5621.52	2042.04	8380.98
6058.12	-1204.7	5388.36
4905.75	101.639	7351.19
3593.58	-888.198	8225.24
4515.19	246.664	5069.22
4203.59	1715.04	7247.97
6260.14	465.143	8823.12
6333.59	1691.13	4482.32
6705.41	480.245	11292.5
5608.86	1190.41	8854.7
4045.99	956.707	9097.77
7932.74	-2.51676	5949.83
5101.87	963.119	7599.51
4531.89	-848.552	4887.96
4001.07	738.783	6860.89
5170.42	633.879	7306.18
3583.62	47.8457	10550.4
3824.48	1699.23	10293.4
8827.23	-493.958	8330.45
7655.27	1018.7	6954.54
8358.57	414.484	7275
8903.46	188.145	3751.23
5118.07	1563.08	7363.72
10245.6	298.464	10552.3
4606.56	-126.115	7954.61
5210.62	263.782	3868.99
4269.33	797.602	9501.91
4094.84	1456.93	8822.45
4237.38	671.591	10986.5
4006.66	2007.25	7973.31
5488.96	1289.7	7517.44
2556.91	1000.57	3417.95
3449.86	348.109	6077.93
2645.94	1908.44	5331.98
5379.71	634.228	3617.61
2977.81	1461.67	1638.75
7155.84	1485.28	11495.4
7802.04	2332.31	3703.03
4301.85	866.672	4970.11
3227.45	653.621	6230.54
6386.09	78.8589	7921.68
3707.73	1412.98	8681.63
4027.45	2240.99	8727.59
4066.49	-157.094	5135.54
1438.66	4552.38	8242.43
6416.97	1914.31	7481.06
8587.67	-965.368	9442.15
5733.76	741.796	6735.75
4970.41	1268.03	8877.64
5844.48	-277.083	6024.73
4886.66	-80.9965	4850.57
8797.6	174.848	5664.31
4125.48	1314.84	7028.93
8025	931.853	7260.2
5336.89	1107.24	6691.74
3550.4	324.566	5756.63
7366.39	6.74945	7191.57
6566.56	-993.785	8678.76
5799.04	278.971	12621.1
8887.66	413.263	8472.38
6382.49	-479.203	10103.6
4287.83	356.729	7843.71
3174.9	2523.09	5197.74
7167.53	-69.0299	5619.73
7418.03	768.316	10300.6
4282.78	785.463	7429.31
5088.43	287.226	7189.16
6746.3	1103.08	9574.22
5713.61	-60.8904	3288.27
7456.51	522.65	6723.19
9227.42	432.266	5012.1
5242.49	-106.479	7666.77
5135.84	1288.22	8822.72
1939.85	1576.85	4299.5
1018.21	2989.46	5984.89
5185.18	3307.17	8279.98
5133.19	1130.33	8094.18
7348.58	1398.51	4781.69
3289.08	3802.81	7970.08
3927.22	2189.5	4070.08
5014.64	1383.73	10054.9
7370.57	1838.86	9075.4
5101.54	3649.87	7118.76
5155.6	4301.2	8250.25
400.159	5111.18	6746.23
4763.06	1018.89	7760.79
7217.95	97.4819	6183.93
6093.29	1286.09	6913.52
5316.88	746.006	9462.66
3638.53	2827.59	8769.32
