# Supplementary material for: Controlling protein function by fine-tuning conformational flexibility
Source: eLife. 2020 Jul 22;9:e57180. doi: 10.7554/eLife.57180 (PMC7375816; doi:10.7554/eLife.57180)
Supplement: Figure 2—source data 1. [file elife-57180-fig2-data1.zip › smFRETdatasets/Aha1/atp_loSalt/o_g_x164_y241_M4.dat]

//ATP loSalt data set, trace o_g_x164_y241_M4
//<d_d>	<a_d>	<a_a>
9666.62	379.465	10508.8
8596.59	3337.4	11138.2
9372.43	176.013	10268.1
5204.61	179.29	13026.4
10381.5	1539.29	12371.9
6230.48	1290	9861.64
10414	850.107	8160.38
8457.81	1801.26	12236.2
8467.99	2276.82	9075.85
9181.48	1790.24	11418.7
8647.76	1675.75	10024.2
10089.3	941.75	9230.62
7065.79	1686.59	9923.89
8353.44	-140.862	9356.95
10746.3	174.764	8160.59
9693.19	976.16	12391.7
6734.21	494.023	8696.39
12235.9	-429.783	10853.8
10224.9	617.551	6518.71
8034.55	2228.06	11844
10120.9	993.821	10397.8
7133.9	1364.97	7317.93
9424.6	2352.16	7361.12
7988.5	1174.95	12692.2
8205.27	1462.27	7839.82
12052.4	917.339	6809.78
8804	2132.61	9957.51
11195.2	1978.85	10608.7
8890.08	2147.92	10609.9
12827.5	1167.32	6715.68
7458.47	1225.73	8621.48
8000.43	148.476	10833.5
5154.27	1388.85	7406.68
6149.61	2064.63	9459.18
11052.3	123.67	12660.1
11305.5	830.926	10297.6
5573.92	848.492	12628.2
8797.28	-447.696	8431.53
8666.79	1469.16	9700.64
8649.01	1572.3	9799.37
8465.59	-1003.69	11269.2
12296.4	1051.86	9032.73
10433.5	821.339	9846.53
8232.9	1154.67	11847.5
9086.09	1518.26	9789.35
12460.1	474.518	7294.5
13305.2	-43.5795	10431.2
8661.2	1275.85	8403.53
9858.18	-136.895	8839.02
7095.38	1560.88	8374.74
7501.48	1115.11	10945.6
10061.3	2103.91	8243.97
7790.6	134.125	12746.3
3330.06	1589.73	7670.65
5456.8	797.851	9288.78
9752.17	2601.48	9891.56
10111	676.843	6379.34
5944.23	2280.63	10621.2
7933.94	2323.12	8255.93
5466.6	-44.3723	11838.1
7723.58	-104.297	6011.39
3097.18	2907.76	5572.79
73.1885	7472.07	9418.65
3016.96	8388.68	7831.59
8590.05	1179.61	9766.13
8332.36	-258.237	9760.78
7558.56	1283.15	10975.6
5892.17	1097.33	9753.45
14078.2	377.608	11225.6
9028.78	1751.91	7976.04
6719.23	1979.25	11868.9
7857.56	894.714	13107.6
5764.87	745.698	5408.46
