# Supplementary material for: Controlling protein function by fine-tuning conformational flexibility
Source: eLife. 2020 Jul 22;9:e57180. doi: 10.7554/eLife.57180 (PMC7375816; doi:10.7554/eLife.57180)
Supplement: Figure 2—source data 1. [file elife-57180-fig2-data1.zip › smFRETdatasets/Aha1/atp_loSalt/o_g_x164_y328_M1.dat]

//ATP loSalt data set, trace o_g_x164_y328_M1
//<d_d>	<a_d>	<a_a>
4783.52	4453.23	6833.5
2871.89	3622.16	4942.14
4439.99	2147.9	11124.8
2438.34	5329.36	3981.77
1127.4	2495.71	9037.87
2057.43	2051.55	5547.85
5280.06	1810.22	6727.05
5134.53	-114.434	7845.54
6619.44	2107.23	4539.04
4870.97	1452.01	7166.42
6110.36	-812.521	8329.14
6324.6	2159.64	6939.89
9693.37	-401.239	6867.98
4579.31	558.932	8617.19
6392.29	315.506	8899.35
9491.1	1166.26	8911.74
4843.92	153.329	6852.56
9989.89	-1477.4	11368.3
7737.07	838.232	4425.33
3832.85	1398.25	6898.09
3581.5	-111.157	3406.12
10916	227.123	4762.29
5039.98	1926.14	6490.42
11484.5	-114.279	6341.09
3979.97	702.608	7505.15
8747.71	326.49	3180.94
2014.84	1101.61	4820.61
4249.6	904.775	4628.85
7156.07	-398.191	8173.41
6172.71	85.1773	5182.27
4803.97	-420.322	5002.87
7850.7	665.602	6699.99
5258.78	759.681	8389.98
3523.5	-218.821	6440.02
6868.54	-745.224	10207.2
8456.24	32.2917	9392.61
6687.39	-1028.17	5765.78
7232.31	196.64	6692.98
4372.82	691.677	5046.34
5359.49	309.51	8669.29
5920.9	8.30344	5459.26
5291.02	1058.5	8772.32
6924.5	289.398	6008.62
2650.52	1612.83	4680.77
3806.57	634.941	6595.39
7083.78	1892.7	8820.81
5101.08	170.513	5913.14
2008.24	-76.4292	8849.12
7937.24	1675.88	10086.7
5617.2	42.0481	9875.52
5549.93	-212.358	7248.5
7907.21	-650.379	5029.25
6541.26	848.466	5894.94
6467.83	-558.872	9869.38
5532.1	1222.63	10691.5
8097.43	-577.51	7240.53
6478.88	-63.1634	6580.01
5578.5	1269.02	3382.75
7680.33	48.2954	7894.67
7946.78	263.413	6297.47
6715.82	-338.308	7685.88
7442.86	1863.06	8322.77
5434.55	2375.82	5576.66
7650.98	-1104.76	8272.65
6669.67	9.09153	5557.1
6704.92	-611.246	7328.42
9524.2	-182.937	5056.13
9101.19	260.78	11395.9
4732.35	251.134	5735.93
4710.87	2273.93	6796.82
5871.32	2453.61	7913.34
3977.24	549.336	4592.42
8891.14	-694.75	5994.03
6971.78	1435.68	10476.2
6527.31	1309.07	6489.2
6265.45	1172.93	9920.88
2728.21	-1438.48	7929.58
6791.45	-243.844	4884.6
4043.28	1112.95	4729.31
7981.51	-352.056	3183.42
9681.63	425.604	5043.1
6522.81	2357.91	8132.47
2198.14	2018.59	8068.91
3850.23	273.477	8937.22
6315.92	-396.487	7469.5
6075.42	864.044	8521.65
3649.25	550.393	9058.97
3403.27	-387.835	4122.95
6252.22	3096.54	3216.45
4868.25	779.48	6434.62
7161.24	613.007	4239.5
6221.12	1749.85	5964.04
6797.23	-1048.01	5025.08
3684.95	625.515	5488.76
4555.07	1555.06	4548.55
5875.19	1642.43	5105.48
6278.62	1616.2	7424.4
3226.76	641.166	1192.78
5255.98	1285.1	6350.97
5630.97	1340.7	3879.39
8038.46	-845.597	6351.38
4888.3	582.363	7373.32
7171.51	-183.171	8482.11
7553.07	492.644	8704.06
2649.68	172.067	11798.4
7769.57	-49.7035	8232.92
6684.72	1015.56	7527.75
6012.85	530.924	7683.84
6224.4	-109.873	7277.55
5874.57	622.063	6222.09
6952.64	-318.881	7912.6
4648.17	1457.95	5351.57
4408.3	435.559	7283.38
4764.15	-321.915	6259.33
8159.55	-945.555	6379.14
5114.17	904.422	7885.11
5898.07	-438.935	6009.35
6490.5	1437.48	8927.22
2247.33	1234.81	9497.52
8773.4	1529.37	7517.9
7381.4	-385.024	6781.27
4442.29	1238.54	4137.11
6695.68	-1245.97	6378.35
3438.82	-605.094	5572.55
6773.24	140.305	8010.05
2836.76	714.416	6659.76
7235.18	312.366	4227.34
7090.26	451.933	9550.43
6684.33	143.742	7029.45
4397.03	-279.436	7218.78
7268.73	-371.371	7905.49
8988.78	-124.235	7607.93
7587.78	-675.288	7823.87
10259.4	-503.791	7177.66
7614.07	-33.1001	4896.83
3517.73	1733.19	6121.56
3203.96	373.566	5230.73
7122.13	586.953	7004.78
6876.08	-192.59	7605.47
