# Supplementary material for: Controlling protein function by fine-tuning conformational flexibility
Source: eLife. 2020 Jul 22;9:e57180. doi: 10.7554/eLife.57180 (PMC7375816; doi:10.7554/eLife.57180)
Supplement: Figure 2—source data 1. [file elife-57180-fig2-data1.zip › smFRETdatasets/Aha1/atp_loSalt/o_g_x164_y333_M0.dat]

//ATP loSalt data set, trace o_g_x164_y333_M0
//<d_d>	<a_d>	<a_a>
3879.57	2403.6	5174.64
1830.7	525.254	7669.56
5872.69	1932.23	5119.88
3387.03	204.233	9419.32
1108.9	2492.65	5409.24
2582.85	627.692	8619.16
1808.25	371.288	6490.75
3962.78	-399.038	5871.62
3250.54	1418.78	5766.4
4446.2	462.506	6478.54
1699.2	828.364	5723.14
7219.63	1630.52	6397.54
5909.92	-273.782	6274.4
3019.44	-157.048	8744.58
3452.82	1858.1	4612.88
5360.38	-882.517	10783.8
4783.4	1180.63	6146.42
6304.64	603.851	6282.91
5165.79	1129.36	5513.96
3753.63	-155.106	5656.24
3009.67	1740.06	3910.24
6505.08	762.254	6792.41
6476.36	-714.896	4667.88
5282.3	-157.55	6494.02
5745.14	828.081	6330.1
6663.1	-279.244	6500.3
2023.44	1148.54	7391.59
5441.83	-277.949	5872.65
4058.21	30.1172	6654.75
3610.91	-65.3461	2866.29
4076.2	3489.98	5987.25
4455.07	-347.135	7288.25
1342.28	388.883	6674.82
3858.5	1726.21	7316.41
7900.66	-852.111	3361.32
3759.77	672.224	7522.01
1785.89	580.197	4702.61
4606.21	-716.464	4739.73
5543.18	1179.16	5468.2
6601.5	-173.81	4105
542.827	912.062	3767.75
6928.81	223.63	6578.32
6268.13	678.401	4855.52
5443.3	-592.262	7409.86
2307.28	1230.12	8657.73
3250.22	892.744	6071.13
4235.66	-1023.99	5986.99
5515.84	243.458	5061.3
4222.77	-343.037	2812.57
3827.41	870.069	4191.72
3775.77	-273.94	7689
5965.4	171.803	4501.19
4408.7	-654.615	7487.84
3744.59	-582.649	6445.82
3885.32	764.03	6783.38
5701.59	1919.36	9794.71
5020.35	735.216	6629.32
2380.29	1687.81	3674.4
346.184	1696.25	3051.15
2516.36	1705.33	7589.48
5890.45	365.21	6263.15
6632.75	1006.16	5657.3
7846.48	389.723	6101.03
4205.61	-10.3392	6381.34
7425.24	-615.805	4193.37
4765.89	869.736	5257.21
2511.86	-278.957	1756.74
3093.79	1719.91	4429.41
3509.01	734.857	5566.07
874.483	-373.137	8958.56
2662.59	1105.53	8554.9
7840.5	353.255	3600.65
5316.85	2.94235	4648.15
4958.12	-1420.37	9785.34
2691.75	1896.59	8052.1
3161.27	233.259	6542.01
496.232	2520.88	3383.16
4419.56	2816.17	7096.17
4375.36	5048.3	6944.7
2426.79	2926.26	4281.19
2117.6	977.65	4748.2
2424.55	3054.96	7743.82
2109.4	1876.48	4654.35
2045.62	2002.94	3164.81
4091.02	-333.207	3214.47
3068.74	427.28	4923.44
4017.58	1571.65	5327.32
2565.9	373.396	8703.16
4704.76	775.336	5664.08
1806.79	144.53	6317.3
3579.09	1100.63	7794.12
594.577	-348.473	5814.29
1540.98	1078.76	9589.26
2529.92	3552.56	7625.36
1159.09	333.65	2850.12
1978.52	927.416	7370.44
1373.86	-116.505	5660.61
1270.06	466.277	7008.39
864.381	1521.92	6453.87
5033.73	-388.548	10886.3
1500.57	-26.9876	5818.2
2121.15	108.956	3502
4095.6	-292.92	7218.03
4020.19	1654.33	6950.64
648.556	-656.454	8011.26
1376.58	1220.9	6601.63
2777.05	1686.81	3222.54
2283.13	1204.53	8601.24
3786.32	990.576	5293.67
1605.7	1748.31	8188.38
2339.82	2951.75	6756.35
4705.4	1297.57	5122.57
1709	1646.18	6228.36
928.703	2408.5	4972.58
4588.1	345.956	7146.56
3303.19	2014.62	2978.93
1220.21	1960.66	11556.6
5828.26	1967.99	2318.28
2712.11	-397.65	1866.39
3197.08	234.809	6540.35
3209.43	978.227	5022.47
3552.35	961.995	4444.87
687.81	-778.897	9249.38
1537.7	1157.57	6476.72
3030.77	247.503	3197.07
-249.217	-617.466	4361.22
2235.33	975.151	11307.3
2269.23	1055.83	4534.8
2461.58	1150.85	4706.33
3030.94	-859.393	7115.9
4167.36	103.231	4069.51
687.051	1603.63	5719.17
-940.438	4324.03	2134.52
-85.5972	3484.03	5506.34
2172.06	1378.06	6266.38
737.297	2962.7	4965.45
193.652	4256.49	7157.79
1606.54	3029.25	4837.07
1004.44	519.747	6286.04
888.317	2165.73	4912.5
45.2821	548.631	4191.14
1289.23	2959.27	7234.84
146.567	3333.59	6709.4
3424.66	1352	5798.8
636.212	895.767	3261.54
1345.28	5213.06	4202.93
-1636.5	3377.69	5977.22
392.704	4274.06	8700.74
-974.683	5139.88	4731.97
732.55	2925.9	6319.92
3227.3	4946.13	1357.76
2433.36	3653.62	4376.17
939.156	2965.46	4858.26
1910.72	4806.89	5078.09
696.463	5736.14	9450.73
3220.3	4601.54	8121.45
1437.45	5717.97	6392.25
273.789	3999.67	6382.92
1612.07	758.4	5638.33
-418.184	3324.36	5976.72
-592.519	3294.55	6149.54
-522.809	3133.88	4953.01
740.057	5299	4088.59
2484.43	5770.98	7537.85
570.123	5066.05	4125.85
116.504	4133.99	3212.2
-485.459	4241.94	6750.12
-174.262	3306.09	4266.55
103.884	4160.96	4916.59
2125.76	4468.65	7705.88
2630.71	4706.59	5482.29
561.471	5155.47	3812.63
218.962	4589.44	6203.05
571.276	1723.23	7411.99
3055.48	3854.51	6812.94
-178.409	4383.05	2531.64
1892.3	5867.05	6176.25
649.101	4418.7	10678.2
475.621	1358.72	4065.28
2350.59	4242.3	6406.42
976.258	2814.95	5911.22
2999.18	3777.02	3364.22
1409.82	2538.26	5721.45
-1.50006	3556.16	6472.71
108.748	956.378	4796.23
885.419	4079.74	5691.12
-1790.68	1803.1	4732.52
1161.98	3075.23	6336.28
33.6279	4067.76	6412.17
3652.1	3146.41	6608.99
29.619	5084.6	4870.49
592.618	2930.44	6603.18
-200.034	2229.83	3786.35
2945.88	3573.5	6521.27
1499.68	5602.74	6574.14
1698.39	3153.11	4262.48
-537.478	2279.25	8300.08
-589.063	3914.08	9469.73
1440.46	2509.99	5106.89
454.5	6320.91	6451.03
1129.29	2895.85	7067.93
3330.41	5213.11	6737.27
