# Supplementary material for: Controlling protein function by fine-tuning conformational flexibility
Source: eLife. 2020 Jul 22;9:e57180. doi: 10.7554/eLife.57180 (PMC7375816; doi:10.7554/eLife.57180)
Supplement: Figure 2—source data 1. [file elife-57180-fig2-data1.zip › smFRETdatasets/Aha1/atp_loSalt/o_g_x165_y92_M6.dat]

//ATP loSalt data set, trace o_g_x165_y92_M6
//<d_d>	<a_d>	<a_a>
5250.91	6768.12	4002.55
3298.41	2581.33	5087.33
3053.41	5758.91	7970.69
1183.97	6374.05	3210.87
1802.4	6739.88	5550.66
2178.09	5199.54	4263.22
2222.54	3194.87	7354.99
2251.41	4382.27	7586.19
5615.39	8199.24	4040.13
4979.19	4951.06	8338.21
3059.27	4720.34	4178.87
3199.13	4776.34	5818.88
2443.1	3472.42	5886.37
1522.64	6073.13	6014.39
4221.38	6478.49	8063.24
3556.44	3848.47	5230.85
5714.17	6369.85	5178.61
2253.51	5622.3	6649.08
2523.16	5355.27	4390.61
3225.09	7089.03	5919.38
1325.76	4672.08	8231.75
4608.07	5250.11	5582.64
1867.08	5356.42	4650.07
2095.84	6462.02	6760.14
5423.25	5223.8	6219.21
942.305	4599	6592.97
1250.26	3843.15	5074.9
2025.33	4840.37	5572.35
1326.89	3213.56	4958
2822.64	7635.15	7861.02
3102.63	5922.81	2941.72
1901.3	5260.96	3840.96
1866.91	6232.91	4808.72
3412.19	6277.51	5686.93
3458.4	5348.62	5226.6
618.626	4119.73	9150.86
229.446	4375.27	5676.02
1884.85	8648.68	2179.2
3191.03	5058.22	5230.22
2147.94	5092.65	5157.61
4415.32	5728.49	3454.76
2722.71	4494.47	4171.48
3691.3	7903.12	2814.63
4154.5	7987.6	4045.49
1140.17	5694.89	6548.6
2811.16	4819.32	2839.85
3018.52	3604.72	5733.61
3658.47	6272.93	3566.3
5087.28	5819.21	3753.97
-20.3139	5485.22	5667.24
2366.22	8393.51	5338.72
2682.04	4671.73	5512.94
4129.9	6266.26	4572.17
-31.6295	3904.32	3925.61
4124.24	5773.45	9109.06
1999.99	4769.8	1974.26
700.495	4536.38	4762.68
1309.61	6330.8	3639.68
5372.82	4472.85	5435.1
2538.55	7682.28	4971.47
3802.38	6636.32	4218.54
749.74	5951.1	2848
1391.74	4872.43	4135.96
5941.09	5642.62	6801.19
1845.06	6109.36	6256.34
801.766	6501.86	5928.61
3129.63	4951.04	2408.52
2592.06	5814.05	3439.16
4237.24	6881.54	4037.7
1451.81	4979.84	4710.62
3338.65	6204.77	5822.83
5258.71	4378.81	6981.95
3064.55	3909.41	5716.15
3600.32	3284.53	6041.2
3336.05	9176.41	6942.35
4308.72	6026.01	6949.03
3232.33	7028.31	6107.51
899.001	5535.63	2392.58
4850.46	6146.1	5679.97
2076.33	3943.37	5000.76
5826.7	4323.56	3089.81
2824.14	5744.79	2668.17
792.831	6757.02	3384.39
4128.01	5833.7	3951.27
2971.57	6364.53	2041.73
4837.2	5558.41	6179.74
4764.3	5963.39	4178.11
728.109	4175.45	5952.25
2504.31	6428.97	5899.72
1896.84	5364.84	4177.99
3358.79	4751.01	3192.48
5429.12	4554.69	6947.03
2832.06	4503.19	4462.13
1781.09	7599.53	3745.98
4600.11	6371.27	8580.99
2186.42	4715.35	3946.71
3345.15	3208.09	1892.24
4229.98	3911.71	6440.85
1723.3	5389	6783.56
3204.87	5629.82	3427.02
2625.77	7766.75	5192.63
3265.53	5281.46	8958.98
