# Supplementary material for: Controlling protein function by fine-tuning conformational flexibility
Source: eLife. 2020 Jul 22;9:e57180. doi: 10.7554/eLife.57180 (PMC7375816; doi:10.7554/eLife.57180)
Supplement: Figure 2—source data 1. [file elife-57180-fig2-data1.zip › smFRETdatasets/Aha1/atp_loSalt/o_g_x167_y192_M5.dat]

//ATP loSalt data set, trace o_g_x167_y192_M5
//<d_d>	<a_d>	<a_a>
2380.59	190.499	6491.05
8050.06	1243.68	9025.77
6295.48	437.827	9813.05
5104.65	1268.16	8491.32
6788.88	-432.647	10463.4
8823.52	2046.7	9108.4
5307.44	480.598	7393.35
6549.31	51.6735	9842.49
7565.42	-321.622	12124.1
7912.27	2874.87	8304.92
2305.25	-350.49	11249
5641.17	888.444	11661.6
5640.35	867.713	10312.3
7567	1549.45	11536.7
7438.82	1032.37	8604.09
7215.3	90.3015	9021.81
9137.03	209.325	10163.3
8774.01	1013.3	9954.74
6705.07	1196.03	11518.5
8786.05	270.013	10040.4
5038.38	775.084	11728.9
8811.7	-792.468	9445.47
10947.1	671.39	12679.7
9317.08	756.831	6934.14
8939.34	162.482	9559.3
7323.63	-1309.04	8237.86
3905.97	-978.281	9999.99
7113.16	-338.372	7959.79
5948.81	366.627	7846.5
9432.49	927.979	9107.17
4689.94	833.299	8508.19
6909.45	-210.294	9217.86
6652.43	19.1223	8242.34
10404.2	-1147.55	7464.64
9854.2	459.092	6209.02
5224.89	1777.91	11712.6
7865.49	393.305	4650.98
3924.69	1876.53	9485.35
7534.61	-325.719	7676.81
8743.4	-919.559	10775.2
6124.11	-693.185	9690.13
6568.23	173.836	8538.88
7088.27	1212.77	8986.67
8307.72	-336.18	7375.36
8135.33	-484.491	7360.38
5772.66	1167.13	6027.97
7284.39	823.041	12434.5
11434.6	1381.89	8274.94
11437.3	-133.678	8254.33
10431.6	1098.37	3010.08
8163.97	-127.326	9769.03
5410.69	1051.14	7478.05
9821.88	353.232	6966.84
9085.1	-1101.95	6136.74
7893.97	990.125	8522.43
10891.8	602.935	7950.8
5885.07	399.32	7177.75
5844.56	195.497	6161.9
5085.42	755.982	8202.67
4869.41	-1365.2	8621.06
8796.58	97.8208	7413.44
8842.59	522.165	6443.16
5412.21	383.277	8578.25
8788.24	109.517	9731.74
6875.93	884.923	10124.1
9364.8	738.538	7946.4
4816.66	883.448	8736.12
9980.33	-326.783	5188.89
6595.68	1436.3	10539.4
6165.03	90.5783	5301.12
4265.31	229.536	9046.41
7137.54	1241	9460.92
6792.42	-595.242	6336.85
4739.91	1198.83	7982.28
5628.79	-63.1999	10376.1
8687.88	684.54	9369.07
6911.43	532.962	12256.3
6393.55	195.45	12763.9
5587.52	400.285	13758.9
5055.93	2935.4	10938.9
6755.22	172.502	12497.7
9294.49	-464.722	7423.45
9798.81	-1540.02	13268.4
7463.81	-1133.2	11956.1
7908.28	-1102.22	10541.2
6493.4	645.982	10233.2
5135.1	223.604	15314.3
8745.81	-691.09	10749.6
7228.29	-101.248	10709.1
7915.8	101.299	12121.6
4422.72	-91.7017	13443.9
8008.97	555.065	11445.6
8419.71	-625.689	11825.6
6995.93	-67.4803	8546.17
5076.05	15.5622	7663.96
9750.31	629.72	14590.9
5522.52	966.09	12776.2
8434.1	1324.12	10726.2
8566.22	-621.588	10238.6
6692.21	191.429	13801.3
6958.53	-314.546	9603.22
8339.75	-1026.99	8911.05
6470.28	-326.291	8393.42
9536.3	189.956	9038.5
8720.48	-330.909	8510.42
6965.82	-579	9733.62
5934.39	998.745	10618.9
7123.71	-498.456	12141.1
7561.3	-443.701	10789.7
7717.08	739.502	10161.8
8289.32	-325.882	13126.6
5852.81	717.036	10780.8
6452.48	-433.322	11255
7307.81	-19.3033	8381.62
7013.79	498.209	7814.91
6053.63	-423.125	13791.3
4142.74	-446.529	9616.63
6265.38	895.468	12151.7
5668.88	1206.79	9867.68
6107.55	63.5945	11799.4
5869.23	95.4637	12794.9
6970.89	560.118	9511.81
8943.9	121.625	10478.7
6895.47	-189.081	13170.2
5694.63	-1784.28	9707.28
8558.6	1343.71	9792.6
5591.53	145.813	10535.8
6066.75	-821.267	12770.6
3485.8	720.493	8029.65
6636.51	-970.476	11325.2
7544.86	1203.6	5683.37
8137.3	683.451	8955.5
7912.51	64.7632	13964.6
6710.94	-254.868	10853.1
7258.41	-760.846	11075.3
5878.13	835.319	11373.4
5878.21	-612.81	12075.8
7077.58	-174.282	10967.5
8948.73	-719.738	9799.12
5962.21	-338.834	7933.39
6303.65	484.568	14333.3
4684.33	1283.79	10495.6
4754.73	183.1	9987.62
5206.25	829.028	8808.01
6412.25	334.104	11060
3742.85	-488.152	12582.7
5439.31	528.792	10284.3
5589.09	-557.111	10830.3
9613.98	1438.51	10379.2
6367.28	235.846	11507.2
5492.16	953.108	13255
7299.03	946.592	11017.5
6979.09	-684.138	13261.7
8034.95	950.838	9975.61
7450.64	62.968	11832.8
5952.35	-240.92	11820.3
2867.42	376.681	9354.12
8245.09	393.39	10117.9
8385.01	2142.49	8171.73
8205.69	-122.518	10557.6
7734.18	32.2408	7934.58
6977.55	433.043	11650.7
3950.85	-54.8526	13086.9
4926.46	432.988	10187
2822.47	650.576	9073.54
5776.68	-1051.92	9394.18
4035.11	-218.643	9152.09
4794.59	771.891	9574.66
8287.96	-1133.85	14316.7
5682.05	928.942	7470.37
7374.42	882.22	7923.35
8161.89	1141.06	8244.33
5245.77	307.733	10414.6
8533.01	-305.63	12614.2
8182.5	218.092	10704.1
4885.94	1064.73	8617.39
4904.54	1749.52	8871.3
6463.55	510.811	10587.5
3361.47	704.153	12443.5
4893.85	1749.35	12002.1
6590.76	-492.447	9157.82
3908.77	-584.69	9988.67
5453.8	825.314	11405.4
4673.42	-58.0923	11448.2
8328.45	-206.704	11673.3
2511.47	-645.075	11518.5
7776.2	-2319.49	16617.5
7265.55	1654.91	13278.2
6481.73	-422.694	15202.8
6834.62	2221.85	8041.47
6717.12	57.1314	9657.19
3959.48	434.158	9171.74
7652.8	-393.455	12268.1
9689.01	-700.27	12116.3
6934	508.957	7901.67
6391.74	422.59	10927.8
5257.68	126.246	10896.4
4082.21	762.757	9072.49
7823.16	121.672	10097.1
6221.2	567.109	12231.6
4230.4	668.578	6894.48
9857.59	1707.57	11420.4
8826.4	175.775	9097.34
5127.61	126.677	12382
5204.21	1799.67	8865.06
4992.85	-1.96626	11558.3
5663.58	287.191	9030.65
5198.14	-372.824	12977.5
4533.98	1148.53	10913.7
5462.19	1050.98	10076.9
6221.3	426.71	10735.7
7783.96	522.959	10056.9
4675.6	139.962	11285
7606.39	2241.64	10821.1
4057.63	919.321	13933.3
1778.96	325.461	11951.4
7543.69	875.333	6976.97
5908.1	688.598	8888.54
5200.8	40.2306	11460.5
7212.07	176.821	8606.12
5595.87	-274.819	10153.9
3571.94	158.194	11296.4
4257.11	1738.88	8937.28
6228.27	753.288	8960.16
