# Supplementary material for: Controlling protein function by fine-tuning conformational flexibility
Source: eLife. 2020 Jul 22;9:e57180. doi: 10.7554/eLife.57180 (PMC7375816; doi:10.7554/eLife.57180)
Supplement: Figure 2—source data 1. [file elife-57180-fig2-data1.zip › smFRETdatasets/Aha1/atp_loSalt/o_g_x167_y195_M1.dat]

//ATP loSalt data set, trace o_g_x167_y195_M1
//<d_d>	<a_d>	<a_a>
8171.89	1517.04	5687.93
6087.75	1720.73	5605.84
7277.74	2025.84	5049.32
6592.61	778.651	7047.32
8083.07	3436.59	9465.08
4521.2	1820.6	8060.37
4511.87	1586.39	10392.1
3774.32	3054.97	5501.91
7046.33	1642.41	8821.67
4711.35	1645.49	7506.85
6196.39	4407.28	6972.49
5615.75	470.685	10238.2
7710.78	1255.71	4693.61
4542.52	637.191	8793.74
7949.4	1186.71	6825.52
5564.09	1615.5	10619.8
7401.53	1070.13	9785.63
3900.42	3125.46	9031.96
6178.14	1777.71	11188.8
10486.3	1453.66	7817.83
7535.67	1349.82	11415.2
10047	779.329	7045.04
7414.04	73.3834	7903.49
10042.9	251.22	4340.9
10541	-185.424	9644.88
8034.71	228.028	8471.76
9619.11	1110.86	6549.71
6542.25	-39.4503	5499.52
2817.82	1359.99	8541.92
6843.86	2031.3	13853.7
6747.48	2078.63	9155.34
8054.03	126.525	7227.21
7831.57	755.186	9062.51
6732.47	1104.22	9149.97
12070.2	-10.1206	8644.13
11171.2	2433.96	3143.55
13841.8	700.577	8012.25
3083.12	3939.5	5846.99
7879.87	1903.66	8481.87
8720.26	733.849	9268.11
10692	-186.073	5665.2
7706.49	586.592	8140.4
9951.3	-298.49	10431.4
7111.15	1674.22	7358.09
7836.63	1437.48	14201.2
6575.02	508.052	9150.87
3195.76	1350.24	7603.27
5495.97	1023.96	7522.18
5942.22	1331.6	7957.81
8841.34	-624.511	6982.66
9603.46	-167.673	8747.9
10012.2	62.4766	7893.89
6514.13	1574.14	4924.8
3847.67	2987.88	7000.54
4791.51	119.349	7585.21
847.375	7637.27	6172.82
1987.45	7138.62	7463.86
380.507	6150.37	10459.5
2298.8	7774.38	9044.3
7972.09	130.96	8968.71
-1268.39	2752.28	5637.55
475.706	4848.56	7578.91
3514.05	1825.74	8629.73
1001.23	4741.4	9938.54
3594.12	5130.46	9734.08
10775	648.952	6770.5
5692.4	1049.26	8378.03
6512.78	3473.42	8542.61
9129.5	1889.04	7000.07
-1417.25	5624.03	6350
1113.54	4996.66	9604.36
9271.38	365.69	11739.2
7183.17	2289.67	8509.48
5426.65	1073.76	5258.36
6113.77	1692.36	7508.69
5407.56	1261.84	6748.1
7874.69	1086.29	8964.68
-882.261	6853.47	5952.63
2620.97	4002.99	7417.87
7831.56	3486.72	4605.34
3004.27	3376.99	7110.98
2165.23	10462.5	8039
4286.54	2921.24	10083.1
923.717	6075.95	11086.2
2100.49	6582.21	9380.68
1084.43	4145.35	8555.71
2603.68	3490.87	7818.02
2018.22	4754.64	11281.7
1495.82	5698.78	8675.91
4661.72	821.33	5846.28
4996.49	4278.52	9515.33
6098.77	3076.21	10713.7
1505.39	5734.85	10349.7
7140.93	2163.38	5887.33
6985.72	1048.01	7702.21
3301.96	3911.1	8833.42
6571.65	4559.34	10240.7
1925.89	3803.35	4059.67
1091.61	4651.77	9177.6
12571.5	-508.934	8462.37
8555.05	883.228	8837.18
3029.91	3188.63	12694.6
4685.22	4307.34	8936.64
3689.54	4339.52	6646.44
5139.67	4518.45	8971.59
7084.18	858.374	9302.78
4043.86	1669.43	11080.5
4626.42	1806.69	12212
8746.12	-370.88	10173
5536.93	1149.74	8992.43
215.942	5061.7	10320.5
3684.01	4101.54	8111.89
6313.17	-470.206	10499.2
8837	1754.67	8013.57
4761.08	4639.65	7090.46
