# Supplementary material for: Controlling protein function by fine-tuning conformational flexibility
Source: eLife. 2020 Jul 22;9:e57180. doi: 10.7554/eLife.57180 (PMC7375816; doi:10.7554/eLife.57180)
Supplement: Figure 2—source data 1. [file elife-57180-fig2-data1.zip › smFRETdatasets/Aha1/atp_loSalt/o_g_x168_y445_M3.dat]

//ATP loSalt data set, trace o_g_x168_y445_M3
//<d_d>	<a_d>	<a_a>
-83.2003	4605.26	2184.18
2256.4	4211.47	4054.56
-674.82	2499.94	3702.45
-443.449	2785.97	4114.32
3251.43	2281.19	4081.83
5391.11	2951.87	278.511
2525.77	1249.03	4619.03
5845.49	1035.35	4147.73
4712.41	1933.57	2372.77
6900.78	316.645	8129.7
3096.94	3573.96	4035.4
559.88	3630.23	4980.16
-812.903	4706.13	1643.63
-1111.12	1672	1581.77
1484.08	3630.65	6434.76
5488.92	976.985	1903.21
5223.02	1107.77	5485.57
1016.05	3215.42	2398.44
576.667	3354.73	4365.55
4278.97	1558.53	5795.9
5781.52	-638.716	4360.2
5389.94	-681.192	2531.97
6598.79	1696.59	4875.88
1642.31	-741.295	3854
5723.72	822.669	833.52
2752.62	2802.88	4004.32
-1009.28	3183.69	3381.83
1447.6	2877.97	3517.75
957.906	2292.78	1406.89
41.745	4048.77	1337.21
279.133	3219.03	6839.4
7718.11	706.888	5088.32
4611.31	80.5259	3004.86
2951.16	-70.0195	7333.77
7416.21	-3.60636	5421.68
4798.73	601.149	7160.6
8216.91	1133.16	3737.58
6130.82	-109.825	7356.48
