# Supplementary material for: Controlling protein function by fine-tuning conformational flexibility
Source: eLife. 2020 Jul 22;9:e57180. doi: 10.7554/eLife.57180 (PMC7375816; doi:10.7554/eLife.57180)
Supplement: Figure 2—source data 1. [file elife-57180-fig2-data1.zip › smFRETdatasets/Aha1/atp_loSalt/o_g_x169_y271_M6.dat]

//ATP loSalt data set, trace o_g_x169_y271_M6
//<d_d>	<a_d>	<a_a>
10172	1041.22	7630.26
8713.53	1201.52	8356.14
10363.3	1607.55	6947.05
11869.3	2291.04	6753.94
6875.28	832.816	4828.82
5803.35	845.292	9150.54
6870.38	1627.54	7240.15
8003.25	3268.93	12021.8
10188.7	1588.39	7401.12
9262.71	512.175	5916.32
8094.89	3159.05	9381.57
10855.4	3710.69	5669.46
7190.3	1320.61	7166.55
8923.58	2795.72	9259.74
7122.14	1671.42	8074.3
8046.96	1733.56	9490.89
7353.61	2037.88	5197.47
12199.2	-1145.61	8360.6
9174.76	1376.94	8791.4
7512.75	976.666	8904.7
5084.88	1032.45	8896.04
5652.73	2683.62	7364.79
10195.4	735.472	5866.76
4505.32	332.039	7322.33
9187.9	546.689	4588.94
5385.91	562.213	10430.2
9796.6	5.64311	8823.82
4770.15	1753.06	5247.84
2933.21	4112.69	7138.31
3210.42	2929.23	7027.61
8306.61	2044.74	6065.75
6326.96	689.969	10429.4
3756.13	2953.84	8510.81
11027	-650.669	8924.62
8387.76	-503.846	6033.62
8853.09	-267.982	5697.22
6493.27	243.801	10636.9
8377.75	380.099	6273.05
10883.1	621.83	8357.33
8858.88	645.507	7483.91
8271.04	611.079	9449.82
9475.05	512.362	9697.98
12715.1	-791.714	7684.72
5421.34	204.197	10213.9
8759.15	-646.081	7751.32
6788.32	1932.45	9878.26
8157.64	475.898	9002.76
8660.97	1051	9623.93
8683.56	1545.29	6517.31
8842.05	1363.85	7565.83
12060.7	1652.13	6232.6
10281.7	1437.47	8345.48
8975.08	1241.33	10364.9
7972.37	50.293	5476.17
8166.26	2626.49	6873.53
7272.97	3052.04	6184.09
5377.31	3936.89	5067.79
7410.59	552.224	8844.9
10178	238.482	10061
8645.05	707.799	7517.8
5281.74	975.816	10264
9685.24	613.279	6071.69
8547.04	3016.29	4913.84
6811.87	73.9548	5842.4
9523.38	1350.61	7758.51
5561.39	1023.17	4891.26
7540.11	1852.93	9067.93
10186.2	-244.193	8277.94
6681.22	2456.05	8922.14
9838.07	1220.97	4957.21
12176.2	314.142	6856.94
9267.61	611.178	5777.22
5308.43	2437.45	6722.97
14975.7	1568.98	7035.13
8516.57	637.37	8093.07
10442.8	2077.96	8252.01
10166.8	-723.013	8124.9
11457.4	102.77	12206.2
8829	401.557	7533.74
10062.4	-419.811	5101.44
7151.5	2375.06	10067.2
7215.3	-1038.55	8830.93
7517.57	778.859	5319.7
8383.93	2131.78	7587.67
8498.47	-27.8089	5341.97
7420.56	228.451	8411.74
7953.48	-447.165	8461.49
5483.59	95.2561	9607.23
8588.73	2180.04	4908.4
9013.5	2046.31	5535.95
7429.79	2686.98	5649.33
10036.9	698.117	4810.59
8748.12	1040.59	11285.6
6467.57	403.902	4243.28
10855.6	9.8973	9174.28
11803.6	-1390.64	8096.89
9337.11	1366.02	6938.34
11192.1	474.477	6773.62
6609.88	1405.71	5836.64
11702.9	1056.18	7861.27
5705.93	-614.355	5468.31
6900.45	-47.3255	9523.48
4971.14	1344.67	9653.23
7586.34	-816.011	9796.35
8727.51	569.385	8190.42
8811.87	186.32	5162.21
9191.33	15.773	7300.93
5139.22	2327.42	8398.08
