# Supplementary material for: Controlling protein function by fine-tuning conformational flexibility
Source: eLife. 2020 Jul 22;9:e57180. doi: 10.7554/eLife.57180 (PMC7375816; doi:10.7554/eLife.57180)
Supplement: Figure 2—source data 1. [file elife-57180-fig2-data1.zip › smFRETdatasets/Aha1/atp_loSalt/o_g_x169_y363_M6.dat]

//ATP loSalt data set, trace o_g_x169_y363_M6
//<d_d>	<a_d>	<a_a>
8169.61	2112.41	12033.3
9921.03	396.055	11620.9
12592	-749.619	9601.97
4661.57	4986.03	10341.5
10293.5	716.626	9133.46
11142.6	-138.851	13142
7771.52	224.997	12892.6
7306.35	577.667	8123.96
12889.4	2104.59	9715.91
11461	-512.012	7657.38
9557.69	302.375	14476
11597.8	1178.2	6982.48
11244.7	940.178	7778.08
8065.22	2118.69	10346.4
14106.3	829.578	11496.2
7457.7	630.497	5436.24
7221.13	2062.42	12215
13145.9	667.601	5015.5
7699.54	834.94	11053.5
8522.91	2969.69	9189.63
11225.9	2169.36	9617.24
10456.5	79.2825	5466.52
12264	1852.92	4919.72
10153.7	372.638	14431.3
7344.22	975.5	4164.66
11351.6	-473.448	12271.9
10405.2	1209.32	11765.3
8365.05	106.046	11665.1
9916.01	563.818	10737.6
9227.22	3265.34	9964.8
10838.9	-1166.58	8816.82
10214.4	1369.42	9740.64
11914.7	212.564	10535.8
7593.59	-324.798	12295.8
9261.3	874.183	10304.3
9410.61	552.607	6650.98
9140.11	1552.2	14260.2
7239.25	-247.25	10022.4
8294.27	1467.66	4235.04
9274.26	1110.68	10790.5
10215.5	728.357	11903.3
8696.73	1286.12	5995.65
8765.56	424.102	9090.07
9010.72	1242.35	8008.37
11850.3	2191.19	12279.4
11133.9	1499.17	9943.14
11460	-340.358	11845.5
11817	1086.42	5847.1
10022.2	119.262	11366.7
6729.27	91.7671	5730.75
4259.58	5780.75	5428.21
3485.2	3591.61	9020.12
3457.84	4978.52	10807
5237.21	7118.93	7556.08
2219.84	5575.3	4205.34
6413.23	4871.92	12849.5
6421.98	3756.19	8980.2
4117.91	4794.19	8872.97
3458.76	5723.81	5640.02
2139.73	4063.83	7377.3
6108.36	5313.18	12281.5
3424.18	7234.05	9674.93
4480.18	5693.06	11533.5
6005.95	1278.58	10700.7
4598.16	6977.85	10527.3
3811.55	3822.86	4659.51
4332.99	3271.44	14256.7
5600.46	3791.79	13103.2
4371.1	6097.6	9578.61
7490.69	2303.85	8474.34
4946.35	3733	8373.87
1872.19	5181.92	8917.17
5983.25	6801.52	6251.62
2977.94	2565.43	10226.6
