# Supplementary material for: Controlling protein function by fine-tuning conformational flexibility
Source: eLife. 2020 Jul 22;9:e57180. doi: 10.7554/eLife.57180 (PMC7375816; doi:10.7554/eLife.57180)
Supplement: Figure 2—source data 1. [file elife-57180-fig2-data1.zip › smFRETdatasets/Aha1/atp_loSalt/o_g_x169_y422_M0.dat]

//ATP loSalt data set, trace o_g_x169_y422_M0
//<d_d>	<a_d>	<a_a>
9302.88	2752.68	5629.88
3490.74	3355.63	4248.89
5189.5	1561.14	2745.06
7028.75	540.036	2779.49
4449.78	996.644	2968.99
4136.64	2378.62	7234.78
7072.86	1804.79	1697.52
6526.73	1092.04	2668.94
4554.54	1418.23	7638.12
7185.4	1933.44	4698.19
5411.3	1908.91	5881.79
4353.28	253.127	6051.07
5672.47	-91.6404	4193.97
3456.8	907.661	4130.34
5446.83	1025.94	3187.45
4137.61	2660.22	2573.8
7685.44	815.242	4832.33
6024.4	274.548	4563.98
5783.94	6337.47	5977.07
6915.11	1904.48	3812.25
10189.7	2797.36	4816.37
6917.61	1146.27	4499.74
8898.16	3562.21	2756.96
3787.67	1287.9	5186.27
3273.47	1777.86	1589.51
5081.53	2337.72	3632
5727.26	2237.4	3277.43
3058.48	956.44	5387.9
8980.58	122.717	5786.98
8115.14	3084.96	4273.23
2868.61	2468.96	4328.02
7370.92	1210.94	571.429
6166.67	47.5185	7346.56
8173.66	668.288	6401.76
6433.63	639.467	5742.87
6897.79	1815.43	5515.28
7991.66	886.762	5674.48
6055.12	1166.96	5541.55
6372.47	2112.03	3938.67
4964.72	1021.05	5329.3
4813.83	2864.72	4740.55
4095.58	211.753	1904.99
7257.5	1325.89	4371.74
5218.26	1385.03	6061.05
5994.55	2096.78	4167.74
6447.58	2278.78	9548.74
4165.19	1728.34	6130.39
4079.17	2773.62	4917.56
4991.34	2734.78	5130.74
8530.35	-415.042	2975.11
6063.72	1370.91	5167.17
5326.37	3651.24	7011.25
6878.81	2243.69	2940.05
8150.84	1626.95	4660.94
5860	1471.95	3828.66
5127.42	2092.79	3178.56
4784.28	3231.64	9365.26
5757.06	1733.89	6264.86
2276.71	2475.7	960.127
9816.46	2487.6	3280.1
414.517	486.09	2882.77
1592.89	1418.28	4707.21
8020.26	1097.95	5184.22
7313.28	2160.25	7425.82
8632.65	2877.65	4753.82
4826.52	650.485	3685.6
5887.25	2616.21	5421.5
8673.04	234.19	6046.19
8530.74	-227.637	6758.66
5305.57	-461.406	7216.03
5259.66	1622.39	3043.88
6374.85	2864.33	5093.11
5108.37	2666.17	4606.43
7236.41	210.689	6844.51
4638.84	263.348	3408.89
6653.96	1128.77	5959.94
6132.06	1798.41	4476.98
5821.54	1398.15	4289.29
5091.48	429.616	3762.07
4514.64	525.271	4915.83
3356.75	1370.12	2470.86
6757.65	429.816	5738.46
4680.24	1595.52	5069.78
3598.03	2440.16	8924.74
5175.61	265.642	4034.6
8156.7	158.712	2214.89
6645.01	1023.16	2614.16
4857.99	1448.32	2574.45
7841.41	971.283	6940.38
7311.52	870.897	3869.63
6160.98	-809.57	4152.47
8584.68	311.383	5077.79
7568.73	246.89	3781.54
7580.63	62.8327	5939.72
7778.86	655.51	3952.1
3176.26	2574.92	6140.93
4920.37	902.856	6368.93
5560.39	1410.47	7670.16
8419.79	246.155	6744.63
4954.97	3717.04	3907.78
8011.32	1054.7	5777.86
7018.67	-31.3094	5760.12
5766.69	3027.07	6244
2411.01	494.21	7867.09
1284.64	4038.45	6833.18
3839.78	693.191	3587.36
8316.28	1509.47	4677.08
4508.98	1386.11	2934.08
4463.81	1489	5578.77
3068.41	2733.33	5309.01
7527.15	1034.64	5544.41
6645.59	3103.32	4837.65
8806.25	656.849	2647.86
6454.13	17.6754	5805.27
6074.27	756.451	6302.67
4244.26	552.975	7580.47
8095.27	280.855	7099.51
9736.33	1245.34	4426.06
7202.54	423.656	3739.6
6173.64	1722.78	5779.54
6272.94	49.6922	5746.96
9650.47	1930.59	8167.64
2585.22	1925.24	5680.19
5316.05	1919.87	4738.74
6248.84	1175.8	5543.67
1904.87	4230.39	3721.95
943.554	4740.49	4513.4
7870.55	1085.75	1609.47
4601.87	529.059	5224.4
10418	1470.26	3519.62
6591.93	989.836	6842.86
6270.44	1315.69	1736.41
8054.31	1740.31	2454.43
9332.81	-579.647	4801.33
8194.29	-97.4895	9632.17
3203.26	2591.7	6980.31
2724.48	1658.59	4868.64
8978.4	1123.5	8168.76
6471.91	1274.99	1810.29
6060.46	2135.66	4442.32
8846.83	576.526	4748.12
6337.17	432.786	3921.35
2184.73	2810.03	8491.72
6791.77	-220.389	5712.18
8244.06	2042.03	7614.91
7338.53	-277.939	3464.22
5173.7	116.087	6341.48
7252.59	1864.11	5765.17
7806.16	875.315	4824.71
6769.96	-855.643	11917.7
5624.27	2681.87	4535.41
5760.45	1331.36	5458.47
6588.78	-719.976	4285
7706.62	504.528	1005.71
2807.77	325.863	6390.04
5890.5	1583.53	2845.95
7230.59	405.355	6479.45
66.6955	457.534	2298.75
1663.04	-212.435	2192.71
2292.04	-289.903	3060.37
9188.83	907.996	4139.05
6156.3	688.221	4423.21
6330.34	855.398	5764.34
5465.13	-13.3655	7930
8683.05	1086.51	5204.54
6307.09	1371.4	6880.82
4913.01	1295.93	4962.06
4763.28	941.822	7852.63
5110.43	935.462	3927.1
8619.94	1803	4868.42
5872.23	531.175	7219.11
6861.08	1377.42	5864.36
6862.19	2971.47	3548.19
6593.5	2039.76	2950.83
6323.22	-554.005	6671.42
6831.9	1160.1	4694.14
8553.47	-35.8073	5497.54
6479.51	1269.46	5212.19
2813.25	1591.17	2344.87
5335.43	75.7294	6874.47
7293.8	1352.55	2000.58
7105.96	183.766	5853.07
6203.85	856.34	1967.88
6128.37	1520.03	4276.46
7938.77	1129.19	6749.29
7300.95	848.075	4896.75
4891.19	413.054	8484.11
6617.03	-417.529	8025.17
5782.61	1093.61	2139.71
4277.15	1187.84	5180.68
6563.83	3719.2	2304.65
5908.28	1067.91	5350.7
4014.39	330.495	4675.66
3664.77	562.607	6615.56
3107.29	1184.36	3958.94
5218.68	1689.96	7364.35
6138.87	727.034	4137.4
6636.52	653.961	5207.72
7154.95	116.854	8599.82
5278.89	1606.11	4633.57
6058.56	531.005	3853.2
6351.13	1099.78	2107.06
10060.4	-892.082	5614.13
6210.19	1052.07	6768.1
4489.83	1002.67	6075.3
9034.78	819.294	3708.36
6870.61	364.234	1316.38
5938.17	136.996	4573.68
11033.3	1222.42	5272.66
4571.26	1957.71	5543.44
5376.2	558.773	7051
7866.92	1023.94	5457.64
5799.94	2356.97	6405.45
3784.73	1229.27	4937.47
4028.68	1355.5	5039.32
5491.89	1275.48	2358.02
5534.06	20.5257	6439.55
3830.2	1929.24	8646.78
8162.29	-1020.75	3141.96
4162.45	596.956	1519.42
4190.38	2253.24	7312.91
7531.23	1631.98	5922.03
7566.44	11.5673	5315.94
7360.13	-497.733	2689.25
6302.56	1197.08	2712.37
7273.59	1241.39	2902.88
4158.46	2651.62	4343.59
3001.43	871.295	5257.71
6374.36	416.072	4807.16
5051.12	-30.9945	8245.36
5199.96	251.567	4762.17
6407.93	2464.36	4535.28
5056.09	1811.78	2853.16
4158	758.738	1641.97
5081.73	1996.2	2027.22
6363.05	1444.34	5954.74
3814.79	-341.419	4392.42
7866.17	-342.146	3558.57
8429.49	1485.87	3695.97
5902.2	729.719	5841.34
5588.63	1111.69	4876.11
3825.74	154.421	4174.28
6036.96	-375.196	1396.92
3907.12	-215.704	4397.45
7746.16	1500.65	3677.38
4748.75	2507.84	4676.94
6118.49	-429.565	1885.5
7030.5	1056.53	3021.83
5783.28	1066.55	5084.62
4796.53	650.891	10377.9
6172.57	1133.32	3818.91
8603.28	1621.33	4169.66
7944.99	-223.345	4887.25
4913.97	84.4057	3155.24
5541.95	744.273	2681.33
8440.99	2092.45	2160.86
6535.2	1796.21	3226.7
7438.92	1039.89	1214.87
5955.09	-295.796	3483.44
7696.28	1405.52	5375.04
4773.56	1170.45	771.135
4812.24	-504.188	3011.74
8032.15	2105.26	4298.09
3762.07	-759.186	5689.05
6115.19	2220.34	4521.75
4486.85	653.751	4736.43
5164.04	1141.56	2734.14
7554.18	2325.76	4749.83
4940.72	-346.278	6271.33
7178.4	1122.23	3887.6
6135.63	1992.8	4434.01
5985.94	1168.55	4959.16
6757.18	1383.45	4197.98
3557.55	1472.39	3565.05
5878.09	2429.74	4299.91
3086.96	1200.26	941.429
10312.9	1905.72	2441.45
5205.35	2835.18	6801.58
7607.6	1474.67	5012.84
6913.79	920.215	8064.14
7470.26	120.353	5305.42
5120.28	1900.59	5140.33
4938.71	-98.8958	3362.64
5800.26	488.289	4737.14
4038.77	-52.5572	5711.63
6127.67	786.041	4151.79
6299.91	2057.85	5068.28
4680.09	205.071	6725.25
4926.54	1850.58	4026.04
7619.05	1184.78	5373.05
5851.57	691.397	6003.76
7879.24	1405.1	7775.24
7911.24	2118.51	5658.52
4050.6	707.408	3912.07
7594.67	4028.66	6327.08
5715.95	-179.042	6666.45
3683.25	38.323	3503.14
3484.8	2018.28	5926.4
3412.67	533.004	2373.36
6361.76	2326	5362.13
7378.85	2154.53	3270.23
6462.14	-724.363	3394.79
4881.59	1739.96	6218.84
7183.09	1041.41	5430.19
6245.4	1454.93	1728.53
6756.79	1877.06	3154.65
8134.49	1227.44	4892.45
4921.55	1917.22	2632.2
8204.31	901.407	6505.2
8181.9	1979.99	3236.61
6850.59	-950.114	9450.92
9613.34	67.5749	3838.07
7174.94	-152.027	5076.31
3986.05	1530.59	4061.47
3124.79	3124.9	4495.8
3416.21	1878.56	834.839
4572.17	1304.53	10316
3551.42	419.202	5790.64
5840.67	3405.14	5307.15
7028.05	2423.44	4830.96
5543.2	3318.97	1812.56
5567.98	839.118	5469.94
10353.4	1384.18	4043.58
4464.62	-354.209	4712.49
5206.94	437.44	2752.13
3820.94	2532.49	5497.64
3708.35	3476.29	4567.09
7793.45	974.695	5563.66
7989.25	1219.06	5229.62
3663.83	1905.62	4608.6
9806.79	1091.65	4850.53
2972.59	1006.38	2331.48
8147.28	938.067	9222.74
6452.11	857.52	5914.53
4975.51	-135.274	7311.36
7679.89	1988.34	2217.96
6119.49	1956.23	3155.88
8078.01	-335.701	8440.25
7731.16	1566.07	7831.69
7283.42	1508.22	3697.68
10070.1	1737.24	4131.59
2883.8	493.702	3135.16
6460.44	670.829	5443.13
6496.21	1707.11	6491.44
3931.92	882.704	6012.43
4194.94	1051.38	6853.11
5903.85	2639.84	4813.9
3122.77	3830.07	4332.07
7254.06	1228.59	8135.19
7209.53	654.794	3501.41
4888.54	-9.36228	3644.87
5266.54	771.733	4193.14
6918.13	2620.03	5242.65
4820.44	641.172	4306.09
6146.39	1492.97	3603.98
5743.44	619.507	4381.11
6253.18	2712.87	4969.09
4878.59	481.991	6898.89
6920.97	2819.34	4279.4
9005.13	1282.36	5717.76
4114.16	1818.47	4953.91
5613.08	1972.05	5771.59
3305.89	2158.66	4325.1
2987.2	419.476	2207.7
7261.86	2317.31	4931.68
3253.61	4483.58	6606.97
7845.2	624.454	2366.64
2846.19	1812.77	3484.8
5190.68	912.272	6034.37
5763.63	1983.75	3628.94
6578.98	1647.16	1944.33
8570.26	1526.7	3448.33
5765.86	101.056	8152.85
4493.04	1046.27	2762.12
6688.05	1888.61	2858.93
4837.58	831.975	5274.59
6529.99	708.33	2596.08
5128.23	-102.85	4923.57
5982.63	969.789	3276.76
7140.49	-459.096	4161.35
4270.27	-97.1825	4430.16
6383.83	959.003	6230.36
5750.02	1179.13	1522.21
7667.4	495.731	4715.2
5087.15	1223.17	3694.46
4918.62	943.17	3299.89
2032.99	4983.88	9346.35
102.279	4734.78	7485.18
4940	1120.59	8456.45
5506.1	951.134	5311.88
6495.55	1226.85	3258.71
6130.68	-695.859	7627.38
3928.77	1048.11	4355.44
7309.17	2435.79	5234.41
3947.35	1312.44	4134.7
4471.75	3299.05	4749.02
8118.48	2321.06	3782.13
7664.51	1124.33	2124.92
4598.44	110.397	10346.9
6852.12	1396.26	5788.12
5301.07	2211.81	2375.81
6578.03	253.377	4231.45
6317.5	4330.65	5409.69
5548.51	806.246	3305.04
6799.48	1862.36	6195.5
5402.24	2372.97	4187.32
3693.15	1207.52	5687.25
4045.78	3273.5	3842.62
5158.09	777.987	8834.73
4951.47	922.725	3234.6
6957.06	1225.21	8081.66
7852.57	60.8499	8301.32
5458.18	880.323	7810.96
7820.07	693.867	2800.3
6757.15	-389.751	4643.85
4654.22	1655	5919.64
9882.35	-732.69	5198.31
7047.97	1911.67	4485.8
5449.67	2321.82	3701.93
6679.21	783.773	7735.05
10387.8	-456.019	1659.02
5680.62	163.196	5324.22
5334.24	-557.591	4066.53
8375.5	235.479	3993.45
8109.94	1339.42	2739.73
6310.62	1262.48	6203.46
4849.32	1290.12	10433.1
9236.02	1439.33	2756.49
5320.28	151.369	5275.82
4913.4	546.706	1463.9
6166.07	896.892	5455.17
1970.87	1509.73	4937.03
5665.82	3731.45	3637.6
4234.56	1985.97	5886.79
5964.59	2438.52	7459.61
5141.29	358.943	4899.76
7072	74.9221	6389.28
3552.67	-184.224	5472.83
6025.71	474.537	5980.7
3645.41	932.82	6463.78
5722.11	1068.4	5644.81
5996.37	1226.29	1978.53
1690.93	4633.94	5838.56
5256.7	715.99	8948.79
6204.71	1907.46	7352.18
6201.51	911.74	6198.12
4765.51	307.418	7134.73
7249.44	1225.29	7457.2
3783.73	2544.33	5406.25
9698.27	396.284	4422.22
4844.77	825.369	7194.27
8196.25	579.905	7768.62
2650.2	2196.69	5125.38
3355.95	2983.49	4950.22
7307.69	508.351	6470.91
5636.84	488.974	4453.08
5124.91	892.956	8268.59
7447.05	1161.44	7175.41
4247.76	3008.69	2746.83
5187.72	-179.613	5961.85
4985.22	3042.55	4492.02
5858.79	1400.88	9516.15
3568.56	1468.87	7469.4
6943.68	1496.35	9271.9
5903.81	644.936	4175.41
4919.53	857.128	4946.13
4285.45	1472.07	5212.44
5652.85	1040.98	8247.71
5924.65	1088.19	9151.89
4111.25	-274.28	5000.61
7205.41	217.367	6670.69
10319.6	303.811	7889.44
7311.76	-122.279	9429.74
4993.71	56.6027	8718.41
5209.76	1733.39	7944.19
5403.27	-285.383	7865.27
4873.08	-242.782	7913.46
6600.99	489.867	5614.91
6429.51	2619.55	3299.02
9690.11	985.986	5967.41
6007.4	316.539	3271.24
4149.42	775.99	6868.42
4587.18	1035.39	4433.91
5415.43	1702.53	5269.11
5461.43	-355.573	9187.79
5563.41	1636.57	6614.37
3103.16	1314.26	6458.43
6239.12	812.1	5025.96
5623.58	1802.28	6002.69
4227.85	1911.02	10639.9
5151.84	193.489	6823.31
3552.06	2880.28	9171.57
6014.88	927.014	8880.04
3730.11	652.709	8180.81
9238.44	1228.46	6456.77
7795.3	1107.68	6497.63
7296.27	1612.34	6219.6
7092.39	2188.64	4344.79
5724.43	1598.38	7856.14
4180.35	563.237	11041.1
7014.67	1442.02	3964.4
5935.55	1367.73	3861.75
6295.54	468.319	7072.3
5117.92	731.554	7522.23
9422.87	361.747	4334.42
5018.45	2111.33	8409.94
7875.98	62.1441	11836.9
5510.48	-62.2413	7387.37
9097.04	649.307	4741.47
4626.85	228.584	6593.75
6370.92	240.109	7068.53
9017.13	1171.45	5327.07
3336.26	817.012	5220.38
3285.57	1256.75	4587
7434.24	241.516	9297.27
2995.3	475.453	6626.97
6536.98	527.401	8007.45
5400.99	1173.92	8563.57
5831.13	2275.92	5499.08
6194.44	-148.979	8580.29
4652.06	2913.25	4574.95
3776.29	2457.98	6477.73
5656.99	-489.813	5071.64
7206.74	199.872	7717.24
7980.69	340.946	4699.67
6671.77	2663.1	6800.54
5845.89	2320.92	3251.88
6255.12	466.99	6099.62
5229.79	1040.82	5541.72
6244.69	-63.6054	6697.79
2671.16	2688.79	6307.46
5589.18	-422.305	5546.18
6827.65	1002.69	8100.79
5491.66	1611.91	6375.54
7642.48	228.801	4323.94
8381.03	803.878	6975.09
4815.13	2611.5	7195.7
10378.2	1095.15	7303.83
8429.85	1273.16	5872.33
7753.27	2223.03	2770.63
11633.3	1985.18	3122.19
5537.17	1062.51	5049.11
6299.07	1283.37	7236.67
3263.54	793.275	10340.7
4133.38	1998.1	8396.64
7033.9	463.852	6728.41
8293.43	913.732	4753.74
8033.73	1839.62	6029
7000.83	1735.74	8658.03
6658.59	1555.29	5056.58
5893.13	510.64	6631.26
4634.54	591.617	3101.75
5075.81	2639.62	4043.03
7756.45	1903.63	5533.03
4236.02	2039.17	7491.46
8495.03	1818.35	9043.96
7077.24	768.793	8119.6
8398.16	991.431	6433.72
4884.11	-765.062	4142.82
2591.89	2145.03	3376.73
5773.64	789.356	2638.93
7816.21	841.565	6246.13
5645.41	1218.45	6772.57
9131.16	1814.79	5415.86
5314.93	1851.96	4713.91
7388.93	888.752	7640.08
6427.48	2651.83	3125.08
5302.82	754.111	7342.58
5287.73	105.119	6191.53
7491.05	286.728	6312.32
3582.36	2038.6	6738.13
6710.71	48.4312	7426.24
5623.36	29.6702	5468.53
5217.23	2419.11	7913.36
