# Supplementary material for: Controlling protein function by fine-tuning conformational flexibility
Source: eLife. 2020 Jul 22;9:e57180. doi: 10.7554/eLife.57180 (PMC7375816; doi:10.7554/eLife.57180)
Supplement: Figure 2—source data 1. [file elife-57180-fig2-data1.zip › smFRETdatasets/Aha1/atp_loSalt/o_g_x16_y360_M6.dat]

//ATP loSalt data set, trace o_g_x16_y360_M6
//<d_d>	<a_d>	<a_a>
6414.25	154.808	5115.4
6835.35	77.2108	3975.48
3209.35	287.032	2559.09
1842.23	1263.08	2735.18
4689.36	283.912	6050.43
6349.83	-556.526	4577.51
5239.22	805.821	4678.85
3072.51	92.1022	3898.58
2638.73	362.663	4734.6
5598.8	299.146	2981.43
4408.91	-38.8101	4318.47
3549.65	778.633	5698.71
6113.9	76.8626	4127.72
4242.62	752.885	3042.68
1708.4	1538.52	2746.77
4452.06	1761.64	3772
1429.27	1953.72	5052.55
2937.99	-20.1522	5779.46
4228.84	452.701	3921.36
5194.35	-822.388	4336.04
4888.92	2589.22	3257.57
3073.51	-733.39	8727.07
3553.44	2497.59	7509.95
2538.82	2909.74	5495.56
3494.02	400.006	3635.76
3460.81	493.551	3438.63
2903.5	1955.53	4393.49
5378.73	144.724	3239.63
2247.35	645.288	3180.95
3777.6	2514.73	4597.18
3985.83	427.357	4263.12
2155.22	658.747	3047.35
3066.13	917.667	3102.71
4961.93	2665.17	3895.62
2755.98	690.961	3320.08
1628.79	697.814	5009.2
2990.83	298.731	2987.92
5696.41	1277.64	4742.01
8309.45	-911.668	6075.41
2189.34	2690.7	5082.7
2494.36	572.79	4834.31
3720.45	-351.224	5388.88
5231.38	4658.36	3570.22
5886.4	-510.634	5837.01
2848.61	457.462	5522.61
5402.8	852.681	5129.11
3388.36	111.746	3722.55
4130.43	-78.4022	3943.95
6035.34	698.248	3986.71
4900.77	172.366	3368.89
4730.16	1472.72	3999.72
3380.32	1563.24	4002.83
4425.22	945.017	6830.46
4370.57	-434.782	4419.29
6653.78	-1008.41	5602.03
3752.59	892.845	1459.46
2934.71	479.519	3028.42
6252.77	685.302	3556.34
1005.12	3251.31	3341.74
300.191	4645.83	3568.4
3191.04	-581.115	3474.18
4402.6	2606.1	3046.54
2865.58	652.434	5725.33
4385.83	282.749	4754.29
3743.94	1485.98	5779.82
1905.77	145.649	4083.91
4230.87	-948.304	4070.47
2698.32	2042.12	3937.38
1343.38	750.589	3519.15
5468.99	1138.14	2747.7
3094.39	-525.036	1380.51
4530.07	1315.49	6648.03
5563.73	462.635	5617.63
6087.08	228.615	3785.86
2893.07	232.095	5871.8
3375.84	353.094	2670.37
3355.15	268.058	4069.11
9234.2	698.712	5750.48
3471.84	149.646	6064.75
4364.37	-563.448	2802
4461.88	1522.04	1484.85
4285.56	564.132	4813.79
6190.01	104.923	4256.33
6892.15	-528.887	6211.05
4851.13	1606.31	2633.92
4006.44	277.035	2642.41
4233	81.4715	4301.58
2461.39	-211.839	4343.34
6528.39	-400.192	6065.27
7147.74	516.081	5238.74
3077.27	-31.9206	3172.17
7020.26	134.181	3561.25
5765.94	-390.9	3284.52
5050.31	950.142	3181.15
3453.33	-214.091	2140.49
6044.9	-305.623	3427.48
3277.53	744.76	3105.23
3462.7	-283.168	3466.36
7110.82	79.078	4412.68
3144.15	285.457	3682.49
2872.79	92.7962	5350.66
1632.99	1511.33	4209.6
4252.16	16.5934	4176.72
7560.12	-795.944	4050.55
5502.45	4.10634	4195.01
5172.81	190.613	2990.01
3798.29	992.017	2220.32
5684.32	817.058	2515.17
1965.13	1172.08	4211.68
3897.43	-844.569	5485.73
5124.98	-663.165	2478.54
1668.96	1780.62	4447.96
3721.73	-791.876	4451.69
3173.24	-472.576	3461.54
3186.62	690.87	1875.89
3096.13	-799.289	5206.9
3361.2	725.67	4118.32
2815.81	-255.557	3208.59
7810.92	-178.94	1813.1
2586.08	-1311.34	6252.8
5618.61	1158.24	1773.97
2085.04	563.927	2000.23
3035.85	1244.44	3625.89
3319.11	974.713	1068.17
4309.42	278.69	3809.38
2763.97	-439.408	4801.4
4153.86	368.831	2674.55
4316.01	344.042	5622.18
3224.12	1089.78	1292.03
3974.05	1223.21	3190.89
2818.74	1015.98	3512.51
2489.46	-143.25	5859.07
3678.49	-414.591	2653.47
7081.41	-384.296	5090.4
2666.27	-243.252	3837.93
3644.86	100.659	3522.71
2666.84	1263.3	3430.18
4443.71	-60.4751	3956.25
3020.13	2021.1	4913.66
3160.3	1632.82	2249.1
