# Supplementary material for: Controlling protein function by fine-tuning conformational flexibility
Source: eLife. 2020 Jul 22;9:e57180. doi: 10.7554/eLife.57180 (PMC7375816; doi:10.7554/eLife.57180)
Supplement: Figure 2—source data 1. [file elife-57180-fig2-data1.zip › smFRETdatasets/Aha1/atp_loSalt/o_g_x170_y190_M3.dat]

//ATP loSalt data set, trace o_g_x170_y190_M3
//<d_d>	<a_d>	<a_a>
6143.36	1312.95	8659.73
7142.98	659.204	7257.17
5870.52	1605.05	6917.33
6070.15	371.458	8407.22
1324.95	3259.43	11294.4
5475.29	742.696	9258.75
5917.81	1574.77	7131.22
9644.63	191.889	8910.62
5312.71	1617.33	11946.8
4975.68	896.199	6182.74
8416.84	1917.85	5898.78
5507.18	-1179.01	12860.4
7050.34	1474.32	7729.5
8103.14	2792.17	7327.53
7816.9	534.792	8649
-160.798	3655.95	8606.73
5995.82	577.291	9237.43
3667.03	-285.883	6734.38
7017.13	109.603	10509.9
2578.81	1077.74	7992.58
4234.54	596.182	8784.39
2251.81	880.283	7115.33
10084.7	-565.731	5679.21
5075.75	1122.39	2668.87
6577.94	-174.334	7852.73
4917.84	593.771	8482.41
4955.08	-1131.08	7502.84
2392.9	647.687	6436.6
6221.23	2292.11	8451.02
5757.71	1932.05	9374.45
1660.51	1569.94	7565.06
7635.31	1578.5	10395.5
5788.45	2514.19	7327.2
6365.28	935.483	7975.96
6646.17	1559.55	5874.61
4450.97	1211.08	4796.84
4820.73	791.845	5669.54
5685.08	376.439	8174.76
9888.89	536.363	8038.66
5494.8	-248.264	9845.39
5828.71	378.965	11937.5
4740.85	3216.46	8047.7
5284.63	-1044.6	8101.69
4492.12	765.976	8348.96
7554.3	-167.741	8622.45
7094.35	-1044.16	10269.1
5213.48	2202.3	6480.08
4421.33	1301.07	8093.2
5785.84	406.113	6391.02
5842.71	-820.757	7188.79
10181.2	1589.89	11612.6
6807.26	-319.497	6887.76
9817.19	391.086	6415.87
7285.01	-546.271	4737.17
5821.85	-99.2098	7651.17
8644.26	382.258	9006.76
10167.8	707.724	5406.18
7662.48	943.615	8654.89
7289.69	-66.7638	5751.85
6232.38	1303.29	9226.51
6536.06	-31.6893	7309.29
6523.58	1824.58	7113.41
6364.97	397.722	7500.96
5894.79	1724.35	5861.45
5316.42	-522.887	5641.65
5323.39	1198.04	5729.16
7938.1	289.191	6414.96
7307.94	655.834	7982.03
4035.06	653.722	5776.28
1616.68	2536.3	8265.3
5439.28	2042.71	7304.12
6374.11	955.296	6450.61
3789.02	1047.25	4523.9
7625.02	-186.05	7143.27
5249.67	-436.579	7772.41
6431.45	1646.32	7236.4
7356.18	3306.83	9098.98
5724.63	99.7802	11196.5
6260.83	514.655	1079.03
3939.07	1498.39	7107.41
5691.98	2023.37	5348.63
4077.34	252.849	6070.94
3474.45	-1193.26	7272.69
5648.37	791.498	6630.25
5044.16	2157.08	8923.46
4802.01	290.501	9580.55
4312.85	-146.016	6383.36
4501.35	1590.02	3131.39
9490.76	1692.62	4523.81
6391.84	1055.48	7064.32
6987.08	283.158	8066.14
8143.26	765.657	11404.3
4793.06	45.0504	9914.73
5769.68	1072.46	6842
4451.48	1369.09	8169.9
8185.31	445.782	6493.94
8290.99	-104.745	6590.43
4835.57	-512.751	6298.84
4455.45	1206.21	8909.68
3562.49	-42.2256	6731.93
3328.56	1259.94	9766.63
4880.62	998.116	6550.24
5029.36	157.74	5539.23
9887.64	844.587	9511.01
6675.16	390.543	6833.19
6991.02	1336.46	8535.07
6347.97	496.589	7091.68
2342.79	448.324	8211.8
7777.31	127.055	6825.29
8332.51	-60.4436	9288.76
6287.83	-105.079	7213.45
3704.06	419.145	6394.34
4662.39	596.913	7197.68
5398.13	-496.326	7076.79
7965.11	669.41	6788.3
2491.27	1609.21	4881.37
7720.63	73.6922	7276.12
1820.87	-257.858	9209.07
5115.76	1196.37	8297.33
4288.4	434.461	6322.11
7225.32	112.665	7827.04
7474.38	149.544	6593.56
6973.71	-253.107	5977.5
4037.38	946.596	9437.58
5379.75	2579.28	6560.52
2235.02	2676.33	6463.14
8810.96	1241.16	6977.13
4230.14	635.241	6616.34
6887.35	-440.853	6270.09
8407.77	1016.76	8039.73
7322.76	-575.882	6070.47
4552.68	1865.13	5746.08
3955.58	1469.17	6960.02
4402.54	2294.51	7366.21
6693.22	-290.387	5110.66
6716.83	809.371	7380.28
6354.12	883.177	5287
10452.3	1842.66	10335.7
4204.31	-712.875	7977.29
4807.08	544.902	7095.05
6250.85	1565.32	7570.13
3783.61	1565.25	6767.48
2700.21	36.5186	7225.19
5960.13	1697.58	8438.1
5223.67	367.684	6569.21
6799.06	7.01353	6203.27
5448.07	1331.32	6746.77
8482.79	499.762	9839.03
2898.95	890.804	13719.5
5522.37	2038.12	6734.95
8113.4	999.519	7925.94
7371.37	-375.954	6372.79
8480.27	272.465	8286.67
7694.69	2598.29	6315.05
6060.45	1067.9	7813.75
5188.82	-654.488	9030.06
5094.15	361.376	7646.18
5194.15	301.038	8076.02
3072.99	63.0123	5858.89
7361.05	-643.011	9228.75
5116.76	19.2604	7064.32
5297.79	1202.53	7511.87
4948.2	430.163	6855.12
7282.93	496.264	10530.2
5887.96	-67.9509	9314.73
8078.73	1510.29	6072.51
3607.48	723.196	4582.15
8321.5	-995.922	5667.31
7778.54	3627.34	4605.64
4363.55	-84.7429	8020.96
4495.34	49.886	7430.68
5681.64	-280.34	9518.28
8425.47	-264.082	7420.63
9410.45	237.617	8369.69
4048.07	-1315.29	8798.5
4262.17	1663.68	7187.49
5848.51	-521.626	5552.57
5352.24	-270.859	6397.76
4158.75	1578.9	9368.29
6227.81	-427.447	4921.21
2971.18	892.718	7795.39
7205.83	-127.228	7828.96
6066.62	-450.11	8795.7
3315.65	713.069	6782.6
7325.06	580.718	6675.78
6321.34	-795.899	8233.99
7278.51	264.007	5414.75
3285	1074.72	7747.41
2724.64	633.978	7840.44
5625.65	440.581	10393.2
4877.13	173.797	8289.45
4875.64	141.229	8017.29
2900.44	1729.12	7889.78
7408.95	743.799	6963.71
6942.39	1031.74	5381.25
3957.18	-104.731	6310.8
7323.56	1466.98	4695.54
8272.55	-150.31	9188.39
4086.64	-331.792	10455
7467.19	2279.65	8219.3
4353.74	289.955	6976.56
6795.06	527.235	10715.9
5438.48	10.4714	8479.2
5968.93	-453.69	7636
5345.55	-294.911	9776.82
7708.31	833.826	8763.64
6184.17	1240.35	9051.13
6484.61	146.914	8687.66
