# Supplementary material for: Controlling protein function by fine-tuning conformational flexibility
Source: eLife. 2020 Jul 22;9:e57180. doi: 10.7554/eLife.57180 (PMC7375816; doi:10.7554/eLife.57180)
Supplement: Figure 2—source data 1. [file elife-57180-fig2-data1.zip › smFRETdatasets/Aha1/atp_loSalt/o_g_x171_y119_M1.dat]

//ATP loSalt data set, trace o_g_x171_y119_M1
//<d_d>	<a_d>	<a_a>
7014.89	1687.62	7825.74
7481.39	902.727	6970.23
7459.22	278.278	3208.67
8195.09	1270.91	8242.07
10341.7	385.057	9641.29
7216.07	1765.14	6728.44
7378.89	817.855	8681.72
7017.49	1245.82	4842.19
7906.55	2300.83	8237.17
4485.72	2560.32	7975.87
8211.94	392.87	7655.9
6523.86	-726.493	6234.13
4972.07	2799.17	5600.18
8086.01	2096.99	4883.17
7655.4	1850.09	6794.59
7149.66	466.419	8077.04
7655.92	1223.73	7599.13
5708.55	1167.36	7328.18
7471.95	1653.79	8290.64
8780.24	985.603	6839.26
8018.42	1193.07	7028.54
8484.76	446.188	5275.82
13469.2	2399.91	8900.48
8374.35	2367.28	8305.02
8296.23	627.239	4191.93
9011.26	334.444	5162.68
12449.4	678.896	7837.94
8805.06	461.656	7856.71
10877.5	307.615	6025.21
8681.65	317.562	6727.11
7472.15	504.817	6114.1
12274.5	-109.306	6983.25
9998.16	516.107	6896.26
10594.6	1290.44	5239.26
7297.64	581.245	6690.64
10728.2	-182.785	4838.92
6843.46	541.04	3123.32
5258.97	2954.3	6453.61
13757.8	-295.805	7649.72
9972	1036.03	7818.97
10638.4	0.073667	5733.28
8965.47	912.643	3717.74
6667.48	415.748	7399.6
8915.86	-204.9	7021.11
7810.23	-324.615	9636.43
8406.9	682.319	5612.47
4421.2	-449.726	5192.89
12297.2	192.453	5897.76
5249.8	453.329	6380.46
7670.57	197.487	7804.34
8323.01	1016.61	7387.38
9755.37	-418.203	8453.9
13203.9	2522.22	5198.99
8374.09	1466.6	3743.99
11070	2234.53	6568.15
8871.74	-495.301	3546.37
8922.91	1812.49	7460.83
9854.41	457.046	8620.92
8345.85	995.824	4104.98
6943.35	540.217	5679.64
7374.07	1139.56	5905.46
11787.2	805.494	5335.68
10500.4	-287.737	8386.09
6238.88	1413.87	2519.29
8081.84	509.827	8309.8
4876.34	587.482	9497.39
6080.29	1348.94	5448.61
9341.1	161.478	4295.56
11462.8	2313.17	6746.74
10677.3	-544.735	6930.05
9689.47	1811.84	7611.7
7925.71	205.657	4542.63
10585.3	154.823	7101.47
7191.59	-270.404	7636.48
8305.78	1232.63	6529.31
9810.77	684.269	4694.74
8736.83	1001.62	8566.77
