# Supplementary material for: Controlling protein function by fine-tuning conformational flexibility
Source: eLife. 2020 Jul 22;9:e57180. doi: 10.7554/eLife.57180 (PMC7375816; doi:10.7554/eLife.57180)
Supplement: Figure 2—source data 1. [file elife-57180-fig2-data1.zip › smFRETdatasets/Aha1/atp_loSalt/o_g_x174_y384_M1.dat]

//ATP loSalt data set, trace o_g_x174_y384_M1
//<d_d>	<a_d>	<a_a>
6772.57	426.761	3492.64
8458.59	94.9628	6583.26
9313.24	429.208	8968.36
6892.07	2278.89	5163.7
7564.19	822.084	9138.81
2964.56	1274.55	8894.5
8007.41	426.866	6339.09
2891.12	1993.12	8388.11
4708.61	233.04	4283.57
7395.45	-14.821	7029.11
4401.01	1475.09	6741.45
5250.05	1351.08	7733.95
3421.74	1508.17	8907.49
8770.84	37.7433	4350.93
2666.76	1427.09	7511.48
3251.21	932.271	4973.93
2803.37	602.028	5902.61
5673.72	1745.47	7593.52
7453.26	-89.8451	8826.15
4378.42	218.099	4199.15
3576.45	10.6237	6682.26
4826.49	1065.45	6414.49
4506.38	1196.54	4498.47
5737.28	1432.4	5206.51
4357.18	369.99	4866.14
4623.35	1181.84	7893.44
6290.55	-414.941	6539.29
3757.41	352.009	5092.29
5119.66	-710.423	9391.87
4420.58	578.121	10786.6
2695.8	605.534	10853.6
4522.61	586.868	9127
8496.73	176.999	8183.93
5141.33	1800.21	9324
4979.79	-636.104	6242.96
4246.32	1867.57	8432.6
6867.26	344.527	5426.24
4405.16	-542.802	4522.8
8102.05	1793.79	8491.85
3941.32	493.79	5971.94
7693.29	748.524	4356.39
4124.01	490.242	5467.67
5383.5	703.846	7651.69
6423.91	732.638	10306.9
4218.27	821.54	7085.33
2836.6	1468.62	3788.89
5744.62	159.284	6100.77
8736.21	1322.38	5821.25
9470.88	-219.803	1837.64
5049.1	1109.39	8975.7
6479.14	-180.384	5494.67
5503.72	-25.0377	3940.62
2821.25	1867.67	2585.1
5953.55	1679.93	8194.48
5502.21	-590.253	9263.39
2321.22	930.818	5023.74
7052.05	-1205.57	4379.98
4136.87	-29.7351	3913.81
6844.52	1077.34	8267.37
3248.35	1795.56	6266.06
9724.69	-335.316	6457.73
7806.27	1624.21	7655.63
3229.77	3035.35	8574.3
3102.97	2561.98	6299.23
6265.8	1277.02	5974.11
4959.69	88.9042	10094.4
5743.46	866.042	7748.32
5905.58	1549.45	3656.85
5617.4	2023.94	8513.37
5154.31	-667.736	4830.88
3873.54	-235.517	8383.7
4583.52	857.641	6985.58
5153.19	668.2	9911.55
5570.17	1563.8	8138.18
6331.81	642.987	5411.26
7955.04	36.7473	4375.6
6108.29	-170.293	3584.33
4266.52	754.204	7396.28
4027.19	-1275.01	5887.2
7057.38	777.047	6833.75
8836.15	-210.999	7943.46
8888.59	-81.5048	3621.85
6457.28	-307.117	5360.88
