# Supplementary material for: Controlling protein function by fine-tuning conformational flexibility
Source: eLife. 2020 Jul 22;9:e57180. doi: 10.7554/eLife.57180 (PMC7375816; doi:10.7554/eLife.57180)
Supplement: Figure 2—source data 1. [file elife-57180-fig2-data1.zip › smFRETdatasets/Aha1/atp_loSalt/o_g_x174_y390_M1.dat]

//ATP loSalt data set, trace o_g_x174_y390_M1
//<d_d>	<a_d>	<a_a>
9289.69	404.335	10614.3
9336.27	1537.47	7287.07
6202.72	2042.23	6730.5
8619.83	-625.772	7145.77
9151.19	3738.13	4918.87
5263.64	290.395	4891.14
3334.73	2109.38	4503.6
7017.32	1531.4	5122.24
6861.41	1268.46	5438.02
9068.01	1332.23	3808.3
10622	-169.09	3995.41
10176.7	-69.1171	6212.68
9030.06	-383.147	4786.46
9344.92	982.194	4813.66
6988.92	838.042	8473.11
9606.11	1151.18	6643.03
10231.9	1911.51	5418.31
6630.06	1888.78	4284.75
3437.46	149.574	4269.42
6532.6	747.591	5775.22
5645.07	1558.85	6240.76
11043.4	827.321	5321.99
7207.04	2952.97	7607.53
8736.02	2849.8	6090.25
4066	854.908	8061.06
11219.8	187.025	10496.3
5556.39	803.452	5968.97
11783.5	-157.861	5013.04
6347.86	-167.4	7470.04
6940.46	140.038	6921.4
5969.16	2263.1	6110.03
8209.97	2238.36	8722.71
8205.55	58.5166	4663.88
7873.73	594.369	8902.42
5497.29	1175.22	7675.37
10862	1235.18	6952.11
7786.34	-575.274	4064.02
5716.16	1243.62	6968.55
4374.67	31.5248	3912.67
9552.4	2503.62	3468.97
5846.85	525.104	7516.15
9954.51	-1031.21	3913.3
11005.6	1551.88	6155.69
5645.59	1752.48	8002.32
8896.47	-1092.91	7137.79
5787.04	962.035	5079.18
7810.48	-28.7875	6694.94
9528.33	2064.54	3334.45
7918.38	1815.92	6197.59
3923.02	27.8648	7639.76
4766.56	1443.02	3126.22
5084.2	1165.04	5207.56
8831.15	1990.94	5126.42
5436.05	1050.87	7430.39
6421.29	-785.69	5567.07
8778.24	929.793	1370.99
5338.09	1728.74	7090.4
4534.31	694.358	3968.49
4886.3	1012.85	5935.55
5845.51	470.487	7484.65
8637.25	766.952	6781.53
9212.49	2109.8	8410.03
4743.63	1957.59	6560.58
10608.8	59.7398	3891.89
8211.6	-100.936	8231.83
8103.33	2351.77	3671.03
7122.08	1836.43	6290.34
4909.22	1489.14	5787.77
9842.96	72.7794	7491.57
8760.25	1918.81	5146.17
8692.5	309.235	9015.38
7142.04	2762.95	9190.06
7076.91	1934.32	2668.28
6540.31	575.333	6757.6
5746.69	1368.89	2727.72
8240.7	2122.04	6156.84
4898.03	221.694	9534.78
7120.36	143.498	5753.45
5349.23	-141.256	5836.49
6125.88	-114.506	10019.5
8609.83	-272.265	5491.62
5313.01	1088.55	8680.75
5774.18	1510.79	4842.63
6385.76	-73.3052	6385.79
7783.33	-122.842	6065.14
8467.43	1141.65	4604.63
6914.8	688.562	4299.14
7863.9	557.609	6898.99
6891.62	2296.6	6951.63
5380.7	1571.4	4847.99
5338.73	488.108	5722.75
7463.58	-400.58	8676.37
6070.43	469.63	5554.73
7839.21	1854.38	6765.09
9936.16	-618.231	7159.08
7070.74	1494.65	7781.74
7699.11	875.413	5911.2
4739.71	105.608	4739.88
7581.75	1952.71	4686.76
3692.54	-272.12	5497.28
4673.11	-320.277	7570.92
6660.69	-43.5461	9073.7
8833.5	873.563	2996.4
6611	-132.483	8906.25
7005.43	2641.88	8138.72
4907.92	618.689	4282.52
9107.08	1132.82	4533.47
8685	2052.35	4191.39
5790.16	368.142	6453.2
5024.95	1081.44	5027.74
