# Supplementary material for: Controlling protein function by fine-tuning conformational flexibility
Source: eLife. 2020 Jul 22;9:e57180. doi: 10.7554/eLife.57180 (PMC7375816; doi:10.7554/eLife.57180)
Supplement: Figure 2—source data 1. [file elife-57180-fig2-data1.zip › smFRETdatasets/Aha1/atp_loSalt/o_g_x174_y75_M1.dat]

//ATP loSalt data set, trace o_g_x174_y75_M1
//<d_d>	<a_d>	<a_a>
1845.66	4500.06	5253.99
-1219.99	4648.48	-966.276
1238.45	5195.2	4191.17
1126.62	4578.98	2735.37
-1140	5795.48	3786.9
180.456	3852.79	2875.21
2386.89	5998.33	3890.42
2748.21	4646.77	5103.54
3243.68	6232.11	4196.1
-151.179	4671.99	2650.51
1875.94	5471.08	3710.71
1750.19	1731.51	6184.99
-823.349	6593.25	4961.34
1052.61	3424.66	6036.03
-171.258	4890.2	2706.5
-1102.18	4290.22	1987.46
2386.68	4916.72	1962.94
1770.89	2655.02	4488.51
2571.01	4074.16	-1867.39
202.308	3477.6	5905.06
1560.15	4573.61	7226.93
2737.98	4482.29	1765.67
3290.3	6454.15	2647.73
-717.4	6014.02	3259.18
1462.87	6374.33	4046.19
1744.36	7439.49	3666.53
687.026	6845.82	1524.21
1604.13	4303.6	4225.85
3399.06	3745.49	3572.46
-91.0733	3962.33	4486.16
1549.35	4665.82	2046.18
326.383	3844.11	5357.53
718.663	6388.62	3460.55
730.827	4209.9	6509.8
-183.595	6034.52	4348.02
1030.54	7628.45	4006.16
2882.86	6362.3	3287.3
2578.12	6297.16	3905.66
1092.11	5637.77	2218.61
3737.27	5118.69	3085.33
1108.29	4284.08	5679.11
1022.64	5285.38	3588.74
1493.41	6527.26	-870.236
-516.493	5200.61	4809.76
4120.4	6708.94	3185.11
2.5875	8520.26	3545.59
-122.993	4846.74	2977.32
515.727	4745.13	2467.62
3238.05	5090.64	4382.32
3412.09	7938.34	4601.36
5459.88	4664.17	1644.54
1000.47	6656.74	5385.63
683.004	3788.68	3491.25
1697.96	4404.96	1423.84
4531.34	5608.8	2970.71
1333.09	8301.57	4972.98
4033.62	6998.7	2264.8
498.725	7147.47	1699.76
252.809	4752.18	6257.32
2041.51	4520.12	3435.48
157.693	5621.58	4916.62
3080.88	2856.89	4061.6
806.334	6926.7	4627.79
2771.98	4516.57	6122.03
234.952	2438.95	6303.69
1714.02	4667.17	4697.82
4069.63	5078.37	2772.01
2772.43	5619.09	4634.01
3320.54	4637.85	11355.4
4452.38	4853.86	6733.21
4373.35	7253.25	6903.17
1244.51	6652.95	8777.2
-251.539	3477.4	4916.94
3739.08	4195.3	5588.81
1239.14	6771.27	6715.89
997.816	5804.21	3438.78
2782.97	4427.09	5282.65
524.945	6411.41	6222.1
1560.59	4523.16	5826.96
1053.75	6371.97	4140.35
1278.04	4786.96	2324.58
504.701	6038.32	5921.86
-851.37	4200.97	7640.66
1277.29	7887.63	5566.49
1675.35	7950.99	1334.81
1681.88	4996.01	5461.67
1485.31	6479.41	2757.39
1078.59	4946.45	7547.01
2659.38	7656.21	1675.47
1103.42	5873.79	3484.81
3501.61	6505.87	3014.92
1987.84	3514.48	3976.22
415.842	8914.25	4507.16
2001.66	6452.44	5108.92
3217.84	7808.27	4654.08
719.353	3193.86	3212.34
-382.978	6431.41	4958.05
2114.95	4585.99	5523.42
-200.432	2695.85	3642.78
787.456	4182.41	4273.6
-147.584	4269.53	3523.54
2253.9	5744.25	3922.21
145.314	5014.59	1759.9
3470.15	2685.68	5018.29
-273.461	2979.05	4924.47
1019.65	3766.3	4689.52
-980.932	4996.64	4301.43
2243.04	5350	7480.22
953.966	8560.32	7771.69
-147.328	5416.72	3564.84
1616.64	4668.33	4246.33
2199.67	5636.36	4101.01
2630.58	2339.06	6621.77
1602.46	5933.3	543.018
1824.44	6195.93	2037.1
5261.37	7888.55	7115.92
878.418	3965.2	7255.75
1891.91	7634.28	6341.56
1895.75	6012.14	4605.42
1898.42	5687.68	5625.82
-951.124	6333.81	5549.64
-290.6	5976.32	6692.64
4130.41	3600.76	2349.58
233.641	6384.75	8961.08
3821.23	5268.36	3943.56
2255.34	5967.88	6426.21
2818.96	5057.38	2368.85
1454.39	8722.22	5542.46
1972.28	6531.15	4851.92
3652.32	7632.79	6812.04
4310.5	6362.94	5964.71
2645.52	4285.8	7688.11
1467.54	4448.38	5622.48
2327.43	7176.49	2832.39
2201.51	4669.32	117.177
4486.13	4577.78	4741.53
3313.88	5000.37	3028.07
2880.45	5135.39	7695.22
3420.44	4793.24	4482.57
3539.47	6180.94	2825.22
1430.43	5050.85	6815.57
2466.25	2551.04	7191.64
417.546	7016.65	5141.68
3493.67	7533.51	4163.68
1657.78	7682.82	2291.21
3920.39	4695.68	5815.73
2455.06	5253.56	7535.87
2723.77	5149.35	2456.89
2787.01	4002.45	5614.5
1696.2	6572.94	3212.37
1404.2	5235.05	3733.68
3823.5	6535.97	3711.11
2413.56	4229.37	3444.76
2742	5611.44	7094.13
882.206	4862.26	6354.69
3218.77	7599.24	6792.95
2126.3	5638.53	3441.56
6411.05	6019.21	6319.12
2448.41	3716.38	4429.97
983.333	5865.47	5829.76
4268.84	4683.85	3744.32
2371.54	5131.31	8801.35
5308.65	5601.24	7199.5
2761.06	6955.31	1916.01
1426.56	7478.72	2845.23
4998.08	5377.19	4322.04
2116.42	8089.05	5185.09
4272.75	5791.74	3087.94
1880.26	5218.14	4281.47
4557.75	5328.56	4572.12
2403.31	5389.92	3020.05
4417.5	7451.18	5157.98
829.787	4736.25	3772.09
3637.74	7447.22	5741.11
1500.18	5640.26	4389.32
3320.6	6690.25	2526.27
9.41136	6175.74	3324
1249.78	7446.97	7475.08
1702.93	5784.7	3917.32
1616.28	3197.22	1183.94
798.164	2779.83	5726.5
2745.35	3962.01	4512.49
2742.77	5759.79	4572.26
3061.27	5133.82	5552.57
1133.61	5318.27	4017.25
3762.38	5293.35	4791.92
1188.63	6938.37	4775.66
1159.41	5880.31	5681.12
1905.65	3896.16	2736.29
