# Supplementary material for: Controlling protein function by fine-tuning conformational flexibility
Source: eLife. 2020 Jul 22;9:e57180. doi: 10.7554/eLife.57180 (PMC7375816; doi:10.7554/eLife.57180)
Supplement: Figure 2—source data 1. [file elife-57180-fig2-data1.zip › smFRETdatasets/Aha1/atp_loSalt/o_g_x175_y463_M1.dat]

//ATP loSalt data set, trace o_g_x175_y463_M1
//<d_d>	<a_d>	<a_a>
4052.59	2468.03	10588.7
5520.57	564.038	11316
3419.26	1461.83	5868.13
3511.07	1138.8	5622.23
4633.07	1890.4	9507.39
8668.1	1931.39	4757.41
767.929	3194.82	7390.04
2176.28	7058.94	4309.25
517.549	4798.33	8011.48
5053.59	7653.89	11194
-466.254	5782.59	9210.29
748.491	4633.08	9559.76
2225.28	5708.13	692.48
863.439	2629.47	3694.02
1064.58	3676.18	4345.85
2474.27	1473.03	5119.92
773.386	6785.64	4752.62
9091.98	1769.01	10455.1
-285.784	6144.02	2192.43
-1747.4	5126.88	3392.98
4455.51	3657.05	4036.58
4422.15	2205.3	5169.36
4139.3	680.76	8275.2
9177.62	3928.1	4512.84
7518.76	3561.46	1956.48
2546.45	4304.11	4982.34
1995.99	1548.41	3837.59
