# Supplementary material for: Controlling protein function by fine-tuning conformational flexibility
Source: eLife. 2020 Jul 22;9:e57180. doi: 10.7554/eLife.57180 (PMC7375816; doi:10.7554/eLife.57180)
Supplement: Figure 2—source data 1. [file elife-57180-fig2-data1.zip › smFRETdatasets/Aha1/atp_loSalt/o_g_x177_y227_M2.dat]

//ATP loSalt data set, trace o_g_x177_y227_M2
//<d_d>	<a_d>	<a_a>
7371.67	253.996	7309.22
6274.86	-218.127	7655.83
8151.9	1223.57	8746.54
3840.12	-1236.83	7945.79
8614.24	71.0949	7662.21
3893.37	1679.75	9367.82
5903.12	1396.73	8202.64
6630.41	-887.577	7465.93
6833.07	-109.644	7132.07
2390.67	1623.15	8151.37
5107.86	1721.54	6406.27
5228.2	995.764	4940.79
7571.7	1721.65	7968.33
3603.71	-555.852	6822.45
4796.55	946.58	5662.54
4192.49	887.8	5832.48
7250.65	538.034	8562.02
6693.15	288.513	8635.76
5263.27	949.558	5409.52
5544.81	269.927	8224.03
5018.28	48.1777	10597.9
2888.46	543.43	7457.53
4658.11	-71.71	7598.44
9938.74	74.4632	10325.7
5783.73	477.896	7130.21
7254.55	-620.779	11360.3
6533.48	738.447	7982.32
6961.39	-432.378	10396.4
6306.06	-167.785	8668.53
4471.82	781.033	5834.85
4994.78	1166.35	7068.93
4931.5	876.069	9415.67
2932.39	1805.61	11825.9
6871.11	-184.314	8978.78
4926.19	554.36	9200.51
3603.61	-1305.8	5893.18
5201.2	1266.6	5513.33
5873.77	1995.39	8077.43
6970.76	871.694	7910.35
5153.94	2574.38	9706.98
7667.12	97.5284	12576.9
5637.47	1877.52	9460.39
6866.58	-81.1252	11807.8
6489.76	413.88	10303.1
4746.74	1293.47	9133.25
7108.01	486.056	6268.2
4398.44	588.172	8303.55
10500	336.496	7929.85
5131.91	1228.33	7956.08
4347.5	833.257	5585.53
6250.29	1427.65	8511.49
6692.91	381.304	11502.8
6315.59	-102.729	6832.04
6707.99	911.692	9838.57
6323.96	577.519	14393.4
6096.26	831.603	9350.26
6007.46	672.521	7705.51
5398.89	1118.59	7688.22
5717.43	584.832	9775
6289.31	519.238	9669.57
3149	-803.094	9932.32
3745.76	1903.47	10705.7
4242.16	1486.36	10070.8
7004.66	2630.61	10229
7346.78	533.314	12887.5
8103.58	104.137	8929.22
5383.03	1565.87	8094.45
6018.8	336.293	7658.49
7681.05	-130.489	6024.55
4618.79	3351.88	6978.23
9184.23	1945.65	6838.48
4254.07	1174.56	6661.39
4591.84	949.308	12094.6
6019.67	-2.27797	6585.48
8556.71	361.877	9503.88
3771.53	1270.44	7798.35
5836.98	1235.05	6806.49
6803.09	299.365	5457.89
6143.95	7.04151	7357.52
8068.82	-570.91	6929.2
8038.39	552.035	8832.04
7952.59	-518.441	7096.61
8041.25	-682.657	8319.34
6268.94	951.284	7038.67
3743.59	326.526	6145.79
7161.74	820.946	5267.17
3817.28	1206.16	5377.65
5197.61	1421.93	11799.4
2884.58	1097.76	8202.88
7942.93	391.957	7672.26
6637.17	-1309.15	8496.63
5193.99	-1285.89	5788.5
6566.26	98.717	9296.36
6480.87	-537.431	8814.74
6597.05	682.012	9661.84
4732.13	475.176	8388.51
4290.13	963.264	6667.15
6303.45	2627.31	9131.98
4975.45	733.052	8029.7
4945.27	794.672	7294.62
9913.36	-402.143	10575.4
8007.27	783.108	6139.47
6681.05	-1126.02	8469.47
5277.12	-371.092	6562.83
6948.36	-1338.11	9616.62
5234.18	1252.84	10958.4
2637.62	1400.26	7052.23
3469.66	-13.0147	8150.25
3402.23	1514.33	7540.68
5036.24	-763.841	11244.1
6789.95	-823.615	3777.62
6826.08	840.489	5174.86
6667.35	-558.977	9399.16
8166.57	-1133.07	9398.12
6510.95	442.628	6999.06
1659.22	-50.6733	7632.95
9312.03	1010.67	6339.89
9105.48	-1247.47	10124.6
4186.61	1384.26	7634.35
6437.46	489.403	8315.11
5351.97	-698.116	8583.92
8277.06	1287.79	11339.6
4812.24	-144.413	5897.02
6066.22	997.492	12414.8
5939.27	889.885	9192.31
3163.31	1022.57	9525.43
8522.85	29.2467	5406.9
6229.56	965.166	6936.34
7221.3	-81.898	14103.1
2428.27	206.525	6826.17
3923.58	-279.867	8102.68
3563.37	1749.13	7640.96
6939.74	964.379	7253.15
5280.37	195.193	6355.52
9648.35	-184.963	7110.69
5168.4	103.815	2599.06
4992.56	16.7786	6633.77
5002.41	103.649	7125.04
5268.73	1537.95	10340
4735.22	1140.83	8325.83
5748.44	-850.751	10363.3
4653.27	873.423	7467.43
4239.84	1918.54	6248.9
4343.1	1966.84	4967.34
3837.89	1203.01	4780.65
4878.86	1082.02	5904.73
2769.17	-1118.87	10938.2
5208.07	-233.254	5572.69
5805.08	2904.22	5038.16
4578.25	708.19	7903.35
4330.64	-1363.28	7744.45
3366.49	-411.415	6903.11
4495.87	515.199	8150.51
6101.49	110.053	7716.1
5222.43	1093.21	7632.36
3895.89	706.826	7401.58
4676.03	-438.196	4046.61
2841.8	610.687	5940.67
2208.31	630.873	7996.85
7036.73	-249.55	8370.41
4834.65	234.63	8427.44
3168.01	1713.79	8734.13
8093.52	-62.8508	4931.4
5142.46	423.427	6634.19
4244.28	874.458	6228.18
4806.25	-141.789	12325.1
3548.82	1318.7	9886.36
6280	-132.68	5321.74
