# Supplementary material for: Controlling protein function by fine-tuning conformational flexibility
Source: eLife. 2020 Jul 22;9:e57180. doi: 10.7554/eLife.57180 (PMC7375816; doi:10.7554/eLife.57180)
Supplement: Figure 2—source data 1. [file elife-57180-fig2-data1.zip › smFRETdatasets/Aha1/atp_loSalt/o_g_x177_y267_M1.dat]

//ATP loSalt data set, trace o_g_x177_y267_M1
//<d_d>	<a_d>	<a_a>
6340.63	2669.27	8863.5
7262.13	2300.31	11958.3
12385.1	948.784	10786.7
8854.43	2445.82	10229.7
8379.77	641.884	11608.4
8528.72	64.772	9436.95
10393.4	598.275	13494.2
4605.08	386.953	9074.03
7080.83	1586.16	11862.3
10769.6	-71.9455	13084.1
4525.21	1244.26	10565.8
4504.85	1073.3	9580.94
7977.12	-752.635	9188.52
11980.7	276.204	10109.7
5165.94	-42.442	8706.84
6389.33	-915.443	11896.5
8284.73	618.964	6774.72
7329.72	331.061	11078.8
3927.36	1320.24	14201
7726.3	2390.52	11996.3
5293.17	-17.4245	10987
8058.45	-209.532	11033.2
9112.82	1573.99	12787.8
4928.6	-410.082	10070.7
2796.4	975.932	6030.47
4570.91	267.061	6774.69
5414.25	-318.404	11132.7
6139.29	1051.49	10400.4
4713.94	-345.241	9115.07
3889.28	1655.81	7644.86
7491.3	1034.02	8794.63
8128.55	-233.538	8941.04
6069.31	1631.69	11875.2
6174.95	1455.57	9672.76
8253.15	1362.63	7970
6026.52	-92.4731	11537.5
4181.78	-463.22	10007.2
7971.08	468.525	10615.6
3524.59	-528.292	10684.1
4810.72	1189.57	14453.8
5942.07	2796.7	9439.16
5632.35	53.4759	14635.7
5710.56	1938.85	10541.4
8331.07	1392.67	8610.45
11808.3	1074.66	12669.9
7064.92	546.757	8156.37
4606.12	-376.021	7399.02
6880.11	337.136	8112.89
9372.9	256.518	8870
5307.16	277.486	11319.4
9795.28	562.969	10906
6698.8	689.878	7360.49
5273.51	1796.11	12061.4
5465.03	2205.15	9789.36
8247.03	-136.487	12537.1
6026.52	472.17	10826.8
5365.69	995.644	10535.4
6291.05	891.697	10316.4
6153.14	853.704	11847.5
6403.03	87.191	8210.56
7399.39	519.312	10230.2
5791.47	1353.57	12494.3
7033.05	30.3795	7944.96
3581.83	919.525	11796.8
7910.76	1205.78	11243.1
3666.63	1049.4	8929.7
8546.24	-1354.49	14386.2
5462.6	385.418	10654.3
7336.88	3046.71	6469.23
5485.51	914.022	8671.93
6887.46	928.563	10382.7
7732.69	772.246	7437.21
10264.7	916.322	9664.5
4667.65	1024.37	10086.8
4591.63	1922.18	6055.5
4006.86	46.8121	11123.1
5525.93	595.658	8496.3
4149.22	1650.5	12126.9
7048.01	1851.44	7593.67
8106.18	-1201.83	11870.8
7841.17	-667.398	8775.06
8122.69	609.101	8158.57
4860.62	-1427.84	8834.07
5688.86	1218.23	5917.93
6312.25	877.856	10830
3949.31	381.088	8413.83
5755.6	854.261	13446.7
5760.78	-561.529	5928.95
6244.4	685.327	6795.56
6832.46	122.791	6503.62
6594.53	1207.62	12581.2
5181.06	690.35	9715.86
6788.03	96.6999	8582.98
6802.83	259.173	6715.59
9144.04	1248.15	7432.23
4121.68	1018.86	8024.28
2379.21	207.016	12085.5
5309.65	1866.24	10803.1
7936.41	371.634	7870.99
6884.48	-274.59	9975.39
3182.71	849.183	7739.43
6420.57	23.1669	7638.62
5188.92	1278.06	9575.54
8309.78	560.622	9003.25
5051.35	-69.9164	7784.64
3828.76	745.714	11352.7
5160.28	2602.85	6680.32
4031.64	710.179	9850.14
4481.92	258.896	12574.9
5233.33	1353.82	10447.8
5843.58	1409.02	10810.8
6016.21	184.037	10353.3
6684.39	938.168	8202.69
7719.2	271.077	5244.58
6544.04	8.90113	12084.8
5074.62	-542.154	9410.8
6098.63	1632.46	8603.05
5781.65	-309.616	9628.94
5580.5	-3.84241	10228.6
8620.69	-161.538	9985.04
5347.75	428.56	6801.07
5862.78	882.746	11574.1
5658.39	2591.55	9201.41
9007.59	-580.198	10457.4
4325.58	977.083	5812.52
1716.67	450.53	8040.57
5546.52	503.614	9574.29
4690.9	729.208	7758.59
7192.64	626.712	7996.36
4013.85	-564.974	8473.15
8868.62	29.0453	9775.87
8168.15	1137.48	8621.18
7512.35	632.659	8978.71
5345.66	423.974	9209.32
4294.26	1651.64	12152.3
4368.28	1541.29	12757.4
3692.95	-758.989	8358.53
5102.28	1609.03	7996.07
6850.33	441.003	9510.68
9254.7	1591.49	6993.89
5268.46	-563.992	7643.88
4157.81	-526.809	8284.88
4685.36	1992.47	7924.06
4364.4	44.4338	8782.41
6550.24	-611.483	9512.92
6488.82	2744.49	10820.1
6958.56	-822.607	9681.33
10059.6	-120.582	7554.41
4540.61	661.997	9645.84
6656.87	3089.61	7989.49
4976.78	1061.13	9626.01
5074.65	1463.54	7582.85
3994.52	-145.338	7321.12
3578.11	2798.16	7824.22
6495.03	1203.69	6605.95
7812.37	1609.07	11245.6
2281.93	1859.13	10534.2
9157.19	738.76	8963.44
4201.12	1550.8	11996.9
6329.87	2855.57	6956.39
3150.58	858.589	11941.1
3943.7	1097.11	5476.29
4506.49	645.579	8786.59
3964.92	980.301	9606.75
4292.54	-140.28	9665.74
8021.46	1103.67	12850.4
5678.64	-485.345	7092.81
3876.36	1368.25	6263.07
5401.71	798.082	7562.25
5280.49	181.283	7789.08
3849.92	198.403	12165.1
8300.27	256.88	10652.6
1717.01	557.824	9355.06
3977.93	474.867	12418.6
4961.6	2184.51	9362.25
