# Supplementary material for: Controlling protein function by fine-tuning conformational flexibility
Source: eLife. 2020 Jul 22;9:e57180. doi: 10.7554/eLife.57180 (PMC7375816; doi:10.7554/eLife.57180)
Supplement: Figure 2—source data 1. [file elife-57180-fig2-data1.zip › smFRETdatasets/Aha1/atp_loSalt/o_g_x178_y107_M2.dat]

//ATP loSalt data set, trace o_g_x178_y107_M2
//<d_d>	<a_d>	<a_a>
6337.14	1697.03	10567.1
6820.44	1022.63	8360.07
5359.26	3458.78	8095.19
4543.01	343.091	8310.78
4604.43	1793.87	6005.15
3726.86	1068.09	9245.93
7158.01	1310.97	8309.56
7127.68	3068.98	7482.1
7711.23	2535.65	6881.32
3911.9	94.2395	9648.49
3815.27	3626.77	5488.13
4469.68	3408.26	8137.19
5128.19	2375.06	7300.84
2109.65	1467.47	10339.3
2169.5	-863.618	7651.54
5354.92	3586.07	8197.46
5091.43	1981.9	9723.64
7578.21	-590.893	6044.34
3970.69	-388.827	13381.8
8171.42	1451.32	14287
5472.78	2368.99	12033.1
7378.07	433.87	9825.42
7493.1	988.019	5207.49
9867.46	1914.61	7846.55
5076.26	1750.4	7416.35
5365.8	761.144	12551.9
3695.29	1146.69	8959.01
7970.64	1044.3	13981.6
6517.68	737.295	9982.95
7167.44	599.952	7928.28
6978.31	959.657	13691.1
4396.53	1918.5	7575.44
5530.02	192.22	8017.58
5110.71	1454.48	7947.56
5583.54	184.887	10128.9
3391.56	826.856	7892.03
5668.12	702.796	9449.32
4288.62	1670.9	9971.84
3526.76	1513.56	10459.8
4514.1	1498.61	9545.12
3788.42	2424.9	8000.61
5724.88	229.11	11233.4
5039.93	-434.699	9138.66
3183.76	111.839	10137.7
5629.03	-361.838	9767.57
4141.48	2229.29	10421
5306.96	1456.43	7917.79
2497.86	1636.97	10556.5
5466.35	1455.38	9301.5
4433.53	8.47903	7544.25
4362.92	1448.61	8300.58
6318.02	1517.78	10123
2347.19	3763.05	9126.09
5376.76	661.614	10273.7
1817.36	3079.23	12822.8
-514.851	4646.35	10182
-1303.31	6374.15	7189.08
3063.03	3480.95	7320.37
3807.99	6260.82	8489.42
32.8646	5492.2	4878.28
1.69737	5569.21	7621.49
183.071	5985.83	10382.6
1227.34	6044.53	10407.2
5600.3	28.8171	11543.1
2129.47	7313.98	7429.92
-1365.5	6511.4	10438.4
202.984	5176.74	11713.1
1705.4	6926.38	9976.01
3348.32	4558.07	5478.15
4176.29	1485.73	8193.61
7371.38	3070.92	7456.98
4950.06	2039.94	9273.05
888.396	7663.65	6662.51
1195.67	8006.06	7623.12
331.007	5991.4	9767.43
-394.218	5512.24	10349.3
2514.42	3473.92	9787.7
