# Supplementary material for: Controlling protein function by fine-tuning conformational flexibility
Source: eLife. 2020 Jul 22;9:e57180. doi: 10.7554/eLife.57180 (PMC7375816; doi:10.7554/eLife.57180)
Supplement: Figure 2—source data 1. [file elife-57180-fig2-data1.zip › smFRETdatasets/Aha1/atp_loSalt/o_g_x178_y232_M2.dat]

//ATP loSalt data set, trace o_g_x178_y232_M2
//<d_d>	<a_d>	<a_a>
9611.49	1615.22	1679.31
7847.66	821.753	3901.14
5231.15	484.916	2392.23
4479.33	1515.41	1572.07
9192.29	5226.18	9837.27
8580.47	2795.19	8576.73
9061.22	-263.358	7854.77
4543.48	3781.86	9183.25
7793.47	1778.39	13729.4
9570.93	62.2167	8445.09
4558.57	1842.45	9032.73
6741.74	2887.76	12659.4
6789.3	2434.34	8899.08
10783.9	756.566	9047.53
8986.26	2797.82	5304.32
5347.96	1750.62	10743.1
6258.92	2857.79	8063.87
11621.3	2594.53	9851.14
8841.32	2177.11	9213.69
7949.94	2225.15	9209.85
5809.74	4159.89	7251.66
5189.9	1861.48	9043.67
8850.97	1432.91	10729.7
6385.11	2747.72	9503.32
6400.8	5670.19	6917.95
5822.79	3832.97	12771.7
6617.16	4801.75	7390.17
2302.74	4418.9	11273
8332.9	2191.9	11633.8
5578.92	3117.32	9416.88
7175.48	317.793	9357.41
2793.24	3703.44	13075.9
8321.72	1488.19	12605.2
9001	1061.63	7637.71
7016.09	1331.87	9997.39
10735.1	3915.95	9842.82
5052.19	1025.64	9209.74
8534.02	1029.66	11364.6
6860.84	1071.77	9604.69
12643.6	1712.48	9771.62
12105.5	1329.58	13953.7
10099.8	1960.31	12776.2
7042.88	405.93	8086.74
5432.06	3017.75	13191.9
6861.17	-122.958	9435.93
4987.6	3591.9	10449.8
6543.86	1841.43	11727.4
5419.15	7139.26	8146.65
3304.51	5248.02	10366.5
4972.95	4040.67	10053.4
573.266	5410.49	10706.7
8390.14	3793.22	10036.9
10231.6	2060.27	7773.72
7650.25	1689.58	9120.97
5920.72	853.987	11144.1
7859.36	622.64	11662.5
2227.45	3558.39	12479.3
6443.92	2773.89	8405.37
5444.22	3398.2	11429.9
4299.8	2562.37	8296.4
6810.74	2358.26	14146.3
4232.87	3095.08	9893.23
1135.16	6566.76	8929.24
6956.58	2202.45	9797.6
7680.76	1487.64	13189.6
5248.73	1129.5	12639.5
9977.21	-263.547	10082.4
9701.86	-142.88	12013.8
2416.44	1276.84	15530.1
4243.67	4127.42	10186
2098.26	7225.85	10391.8
8911.09	1563.67	10488.4
11584.1	1266.1	7870.76
7823.34	735.03	10252.6
