# Supplementary material for: Controlling protein function by fine-tuning conformational flexibility
Source: eLife. 2020 Jul 22;9:e57180. doi: 10.7554/eLife.57180 (PMC7375816; doi:10.7554/eLife.57180)
Supplement: Figure 2—source data 1. [file elife-57180-fig2-data1.zip › smFRETdatasets/Aha1/atp_loSalt/o_g_x17_y441_M1.dat]

//ATP loSalt data set, trace o_g_x17_y441_M1
//<d_d>	<a_d>	<a_a>
28.1108	3925.48	1853.03
944.969	1516.2	1449.34
459.402	1852.31	3011.18
744.261	4139.19	5113.85
1771.2	3146.84	1409.81
3210.23	2420.86	4947.46
2063.17	2047.8	814.671
3036.83	1203.12	3104.28
1219.29	1602.31	3360.83
361.622	384.229	3165.59
432.319	2184.44	4055.92
2676.02	2669.86	2067.27
-35.8113	2213.1	3441.8
48.3411	940.774	3006.48
154.346	398.482	484.815
210.326	2888.44	4021.24
1647.84	1045.24	4865.85
585.127	3282.83	3052.44
3446.85	859.909	4959.47
1212.34	1295.59	3802.21
1663.96	798.085	2060.88
1395.99	2147.06	5197.56
2183.1	1985.54	660.639
-19.6374	3335.36	719.945
683.141	3392.86	1588.46
539.856	2155.73	3016.47
273.771	2467.26	4220.09
415.615	3610.93	3665.83
2322.69	1223.86	2104.45
-728.585	3322.14	2907.04
1209.13	3198.65	2629.83
-475.093	3600.54	237.799
945.017	1318.4	3437.85
1926.31	2753.87	4065.05
3249.73	2707.02	1823.86
-2149.05	4537.87	4486.94
2563.23	1576.36	2408.76
376.091	1611.84	3188.84
3217.38	4756.31	1631.51
3975.75	495.733	3132.34
1608.98	2014.15	4239.15
1609.64	693.949	4553
-369.039	1707.66	3219.59
-2177.63	3808.45	3009.82
943.803	2838.03	1644.96
-501.775	1068.98	4465.12
2906.55	3051.82	2966.48
2810.17	625.748	3139.6
1178.89	1556.8	2033.69
2733.12	1903.26	3561.84
3189.59	2275.89	4116.65
-237.801	1713.83	4234.69
1334.81	2337.66	4815.75
2021.76	1556.64	2623.57
1745.71	1763.64	3826.75
3665.29	1506.18	3730.28
1171.88	3948.42	5046.1
1297.7	1447.06	2218.04
1193.83	2419.74	6259.87
-288.669	3391.52	2318.46
431.561	1673.41	2937.09
1146.06	1881.51	1561.94
1225.34	4222.52	4600.96
1889.3	1906.65	2552.88
2058.47	3077.69	2595.86
1881.49	2071.38	5250.51
-49.8663	1818.8	4557.31
3257.61	1543.39	2384.91
-177.861	2985.9	2965.41
1312	5031.6	3964.17
1527.75	3214.08	2511.59
2287.45	2631.66	5051.25
1167.51	1145.43	6271.67
192.862	-471.24	3046.27
279.188	1491.84	3742.08
1169.67	2755.13	3522.58
973.017	2223.19	4336.81
1102.04	2522.1	2478.64
821.652	2106.27	5085.65
4705.06	3102.54	5325.13
816.042	2205.07	3590.33
1390.32	2240.08	3162.84
1575.64	2963.59	2729.75
4475.71	504.602	1595.5
156.602	1349.2	1927.96
1532.59	4627.95	2084.97
-417.092	2978.31	3786.37
1553.36	1899.57	2417.67
4414.7	1432.47	2202.87
534.419	1868.22	3022.8
798.054	2446.4	5721.02
327.888	1319.34	3302.05
-702.641	3700.38	1971.66
565.628	4356.17	1902.5
1591.39	1958.51	5150.58
1013.46	2169.6	3513.02
2575.47	1420.74	5001.9
-335.008	1240.38	2619.25
850.742	2831.34	3297.79
2312.83	1181.88	5304.79
1093.26	2666.91	2385.72
505.363	2174.1	5989.83
1947.26	1599.29	3033.58
2189.49	1885.18	2792.44
2446.1	1101.41	4979.5
1341.29	408.447	2210.79
3471.71	1526.05	5801.95
267.258	3558.17	959.423
547.556	1407.63	2064.31
1216.36	1631.7	3308.65
2093.53	1425.5	3404.61
1020.24	1837.28	3496.44
393.307	2311.91	4466.43
825.661	1686.71	3264.03
224.561	153.248	1727.25
10.9089	437.702	2430.23
579.855	1276.24	489.29
874.382	2745.57	3038.52
-780.321	1520.82	7737.32
554.822	1387.62	3779.31
576.06	4044.3	2324.2
632.785	2245.2	3010.24
177.054	742.242	5102.95
1037.51	2396.58	1857.38
916.817	2649.22	3829.48
1224.45	2070.03	5679.3
4990.88	613.793	3944.61
1306.63	2682	3402.8
1124.07	1151.68	3930.6
416.946	916.533	6367.33
340.266	3638.66	3007.33
772.31	1483.96	2832.04
2407.12	1337.34	7245.95
2968.19	2291	3454.11
3214.06	2436.9	5258.57
895.275	2256.24	2237.85
2781.49	1569.61	7542.14
1024.14	5135.57	3387.93
319.518	1905.14	2233.61
769.564	1719.4	4921.47
2303.16	1301.51	1996.11
583.685	3853.76	3477.8
3497.31	2150.99	2007.11
1337.83	2869.34	4380.24
-399.096	885.173	3524.26
1296.77	1996.88	899.439
4094.75	2572.03	2000.03
3508.73	1831.09	3840.52
-998.616	2940.64	2427.4
311.203	2462.46	2498.78
765.693	5428.14	4151.66
3773.98	1821.03	2730.37
896.641	542.111	5784.39
612.437	1513.19	2286.3
-293.057	1151.69	2406.46
487.409	2019.4	3953.92
-112.463	1617.54	2892.92
3324.03	1413.74	2820.34
903.251	1656.65	3618.1
2094.96	1269.96	4573.11
606.227	2474.48	879.587
2769.72	3921.09	991.67
839.157	2363.97	4700.02
-311.556	1706.63	4443.66
2770.79	1744.73	2797.77
1694.14	3906.71	2933.43
197.354	1513.1	3630.24
933.184	740.049	3517.67
606.344	2186.68	2456.25
1867.67	1724.54	4732.8
841.131	1557.82	3635.6
2465.11	2862.07	3898.42
1039.77	3619.52	5046.56
3431.18	3690.39	4355.96
1454.97	3385.42	2485.68
1483.71	601.634	5591.28
1791.11	2626.87	3903.47
-35.8386	2063.87	3313.89
-99.6154	4038.16	5289.24
662.386	927.454	3476.67
1565.35	5530.74	2636.26
1452.48	1872.36	4594.58
3338.57	1696.52	4740.98
-125.753	1300.27	5266.25
2736.56	3483.16	3443.8
621.193	607.1	4529.64
1902.91	3589.43	5598.53
-425.557	1883.39	1352.85
1754.12	1392.04	2277.48
1948.29	489.285	4668.44
1590.93	2854.78	4723.19
518.646	5361.17	4031.8
630.308	1228.27	2670.38
1950.69	2248.42	7093.68
-747.726	3467.61	4631.69
-669.128	2375.58	3302.46
1891.24	1477.43	3480.24
-2395.69	1785.57	5604.61
852.378	2339.39	1722.99
581.332	1792.01	3887.22
1190.75	2690.16	4192.86
-371.468	-515.974	3870.52
1565.9	863.545	3214.97
209.415	607.43	3684.91
797.792	1244.65	2026.04
1063.16	1663.6	4927.2
2743.27	2689.11	4132.99
619.62	-15.6202	8386.63
2013.68	2903.91	3671.13
3206.56	1717.29	2677.4
76.8592	2934.42	2850.78
2891.76	800.477	4052.81
-339.984	2140.9	3922.12
400.966	1679.69	5429
1984.41	973.673	3255.96
1306.64	2429.72	1899.67
2047.84	2568.15	4562.05
944.534	1024.19	4828.44
1272.39	1952.06	5515.21
2541.75	-410.542	654.167
696.617	2301.66	1343.43
683.631	2203.91	597.586
-24.433	1550.21	2989.99
1109.55	2152.27	5812.69
3354.26	424.767	2382.95
270.259	845.482	1810.83
2693.88	743.363	3310.91
1457.84	1662.21	1701.19
2686.8	1243.14	683.38
1023.57	1361.93	4694.33
30.8222	2758.03	3653.67
2369.49	977.814	1464.48
374.235	1512.25	3029.88
542.63	1434.36	1909.02
65.1497	325.311	2742.25
-192.779	2489.1	2347.84
-543.478	1637.13	1033.63
-40.3306	3782.73	5659.32
1958.79	3978.2	4716.92
1584.76	1023.43	4002.53
484.456	1228.48	3601.51
125.518	2421.86	5608.07
2077.29	2778.53	4485.89
2129.28	1933.34	4098.13
1349.76	2415.13	2982.71
1573.7	4426.84	3009.08
1508.41	1231.52	3583.94
-365.424	2077.05	165.206
169.298	3220.53	4740.02
3007.63	1882.96	4502.18
2282.58	1070.22	3758.31
790.892	1351.43	2702.85
2657.16	1545.11	4292.52
-319.008	2062.62	1643.97
900.312	2355.01	2106.25
1182.97	2136.24	2305.94
326.377	625.111	922.406
-722.278	2612.14	3862.65
1149.62	1115.52	2864.62
-32.9408	282.274	1732.94
643.356	2737.67	2404.72
102.327	1344	4944.12
1738.01	1337.62	1358.36
135.944	1985.99	4636.05
1159.77	1289.36	4484.77
181.567	2313.85	1889.67
647.303	1524.6	2802.93
-391.913	1708.52	3628.57
2775.41	808.139	2078.39
1352.39	1623.88	4528.53
2048.06	2369.63	4137.24
-16.4909	2851.89	2399.4
3056.23	1519.3	3044.54
-40.0476	849.382	1613.36
2226.55	1169.85	3069.92
1121.86	1240.28	4560.66
206.503	2299.33	2237.22
594.587	2141.44	6255.92
815.035	1487.12	2269.59
-138.801	576.441	4897.3
-594.649	1210.96	2876.02
514.912	3002.24	2946.3
2820.06	1485.32	5742.07
24.7228	3465.85	6656.44
1121.73	3184.38	2016.95
1666.65	-52.7816	3768.24
1870.65	1770.54	5973.93
2515.66	2954.43	3647.63
2461.67	1290.2	3778.57
1531.43	2087.83	4108.79
986.403	3415.42	3156.71
1463.26	1818.74	7141.89
1852.98	1683.63	1906.74
-1059.86	1964.11	6727.49
1861.57	1210.22	3587.96
992.524	3358.01	3862.59
2359.65	2569.11	5807.94
531.631	403.07	4032.48
977.537	1960.42	2535.82
1216.66	1653.4	2338.57
242.928	1901.22	3283.54
1498.9	850.765	3522.87
1631.44	1816.32	3152.63
-421.293	4467.02	2840.82
1555.76	2706.84	3627.05
2285.22	1420.33	3860.47
1585.41	2428.25	4963.72
2985.99	1597.69	934.274
2707.68	2814.48	7233.49
1626.19	1042.73	4566.5
2945.42	1071.98	4895.62
2186.31	1999.15	1970.2
2369.95	1087.55	4636.8
1407.21	639.765	6724.96
2718.12	2511.74	4368.2
2123.01	398.994	2803.98
2725.42	1159.92	4301.27
3160.14	1770.04	3096.75
607.49	4134.53	3097.31
1327.84	3411.39	1683.36
4116.04	2100.45	1398.43
1300.57	1163.89	3008
-383.55	1346.1	2992.04
855.372	396.641	4685.74
262.214	174.41	1713.61
408.535	3245.51	4559.06
2329.83	2809.48	3808.77
2435.09	1602.02	3566.14
1706.31	550.729	2170.79
348.788	1303.17	3992.65
502.009	93.1361	5236.46
669.141	751.814	1399.6
1889.5	3391.43	1000.41
1187.41	566.297	4251.34
1094.42	2024.78	5536.88
-37.3981	2688.75	726.609
2491.8	3513.77	2789.52
1739.82	1525.89	3753.34
1768.31	1827.53	5509.19
-236.691	317.305	2024.71
1120.62	2841.96	3669.91
1390.54	2036.79	2690.99
1059.64	4036.26	3840.12
-568.636	2134.06	2235.23
1351.12	2098.94	4329.87
653.975	4862.88	1269.53
531.107	1138.41	2222.25
1163.43	5011.87	5170.72
1116.51	-0.366028	4102.92
3068.15	554.328	2664.93
2324.87	3240.63	2953.6
475.521	995.789	1737.22
831.133	1821.54	3770.68
33.6169	2441.65	4722.02
1399.4	2942.07	4225.59
798.93	2863.35	3378.21
1800.45	2526.31	3947.54
222.035	1724.05	2819.68
1202.9	2699.55	2864.27
355.75	2656.55	1914.61
1984.14	1856.97	2161.27
554.574	2688.64	6904.23
1200.22	1665.66	2655.19
2662.65	2796.66	3629.19
-280.961	4068.69	3529.61
1268.59	1722.3	1030.34
2560.87	1541.33	5057.48
1892.66	-631.178	3512.17
1418.23	522.255	858.358
1379.21	654.955	2481.18
2023.64	-773.241	4687.99
1928.32	2383.38	2830.22
3012.85	154.99	3063.88
3477.67	509.156	2670.4
2809.62	1569.24	3135.93
1062.37	1262.95	5434.15
1803.9	275.66	5008.59
2390.78	-116.958	3286.48
2995.58	756.398	3126.28
-109.821	212.733	5133.75
1277.7	672.795	1193.46
4910.24	627.983	4087.19
2329.28	-446.901	4006.72
4040.96	-831.163	5408.08
4217.64	-433.636	1453.22
2836.53	554.942	4033.7
3746.71	-713.338	3996.32
4833.97	-822.054	5212.56
3443.58	-28.9291	2467.03
1495.22	-549.029	1264.67
1420.8	-198.368	5672.15
2436.54	141.135	1073.14
4904.76	-519.18	3284.47
2098.14	663.893	3717.55
811.847	1164.69	2260.91
4494.07	-1210.03	1725.78
3495.42	375.548	1933.69
2189.14	552.935	4191.71
3029.22	-417.286	2921.76
1854.09	-426.631	4024.4
3501.77	1333.58	2972.7
1805.47	-924.641	4064.53
2201.96	-620.693	1915.56
4593.19	-970.784	2026.08
4438.27	458.972	1898.85
3469.92	1262.77	4165.2
5250	214.16	4628.44
1970.74	1589.98	2902.21
4469.52	-228.504	4405.94
2674.54	604.319	-166.729
3319.29	-136.068	7274.98
2085.57	-290.24	4180.91
4805.44	-59.7928	749.61
3740.34	490.426	4988.21
2268.06	-269.487	2079.2
2240.82	173.187	4330.29
1547.58	-145.702	-369.542
6539.36	166.504	3269.07
3173.24	1534.95	2419.69
777.071	1150.87	4993.18
6165.67	264.453	4758.25
3380.54	133.171	2179
3024.98	1502.32	3938.04
1192.79	1657.49	3961.86
1234.6	757.222	2290.42
2235.9	-110.259	2964
4229.2	-512.172	842.894
3154.32	728.708	3337.59
4706.75	-529.273	4050.95
1435.81	1807.98	4369.91
1291.03	-320.103	1653.59
3093.61	193.614	1699.55
