# Supplementary material for: Controlling protein function by fine-tuning conformational flexibility
Source: eLife. 2020 Jul 22;9:e57180. doi: 10.7554/eLife.57180 (PMC7375816; doi:10.7554/eLife.57180)
Supplement: Figure 2—source data 1. [file elife-57180-fig2-data1.zip › smFRETdatasets/Aha1/atp_loSalt/o_g_x181_y142_M6.dat]

//ATP loSalt data set, trace o_g_x181_y142_M6
//<d_d>	<a_d>	<a_a>
2086.74	-334.112	4100.97
11133.4	-581.627	5184.14
2270.07	3251.43	5951.43
5012.68	596.499	5103.41
5906.43	1336.56	5223.73
9033.06	-142.295	8515.62
7617.85	-210.689	5108.42
7609.26	858.365	7039.7
6241.36	1118.47	5892.4
5485.35	2290.53	8927.89
5980.69	835.086	5257.99
5713.18	3721.67	7131.51
8271.21	2244.64	9660.79
6962.81	2530.74	5417.05
3676.86	927.252	5577.7
4217.67	364.813	4478.72
4992.5	1843.66	9158.59
7969.27	249.309	5288.04
4303.67	2587.66	2933.37
4577.58	-1225.59	7013.75
6128.97	1757.57	7591.24
5393.41	1144.56	6488.17
4774.57	-62.9444	4167.01
7368.29	631.711	6824.19
4041.3	2600.9	5147
6805.48	1050.53	9339.39
7227.03	236.369	5294.93
4613.14	331.898	4259.79
6029.92	598.057	5950.73
5276.03	486.646	6084.63
6029.32	2261.46	6871.95
7387.6	805.351	2648.18
5169.57	1581.17	2481.1
6997.2	16.228	4904.59
6112.41	-313.666	5342.94
4463.82	2202.04	6455.33
3950.26	-457.697	3480.22
4066.42	-179.984	8227.99
6744.17	-965.346	5938.4
884	220.784	6116.21
4334.95	1566.59	5755.12
2992.67	977.308	5865.45
4820.33	464.907	7902.95
5721.96	276.793	9325.35
4164.19	978.06	5387.64
6262.92	895.133	3800.74
6921.1	502.026	7707.87
4892.8	-39.1065	6501.71
6966.43	-211.65	5875.52
4483.62	779.826	4887.73
5068.73	468.751	4106.87
6477.51	877.819	5896.88
4573.74	388.726	7588.86
5170.12	2204.33	7094.53
5162.63	1908.32	3653.89
3240.67	-1204.46	7118.96
7114.81	2303.5	6079.14
3068.69	-20.0446	4222.62
1305.38	716.596	6866.95
2625.35	741.671	4797.66
3792.6	1796.99	4707.25
6342.85	-270.412	5637.76
6167.84	614.987	5604.35
4567.56	1150.69	5698.5
7495.59	9.40748	6768.48
5390.62	902.243	4936.16
2953.86	1026.79	6765.56
5339.93	-285.301	3962.95
5508.01	645.643	7452.66
5419.69	-112.234	6027.97
2340.78	674.883	4107.57
4242.66	1886.03	5851.25
8501.65	302.917	5361.83
3993.33	648.061	1794.06
4754.82	-158.084	6385.64
2507.33	3219.05	5969.11
5538.14	-25.8262	3781.67
3422.7	873.522	8533.23
8220.17	391.776	6532.67
6681.15	2310.92	7064.26
7001.24	-8.36519	5644.92
5975.43	947.011	4272.07
6726.4	-524.783	4213.62
2396.74	532.522	7027.57
2285.79	1715.74	4361.18
4973.15	1594.9	6974.74
6827.31	1428.69	7934.12
5495.54	1569.64	3611.41
4433.04	-456.203	6439.27
2433.33	1182.68	10619.7
5147.97	254.655	8443.2
6217.43	704.79	7927.37
7292.02	-478.41	5458.76
5054.95	703.92	5077.37
3655.93	1207.17	8251.75
6114.44	1637.33	4851.14
3914.22	1835.14	5116.03
5097.59	-439.077	7286.58
5411.6	1498.53	8673.04
6448.94	365.383	7871.57
9412.39	-535.18	3816.58
3039.66	417.744	7920.09
4445.59	2.73775	4032.09
3859.98	-375.216	5547.37
4908.62	-810.86	3355.93
4213.77	1586.38	2649.85
4529.02	1233.85	5649.25
4722.21	-565.101	6853.71
3883.53	41.9238	5848.28
5609.38	-238.131	3849.15
4436.53	1167.67	6629.92
4660.32	170.727	4105.75
5890.59	935.096	8241.72
6123.5	1392.76	7103.39
3744.97	1193.4	8531.02
5102.64	589.194	5342.73
9295.62	-281.462	5349.87
2628.31	2032.74	4331.92
1336.47	1496.61	8132.6
4732.13	830.636	6308.11
3085.96	829.556	5058.39
4089.62	1180.39	6452.35
5765.75	1645.39	4727.8
3482.43	-100.091	4149.08
3796.48	696.319	2687.52
4559.15	-40.5383	5500.14
5204.37	383.855	5826.53
4535.98	131.314	3377.37
5300.19	861.471	887.431
3696.34	1359.11	5559.68
7961.77	752.431	6077.47
2454.46	-666.768	5931.1
5309.73	666.858	5820.27
3821.97	626.771	6099.46
3442.03	647.827	1918.2
8647.48	-731.089	9560
5672.59	372.268	7593.24
4490.86	928.841	5417.45
2927.39	-272.546	4706.79
6214.98	385.648	5608.94
4159.28	-702.605	10293.8
2529.77	409.272	7577.66
5241.02	260.33	5763.13
4707.83	1195.24	5541.47
3376.98	-337.798	5783.07
4142.23	626.735	6125.49
2957.2	1243.38	2684.5
4660.96	1627.73	7460.16
5176.35	152.742	6207.73
4145.99	795.607	4505.64
7815.75	-148.286	8837.83
4343.32	-1199.43	2792.84
6334.53	581.098	3961.65
4377.61	-954.127	6157.38
7128.94	1079.87	6015.92
5835.96	311.293	4690.61
6914.72	-438.971	4732.06
3642.1	720.155	2971.79
4648.05	665.606	3486.35
5583.77	842.989	3162.07
4955.95	214.557	4108.01
1985.25	1181.98	7947.39
5644.19	427.845	9786
5525.78	180.913	8205.61
5440.86	774	5135.69
4844.95	825.722	7424.85
3810.6	2324.92	5401.35
4898.97	-515.53	5335.53
4451.8	1627.16	6114.8
7706.71	1536.54	6335.18
2851.82	-198.604	5735.97
7137.02	426.557	6164.98
2128.85	472.707	5193.66
6102.82	-293.837	4174
3554.58	2120.59	4695.31
6550.32	2453.02	4794.52
2606.25	835.494	3906.68
7097.48	-945.847	4861.02
8141.17	444.575	6003.09
3517.66	943.729	6093.72
2947.24	129.52	5124.28
8053.58	-348.508	5259.7
2473.86	1138.22	5771.36
5582.97	2820.65	5711.03
4525.59	1212.96	5371.19
3621.29	1171.31	4302.65
6022.34	1338.03	3901.56
3127.87	-31.6386	3464.91
4391.09	743.345	2716.47
6805.23	-160.395	5253.97
6724.18	691.769	6009.06
4964.42	-340.636	7805.49
2562.44	1637.62	5691.04
5575.1	575.52	6288.86
4499.12	-636.213	7383.94
4692.97	395.259	2926.64
3822.81	-166.181	6211.54
4156.42	457.683	4454.46
6621	321.929	7736.8
4373.4	1104.24	4275.23
6561.38	946.56	6515.99
6362.58	1095.57	7146.64
5743.89	1322.76	4031.46
5408.72	328.918	6346.34
3753.62	1081.77	6776.23
4029.8	-790.797	9174.69
5537.4	-63.5532	6541.97
4045.73	891.503	3873.06
5405.87	1760.65	4765.73
6575.73	42.6186	9780.63
6138.35	551.49	7722.5
4315.55	-222.696	4941.56
5206.86	-400.253	6522.8
5471.96	1842.15	3090.05
3576.86	966.159	5439.88
4437.27	-627.49	5581.82
2061.19	47.6438	4997.28
5217.15	501.312	6248.32
5493.77	-178.08	7160.27
3719.44	863.232	6802.92
1341.86	1612.06	6745.23
5829.64	-328.207	4557.05
2900.99	152.965	5520.24
4598.11	1159.88	6447.36
4706.46	714.816	7188.2
2023.3	8.43513	8776.99
6627.91	1581.55	9315.66
6760.83	-457.074	4828.72
3639.09	3055.83	6622.28
8875.33	43.0332	5850.02
4564.87	1079.71	7257.53
6428.65	494.614	4568.06
5634.69	-150.262	7738.51
2992.92	1366.76	7801.95
2858.12	1466.98	4642.61
8050.84	627.873	8720.88
6791.61	-433.258	6422.58
5102.48	-153.098	6020.35
5738.13	-385.017	4324.71
4807.42	339.963	6139.15
1925.2	1254.59	4656.97
4479.04	58.0838	2911.3
4204.29	87.1686	7772.83
4491.7	2623.45	3149.07
3030.2	78.7886	4488.36
1094.6	528.956	6310.66
7093.83	-379.528	7209.84
4097.33	312.08	5406.12
5586.14	371.518	6540.4
6282.02	1453.84	6807.04
7016.84	-872.632	5888.95
3507.97	-200.307	3647.66
6757.77	-859.213	3385.19
3770.64	1131.88	6184.73
4389.94	1973.98	5910.7
5321.45	370.88	4180.67
4773.43	1067.82	5238.12
4609.39	948.985	6329.4
7641.87	625.2	8631.67
6671.69	2357.99	2526.82
6612.3	1728.95	3821.65
4778.3	-495.467	5898.06
3319.11	2092.73	3290.78
5068.91	639.376	4295.51
5979.73	-428.85	6030.54
6735.67	404.849	3787.54
3920.84	980.778	4250.62
7240.68	-21.4392	8073.32
3821.54	655.868	8849.92
5441.42	748.464	5230.32
4262.25	-114.285	6513.81
3277.69	1594.1	6575.76
5749.81	1566.6	4458.27
5855.49	-1024.31	5562.53
5088.55	756.503	6271.35
3317.06	381.184	5536.82
4661.15	2843.95	5279.72
5586.47	1118.54	4472.94
5753.16	549.099	3786.58
5556.69	1087.86	5137.08
5859.69	1069.38	7063.8
5519.1	1368.15	8404.61
6864.98	-338.137	4380.28
6532.68	764.648	7139.7
7817.95	172.51	6020.09
5459.51	1539.28	5655.22
3900.87	512.711	3599.17
3817.49	-157.693	7475.1
7644.67	1747.66	4665.49
5651.77	-54.0081	6649.79
5464.25	788.691	5630
4888.01	-415.046	4879.34
5276.84	-86.1911	2964.23
2134.74	443.259	10278.9
4034.17	152.192	5699.96
3505.33	2047.19	2828.17
4120.48	599.097	4129.94
8012.36	210.147	4533.1
4634.25	1346.55	6560.89
5366.21	-587.36	9523.35
5101.23	1136.48	4438.67
3645.48	-330.88	4988.69
5258.63	1210.23	3618.69
4652.65	58.546	5791.06
5559.65	781.92	6507.45
2590.68	2414.62	5178.75
6569.15	1407.53	4803.98
4220.55	1079.81	5664.44
5112.29	79.7544	7077.11
4288.12	3461.7	4820.78
5078.07	414.109	4667.79
5207.71	808.039	5773.5
4955.77	-289.354	4856.14
5883.15	571.476	5629.35
6212.47	-355.936	9817.12
6208.81	-200.619	7066.27
6153.04	785.566	3834.93
3018.56	-750.099	6445.88
5476.05	448.529	5894.16
4888.72	964.917	6942.06
5415.75	752.668	6719.43
3415.42	1645.04	6313.34
2593.67	-242.218	1818.31
5242.38	685.576	7524.02
8707.39	107.353	6207.9
5502.6	642.152	6329.32
3719.5	1470.91	4213.87
4303.72	560.38	3546.71
2096.46	703.757	3353.54
5092.68	246.432	7309.27
2894.25	949.195	6834.91
5096.57	1479.54	5368.77
2683	1129.42	6464.7
4892	-483.309	5882.33
6170.2	3084.01	6207.89
3638.87	1858.43	7952.12
4934.48	280.23	4945.85
2829.35	490.446	1432.07
4733.83	1523.24	3787.6
3597.94	350.944	2911.94
4798.92	586.159	5660.75
6341.16	-70.9474	5251
4423.02	-138.949	4583.33
3238.74	1196.23	4039.06
2952.37	374.181	6790.82
3329.06	877.762	5531.37
4776.06	1014.06	5279.24
8482.8	150.824	3081.33
8723.38	-189.109	5336.37
3703.72	150.374	5399.51
6504.02	183.881	2595.51
2811.22	462.718	2490.98
4968.92	-629.201	4501.58
3677.77	1541.11	5915.38
4880.47	100.498	4650.37
2736.6	-715.653	5415
4508.66	1589.7	6441.44
3945.45	2697.53	6200.29
4425.09	1386.65	7059
1526.45	577.993	6296.6
2660.34	1049.01	6344.69
8102.88	-451.39	6298.17
4208.05	922.602	4658.81
1703.83	-319.99	6115.31
3618.72	572.3	5805.46
6615.28	112.545	3904.27
3984.94	-782.706	4551.99
5623.23	1826.49	6782.53
3018.27	1114.2	6007.41
4775.19	951.508	4076.47
6535.31	532.771	5990.41
4837.02	1402.21	2105.99
3957.9	-42.3449	4426.17
4743.05	1730.99	7170.19
5312.3	1850.6	3760.34
4802.08	285.44	4247.4
2867.2	556.015	8052.52
7314.88	-554.131	4960.99
6288.06	-69.1666	5926.5
5194.81	123.205	6260.05
2830.21	-1404.67	6362.72
6656.62	-1617.8	6578.67
4070.13	642.01	7021.52
