# Supplementary material for: Controlling protein function by fine-tuning conformational flexibility
Source: eLife. 2020 Jul 22;9:e57180. doi: 10.7554/eLife.57180 (PMC7375816; doi:10.7554/eLife.57180)
Supplement: Figure 2—source data 1. [file elife-57180-fig2-data1.zip › smFRETdatasets/Aha1/atp_loSalt/o_g_x181_y278_M6.dat]

//ATP loSalt data set, trace o_g_x181_y278_M6
//<d_d>	<a_d>	<a_a>
6403.21	616.745	12530
7855.17	1244.95	9981.05
13399.3	-251.524	12174
7040.69	98.5101	6627.95
4044.9	2525.53	11543.7
3744.39	3218.43	6096.55
7476.2	-655.473	7652.09
4720.23	1004.69	8218.75
5553.29	675.055	6342.8
8720.37	1486.46	13222.9
5213.45	2480.42	9390.27
8022.23	988.266	9891.25
3214.52	2451.64	8247.42
1979.42	2047.35	9396.14
8631.86	434.423	7521.48
3694.44	2129.53	10666.8
4977.25	2210.11	7589.85
7813.53	3749	5509.52
5168.62	1124.74	10863.6
4080.69	3076	5837.83
4814.4	297.177	8371.45
8187.79	978.665	5903.46
4672.62	2274.17	4777.59
2899	665.141	9461.3
2463.16	2879.97	5200.65
2323.69	4459.08	3214.33
3650.08	5072.55	8564
528.029	5124.1	9992.06
2197.67	6483.56	9057.69
9873.06	397.449	5626.52
5579.73	1114.45	4733.93
5231.23	1983.53	9380.56
3823.75	1094.83	6981.45
2477.93	2232.62	9034.17
3770.28	2373.61	4534.55
5726.01	351.994	5580.06
4824.85	685.64	4755.58
7774.69	2077.24	9729.74
6836.99	1551.51	7129.87
9261.84	1450.18	7892.47
6973.84	-96.2442	7435.41
5564.13	1117.91	10964.6
10239.4	-101.136	5935.5
7706.62	3327.06	8001.2
8701.19	1625.32	8134.44
9838.12	1134.57	6684.06
6551.32	-365.175	9096.07
6143.85	337.362	7928.98
9414.96	-144.206	7918.44
10360	1598.33	5966.38
7588.14	996.813	5982.11
6234.16	-934.42	11758.9
9680.26	948.629	11152.2
6357.77	721.58	10420.3
8442.26	1488.15	12081.9
5938.51	1966.56	10517.6
7118.88	124.137	16411
6708.17	978.94	10629.1
6580.32	1643.47	9247.76
7070.47	921.466	15805.3
8577.18	792.731	8535.66
4732.42	-767.291	10793
5459.98	1074.24	11200.2
8851.51	1173.99	11039.8
7701.78	326.981	13119.4
9665.51	-730.488	10525
10785.9	-274.935	11242.5
8853.12	1176.79	15273.1
9028.6	1374.09	13681.9
5286.83	729.559	12251.7
10028.9	-11.3087	7196.71
8131.87	12.5991	10179.1
8354.09	232.407	11012.6
6084.32	-4.5726	13943.8
6715.67	-412.449	14059.2
3581.46	773.979	9756.1
6457.39	-603.214	8347.91
7914.92	-110.69	10064
10037.9	1380.05	9147.85
13044.6	1215.45	8433.36
6711.28	647.515	8299.22
7281.54	1367.85	8218.05
11663.1	959.689	12492.4
6253.21	1265.36	11832.3
5583.91	1541.21	8498.61
5397.48	1692.59	12115.6
9757.14	707.135	11480.1
6081.13	1103.62	9569.57
8556.99	143.217	9291.29
9685.56	-1175.05	6778.7
5819.33	1485.09	9617.93
3962.18	1012.86	9595.28
9588.54	1265.54	9547.27
4848.83	1500.85	10675.7
11068.2	1277.36	13137.4
4307.48	921.732	13289.5
7641.09	2296.55	9747.26
6439.36	-279.965	9206.17
5354.08	-404.309	10616
7126.83	1761.92	12956.2
5318.15	1901.72	8748.12
7910.61	1132.81	14830.5
3759.5	1570.38	9037.22
9238.2	1475.57	11211.7
10117.2	1420.9	8541.22
5291.49	2284.24	7309.54
8872.55	-145.29	11677.9
9221.26	-618.111	14754.5
6555.01	494.735	10340.6
6702.97	2188.79	10048.2
5025.62	-264.714	8484.27
6289.2	-92.9628	8646.94
3440.21	1109.62	14620.7
4292.42	977.322	9046.21
7265.9	-1354.15	14073
4997.77	518.203	11455.4
8741.82	207.806	12679
5197.69	740.47	11953.2
7388.64	897.482	11549.8
7035.2	1666.34	9346.89
9002.38	-1181.82	12216
3368.44	83.8959	10689.8
6211.23	-461.207	11778
7454.97	446.367	14581.7
6009.58	-689.436	8810.53
7046.11	109.909	13451.1
5237.16	-890.39	12679.4
7208.49	215.795	13447.4
5403.14	-382.51	9833.35
5329.21	1618.76	12331.4
8730.66	-354.352	11709.3
8716.02	338.652	10179.5
7258.21	-408.974	9822.8
5803.53	79.2246	9757.14
7632.89	279.377	7898.83
7742.08	424.966	7090.4
7412.66	523.786	10579.5
4376.09	-267.166	9153.15
6161.01	20.0805	10115.7
5967.22	1104.9	9891.91
6307.61	795.102	10975.3
5171.25	-597.805	11582
8021.86	889.4	15895.5
4127.19	1016.45	7994.09
4423.6	293.363	9997.11
6410.65	1862.47	8302.99
5451.82	1149.31	9724.6
5643.69	2490.42	11763.1
1302.09	1508.65	8919.71
7562.71	602.533	11898.3
4220.44	1665.15	9966.99
5984.47	730.374	8398.34
5881.9	579.492	10138.2
4457.81	994.112	11688.2
5593.98	878.122	6628.34
6434.9	-391.941	10947.6
5402.93	1257.13	11897.9
6349.16	1473.29	9784.25
5418.53	-567.122	7913.67
7961.34	677.691	12072.6
5649.19	1034.98	10169.8
7496.02	-244.701	11341.9
6234.16	2008.87	8503.97
5773.89	529.385	11313
5796.47	909.422	9366.78
4903.95	-8.95626	7708.33
5187.88	-44.9196	12060.6
4421.85	1212.28	7109.31
6687.73	-159.774	8503.31
3219.4	645.93	9868.05
3890.16	-11.6898	18031.4
6612.5	374.147	11660
7938.04	1333.93	7293.8
5884.53	-653.114	10423.4
3911.21	502.017	9755.87
2445.73	170.569	8313.59
5770.59	17.0887	8087.32
6957.95	484.015	13734.8
3804.92	330.721	11036.8
6351.66	429.175	11933.8
6721.75	1535.16	11929
6131.76	-135.044	8117.11
10677	746.894	9246.07
4838.2	229.346	8580.09
6777.97	1642.53	12454
3497.66	-56.6117	11350.7
2882.48	-142.914	8086.63
7256.93	399.902	11775.3
4493.74	151.449	11486.6
3814.02	1964.88	11182.5
2828.46	774.471	9290.97
5604.99	1088.3	9880.34
4941.92	351.244	12497
4502.11	1670.67	8135.81
8630.56	-163.135	6794.71
5736.22	491.082	10751.1
4741.58	76.5109	9284.23
5588.52	-356.665	13050.9
7503.93	91.4433	8904.27
8137.05	870.275	10810.7
7918.61	2673.1	9547.57
4835.54	91.9378	7651.4
7329.97	-39.29	9533.07
6314.81	1162.79	8765.03
5654.31	-442.581	10063.9
5821.66	-624.549	12079.8
6064.28	661.824	11273.9
8072.78	213.211	10787.6
3647.24	5140.77	8177.83
5252.6	-347.764	11835.5
3755.95	849.513	11473.7
4933.71	445.196	12269
10866	-161.161	12424.8
6166.98	387.168	8790.47
6912.6	457.422	8205.62
7647.44	-171.039	9402.07
7306.5	-282.574	10163.7
5223.63	1245.75	10044.4
2062.22	76.4798	10897.9
5624.9	-343.721	8860
8633.48	354.517	10395.8
9685.68	7.55778	7229.44
6097.79	-520.813	11814.6
1924.13	631.881	9559.73
5927.13	-772.691	8602.11
4823.21	1994.38	5523.8
6399.35	-288.634	14161.3
7620.48	-1157.44	11760.4
6553.88	587.837	10323.8
4003.28	-14.3904	10051.5
7419.45	259.768	14663.7
7690.21	64.9959	9485.11
5248.89	-167.321	6926.75
6000.23	265.71	12569.1
7384.72	414.509	10955
5695.76	1589.96	10595.8
6481	-117.71	12077.6
3615.83	797.533	13289.3
3698.35	77.9671	7529.63
7147.68	-804.7	10226.5
6647.68	-736.485	6104.62
4991.23	-271.678	11873.7
8597.61	1025.1	10086.6
6596.43	2244.05	8259.38
6351.31	1311.37	11138.7
7135.81	-980.472	6084.73
3135.97	234.92	8112.66
4961.25	1835.35	8641.12
4871.1	212.434	8873.38
3524.66	2432.53	7719.05
7930.78	1113.74	13515.5
6154.05	-640.915	11864.8
5422.64	775.518	12877.9
7573.53	75.3123	11480.2
6975.4	2547.25	11329
6842.14	-191.482	9043.93
4988.26	1702.38	9704.19
6246.69	1820.57	8507.7
6687.28	-627.684	10042
5151.26	-1217.1	9888.07
7964.24	649.688	9253.12
4898.25	881.652	10690.7
2985.05	-500.561	6856.9
4065.38	1798.07	8742.41
4606.7	35.72	11482.7
4549.4	-458.36	11887.6
3157.45	549.882	8855.69
6789.51	147.327	10609.3
6867.36	955.668	6818.61
5892.76	1031.75	9271.98
8898.41	1709.38	11581.2
4718.23	556.497	12411.1
4142.95	-58.099	6930.75
4610.01	-490.419	7592.27
5673.95	-56.8591	9522.94
5708.4	1793.16	8880.75
5221.28	1038.74	8671.14
5413.95	-308.411	8052.65
5339.39	-93.3122	7644.23
7634.35	1082.71	11768.1
4265.47	-656.156	9446.4
7657.88	354.057	11643.1
6085.62	600.121	10094.4
3629.72	1159.33	6564.25
5346.2	427.192	9299.24
6504.75	-923.097	7093.47
8131.15	986.941	12564.5
6628.87	-1448.46	9249.7
3653.01	-88.0018	10723.4
3547.09	41.8766	9377.13
7348.04	-1009.51	8407.47
4924.73	189.411	5457.92
3029.33	-449.432	8908.28
4101.3	208.755	9890.3
7557.69	-629.513	8265.13
2834.73	602.701	12717.7
4466.16	492.584	7883.7
4167.08	-748.418	13239.2
4137	1018.74	15383.4
1349.89	3092.45	9088.07
4203.71	668.955	8167.1
5120.79	1075.98	7856.05
5107.79	924.813	8618.06
3787.57	767.518	9985.79
3675.61	1714.32	9443.46
3575.03	1264.64	6680.9
5197.13	788.629	9348.47
4274.96	1616.77	9619.84
4413.12	-653.789	9097.24
6010.33	266.078	10750.8
6301.21	762.614	9375.38
6640.36	-816.941	9213.64
5001.2	876.032	9506.74
3858.69	1441.1	9385.57
3428.69	-27.8385	9116.81
5669.79	-185.87	9452.87
5599.56	379.003	3415.63
4608.65	1670.9	10067.3
6926.89	-950.62	7417.2
5046.29	844.838	9639
2162.88	1532.24	10717
4630.25	697.946	5951.69
5055.45	-229.028	8877.36
