# Supplementary material for: Controlling protein function by fine-tuning conformational flexibility
Source: eLife. 2020 Jul 22;9:e57180. doi: 10.7554/eLife.57180 (PMC7375816; doi:10.7554/eLife.57180)
Supplement: Figure 2—source data 1. [file elife-57180-fig2-data1.zip › smFRETdatasets/Aha1/atp_loSalt/o_g_x181_y50_M3.dat]

//ATP loSalt data set, trace o_g_x181_y50_M3
//<d_d>	<a_d>	<a_a>
5229.8	1190.07	1507.58
6297.04	580.579	1568.91
5194.32	914.39	3305.01
6729.79	1352.69	4824.67
6032.13	-862.697	3929.76
4807.38	1481.49	1725.32
6719.59	-169.089	4858.65
5045.09	-277.54	3537.48
5377.57	1498.17	4649.57
5506.98	344.045	2135.97
6057.04	255.665	4157.24
6157.16	1054.43	3184.04
6858.52	948.768	3469.26
9371.36	1606.31	1130.61
6187.12	214.875	41.0688
3140.16	1189.03	5142.92
5394.14	402.843	1032.13
5553.49	702.504	1553.34
5358.37	1794.55	4164.42
5146.99	2236.93	5488.85
5032.18	1799.83	603.828
6890	1307.63	2495.04
6960.35	450.681	2672.91
5375.21	905.651	1734.73
10509.6	2528.26	5108.36
6529.68	944.242	4947.64
9293.8	46.9347	6568.48
9323.26	-1443.81	8238.28
4515.55	340.397	6802.24
7936.73	-220.722	1877.91
7063.21	679.481	1889.54
5653.63	-515.809	1611.76
3311.35	1816.15	5019.92
6488.1	221.888	2921.2
6223.89	2819.31	877.835
10051	1578.75	1485.85
5256.81	1770.19	1497.38
5660.24	1588.46	2878.36
6269.15	1457.82	789.706
4488.78	1513	5973.49
7319.11	1976.91	6458.95
6810.85	-473.25	5202.86
5978.77	-620.784	638.879
8129.8	189.854	3293.51
7370.76	2304.84	1773.94
5369.35	439.773	2077.07
4330.28	986.696	360.283
3654.05	-696.055	4549.73
6158.44	2235.68	1588.2
3946.59	748.898	2580.18
5533.39	581.68	3940.72
5443.82	1715.08	1953.73
5185.91	645.504	5083.94
5304.71	-127.72	2905.27
7860.11	1449.21	2690.43
6120.24	1891.26	353.886
5317.12	730.771	3391.88
5581.44	966.456	2409.38
5905.55	1211.76	4018.72
4379.04	2574.9	2468.56
6958.34	1217.54	3006.32
5045.6	2174.62	3852.94
4107.29	3250.38	18.0021
1596.09	1193.25	1350.88
6218.94	1674.17	2852.37
5604.91	1361.44	7412.73
4275.58	1261.76	4288.41
6898.08	1857.13	4107.31
7232.52	2344.75	535.492
3425.86	-474.963	2291.51
5464.12	779.298	7935.1
8718.73	1030.23	1266.44
4811.6	161.636	2685.02
8488.9	-792.431	8185.54
8045.55	-1321.23	6721.54
4489.79	849.76	3036.74
4016.58	750.636	1661.44
3425.55	365.722	1980.24
4247.41	2356.41	2605.91
4704.97	946.488	2928.14
7073.36	2302.88	3434.29
2749.78	-204.279	2287.38
7929.09	207.987	3346.05
6397.71	1786.23	2979.7
9007.52	571.107	7830.91
7619.97	1593.22	7119.28
6737.51	1453.59	3813.04
7139.91	165.957	1951.07
6492.02	419.508	4382.71
7850.5	894.289	4751.41
2662.16	1446.52	7774.95
5795.88	632.967	2460.71
7217.72	1379.1	8133.36
6219.56	809.523	435.67
5013.14	1417.48	5973.89
5524.67	494.475	7459.62
6730.21	804.922	2211.63
8640.23	-1175.82	6745.47
9093.63	-276.317	336.351
5596.61	1814.74	5162.45
3970.26	1256.05	-716.577
4592.2	560.127	8389.6
6465.94	1078.6	3651.19
3886.02	833.6	3827.83
6976	-1166.22	3122.98
5572.38	1462.35	5258.1
2624.73	632.897	2993.24
5004.81	889.721	2742.27
5138.75	526.976	2834.27
3381.07	-394.112	4910.97
5577.13	2406.67	3306.53
3448.76	1001.53	-164.725
7873.65	860.779	4594.63
3362.63	1286.91	3717.88
7887.83	-752.22	4670.04
3553.87	862.293	4178.12
6093.61	-1166.02	4434.72
5664.17	1261.79	1442.21
6054.16	297.075	4874.77
8972.12	421.029	4017.67
4597.8	1176.93	-10.5186
6577.38	326.427	8352.73
6939.21	-595.403	2250.52
696.396	1369.33	1478.38
4288.17	1350.45	1641.69
9666.32	-110.25	8452.05
5336.12	672.296	3465.36
4559.96	1380.31	5001.2
5195.47	384.633	3625.21
5162.01	1116.44	494.776
9167.82	-79.5582	6414.76
4748.64	242.55	4004.93
6516.86	1964.83	1652.35
6592.6	571.761	6130.95
3021.04	2609.07	3548.32
3662.89	1989.9	1838.29
4634.64	-66.4656	4227.81
3873.89	543.367	2014.44
6689.69	-792.622	2944.34
7249.69	924.874	1194.5
6835.97	552.612	2798.86
7890.49	794.039	936.676
5907.33	932.826	1715.99
5460.57	594.503	6003.15
7195.69	-22.8479	1910.39
4003.18	1681.51	1483.16
4519.33	189.56	2609.32
9012.71	937.389	2224.35
4488.71	634.283	2785.56
8224.41	1194.4	3146.1
5519	433.62	5228.44
6499.21	341.479	6788.96
8684.51	-892.186	6237.46
3404.27	265.606	2484.19
4852.95	818.207	3527.93
3847.46	-220.763	566.421
6450.69	-850.264	8164.81
7364.89	1894.28	2238.92
2578.95	457.235	1610.07
7115.41	311.147	864.042
4197.68	584.278	5046.13
6659.85	236.697	7128.87
5032.38	432.406	5874.92
7484.41	323.872	3177.78
5331.82	764.734	-322.524
7181.73	2013.13	1507.85
7195.48	1104.69	6319.91
7552.84	1989.21	2844.23
6416.48	193.497	5505.56
5961.59	850.169	7791.42
5770.46	350.1	9873.83
3092.76	1141.14	3979.7
9412.17	1052.49	4444.39
5226.29	806.054	3235.76
6783.23	2212.48	6233.38
6726.85	1066.73	2258.83
6109.33	1189.57	4115.56
4170.96	156.363	2558.21
4503.75	2833.78	4765.01
5482.61	1666.84	4141.44
5082.58	885.567	2937.91
8395.39	-130.161	1026.52
6875.3	2344.17	3661.36
3067.25	1237.97	-322.374
4610.6	1940.91	6592.34
2933.44	-226.501	5563.42
6969.39	1214.47	5517.06
8159.16	1276.67	2359.04
4903.66	-28.7483	5942.72
4164.23	1729.42	3193.22
2217.87	-767.666	-92.6038
6672.4	-15.8998	3929.76
6681.64	-442.506	3578.02
6020.67	596.367	1684.26
7045.89	516.462	5291.28
4666.5	1209.81	3212.11
4294.46	431.589	8922.27
5798.21	462.49	6807.03
5904.1	523.19	2915.33
4951.45	857.175	2818.6
3905.24	-27.554	5942.41
5139.06	1516.31	8239.13
5514.38	1175.27	5394.74
4187.35	2072.67	6474.96
6416.43	-529.985	3417.66
7310.88	719.672	7860.5
8898.63	1195.84	4342.5
7036.61	-94.236	5341.41
8476.37	624.064	4083.16
6926.57	121.438	6758.63
7036.89	1366.34	3344.94
4936.27	919.385	5151.62
6096.3	-112.267	540.195
6021.58	3103.07	1613.56
5866.66	-917.679	3653.76
4420.86	455.5	1272.66
6344.34	-179.143	5113.51
5598.72	320.813	6130.73
4288.3	123.049	6257.9
6380.82	2423.08	4697.75
8086.86	649.62	1532.8
8153.03	160.043	3771.17
5167.13	838.824	4050.43
3561.92	1102.43	7591.29
4232.25	2256.72	2849.6
7281.25	-283.387	4036.37
6225.87	-526.629	521.655
6218.47	1657.25	1649.35
7327.35	2392.38	4408
3231.37	942.179	4973.34
3329.16	2026.5	2640.7
7158.17	578.921	4741.97
3085.15	885.195	298.494
5150.73	414.39	3723.72
6671.29	2962.31	4177.57
4394.03	-185.716	3209.16
4174.4	1707.55	4938
9996.46	-35.5111	7380.58
6514.84	-603.158	2800.48
5804.62	945.656	4451.81
8138.94	419.152	2223.81
4458.49	8.95507	3614.09
5066.95	1418.8	3212.78
5597.48	-586.544	4961.12
3798.29	-73.9725	1151.44
3562.39	-13.7326	5820.23
4992.09	721.246	2199.73
4834.42	-421.231	2379.21
6357.83	-43.4571	1737.24
5461.29	-829.722	3831.68
3071.64	2059.5	1376.26
4490.26	341.966	2296.41
5410.41	1849.58	1882.41
8450.74	2112.61	10964.9
3141.2	1403.48	2823.11
4995.35	-735.19	708.68
2371.86	2081.24	4002.23
4444.92	290.777	2257.39
4615.06	-202.266	4516.25
6885.29	994.311	3380.91
6368.91	904.848	3827.69
3284.06	-704.443	5548.47
3926.65	490.647	4132.81
6222.26	902.146	5787.03
7729.77	915.206	5613.26
6816.63	1261.22	1453
4971.77	1502.86	1830.64
3332.73	-498.852	1570.88
4947.87	-1167.39	3808.76
9729.82	226.573	3581.71
6386.47	-200.314	5491.92
5069.77	632.701	4866.25
3778.19	-406.773	3368.24
5413.04	-161.831	1121.23
2020	53.6221	2924.2
3278.05	942.826	7108.85
6734.5	482.859	13.5279
4344.33	-219.333	3064.73
4977.72	1694.06	4152.37
4900.55	465.861	5285.28
3748.2	1661.01	3305.81
5083.98	887.077	4416.38
5859.79	280.296	3399.61
5982.75	-735.053	3560.8
5653.02	526.126	1243.33
4894.21	1107.63	2928.35
2883.85	-1017	3216.13
4346.74	399.345	6278.44
6414.45	890.532	5772.34
4878.99	-954.978	4034.02
3577.27	1238.29	6265.02
7263.37	816.935	7830.74
2853.46	-68.3585	3530.41
3108.47	-566.923	2954.86
7107.81	1014.77	2889.44
3141.58	1943.82	3522.72
4567.56	154.626	2916.26
4003.86	1663.25	1087.7
4389.59	192.574	1791.86
7319.32	1027.02	5641.6
6872.1	43.7785	3733.4
6564.49	1000.67	-1078.78
3779.37	225.267	4726.47
7091.5	-249.714	1267.23
4837.04	44.9278	2052.88
8380.12	313.343	2961.91
4087.51	200.094	2752.33
5906.09	913.621	1225.21
