# Supplementary material for: Controlling protein function by fine-tuning conformational flexibility
Source: eLife. 2020 Jul 22;9:e57180. doi: 10.7554/eLife.57180 (PMC7375816; doi:10.7554/eLife.57180)
Supplement: Figure 2—source data 1. [file elife-57180-fig2-data1.zip › smFRETdatasets/Aha1/atp_loSalt/o_g_x184_y244_M0.dat]

//ATP loSalt data set, trace o_g_x184_y244_M0
//<d_d>	<a_d>	<a_a>
6562.2	2366.6	11559
10872.4	-686.242	11828.6
9445.42	621.604	10021.9
12878.6	222.086	13539.9
6367.98	1967.93	6578.16
11493.4	-344.612	14752.8
10423.5	-260.01	8321.94
17337.7	-798.785	10784.4
7371.12	484.536	8913.83
6825.22	2033.99	8633.57
9890.78	-401.138	10558.3
14257.5	21.0882	11339.4
12535.2	-379.083	11623.9
9201.74	172.331	10273.7
9981.51	6.22813	8215.46
6377.35	-46.8684	6063.53
9831.34	-77.8018	9531.54
9605.5	1096.26	7554.31
8214.12	727.148	7523.38
12235	-197.456	8196.37
14317.3	610.985	10715.5
8893.77	263.613	9564.19
11551.9	1002.39	11402.7
9346.31	-987.246	10469.4
11532.8	2845.68	11218.5
12634.3	1325.17	8852.13
8836.4	1422.03	11075.6
12489.4	1727.63	12903
11481.1	181.008	9785.23
7350.62	211.055	14471.1
9667.87	1183.2	14765.7
11806.2	95.5215	13084.1
7847.51	1350.48	9443.32
11615.4	1196.45	11819.9
9548.29	-139.187	9241.59
10156	-74.7426	11282.9
11589.3	615.311	14999.4
8588.8	-266.681	12249
7644.83	838.095	9138.7
11181.6	-1009.96	9983.89
12638.4	653.615	10229.4
7475.2	-462.254	11675.5
9036.32	372.538	12836
9006.36	805.393	10216.4
7708.51	-1070.81	6814.36
10281.2	183.513	7916.16
7642.79	463.673	10052
8020.45	-493.737	8060.43
7667.16	3015.83	7903.49
8324.73	-505.494	12078.6
13325.3	615.305	8781.5
10029.4	-116.786	8748.92
9903.77	-27.9533	8194.16
12735.2	963.729	9393.12
8515.12	-246.267	6707.57
7579.68	-1114.31	14168.6
10828.7	-405.376	4948.12
10956.9	306.133	9585.67
9354.73	332.401	6432.94
6636.94	-402.79	8108.76
7750.6	194.149	8167.78
10881.7	326.906	6328.79
8642.64	817.902	15452.5
9006.54	503.132	8859.81
12108.9	876.565	9237.49
12455.2	1493.09	7437.45
6944.33	-22.5528	10870.8
11805.6	-390.29	10194.4
10084.6	570.639	12297
10661.3	-292.549	9962.97
11171.6	-387.193	11071.9
11130.3	-753.43	8287.4
9896.97	299.548	14358.3
11845.6	-211.242	8415.28
5505.48	1348.5	9409.54
9067.58	1614.79	12317.2
11874.2	568.445	6264.52
11630	-239.456	7689.82
9093.48	1802.8	7945.09
6308.64	1237.58	7945.68
8833.97	-348.966	8973.33
8339.13	-605.977	12421
10480.4	-690.301	9760.36
14134.3	366.602	6781.76
11191	-174.886	9814.44
9768.54	-1114.25	8540.88
11047.2	-376.714	11252.2
9476.85	-370.263	10900.2
9496.03	81.2238	7243.49
13404.2	409.589	8202.94
10499.7	780.056	8502.82
11564.1	-207.22	11009.5
11377.5	1897.49	7356.65
8840.57	-1000.79	7196.57
9589.42	1272.4	6522.75
9689.86	-413.677	9885.88
9438.49	22.6716	6853.3
11192.2	75.0448	10649.1
10215.2	1115.47	13622.8
10092.7	752.103	5581.4
11730.4	-145.306	11148.7
9835.25	-274.695	11253.1
11548.9	-1037.89	7384.26
8887.35	-1459.98	6970.61
7893.46	12.9907	6962.52
8822.96	1579.09	9972
9647.98	-491.448	12156.9
10868	-1341.25	8980.03
8399.57	-900.017	11919.8
11566.4	1033.68	7593.5
9805.53	55.9044	6854.9
8385.77	14.5426	7582.89
10035.8	-1240.76	7915.18
10728	2117.72	6921.61
8006.27	1612.71	8721.32
12231.7	-391.777	5893.77
11541.1	263.002	9988.23
9456.19	177.137	6561.07
11239	1189.51	10665.2
7955.22	611.58	7411.69
8618.93	-608.571	8791.04
10133.5	-1552.45	4100.07
8290.14	712.224	10887.8
9364.97	-381.924	8340.77
9051.62	-399.451	9149.67
7343.45	942.076	10975.5
10760.9	1517.49	10628.2
10275.9	1343.55	7382.14
13175.8	881.663	5488.2
10917.5	-10.7964	7182.73
8965.53	-252.215	8249.15
10658.8	-107.384	6970.82
8880.93	24.291	8406.48
9411.47	-1123.41	9252.86
10435.4	435.634	9665.08
5117.32	1176.83	7923.06
7217.76	1345.63	6301.71
7936.5	1339.54	8394.59
11767	-423.606	9615.12
12655.5	85.1665	6913.8
12866.8	-458.201	9782.69
9540.15	374.906	10446.7
8703.85	1723.19	7261.26
10459.8	1477.33	8774.89
5540.64	17.7549	6155.2
10850.6	394.106	7452.47
8535.38	809.786	7165.51
8206.17	1385.68	6153.03
7973.14	-1517.27	8317.81
7301.26	-124.608	7341.21
11758.4	1635.94	6310.49
13209.7	1974.23	7915.05
8606.34	1035.6	8469.96
5803.6	-993.885	10031.9
11848.1	-0.170557	9770.52
8609.1	-45.3273	11666.2
7256.81	794.606	10842.3
7126.78	258.652	8357.28
8293.94	-1189.26	8630.28
8674.54	397.766	12628
11151.2	-362.719	13221.2
5321.4	352.764	9092.76
9496.06	-495.393	6656.36
9940.47	739.94	9302.48
9465.51	345.709	4528.18
9873.01	2421.4	9456.91
9491.85	898.348	4359.81
8820.48	-874.926	7168.83
7833.17	-808.668	9899.22
8251.48	-722.501	8589.87
8606.01	1614.17	6999.99
10064.1	224.977	9728.79
10969.1	1005.16	7670.02
9770.26	32.2516	8197.75
12098.5	124.754	7351.82
7688.88	1453.6	72.3794
4714.31	213.722	1080.06
10235.9	15.9121	3502.72
9856.77	200.579	415.691
8365.91	-155.279	481.189
9819.2	657.4	-919.349
6330.4	2095.33	1377.19
13614.4	-725.935	498.489
12045.8	405.094	481.785
5496.17	539.283	2098.23
4564.41	414.624	4155.39
6729.35	-250.282	1802.99
5920.13	1159.98	4158.05
7797.41	1375.71	7664.73
7082.69	784.383	11938.4
7329.73	35.691	11965.6
9188.54	1390.33	10602.5
11415.3	1.81492	11202.8
10557.9	563.128	6560.64
11096.1	517.5	8948.44
8686.62	561.767	9910.65
6815.07	822.63	5376.26
5812.66	-1143.6	8316.8
8068.51	55.0619	9593.87
9549.99	-1091.64	13073
5988.18	1477.72	9868.29
13480.2	109.389	7297.1
8298.09	-439.293	7869.52
6578.65	1062.2	8530.93
10399	-444.534	8997.17
10308.5	551.661	8749.3
12496.9	732.026	8421.44
10819.2	-263.083	10278
10805.6	-56.3791	10985.8
7120.12	156.162	10505.9
9955.04	1327.89	8606.34
8158.1	789.746	7494.64
6193.24	314.402	8706.57
