# Supplementary material for: Controlling protein function by fine-tuning conformational flexibility
Source: eLife. 2020 Jul 22;9:e57180. doi: 10.7554/eLife.57180 (PMC7375816; doi:10.7554/eLife.57180)
Supplement: Figure 2—source data 1. [file elife-57180-fig2-data1.zip › smFRETdatasets/Aha1/atp_loSalt/o_g_x184_y330_M5.dat]

//ATP loSalt data set, trace o_g_x184_y330_M5
//<d_d>	<a_d>	<a_a>
1465.29	783.91	3809.19
5880.36	1917.8	9171.48
9451.68	590.312	5166.62
5947.41	1132.84	9335.2
6856.99	977.851	7153.61
8897.64	44.4376	7924.64
9630.03	1465.39	7219.32
6953.83	1131.24	7034.39
9054.08	465.399	3624.01
6734.01	1272.12	5244.73
5793.36	2837.93	7519.57
8171.17	832.07	7601.41
4832.19	963.134	5962.81
8969.39	666.343	6519.5
5355.28	447.841	5770.93
6031.1	931.809	6281.93
5820.96	4.29623	8139.33
7612.83	-438.547	2745.17
9876.51	1270.14	8581.12
8986.68	985.724	5950
8340.54	1969.7	5945.44
8029.67	1047.92	6149.8
9813.5	-815.257	5423.54
8153.75	91.6236	5105.2
7965.77	-796.847	10271.4
2089.93	-638.415	6389.67
7145.4	332.815	10622
8885.36	-1163.83	6168.59
9841.34	1132.94	7098.87
9931.07	-403.142	7501.73
9740.61	1139.94	8790.07
4750.37	1410.17	5958.54
4570.02	1362.97	4849.43
8878.04	898.563	10648.5
5901.14	-1429.49	9919.79
7657.2	350.866	8947.85
6513.99	-1294.29	12712.4
7252.04	980.777	8884.15
6471.1	594.917	9508
2569.68	627.458	6899.15
6282.8	-235.143	7820.86
7528.13	-105.675	8100.84
13240.7	-835.532	7716.9
10817.2	-420.429	6652.39
7263.57	-694.236	5481.91
4971.71	959.689	7494.9
7512.7	354.776	6040.74
9366.24	434.361	4903.01
7294.52	956.211	6667.92
8712.99	968.842	9075.21
4959.81	1822.91	1229.56
5276.25	1013.24	7229.32
7494.9	974.587	8335.92
5018.67	3474.31	8070.38
7093.95	-861.082	6729.68
4777.4	-578.483	8349.89
8068.63	277.216	6008.87
5320.17	1608.8	5723.14
3274.66	1836.25	5509.4
7901.97	351.359	4464.17
9233.98	2622.59	9019.43
6731.08	2429.06	5021.04
5089.03	525.328	6650.29
5431.68	-890.108	5040.44
10109.5	-341.039	5972.94
6994.55	34.3571	8157.86
9873.31	137.404	10416.1
8487.94	377.215	5544.26
3035.43	-85.4184	4404.25
7488.49	899.835	5469.4
5989.01	2266.65	6801.8
7870.75	2964.75	8419.4
10848.8	-365.928	6387.32
7693.01	589.892	9158.15
11031.1	763.164	8194.63
7246.67	1536.75	5434.26
8137.21	867.977	11552.8
2772.51	1542.92	7796.09
9034.38	464.998	9624.48
7076.6	1376.02	7317.65
4392.3	-729.69	6770.03
5620.95	253.913	6635.42
6091.75	534.017	6052.7
7829.33	501.231	5432.9
11443	278.694	9388.52
6075.17	581.277	5995.72
8747.6	2176.21	8066.77
6184.75	569.451	7167.45
6356.41	2160.05	5946.59
9340.05	18.0072	6733.69
3590.04	1047.38	7686.08
6865.77	-338.638	4349.38
6087.09	940.202	6820.06
5485.36	191.436	5742.64
8194.81	992.205	4406.69
6652.98	3598.31	7256.38
9643.43	316.392	4997.22
9177.47	385.217	4955.52
8017.48	-717.311	5171.67
7703.75	241.669	9771.58
7138.44	1283.66	5215.35
5136.93	1697.79	4713.06
9549.99	-67.5736	8028.88
6033.83	-184.219	5546.8
8010	954.778	4965.1
6260.42	1472.46	7730.74
5524.16	1200.21	9249.33
8374.85	651.136	4903.78
8507.49	-172.21	7643
7249.51	-200.033	8637.76
10853.6	-1453.91	10549.9
6791.59	530.745	5808.16
5722.9	81.9663	8047.17
5593.88	-564.362	9296.07
5542.23	50.4248	7625.96
7289.03	816.359	6106.92
7151.06	-304.649	9732.6
5835.87	1516.86	8063.03
7072.37	856.729	7321.69
5970.74	658.336	9296.59
8598.06	2969.75	5276.85
8306.48	856.645	8465.82
5650.42	-1103.47	7726.22
8182.05	642.838	3463.14
8598.28	914.885	8543.72
7929.06	-0.848149	8278.45
6952.32	-289.929	7880.25
7895.15	2397.96	5727.64
7222.86	436.086	6243.66
4203.64	511.054	8608.71
5457.22	815.806	5444.15
8626.63	-382.892	3106.51
8696.68	464.313	8586.65
6059.11	1842.63	5236.33
5241.47	1380.28	10180.9
6614.35	-343.835	8095.6
5925.78	-216.815	8672.07
5131.9	945.039	12558.9
5908.46	3564.74	6189.92
8154.56	-64.2432	7737.04
5618.24	1821.58	6299.09
6219.04	43.549	8334.88
6442	56.2262	6698.41
7232.41	434.683	5060.36
5708.11	622.647	6331.68
6269.48	1261.25	9118.99
10909.5	1043.41	4311.68
4657.82	1175.04	4499.83
5011.74	-259.578	7128.32
7355.59	415.019	9882.17
4955.55	344.378	8827.96
7213.76	54.729	8694.69
5127.89	1646.53	7495.69
7986.39	235.345	5638.49
6250.52	862.668	4876.46
5602.57	-1260.32	7519.42
4847.33	336.013	9344.77
6299.65	-49.9451	3919.56
6153.54	944.801	4378.22
5074.33	1012.99	5535.81
5155.83	1058.79	4852.56
6083.41	740.654	8100.34
4992.87	306.349	8299.49
5277.71	499.239	6783.21
5925.56	1487.75	11711.9
6741.44	757.615	5672.71
4096.34	1889.78	8533.13
4719.53	-371.084	6887.05
3396.13	543.354	5781.33
6000.63	882.418	8828.07
8214.42	687.511	4587.18
7711.43	1346.52	8977.28
7766.05	162.337	4518.53
8067.85	1777.82	7458.62
8734.72	469.16	6195.67
5390.5	-311.19	4689.73
7741.12	553.194	8463.47
5849.54	576.188	3468.26
3942.8	-405.905	7585.7
6340.69	294.795	5555.97
5185.23	1227.57	5272.14
8550.21	-851.476	8540.6
6233.97	216.87	8978.91
10541.3	172.426	6456.27
8262.63	138.712	9960.03
6363.68	-553.265	6405.28
5885.62	753.873	6404.89
2903.06	892.364	4252.94
9201.63	815.189	6922.89
8216.67	-290.886	8808.09
6665.43	123.765	6429.33
5988.73	-307.222	7367.48
5893.17	2052.67	10069.5
10737.4	462.386	6140.25
8739.66	-648.182	8669.66
9290.97	-228.124	8672.63
8566.55	-1217.19	7045.06
5972.04	77.1901	8189.58
6347.92	101.132	6601.41
5060.31	1040.84	5639.22
6733.08	426.561	3534.4
3838.99	-90.0179	9232.52
6486.11	1346.33	6502.97
6399.52	1761.98	7363
6822.11	-33.8857	8807.37
4755.47	2469.84	8048.85
4480.02	389.187	10089.4
4978.87	710.319	7708.98
5419.76	1683.93	6172.75
11178	-1248.08	8174.66
4385.61	1128.02	5395.89
5523.21	1020.71	7345.44
3802.84	193.788	8318.81
4382.64	-209.384	10040.3
4622.12	396.958	7685.96
2796.63	1172.76	6863.76
7865.03	924.267	5593.36
7962.51	-356.584	6793.08
7701.48	911.911	4197.47
4052.71	475.629	7979.43
4292.27	2359.13	5295.84
5198.58	1004.62	9164.16
9902.62	137.912	6965.75
5421.63	384.044	7533.97
8338.34	-153.885	7571.05
5222.7	458.81	5120.84
5301.1	441.99	7805.52
5842.24	1561.2	4288.95
5149.93	-56.7085	8471.49
