# Supplementary material for: Controlling protein function by fine-tuning conformational flexibility
Source: eLife. 2020 Jul 22;9:e57180. doi: 10.7554/eLife.57180 (PMC7375816; doi:10.7554/eLife.57180)
Supplement: Figure 2—source data 1. [file elife-57180-fig2-data1.zip › smFRETdatasets/Aha1/atp_loSalt/o_g_x184_y61_M4.dat]

//ATP loSalt data set, trace o_g_x184_y61_M4
//<d_d>	<a_d>	<a_a>
3096.44	3677.11	2604.23
2622.57	5418.83	7487.06
1847.29	3623.24	2798.44
4270.35	3324.62	568.325
3731.24	7862.6	3619.86
4228.1	3403.2	5164.58
2198.82	2643.28	4904.72
1818.63	6110.71	6667.63
821.411	4201.09	8573.3
1453.48	1966.51	886.971
1789.16	4744.8	1774.1
1824.46	4481.01	3031.3
1493.35	4612.47	6388.59
3606.24	3453.18	3095.86
2608.47	3447.28	3205.27
2640.01	3532.66	4184.53
1003.07	4145.89	5973.41
2726.37	4929.35	5623.28
3795.43	5989.45	1792.05
236.166	5500.1	2801.01
-237.388	2113.41	3405.37
2851.76	3359.67	2692.79
2399.02	5282.54	8099.52
296.376	6620.96	3724.63
111.566	3674.27	4320.41
3387.37	4255.09	5569.33
2422.88	4719.53	3423.43
2341.15	2291.24	2575.08
2746.32	2478.89	4495.19
1820.61	3100.85	4313.43
3452.33	4441.83	4261.47
3824.55	5000.02	3337.09
819.692	4939.8	2887.05
5062.17	1542.02	5054.87
5172.08	1306.16	4046.83
6743.22	1795.73	5324.79
2786.32	2876.25	2991.82
1722.02	4313.11	1892.8
4900.77	5231.79	3519.68
2218.21	4932.51	966.803
5174.29	4648.55	1738.81
1997.49	5358.27	6499.81
1935.51	3353.54	5848.34
539.401	5463.99	3948.99
2885.75	4350.32	2014.12
3408.64	3796.27	3659.02
1183.32	4150.01	3465.5
2237.3	4932.31	4631.43
1880.4	5403.18	556.159
3529.46	3435.38	3736.31
3240.04	4665.96	2992.36
2574.77	5026.92	5784.3
4049.42	3326.87	5232.97
2666.28	4618.05	-405.707
1754.26	3542.25	3088.65
3092.29	2627.82	6950.09
1147.91	1152.72	8811.81
1219.11	3454.1	5698.27
2912.12	4194.55	2133.53
1605.36	3412.21	4045.28
2937.74	1979.91	541.832
1177.6	4723.78	2857.78
3652.91	4811.45	7993.76
2175.16	5339.72	5146.95
1441.65	3687.49	3961.67
5855.26	3236.48	9109.76
697.196	6223.78	3489.33
2116.49	1383.19	5978
4150.45	4891.76	3587.04
1649.92	6776.81	2267.41
5568.31	3946.7	3887.94
2507.3	4716	1125.52
2934.49	6021.49	1146.49
4440.7	6546.3	1058.35
3059.09	3892.34	1620.41
4540.68	3563.64	1079.14
2409.61	3582.77	2997.32
2725.7	5772.61	5039.31
890.424	4809.69	6884.55
3760.74	5261.14	6165.42
3530.6	2006.7	1739.3
4148.32	3115.22	4909.03
2624.36	5176.74	-376.204
5222.3	2330.45	4372.99
5750.14	2824.95	4924.86
2796.08	3024.97	2422.11
1186.36	3825.7	3971
1882.9	2391.48	1239.31
4802.28	3351.22	1174.73
66.7986	6133.62	4110.73
2673.31	2664.63	5114.35
760.283	5457.57	6552.91
3234.96	3577.66	2513.35
2098.32	3369.31	6988.8
3623.25	3612.78	4606.54
5633.72	1759.37	3077.84
2235.23	6184.33	4830.76
796.764	5063.03	5977.54
3451.72	4772.68	-25.8528
2666.97	6488.44	3875.63
5521.12	4929.48	1574.43
1592.63	4484.69	3390.57
3372.53	4916.25	2411.9
2763.33	5173.62	3072.33
4168.3	4088.34	5139.14
2065.03	2402.5	5069.39
2384.38	3583.69	1076.27
404.651	3834.37	5293.6
3638.67	4277.61	7564.61
2791.08	4575.79	4355.69
4696.06	2000.91	6141.2
1200.54	5735.1	1471.48
1634.45	4267.68	5934.94
488.258	2587.19	2485.57
1978.27	4514.2	2669.87
3626.25	2204.84	6258.07
1590.88	4554.56	3361.02
3363.28	5526.11	5367.9
2489.98	2860.07	1873.68
2607.1	6629.88	2734.81
3390.69	5005.09	5527.39
4650.46	4818.78	2714.88
3260.37	6443.25	4725.04
1565.53	3529.57	4180.66
2523.63	3360.63	5082.61
2101.28	5880.46	2849.61
2888.31	2479.71	1045.77
1756.46	4336.11	2553.86
2239.08	3546.36	3392.76
5058.36	3557.3	4978.38
4948.49	3960.92	5779.92
2375.29	5088.53	5340.47
3618.01	2811.01	1653.4
3337.01	3158.79	6241.72
415.318	5425.24	1207.8
1529.56	4098.46	1917.61
3714.06	7340.8	3043.47
4603.45	3276.25	5708.07
4840.14	2725.78	3775.35
4854.74	3318.14	2768.39
4916.91	3537.03	44.6145
3329.52	4531.33	1359.37
3049.63	5133.36	4156.69
3302.82	2417.84	2516.91
3666.11	5144.36	2623.79
4311.6	5377.93	6514.74
4885.64	6032.38	-837.063
1949.86	2716.38	2852.98
5151.62	4737.15	3538.84
1625.27	3241.28	2636.91
2799.46	5147.71	5205.04
2126.68	3672.29	4130.08
2110.41	3888.16	1406.13
3430	5132.65	2824.33
3897.87	3524.93	1861.78
3706.08	6174.49	973.845
1598.14	3475.27	9722.78
4261.81	3368.17	6874.61
1540.8	2589.3	3843.83
4270.8	5169.2	4851.08
2200.21	5041.46	4157.62
3016.16	6446.52	1060.03
1042.38	5660.08	4325.22
4757.75	4426.86	4162.34
4771.85	3431.96	2298.36
3009.34	7290.72	4006.98
4169.74	5776.3	8352.71
1847.59	4092.65	1625.68
2691.73	3393.2	4288.91
2557.55	4910.07	5213.09
1982.39	3486.66	2825.42
1493.88	4659.93	1065.47
3627.3	5637.38	3385.84
1490.86	4734.47	3583.8
3079.98	4647.15	2449.85
3195.67	4338.73	4144
1883.65	4110.69	3174.53
2007.72	3371.92	5126.5
2871.3	4216.69	1620.07
1674.96	4035.88	5448.81
4564.2	5570.76	1063.29
1361	2483.94	7063.08
5491.54	4159.31	3487.2
3595.87	3694.77	326.401
1594.83	4090.31	2278.39
951.172	3568.19	1197.15
2409.78	6318.06	4749.88
515.927	4099.42	3184.36
2197.48	5094.1	4716.51
2662.25	3796.24	4731.08
2160.6	4484.95	4064.78
1209.18	3422.21	1461.75
3806.65	2255.09	3922.84
2329.77	4215.98	3308.2
-495.061	3758.55	2061.01
3372.84	3373.6	4851.04
2226.92	3631.52	5569.31
2822.97	2837.63	4966.07
1932.73	3778.77	1685.37
1248.82	6499.51	1827.49
1974.95	5802.7	5466.91
2276.1	3838.14	5306.58
4248.77	4391.87	3811.82
3598.98	4364.19	5533.55
2799.83	4525.94	3628.78
4449.53	3534.67	7794.74
1504.81	1990.41	5909.12
1748.63	3380.39	2119.32
2102.33	5992.19	2096.47
1447.24	2712.92	1569.32
2151.41	4090.04	1930.99
3600.23	3281.55	324.685
1415.98	3126.06	5080.74
3358.29	3160.41	4088.6
3104.23	2260.88	3546.49
836.459	4988.88	4323.98
2254.76	3879.5	4443.16
4554.81	3763.26	2220.2
4201.62	4424.45	6547.37
2247.16	4272.58	2882.74
5395.5	4319.05	1569.2
1550.98	2517.3	3651.35
1618.42	5148.87	2398.28
3549.11	6046.81	5561.22
1931.24	2733.08	4395.44
3137.61	5704.86	1311.54
2210.3	3262	1978.3
856.29	4096.04	3711.96
2178.88	3999.9	3364.55
3588.23	4248.89	2170.66
1914.93	3992.29	4744.15
