# Supplementary material for: Controlling protein function by fine-tuning conformational flexibility
Source: eLife. 2020 Jul 22;9:e57180. doi: 10.7554/eLife.57180 (PMC7375816; doi:10.7554/eLife.57180)
Supplement: Figure 2—source data 1. [file elife-57180-fig2-data1.zip › smFRETdatasets/Aha1/atp_loSalt/o_g_x186_y106_M5.dat]

//ATP loSalt data set, trace o_g_x186_y106_M5
//<d_d>	<a_d>	<a_a>
6625.28	3602.1	2570.77
5461.69	1820.5	5688.5
8284.91	1844.04	4641.36
8272.59	4107.92	5672.17
7519.19	2244.34	8539.66
10433.1	1747.07	6202.55
8132.69	516.549	9035.98
7109.93	2247.84	6236.79
6939.85	1747.66	6401.55
9843.4	2090.53	4941.52
10794.9	907.769	10400.1
3141.45	2319.01	7610.29
9923.54	-117.59	10662.4
8616.89	-380.342	6192.72
10725.5	2979.31	6082.52
10368	-977.499	7711.28
9301.7	-107.119	7138.63
8026.14	-770.881	8951.94
6427.33	1685.88	6578.97
5981.31	1746.44	10043.1
4228.52	3686.86	5927.6
10957.9	736.803	3729
10313.5	1238.59	7310.02
8714.05	1605.77	6859.09
7654.53	1534.28	4456.2
6292.12	189.267	4638.12
8849.83	-101.518	9981.59
10731.5	909.488	8985.72
7429.61	45.7125	10903.4
7316.2	2770.78	3625.56
5795.46	988.561	4811.74
6816.72	791.766	6419.55
6327.98	2431.46	7474.39
7253.34	1452.02	5018.24
7642.48	392.633	8383.63
4707.71	1134.5	10346
6252.08	1781.3	8341.27
6140.34	469.992	7422.61
8374.44	1866.99	9000.81
9119.13	1930.9	3921.14
6826	912.651	4743
9103.78	1326.19	7246.98
6559.17	316.057	5606.16
4896.9	1952.9	12227.7
6625.18	1873.9	5541.88
8332.4	3425.59	6756.51
2877.13	342.905	7910.84
10277.1	592.703	7297.86
5421.37	1228.59	3795.22
7575.47	2120.31	5198.05
5403.81	1410.48	8615.23
7605.47	1904.37	10531.8
8589.58	2690.17	8389.44
5775.92	2415.45	2885.06
10029.1	1547.9	8268.39
6893.15	1988.14	6635.21
12571.8	358.514	12027.4
11893.9	441.097	9931.86
8406.55	1877.58	4398.17
5186.04	1901.23	6751.27
7340.62	-381.969	7415.24
3223.22	3100.46	9198.12
9416.44	-285.371	3572.2
9289.86	772.496	8046.2
8438.67	1307.87	6652.25
8370.27	1233.08	6608.99
8857.48	602.615	8356.12
13867.3	1394.95	6314.1
10983.6	-425.976	7454.54
6993.16	-46.0578	9354.99
4364.73	2947.89	10609.7
8692.07	641.33	6185.39
9954.35	-352.577	4794.94
7172.86	935.079	8866.73
2838.87	3305.37	7610.54
7011.27	161.369	6980.26
9395.01	1766.26	5475.55
4545.53	284.822	6408.04
11082.5	459.898	7759.37
6816.87	297.764	8050.66
8048.97	1723.27	6559.35
8186.75	2084.05	4161.14
8614.08	483.63	6744.35
4292.03	1952.59	9409.1
6052.8	1385.39	7341.45
11892.2	639.436	7273.72
9417	36.2882	5040.81
11002.6	3322.63	6983.49
7857.86	2407.11	5197.31
11097.8	2208.34	7522.52
5389.99	933.827	5560.17
9679.74	-460.561	7454.03
11914.1	1714.47	8420.08
9961.21	1527.74	8197.84
9980.97	1639.12	6418.79
8526.38	733.629	5559.76
13365.6	1039.77	8698.72
9671.16	-82.4781	6264.31
11761.1	746.47	10364
11974.7	1899.5	6079.11
8365.11	1114.01	6684.29
8237.07	-266.19	9788.55
10424.9	0.714604	4649.54
10308	2137.89	3733.61
8774.16	626.041	9779.33
7808.5	163.285	9717.2
8193.23	1814.54	7160.17
8625.66	2811.03	7080.82
6964.05	2289.02	5899.17
10893.5	465.292	11047.6
13678.7	862.209	5603.32
8440.14	36.7582	3996.6
5743.17	268.97	4647.32
14656.8	177.723	6222.32
10882.1	-935.545	9987.46
8179.65	1807.07	6385.21
13343.2	-350.515	6829.48
6002.9	593.674	7535.02
10232.3	2886.01	3653.11
10856.6	1700.39	3446.1
7837.21	-405.442	9507.45
9157.11	1998.04	3247.41
11098.7	972.008	7470.5
14361.2	178.417	6076.79
8163.2	1366.03	7940.79
10744.8	132.3	8566.24
8952.81	1761.02	8428.01
3872.14	7707.3	4472.5
3047.16	7971.25	6805.98
4142.58	5559.4	6121.12
2218.49	6876.05	7664.64
5168.42	8224.56	2597.89
2744.15	9864.17	3761.41
4775.21	8976.29	9049.97
3660.37	7332.48	5968.05
