# Supplementary material for: Controlling protein function by fine-tuning conformational flexibility
Source: eLife. 2020 Jul 22;9:e57180. doi: 10.7554/eLife.57180 (PMC7375816; doi:10.7554/eLife.57180)
Supplement: Figure 2—source data 1. [file elife-57180-fig2-data1.zip › smFRETdatasets/Aha1/atp_loSalt/o_g_x186_y27_M2.dat]

//ATP loSalt data set, trace o_g_x186_y27_M2
//<d_d>	<a_d>	<a_a>
6959.8	1777.34	2852.1
2283.14	5171.93	-983.071
5774.28	569.177	-854.965
6296.6	2292.86	941.546
10387	707.891	-778.483
7290.48	1745.51	-1832.31
4935.98	1026.23	-401.034
4668.19	537.199	97.8197
4916.79	998.08	-3226.69
4034.1	586.533	2396.25
4379.31	126.586	-1818.95
5710.5	267.497	3939.12
2322.06	1446.52	2334.81
5800.6	244.818	-3432.23
4603.26	491.473	511.915
4069.1	869.201	1305.1
4523.76	553.389	914.388
5066.3	2161.16	-1410.86
4061.98	1050.71	-1648.48
7537.73	1085.86	2908.38
4282.24	768.014	6614.78
4533.31	-288.13	315.105
7621.84	731.036	2479.22
8336.06	1269.74	-2281.83
5631.84	4404.39	1205.54
4529.33	706.798	3069.49
4539.79	2276.28	-2100.82
6881.42	1178.42	14.7083
3509.72	1707.76	-169.712
7240.67	1270.59	1200.43
5879.08	-352.867	169.216
7148.3	1303.83	-44.4041
3822.49	1359.23	-1347.39
3730.93	876.552	226.008
7189.23	-261.348	719.009
6705.99	285.871	-1024.45
5303.08	1875.54	-286.073
2256.62	1246.83	-1549.3
3691.03	1488.48	5785.52
1895.26	2927.71	941.184
6108.14	2904.57	4076.38
4650.73	878.272	-421.201
5611.78	2405.3	-2575.16
2887.08	679.346	-737.684
1890.32	811.543	1179.26
9101.54	1711.03	-745.411
3571.85	2291.78	154.228
2829.8	2526.62	412.397
1247.52	3156.84	3060.27
6282.82	523.139	-26.723
6844.01	1069.33	1115.21
2432.75	1041.78	-341.798
4210.84	1946.7	140.317
3067.8	-243.185	1363.69
4890.89	49.9694	2635.07
4862.4	1257.12	1955.29
3190.99	646.954	-107.99
3985.81	416.289	3338.33
4398.18	1910.99	3861.93
6417.46	714.184	275.974
4903.21	-77.3771	-721.029
3503.94	2172.74	413.215
5115.67	2456.94	-1407.89
5177.05	148.487	2608.78
6680.2	-415.048	-81.3605
1822.45	2601.48	-3498.73
3417	930.137	-337.199
2487.98	928.556	-1594.7
6359.19	726.184	-494.783
3954.39	1365.03	-895.402
4260.92	583.627	-1882.07
6582.34	380.645	478.935
5872.49	1875.28	-691.301
7598.47	968.091	1616.38
5640.14	2618.21	2231.08
4702.68	28.5156	-620.091
5437.03	802.467	3236.27
6393.46	551.712	4289.42
3041.13	1539.33	1922.37
2889.28	2365.6	-340.545
4056.29	663.477	301.764
3425.69	2789.55	3038.82
4599.85	2363.62	901.628
1858.39	949.245	-3839.2
4081.47	-17.3073	-347.277
6765.77	2534.92	-1818.95
4175.6	1327.54	1413.59
5468.38	862.223	-721.547
4872.48	-212.51	2415.86
3653.9	1953.15	5585.04
2597.36	2634.23	1939.28
4511.81	-62.5738	9948.78
3960.15	-295.553	3211.09
5376.74	2452.64	-459.794
4429.14	756.216	1779.63
3181.07	978.243	-1190.53
2266.19	1980.22	-2203.01
4866.69	809.074	3016.21
4391.45	2260.31	-1882.37
6218.93	25.0244	-479.753
7875.87	1015.27	6130.09
6567.65	1361.02	-210.471
7121.62	1352.78	-1525.25
5491.46	653.399	1238.25
9163.92	268.577	-1238.65
6580.07	1743.14	-152.24
2806.86	887.548	1320.38
5272.31	2461.99	333.615
5570.36	66.7843	1501.97
5888.65	1389.3	1533.41
3896.71	-48.4555	5366.62
5703.4	205.26	291.045
4178.03	2354.04	1475.16
4794.31	302.544	263.679
3825.75	1039.05	2291.06
4381.87	-138.397	3708.5
5767.94	661.878	-650.771
5710.27	589.5	2567.56
6456.02	1011.85	-2000.46
2326.25	2230.68	1489.49
6547.44	1335.11	855.504
3620.32	797.197	-402.245
6227.59	1894.75	1263.87
5391.65	86.8571	-752.537
4380.55	1550.88	2659.31
9132.73	494.151	1712.1
6168.48	538.489	-1011.08
10245.8	-170.167	1742.02
3866.53	296.98	4620.01
10383.4	148.156	2234.37
5338.83	623.483	1894.02
6136.46	973.949	1103.24
3327.8	514.621	491.23
6111.7	-53.1764	421.16
5424.26	1886.04	-3593.5
3735.07	-214.734	-795.211
7485.71	199.036	-332.341
4589.48	2470.32	439.389
4987.33	968.357	1368.19
5374.01	1555.26	171.432
2043.45	1480.69	-1007.51
3565.79	1544.13	-1599.21
6528.97	556.52	1154.41
5449.56	495.135	-797.169
5222.02	1144.72	998.017
4427.81	55.1746	4730.6
6920	1131.6	3159.79
3558.05	1570.75	6304.03
4063.42	285.405	-1.06714
7093.17	-1245.9	4813.2
8133.44	276.195	2231.34
8637.94	-308.294	-472.13
8149.94	-493.269	3753.99
5747.45	33.6687	1135.07
2761.77	239.491	2277.14
3335.78	749.564	-2244.11
5052.17	2507.37	3062.81
4614.77	1596.26	1251.99
3132.02	1026.92	-250.339
3420.52	2554.76	394.591
4881.8	760.938	-596.331
5111.75	1628.57	1604.98
2592.28	502.646	1818.98
5350.35	1861.74	558.814
4736.39	-195.436	3315.73
2340.09	-74.7623	223.76
5010.55	946.924	1499.53
5289.58	-1527.99	-261.845
3720.94	-72.9157	-411.899
4103.71	336.668	319.777
4720.55	1315.07	2324.55
6149.45	1212.02	2156.89
8019.77	768.762	3012.39
4514.39	650.594	5508.03
6892.8	-781.212	2846.03
4447.51	50.5233	-88.9326
5822.77	349.664	3497.37
3689.46	1044.54	-1630.26
7291.09	753.483	600.66
6912.65	867.779	2317.5
2168.88	858.085	-2065.69
3810.79	1944.24	1636.33
3904.83	2485.86	-694.678
2990.28	1381.14	-2767.9
2309.29	2324.81	701.867
6585.15	1182.84	3276.05
3467.08	789.664	4351.78
696.879	1155.98	1312.72
5389.28	580.154	2118.45
4426.83	-426.908	369.07
4968.5	-636.043	-1997.9
2272.13	-140.262	3207.29
3584.72	1651.23	-56.9265
4955.57	-748.505	-3131.37
4661.52	547.995	518.761
4758.92	-306.012	4799.99
4309.35	918.546	754.577
5719.14	174.993	-2456.7
5521.97	900.574	1241.95
8228.52	978.635	2518.01
6585.97	264.097	4220.84
4654.95	997.776	-794.413
1845.43	438.774	-1689.04
6512.3	-315.727	-1636.42
6483.79	767.198	1906.53
3286.75	778.34	2155.97
5068.46	-138.667	-3465.63
6811.61	-310.357	-226.856
4992.22	1631.69	2821.49
6938.95	405.491	3955.86
5695.01	791.104	-1573.31
5187.8	-197.101	372.332
3877.05	743.709	-1926.73
5537.19	1050.33	787.567
6505.58	-640.515	-10.6684
4437.71	-362.434	3001.28
6751.13	218.226	1871.4
4523.31	1533.45	-597.646
3723.81	1243.1	6115.32
9197.18	70.3948	1090.49
4903.89	-16.943	405.064
6994.7	607.527	1610.43
4836.02	221.091	1339.14
2833.7	167.983	3215.52
5300.99	1252.72	-712.669
5631.92	-422.347	663.885
6239.51	121.099	-260.602
2593.65	698.373	2565.69
3944.39	217.177	-656.209
4820.77	1357.4	-1237.3
4210.57	261.068	2145.71
2492.61	3380.09	-1217.24
4331.03	1002.72	-1123.06
3828.15	642.667	780.171
5537.05	1246.52	-572.155
6024.86	-220.035	5307.14
6043.63	-59.2066	3989.45
3343.58	600.897	-1635.49
9915.77	-1374.11	6046.43
5090.56	85.3758	-229.964
6410.45	603.926	560.803
4860.27	-374.818	2386.54
3462.05	1098.67	690.805
2172.35	1959.19	516.845
3618.43	1109.51	374.611
4355.47	677.442	478.976
3946.71	-58.3053	5856.36
8359.25	2395.09	-316.255
4195.43	257.017	1032.92
5640.05	946.786	828.988
3824.94	676.684	1613.77
5486.51	510.563	854.593
2863.21	1056.12	3966.74
5587.74	1889.23	-1201.71
2835.98	1175.53	2467.21
4695.8	-313.213	-1088.52
3651.22	1673.32	1273
5553.73	1943.39	-1252.94
3315.22	442.474	2110.12
3790.12	-717.633	2067.08
5692.4	865.955	-569.38
5763.43	1698.08	1887.2
3759.12	1382.35	-784.864
4447.24	556.027	147.92
5339.08	-158.264	1200.9
4655.48	309.626	2829.22
4590.65	-865.827	514.898
6291.2	-55.8391	2474.99
5977.58	1035.11	332.486
6647.52	1805.03	2113.56
2788.55	-75.4834	1079.34
5269	1025.03	1672.06
7791.94	367.999	5558.11
5505.19	2110.35	-165.632
3495.71	733.549	3824.97
7539.08	339.87	383.84
3629.9	1942.74	764.8
9146.83	1028.05	-2338.03
7327.61	157.996	5870.83
5429.24	4040.3	-1017.24
7061.48	-616.906	542.491
4373.3	1193.99	-1412.4
6920.25	1025.27	-219.078
4223.44	1440.77	-1651.65
5066.52	-375.621	1001.13
3014.51	-383.053	5787.27
5137.73	-385.006	2808.67
3314.1	893.399	3955.43
3734.37	1964.3	589.753
4860.64	1318.05	1503.99
3086.27	2127.08	3417.62
3729.61	395.83	-1206.87
8813.68	404.567	2613.02
2957.49	-149.977	1597.86
5877	1452.28	245.884
5744.35	-439.154	-2395.2
4896.32	-805.375	-2859.35
5759.88	252.602	3827.62
4845.28	1468	-632.718
4509.51	2451.79	-379.034
4656.53	836.328	1208.45
5051.11	1038.11	-1900.75
4303.03	441.337	1310.84
3180.54	-567.715	-649.819
3655.47	1017.17	5872.67
3944.17	10.6508	448.701
2530.22	2065.89	-531.459
5959.47	-327.454	-1733.9
3849.16	549.058	2911.89
6401.92	209.056	1469.23
5020.1	-19.6331	271.861
5672.17	640.599	-3000.04
4121.37	1298.55	4292.26
3504.62	166.997	2349.27
3225.72	268.794	-80.263
3362.68	-463.657	1533.61
6118.43	1911.99	1086.89
5742.97	1026.95	1510.34
10681.8	23.0766	2417.75
2789.01	1343.77	-510.091
5173.54	-771.476	107.753
2898.75	949.636	3024.84
5283.49	-671.589	320.098
5808.2	769.042	1962.09
6289.41	397.065	-651.372
7007.48	732.844	2178.58
860.188	804.213	374.642
5114.31	-57.3252	-204.536
6316.34	2152.42	-1069.62
2643.85	3021.06	928.444
3532.87	301.172	3322.87
7531.02	1050.44	2843.85
1837.74	1526.73	148.52
6026.53	398.894	523.432
2682.55	173.931	2756.17
3753.76	1987.32	-1051.31
4223.99	-387.012	955.27
3924.2	1103.97	-675.195
3906.81	546.747	-477.092
6827.25	450.806	-505.979
6634.65	518.086	1491.31
3759.23	2158.78	1067.27
3993.22	2258.98	-1040.24
4125.36	1627.62	1698.39
5576.58	-136.325	1587
3129.96	-715.78	1116.59
5777.08	1479.63	235.568
7244.48	629.709	949.263
5804.65	-811.293	2209.63
7978.19	1668.53	1898.66
3182.07	2023.81	-359.468
6057.9	1804.05	2215.53
5035.85	-692.683	-1050.69
5443.09	1726.16	-978.658
6673.38	834.167	-15.205
6473.1	2152.3	1800.48
4381.77	391.795	4919.94
4562.14	1598.12	661.554
4764.88	1535.29	1607.82
3746.41	2795.53	-136.381
4902.19	-3.14564	2814.88
4018.79	766.539	644.007
586.583	1921.35	3199.79
1645.57	3926.24	631.216
226.368	2355.37	-502.758
2610.17	314.398	35.9833
1618.92	4524.26	1447.97
1658.24	3662.78	2109.46
1276.74	5291.68	1294.71
1746.76	1501.85	495.705
355.95	5157.17	1144.85
6198.88	2061.93	-646.142
3113.96	2992.09	4453.79
3547.65	3343.35	5871.34
2919.58	2325.07	-1699.44
6286.58	1108.46	1112.9
3293.29	3302	2701.2
2362.28	2761.73	-459.069
3305.36	299.238	2153.25
3441.44	839.22	1872.21
1554.9	1774.07	2609.3
6075.28	1968.17	3513.04
2313.63	2865.45	5617.61
3558.72	1943.79	10.8444
814.49	2729.05	861.087
1929.4	2020.71	3202.06
4228.77	1265.92	-4.43343
2078.35	2488.78	4374.04
1181.07	4091.69	1069.52
4670.54	637.463	3995.83
784.516	4375.82	-84.0541
1555.52	4494.02	819.272
2084.24	3306.01	1015.43
1682.28	2376.93	2773.95
2636.54	1337.66	-1263.07
3260.56	2451.47	-517.28
2234.47	2769.36	-1400.64
7595.53	1556.29	-779.094
1575.22	4267.44	5157.55
2841.01	630.391	-1098.41
2609.72	3294.82	2452.91
1036.93	3025.67	1227.52
2785.2	3584.45	2713.07
5264.09	1226.69	-1101.69
3730.7	-46.0399	251.592
2086.37	2227.08	-266.445
3153.01	853.265	229.829
4691.92	2404.73	1300.26
4251.79	1974.44	831.619
3706.6	3792.31	1400.81
4238.81	-307.88	-2590.47
2775.8	127.35	4090.89
3777.63	1735.52	-24.2165
2462.36	1312.31	4433.97
5388.35	1208.78	-392.664
-390.485	1415.08	4391.38
71.6289	1396.26	2974.22
2832.22	2794	-2289.72
4618.83	981.317	760.347
2692.13	3092.07	2665.27
3913.23	258.247	3707.6
522.689	5992.84	812.954
3643.59	2102.4	173.027
1495.81	801.507	-258.428
516.693	2930.08	-1289.39
3064.89	2487.8	3553.16
5969.19	1795.19	1523.97
1597.76	3200.23	718.781
3966.42	1615.77	4323.92
2831.4	4881.78	-401.945
5071.13	2018.82	2975.49
671.874	4876.94	1217.71
814.4	5472.67	57.6619
4675.85	1864.57	71.2929
1570.18	-281.438	52.6388
1345.27	2775.43	3010.31
1166.57	3169.05	-714.244
3864.28	1719.15	2205.5
1755.73	1294.51	-239.722
6180.22	582.373	4291.74
3331.13	926.53	-1112.65
6535.92	-1391.92	-1268.18
6617.36	1479.92	2996.9
1283.62	-351.703	19.5656
3374.2	-680.905	2662.01
3659.24	319.12	-1458.15
2611.63	357.693	-430.243
3074.99	-183.717	2791.01
4597.63	1901.6	780.43
4335.97	387.159	531.522
2156.1	333.584	1191.64
3551.66	1041.97	1299.74
5146.61	773.95	-1611.2
6849.59	917.682	847.932
4463.72	-256.825	3226.94
4712.78	3208.08	4451.51
3201.66	1952.26	929.739
3678.03	761.74	1391.36
3900.3	-318.504	3903.6
5242.31	950.568	4619.78
2825.99	1422.84	-42.902
5307.71	767.11	2598.1
4837.47	1334.97	-976.825
3402.95	106.599	2575.56
5987.22	413.637	4444.65
3928.15	1273.3	5954.42
4267.38	419.203	803.425
5789.27	2003.89	4207.95
2914.19	468.012	4064.65
4637.36	135.336	4894.7
6721.81	763.095	1573.83
6466.49	484.003	2994.39
4853.59	2214.41	-907.127
3542.56	121.942	80.5937
6585.07	-45.7079	4516.79
2413.3	1683.05	288.704
2719.81	1165.33	-1454.83
7252.96	76.3699	2513.39
4384.03	129.367	1173.22
3536.99	-408.876	3699.58
5594.46	1187.49	3487.03
4203.62	936.189	1822.23
3382.24	2761.25	239.463
1845.01	-81.6795	3939.79
2954.11	840.697	112.766
2414.14	5757.21	-184.711
4094.67	-105.797	1427.81
330.641	2121.22	369.981
2035.96	1141.04	1327.24
5670.16	1324.17	-1530.88
3603.85	1108.46	1283.77
60.7682	3913.43	-732.681
695.147	3464.76	-12.8542
2178.99	3664.79	-296.254
7222.53	1780.54	-393.255
197.499	3552.07	1683.4
4328.85	2274.84	-999.612
4063.91	917.404	688.008
2852.43	2066.15	-859.782
4974.2	1177.55	3720.63
1230.54	5298.94	-28.7328
1199.39	598.917	-615.628
2006.54	912.281	-100.678
2587.4	1159.67	-382.721
4379.62	705.898	-1516.87
1552.28	25.1867	1337.34
5066.17	989.246	4217.36
6673.05	3743.42	1056.82
7527.6	310.023	-582.979
4073.25	2371.84	1444.76
529.403	3947.98	-1113.77
856.401	2905.74	1146.33
1114.54	2064.33	2042.14
