# Supplementary material for: Controlling protein function by fine-tuning conformational flexibility
Source: eLife. 2020 Jul 22;9:e57180. doi: 10.7554/eLife.57180 (PMC7375816; doi:10.7554/eLife.57180)
Supplement: Figure 2—source data 1. [file elife-57180-fig2-data1.zip › smFRETdatasets/Aha1/atp_loSalt/o_g_x186_y405_M2.dat]

//ATP loSalt data set, trace o_g_x186_y405_M2
//<d_d>	<a_d>	<a_a>
1630.64	3430.34	1497.25
1884.82	7011.71	4808.89
2612.93	3326.74	3485.4
2727.07	5100.22	2999.44
5050.88	3948.94	281.726
1138.14	4901.38	3755.75
2363.77	1666	4841.74
1264	2090.68	6805.41
1843.29	5372.85	4994.89
1948.12	6463.73	8789.35
1649.57	3562.14	5194.17
726.411	5008.58	2566.65
3729.07	4801.31	3109.7
3288.07	6906.24	4377.4
2839.47	3570.79	3662.88
2736.17	1890.13	4295.76
1259.66	5115.28	6478.61
681.161	4006.03	5620.5
1604.64	4412.02	4950.5
2380.16	5690.95	2639.89
1955.66	4758.52	6412.68
2058.17	5740.45	3712.35
2182.71	2172.57	6750.94
1246.4	3486.58	6430.42
313.978	4222.44	2344.79
2451.05	2816.38	1140.74
859.974	5547.23	8477.72
2733.21	3776.17	5351.18
2019.23	7197.24	3862.58
4331.09	5696.63	3153.18
3648.93	2501.43	4178.33
2992.07	4332.26	719.054
4731.46	3837.79	3489.02
114.982	2399.31	3721.58
1776.78	4550.6	7934.45
1929.47	4907.26	2495.99
2351.46	4882.55	3081.6
2298.41	5318.83	6114.41
1809.86	3323.41	4589.55
2796.07	4162.68	3215.5
3985.03	3342.8	9931.14
-56.7181	3018.43	2819.42
1267.61	6197.43	4917.56
2660.83	5498.76	5445.5
3504.21	2893.48	4409.06
3486.25	3077.49	2815.99
2425.58	3690.51	3744.11
3696.85	5427.54	4287.54
780.079	3552.68	4612.33
4248.59	4320.35	3408.97
3432.78	7052.55	6937.11
2487.34	4644.38	2927.23
2146.93	2409.58	4123.09
1094.33	3837.56	5115.26
911.228	4870.52	2378.54
2439.73	4754.93	623.769
124.083	6502.05	3492.31
3627.31	2991.85	3384.98
2654.89	6881.11	3543.41
3451.68	4188.29	4918.29
5591.37	5073.45	8547.41
3365.42	4011.88	5343.07
8560.76	440.805	4674.64
1703.98	2360.91	4709.19
6776.66	380.489	6202.77
5671.21	1881.2	4051.58
2709.53	3175.74	3274.16
7043.12	1965.73	3415.07
-215.273	1717.9	6305.83
3040.43	4234.86	2879.43
1585.29	3305.24	2818.16
4098.47	5730.22	396.523
1606.51	2509.55	5449.95
2884.14	3004.66	2410.54
1400.8	3342.25	3809.57
2344.01	3922.76	4919.78
2094.14	3177.02	3106.83
3854.75	5245.08	3996.42
3918.52	2242.49	5967.5
1534.53	3827.77	2091.97
4299.8	5973.02	975.031
2764.66	3867.29	5129.21
28.635	3213.36	4026.28
1272.11	2945.27	3089.86
139.773	3978.77	1207.72
371.544	6980.18	4431.05
1309.61	5184.67	5462.22
-67.5718	4170.89	4224.85
1787.9	3334.18	4425.75
3955.96	6176.05	6481.75
2021.06	1827.04	8144.71
3239.09	3322.24	5118.29
3854.98	2044.16	2419.31
1362.15	4278.93	7850.5
2918.93	3171.42	7884.55
1151.91	2455.32	6270.88
3485.65	4363.93	6544.92
1273.78	5311.93	4644.04
1935.22	3639.87	2871.1
2511.19	2800.16	6782.67
3226.01	3992.81	2391.07
1870.07	2975.38	2511.91
1889.81	2439.84	4753.69
2463.71	3266.38	3978.16
1127.16	5792.9	1232.49
2472.73	4602.08	2222.55
324.852	2675.25	7706.69
