# Supplementary material for: Controlling protein function by fine-tuning conformational flexibility
Source: eLife. 2020 Jul 22;9:e57180. doi: 10.7554/eLife.57180 (PMC7375816; doi:10.7554/eLife.57180)
Supplement: Figure 2—source data 1. [file elife-57180-fig2-data1.zip › smFRETdatasets/Aha1/atp_loSalt/o_g_x189_y157_M3.dat]

//ATP loSalt data set, trace o_g_x189_y157_M3
//<d_d>	<a_d>	<a_a>
9409.82	-212.365	8621.36
3556.36	1568.37	8826.29
5943.66	-932.519	9020.36
5801.05	621.015	6435.17
6526.17	708.972	9781.28
5864.46	-275.319	6625.86
4285.27	1674.87	13951.2
4386.83	2218.84	9728.14
4564.75	-371.855	9332.22
5883.72	3280.55	10079.7
6604.9	499.481	7266.71
4305.2	1270.65	8184.36
5009.32	2104.46	7054.5
4262.6	1042.66	7912.52
6590.08	1685.13	6810.31
4186.2	695.732	13143.5
1744.04	4176.2	7946.37
9294.67	2706.19	8180.8
9026.41	-31.1927	10563.8
3128.05	2293.39	7179.7
5901.58	-400.445	7337.04
6873.44	770.47	9518.52
3976.79	1447.34	12194.7
5856.83	2275.76	6389.81
5126.18	1715.65	3537.56
4033.26	2878.65	7102.1
4151.92	2423.38	7537.04
6832.36	511.117	4348.23
6164.65	2649.04	12169.2
5746.67	-309.36	11897.7
5674.93	350.301	8153.79
5645.35	1736.3	6818.68
2546.83	1826.02	8423.48
2694.48	1824.53	4922.28
4636.89	631.745	7860.64
7557.35	956.3	8983.45
6214.53	1882.24	8068.33
4800.5	1706.39	6592.64
4853.27	958.132	5249.06
3248.16	528.795	8289.42
3546.19	390.803	8204.28
5107.93	933.506	8064.2
4372.45	197.015	7010.42
2946.52	2113.05	7217.02
6693.18	-252.356	9451.81
4342.63	-4.41874	9165.87
4460	1178.26	9443.42
5929.67	1527.42	7633.24
5268.34	-621.229	6108.94
4276.41	-842.624	10879.8
6067.45	-185.527	4617.03
6033.08	1849.94	8263.45
5613.71	1230.52	5629.72
4312.49	1198.6	8815.73
5082.17	101.522	11278.9
6509.4	744.664	9435.47
7160.8	961.759	8646.16
3827.46	70.7682	7641.95
5982.83	33.844	8425.53
2322.84	1385.49	7100.09
2914.94	1223.04	9080.08
6115.1	690.779	9114.53
4819.37	2442.68	6797.03
3889.65	1691.64	7115.35
4201.38	1459.75	6813.81
5379.97	1244.01	9263.38
3381.34	206.204	11105.4
5235.18	892.433	7532.81
5967.06	979.32	7061.33
6388.72	199.111	7525.78
3224.38	1279.41	6094.79
4683.61	1238.98	12424.1
4651.52	1657.53	7426.13
3939.04	1790.28	6200.3
5240.01	2277.78	6799.78
6166.49	329.02	10755.9
8311.14	835.557	11156.4
5953.71	390.246	9790.14
5813.71	-694.194	7476.75
7764.43	385.836	8516.83
7531.52	-77.3295	9699.98
4975.72	1694.76	6440.39
7378.47	-444.001	10444.1
6560.55	3447.78	9524.05
4835.78	1107.54	10607.5
3605.55	1510.42	9541.49
6225.53	1108.51	5668
5494.95	514.275	9955.13
4620.74	1586.38	9064.33
6119.98	312.329	9813.15
3400.46	1381.77	7474.14
3948.06	-59.981	9010.29
3992.66	1032.65	7942.32
5595.8	-618.384	6917.83
6608.42	41.4679	5795.65
4849.85	71.514	9403.28
7748.65	1125.06	7233.82
5658.05	1631.35	10177.8
5545.65	1213.65	6915.1
7015.25	787.871	8288.76
6586.74	1220.84	7257.64
5541.64	1411.58	9835.27
6034	1576.11	9346.99
3915	1854.62	4618.27
5307.58	-504.504	9844.73
3309.18	991.092	8604.65
3209.85	29.4285	8865.95
6261.99	1500.09	6677.72
5119.43	167.592	8666.62
6735.85	-993.374	11567.1
6882.61	2294.76	6867.02
4316.78	1616.98	6601.95
3459.03	-11.028	7738.19
6580.79	1760.34	7067.54
9367.19	-34.4218	9058.09
4588.87	1947.84	8670.75
3499.21	1818.76	8120.33
5357.81	1804	5722.8
6459.88	1961.07	7422.21
4467.8	-53.6514	11013.7
5875.68	1740.14	7879.42
4820.64	734.946	11933.4
3940.47	2243.42	10136
4759.12	2494.25	7971.39
725.011	2895.96	8299.69
7657.04	2240.68	8619.92
5309.9	2642.75	11285
3188.24	1930.13	10271.1
6182.17	-75.588	13468.8
6612.39	1961.86	9651.3
7613.94	300.668	6013.85
6557.82	676.45	7852.05
4765.64	2342.02	8359.75
3949.91	1575.87	12290
5620.96	276.752	6919.83
3584.23	-583.655	6744.69
6418.98	939.463	11653.5
3751.07	1500.99	7793.44
8951.51	290.494	7528.06
5491.56	2180.06	5835.2
4018.01	-16.1404	5035.91
7969.15	1274.25	7013.7
5834.19	-707.05	8349.02
7171.77	1408.41	8440.41
4535.05	-768.096	8399.6
2693.56	-74.5222	5651.04
5481.19	1573.95	11116.9
5470.25	-470.827	5226.12
7135.55	395.253	6619.55
6413.85	413.489	8675.85
4078.28	1363.4	11180.5
4607.23	-149.273	5760.64
6123.23	-191.984	5498.41
4991.27	557.256	8624.19
4229.19	1813.36	9133.55
8711.96	649.408	6259.02
3358.11	-511.243	9055.9
2832.97	632.847	3636.15
11013.5	183.46	8597.44
6617.23	1224.73	7311.17
5479.7	1966.12	10240.4
8572.53	695.549	7805.31
6117.06	-61.6066	9322.98
5287.45	1092.24	9105.46
3191.44	1054.34	9882.83
3891.81	3031.06	7308.52
5329.72	1638.13	4555.91
6189.4	1272.12	10851.8
4854.32	663.296	9625.09
5659.37	19.6825	6934.45
5966.42	2259.54	7682.07
4590.06	104.48	8208.16
3758.31	2038.1	8461.76
8161.55	241.303	9548.17
7449.77	-553.875	6957.49
5893.33	1209.17	8929.41
5026.03	1900.35	9446.75
6080.88	1220.14	10839.7
5689.17	2742.68	7246.75
5601.29	963.247	4016.6
6048.58	-28.6572	9306.01
4367.17	-14.5421	8379.43
4478.24	672.428	5527.64
6994.73	1598.95	6078.27
4678.22	450.448	5299.27
4321.72	-75.6484	8057.36
3230.97	407.485	6293.92
4469.04	668.903	8523.48
6323.68	1777.46	8165.27
3065.75	2680.96	6923.18
5934.21	457.216	5759.24
6021.04	918.236	9068.35
6949.36	49.7524	7481.32
4446.09	1529.04	5996.63
5047.65	505.4	7545.83
10457	703.581	7099.26
5428.82	180.047	9925.07
7650.17	14.7507	9344.75
4357.12	1154.5	7579.15
5053.57	2049.19	11198
5250.74	227.001	9844.16
5933.94	2281.66	4819.29
6906.8	473.454	7900.64
7842.97	1326.7	8469.61
4038.69	1546.68	7101.02
8645.33	-311.469	8217.64
3037.77	1310.39	11405
7203.59	272.024	8463.27
6533.33	2060.46	9836.39
4297.67	21.2295	10634.5
5425.05	1583.04	10450.6
6025.09	2528.42	7293.63
6851.16	-361.665	6661.26
6526.66	985.45	7709.26
5534.08	1407.47	7891.69
8329.02	825.333	7449.82
4782.18	696.369	9015.21
4369.14	549.763	7829.85
6151.3	-64.4436	6376.46
3593.22	2877.67	9440.6
3919.26	1061.72	8537.69
4393.91	1261.29	8966.51
5363.09	-412.312	10623.1
7707.44	2099.03	7969.75
7538.73	595.496	6786.72
8923.45	-69.4843	7955.05
5442.03	-182.249	9535.16
6602.11	876.836	8232.89
5725.17	546.786	8859.49
7502.47	798.461	6761.92
6932.34	1490.35	5901.73
6742.79	165.303	6496.56
3569.53	2458.91	4760.19
4387.59	1512.75	8988.24
6565.03	1369.11	9457.72
6107.99	501.87	5976.25
5456.42	-28.2427	10373.3
7505.56	1310.63	8460.17
3594.76	1254.22	7929.52
3212.99	559.614	8579.63
6569.88	-30.9916	6750.02
6509.17	2370.61	4382.9
7357.75	-159.137	10888.8
7533.62	2351.46	10281
8280.53	-509.018	9574.57
6706.03	1050.75	8606.46
6223.05	3083.52	5593.45
4915.84	-93.8715	5924.34
6281.93	-86.4669	4876.85
6028.47	603.671	14279
7283.4	958.537	7840.74
5656.36	693.749	7478.71
5426.97	2166.38	8567.8
6963.1	-48.3935	5166.66
5564.48	917.918	10083.7
4726.25	1178.93	7397.55
5823.24	1123.68	7202.1
6316.2	1479.88	8676.39
4911.77	186.461	7773.7
3028.19	1666.38	8071
4410.69	544.176	6825.36
5331.98	1431.58	6436.51
5051.35	531.333	7191.28
4976.12	1251.74	8539.48
7891.23	-246.28	9410.28
8028.27	1461.64	6590.69
4789.61	1117.62	12851
7091.85	1784.85	8876.84
6268.53	386.688	8851.64
5871.34	2590.2	6534.46
4094.29	730.03	8732.46
6767.17	447.513	6222.21
6538.19	780.575	7859.55
5077.7	1189.58	6555.91
7090.12	1718.9	6122.13
7394.58	793.491	8619.84
9171.58	2175.6	9475.25
7643.91	3630.47	9009.38
4627.2	1083.95	6342.84
5045.45	59.7607	7592.16
3129.96	1169.03	9208.14
3626.7	1441.9	6261.93
3316.45	423.644	6135.78
1412.19	-87.0438	8392.57
5792.4	16.7246	7264.25
6322.51	1607.68	11270.2
3764.29	403.781	8059.76
5503.18	2285.02	10174.7
5810.01	1305.19	9417.64
4832.07	443.484	10652.7
7504.75	693.96	9398.63
5114.71	453.092	5556.94
3175	-880.997	10942.8
3770.87	434.248	7345.59
8820.39	612.434	11306.2
2949.76	-305.639	6960.03
9454.14	946.51	7965.05
5120.28	661.491	6917.17
6815.63	-815.782	10669
6393.34	407.488	7845.28
5118.12	491.829	8297.51
4654.57	971.965	7062.94
5066.91	-623.883	9364.11
4422.58	1947.75	9623.31
6557.9	-498.323	8857.77
5851.96	-389.004	7297.58
5918.77	1912.54	7459.9
4727.57	849.507	5440.81
4413.76	1224.8	7193.39
2996.68	1648.04	10592.3
5156.6	2422.81	8711.68
7129.66	1949.33	4897.83
2606.72	995.028	9425.66
5259.66	1858.2	4696.89
3487.65	-47.5816	8725.2
8003.64	973.345	7390.81
3452.97	-97.5688	8562.84
4668.71	761.359	8465.21
4865.28	2307.38	6948.58
9237.51	866.496	9867.73
5533.56	92.4834	4106.45
7080.72	1290.16	6119.38
3825.19	308.154	7185.6
4476.05	617.734	8124.95
7516.25	2087.67	10004.3
7454.3	1326.21	6707.82
6572.33	553.132	10147.3
5638.83	391.095	9064.07
5549.44	2632.46	9227.94
5250.73	1512.41	4840.92
3177.53	602.688	6549.9
