# Supplementary material for: Controlling protein function by fine-tuning conformational flexibility
Source: eLife. 2020 Jul 22;9:e57180. doi: 10.7554/eLife.57180 (PMC7375816; doi:10.7554/eLife.57180)
Supplement: Figure 2—source data 1. [file elife-57180-fig2-data1.zip › smFRETdatasets/Aha1/atp_loSalt/o_g_x189_y256_M2.dat]

//ATP loSalt data set, trace o_g_x189_y256_M2
//<d_d>	<a_d>	<a_a>
6048.72	1959.9	9910.09
7602.9	782.239	13973.5
4535.4	2328.81	7839.75
10765.4	1423.82	8465.35
10335.6	595.894	10780.9
8225.66	2752.33	11442.3
9484.69	2299.76	7100.18
9059.68	3393.18	11827.1
3224.85	2754.26	11848.8
8623.22	2274.91	11259
4890.29	2868.1	12238.9
6520.35	1838.39	11894.3
3229.31	4325.79	8743.66
5722.49	3448.51	11784
5253.8	6058.65	9613.05
2556.28	3443.02	8944.35
2389.39	1915.19	9497.95
6930.99	2694.26	6077.63
7329.61	2455.74	11537.5
6018.62	2567.11	9127.13
6888.66	1588.2	9535.41
5196.29	2802.53	14353
5970.96	516.113	7922.51
4082.5	3424.87	10227.2
1755.98	6958.35	8752.17
5252.64	275.699	11296.2
6296.6	411.745	10569.4
10159.3	1153.87	11540.1
9157.62	1917.31	9924
9897.08	1446.69	9945.54
9977.05	561.693	9009.09
7226.91	471.729	4736.83
6366.3	815.27	6406.57
7307.67	1439.73	8029.28
5772.6	862.077	9176.5
7145.16	1278.7	8925.99
8055.52	1337.1	12805.6
9342.18	2549.67	6976.69
7901.36	3000.94	12248.9
5994.84	3324.11	12039.1
7408.16	2040.57	11871.5
8545.6	531.807	11869.4
7377.65	699.226	9937.78
10477.1	-260.462	11707.1
6619.87	1372.06	12578.4
12159.3	1748.05	15935.8
8845.28	479.039	11461.1
8724.42	699.725	10055.5
9613.25	1071.89	11105.7
7520.59	1616.89	8598.86
6958.7	840.632	11643.3
11357.8	866.692	14765.6
7671.23	-33.3337	8241.44
8582.5	297.484	10602.1
3427.82	297.945	13458.6
7021.33	1984.03	9315.99
8178.67	1799.69	10535.3
4603.11	1260.04	11329.6
5225.25	2382.29	10333.8
13294.7	2963.7	12449.5
8766.08	567.222	12675.7
5562.31	-202.37	9453.29
9777.82	3020.94	13953.5
8688.74	2991.59	9637.11
7260.31	108.072	10910.9
7874.98	1557.08	8465.48
8244.24	-654.606	12427.9
11586.2	-251.303	9283.15
5452.82	183.135	12798.4
8788.25	1077.46	10594.6
7404.5	-276.317	11473.8
8197.2	1725.29	11590.7
8045.08	376.607	7886.45
10513.4	251.477	7165.65
6899.81	2725.98	9467.93
8528.86	2085.69	10355.7
9574.5	1838.41	10062
6359.21	1813.77	10761.1
6990.36	144.512	11914.7
5229.25	1466.98	12966.3
5890.21	146.28	10621.1
7087.8	1317.64	10803.5
10630.6	1928.97	9820.32
12160.6	784.951	11349.9
4687.98	1165.19	9082.7
8135.11	2072.22	8654.74
13971.8	1173.37	11030.7
8325.16	46.6438	10764.4
9344.83	402.595	10590.5
9101.22	2651.73	13454.6
10798.3	-1282.81	8953.78
4864.65	1884.04	10668.7
10818.5	257.166	10193.5
9709.16	2468.01	7267.96
7858.84	791.567	12377.8
9546.05	1733.48	8103
8362.99	-440.49	7630.67
10845.5	1699.74	13013.3
7371.6	-1084.07	9576.88
7159.27	-540.43	12305.7
11731.3	1233.65	10580.3
9810.03	416.806	9014.81
6277.18	-719.224	8390.62
6062.81	1011.33	7217.72
6814.97	-432.066	9238.28
8593.57	671.562	14625.2
7051.33	1086.6	7361.99
8148.33	2303.13	9103
5115.29	1052.13	8094.18
7931.96	630.316	10370.9
9891.28	-569.715	14643.8
7127.4	2210.25	13591.6
8085.08	-304.448	10332.1
7973.84	1637.36	5929.94
6349.97	114.956	8846.03
8679.75	-172.039	10740.7
11592.3	1063.97	9187.95
6987.66	1203.08	12220.2
8256.71	441.49	10976.6
8759.09	1668.57	8742.68
9738.09	1965.69	9114.59
11596.4	610.145	12387.5
9711.71	1108.42	11672.5
8458.23	465.816	9530.61
5672.03	409.887	11422.6
7873.72	903.1	11031.2
11291.6	140.506	10855.7
7861.2	914.073	9032.95
6352.37	2376.64	6603.4
12818.8	1428.73	11076.4
10332.8	1113.03	16398.9
6833.06	1970.49	12222.5
8603.11	554.526	12631.4
9310.45	-305.427	6416.04
10009	405.387	11417.9
10665.4	-1015.11	10264.8
9210.31	513.078	8450.32
9177.39	-1076.07	8167.5
8118.91	177.147	894.387
