# Supplementary material for: Controlling protein function by fine-tuning conformational flexibility
Source: eLife. 2020 Jul 22;9:e57180. doi: 10.7554/eLife.57180 (PMC7375816; doi:10.7554/eLife.57180)
Supplement: Figure 2—source data 1. [file elife-57180-fig2-data1.zip › smFRETdatasets/Aha1/atp_loSalt/o_g_x18_y272_M5.dat]

//ATP loSalt data set, trace o_g_x18_y272_M5
//<d_d>	<a_d>	<a_a>
2913.15	772.224	6733.05
2583.01	1509.67	6431.29
3250.87	401.138	5905.17
-183.54	2586.64	5439.05
559.3	2442.25	2570.09
725.418	995.447	3714.61
73.8435	1693.69	5596.88
3049.5	1101.02	4556.33
1526.25	121.055	3962.15
1599.99	1399	4783.34
1802.92	1961.13	5725.17
1474.85	1520.68	3488.45
974.473	948.264	3759.69
1043.98	474.468	3172.23
1604.73	906.482	4769.95
656.328	4246.71	4888.26
440.627	2042.01	2232.99
2191.06	29.9746	2535.59
997.947	527.499	6100.16
623.249	2223.41	2676.29
-1609.11	749.13	3411.52
286.854	3589.06	3441.97
2612.06	2555.31	1573.44
1165.77	457.256	1917.74
2862.93	1494.32	3214.85
2226.53	-668.791	4025.45
1725.12	-440.526	4785.26
-306.126	1857.52	4300.18
-1007.28	-560.087	6941.91
2524.77	302.038	5789.17
539.463	2872.68	3759.69
480.116	209.862	5018.36
153.318	463.902	3449.78
2867.53	1800.28	6140.69
2211.85	155.037	3272.29
2331.24	512.39	4608.37
179.959	1702.57	6209.92
1321.03	994.548	3776.75
1680.27	726.84	6300.06
296.065	1929.15	5088.26
541.215	1801.5	2256.74
1504.32	2625.05	4217.89
-229.694	2181.63	4179.62
1395.64	333.101	4396.31
2146.83	2457.95	1857.9
877.528	1064.18	4420.41
926.38	1167.85	1906.01
863.266	2277	3602.26
64.9843	2112.2	5255.85
1134.82	2047.55	6994.03
578.386	2637.29	5583.13
1009.44	201.337	5591.43
465.633	1115.23	5421.01
1879.29	233.18	3264.95
4006.32	-63.0735	4300
826.682	913.792	2560.88
4335.57	149.64	2638.08
2692.15	1480.37	4319.99
1500.84	1520.99	5895.83
1116.81	1093.28	3621.75
4273.87	-191.483	5058.18
-342.336	1193.13	3170.37
4124.43	-309.327	3478.88
2743.56	1388.87	4312.29
2914.75	104.839	3096.8
2480.67	542.312	4652.37
1259.33	-185.161	5235.99
3777.94	-604.427	6610.03
166.097	514.96	5659.42
727.377	506.156	4765.71
2909.79	809.231	3563.71
2744.68	-339.596	6822.44
-140.643	178.62	3050.37
1061.04	81.9362	5211.43
3721.31	1508.01	7170.83
828.324	912.93	3574.24
2987.03	360.526	5566.65
2673.47	1341.66	4365.69
2588.11	-421.646	3983.81
2286.42	845.855	4167.66
402.504	-14.5774	2901.22
4830.56	635.508	3260.01
1347.47	1273.2	2475.73
3173.19	470.954	5848.11
3673.97	1528.14	4501.98
24.3019	500.331	4293.24
2971.64	-313.738	5985.97
3621.38	879.968	5542.87
2262.78	364.666	4929.98
2691.39	1405.84	4935.21
2791.88	1870.18	4576.12
2869.3	290.179	2592.69
618.357	-906.086	6385.5
57.6217	783.852	4526.35
5707.91	-823.699	4844.82
583.34	-273.795	5102.98
2262.53	975.839	6344.05
2390.79	1138.47	1277.1
3005.21	-271.022	4653.31
2557.12	701.575	5381.15
1748.64	88.4539	3320.69
3099.32	2357.91	7465.34
1473.51	236.51	3183.28
-28.8904	-601.267	3858.44
3240.75	671.672	5115.34
3251.4	739.186	3267.83
2152.41	-301.155	2857.21
2924.97	332.403	4001.66
3440.18	439.628	2371.75
2211.91	93.7357	5392.38
1015.95	1209.3	3378.91
4032.28	653.987	4998.79
2700.75	2562.46	4911.33
1793.02	504.225	2990.66
1498.12	224.347	5575.99
3470.29	579.569	4425.37
3376.86	1069.96	5008.4
2525.01	-611.743	5421.54
4405.67	1003.06	4363.84
1721.65	191.625	1384.44
838.598	484.414	3321.68
3728.19	171.108	3000.34
2701.27	-470.925	3650.52
3302.15	174.12	5728.86
4809.91	1355.87	4770.62
3741.81	1512.18	4328.43
1500.95	69.9717	4097.54
1217.93	1273.68	5237.05
121.73	2563.2	3662.99
3928.21	-922.718	3451.47
2489.61	843.213	3471.94
2811.96	43.9572	6827.63
4306.94	10.5759	4090.03
5341.74	-1397.95	3358.5
5175.21	-987.439	3369.11
1708.87	-98.9084	3711.83
396.653	601.39	2131.19
935.661	1849.68	2761.62
3589.79	434.888	2132.06
2883.98	1846.86	2980.01
1313.35	478.172	2635.69
3009.91	-1227.85	3359.67
2720.19	5211.36	4470.02
1114.32	248.807	3290.55
4014.69	419.862	5119.14
4317.93	608.168	4054.15
1755.22	278.585	4381.29
3272.35	-296.663	4424.76
1385.52	371.724	4848.79
3298.19	-397.227	5959.44
3404.93	-615.043	5934.39
5529.34	237.041	2942.73
2608.79	188.514	4499.96
2087.64	40.9549	6505.36
4092.27	410.438	5777
3277.89	-686.846	4021.31
4168.07	-671.659	4829.8
1964.22	1386.16	3149.76
1115.78	592.25	5394
2652.38	1128.67	1944.39
3764.27	1265.44	4400.27
1785.51	-23.4019	2588.17
622.746	281.7	4297.69
3171.12	506.076	7096.48
2815.81	-462.869	4530.13
3818.5	442.82	3918.33
3094.7	1482.7	4487.5
2691.14	460.057	4217.41
2953.07	422.231	6365.87
3280.16	547.923	4901.41
2788.83	-1027.14	2650.94
3601.67	908.132	3448.48
2046.02	1161.63	4060.65
4233.12	455.963	4611.4
639.195	1389.58	5170.92
2316.34	2646.42	7155.12
4542.99	946.375	5009.83
3573.7	22.1808	4727.95
4073.34	193.565	5208.37
2921.34	749.845	4532.53
3619.91	943.253	3579.47
3062.16	-71.077	1947.12
1805.2	-352.449	3995.55
6742	446.358	3817.49
2006.77	2390.25	3848.07
1676.62	394.767	4016.68
2257.21	1674.59	3189.11
4864.73	-342.703	1674.17
3764.65	1034.94	4881.89
1999.68	351.807	3954.63
3324.1	1126.95	3714.8
4350.44	1165.09	3365.89
4354.04	104.317	3373.28
2945.18	1917.11	3508.48
3966.88	1572.07	3798.85
2377.9	68.7296	4971.45
2864.71	1098.87	4823.89
130.155	1766.61	6075.79
3486.02	-247.549	4991.55
2364.55	427.982	4184.35
2296.64	-133.401	3691.13
2363.52	500.466	3970.6
2531.11	-69.5601	5152.65
3748.05	136.073	8707.46
3273.86	-352.531	6465.56
1941.47	44.8471	4814.79
5672.13	-635.476	5084.14
7852.7	-346.513	4619.35
4654.51	528.551	2414.13
1015.07	-1226.07	3959.54
5842.87	-1855.2	5063.76
2021.82	1963.84	3717.61
2522.71	2504.53	5627.16
3254.19	-123.918	5884.51
1258.93	1799.55	5608.95
1791.27	1439.58	6863.66
3178.73	-15.8755	3232.7
4523.48	-17.5006	3394.21
2591.78	229.369	2990.22
929.244	380.164	4552.94
4349.69	-222.236	4051.35
2920.03	1297.59	4785.93
4961.49	1106.66	3820.6
1762.92	-352.289	4754.06
1142.63	463.245	4694.25
2595.19	352.328	2457.62
3992.71	510.013	2602.36
2214.22	-121.125	4580.92
1946.02	1262.04	3790.07
4264.9	3264.28	5904.61
1219.64	672.884	3902.74
2917.46	2506.15	3391.65
3177.73	156.605	3660.22
3250.47	1311.84	5268.82
2158.05	162.967	5456.53
4840.17	623.313	4709.08
5174.43	674.8	5341.54
2123.01	1090.4	2622.51
569.064	1361.89	2999.84
4084.72	1528.3	6114.8
2426.96	520.746	5454.01
1617.15	-589.898	6081.07
175.412	2167.87	5483.14
1373.13	-375.625	4520.98
3312.91	-808.107	5815.47
4787.79	-226.791	2932.6
3237.14	2190.94	7058.39
3763.38	-326.645	5140.97
1855.53	1708.73	4756.8
2658.77	1203.85	4150.59
4179.42	-315.061	2331.73
2285.2	878.725	3270.59
1355.02	-86.1119	4301.09
3786.78	86.7438	5499.21
1520.59	272.387	4077.4
3429.41	1118.18	4881.19
2376.82	-783.694	4666.81
2621.39	590.485	3094.59
1807.79	265.609	2950.54
1703.46	193.804	3193.51
1435.03	-942.546	4203.61
3507.08	1179.02	4247.81
3197.47	1581.25	4538.85
2210.73	-625.672	7549.2
2488.59	185.374	5052.12
5298.76	1371.73	5008.83
3106.14	1325.42	5798.28
3287.66	678.73	5563.04
4611.33	-388.832	2591.68
1884.11	189.391	4133
4313.79	1577.35	3716.25
2739	588.951	2889.97
2080.69	569.12	3164.28
2912.27	302.918	3926.24
4108.38	-431.734	7381.71
1708.18	-801.986	5912.44
711.694	1842.1	5203.68
675.199	-519.681	3014.59
3762.66	2302.54	5471.73
3998.38	-1279.32	5572.34
1805.74	1625.36	3163.24
4905.67	1616.6	5901.38
5541.94	54.4459	4681.01
4688.34	487.596	2298.02
4907.75	985.7	3961.58
3070.27	170.86	5525.14
3805.2	813.607	6232.82
1603.08	-44.7627	5254.26
4517.13	729.995	8258.54
3449.63	-255.557	2748.36
3477.05	1206.43	4907.89
2351.19	-1095.44	4814.36
3849.43	951.153	4708.2
2932.13	489.22	4388.43
3174.7	23.238	4026.84
3168.45	-443.385	6973.66
4479.41	513.454	7509.24
3829.36	-14.4636	5284.75
1957.87	2921.68	3083.59
2071.56	-72.2878	4572.61
946.756	343.316	2932.15
1337.32	1549.64	3329.25
19.9756	-744.724	5577.33
2513.28	785.723	3778.69
4375.03	2645.14	3001.63
1857.14	3079.16	6960.63
1370.29	1211.31	4263.12
3745.84	879.845	4159.5
3548.26	238.607	3380.61
3936.22	-544.247	5440.63
2290.79	36.733	3173.32
3005.81	1554.87	5049.83
2123.34	1300.22	5082.69
3045.47	450.971	5523.57
4419.29	-250.884	4886.72
2612.98	500.608	5241.92
2858.35	389.456	5409.41
4087.04	204.554	5893.77
6998.39	1984.66	4161.63
1406.59	1022.05	3587.18
2051.42	716.821	5223.22
3147.65	-472.568	2910.72
4950.92	1861.84	2124.85
3181.85	85.8245	5862.53
2297.47	337.374	4330.68
5555.02	-1038.89	2320.81
2767.87	1597.61	3797.49
3879.26	-880.883	3351.85
2939.94	1021.53	4388.16
5072.62	-466.299	6166.3
1744.04	-507.731	5442.74
3630.77	921.21	3270.39
4672.36	515.525	2132.76
2910.34	3.93511	5500.85
2732.36	183.056	5178.14
2077.58	-43.06	4571.7
3312.55	146.181	5390.2
5868.35	-131.284	5812.78
2349.88	944.85	6160.3
1476.07	2345.94	5806.96
2973.4	1100.33	5714.75
2642.47	1256.64	3949.4
3236.02	1915.26	4175.01
3438.82	-39.2661	4007.56
3169.63	-685.043	4575.59
1405.41	976.862	5993.53
2466.89	413.565	4716.28
1553.24	858.146	5402.61
2430.61	456.895	5834.75
4571.6	1462.62	3575.3
3022.92	612.419	2788.69
4335.18	-368.295	3896.66
3131.54	-462.091	6746.65
5454.75	130.441	5373.18
3230.79	1513.44	5888.38
1180.69	-130.415	3388.31
2336.71	237.039	4938.47
1272.09	1975.91	3634.91
1856.06	528.139	6056.06
1289.33	821.244	5180.06
1989.46	587.659	3886.73
4461.89	296.92	4442.59
1256.55	991.963	2208.68
1987.63	862.171	158.603
4145.58	179.527	5216.75
4330.28	386.551	3404.15
3698.81	-385.686	3352.28
4176.37	355.41	5578.3
49.0314	-306.246	3566.78
3173.5	-1694.03	4812.81
1912.49	-396.87	3838.73
3055.71	947.638	7157.09
1722.47	257.948	4586.14
