# Supplementary material for: Controlling protein function by fine-tuning conformational flexibility
Source: eLife. 2020 Jul 22;9:e57180. doi: 10.7554/eLife.57180 (PMC7375816; doi:10.7554/eLife.57180)
Supplement: Figure 2—source data 1. [file elife-57180-fig2-data1.zip › smFRETdatasets/Aha1/atp_loSalt/o_g_x18_y436_M4.dat]

//ATP loSalt data set, trace o_g_x18_y436_M4
//<d_d>	<a_d>	<a_a>
379.217	2373.25	3600.44
-1303.53	4930.34	3472.4
229.929	1301.08	-192.935
1397.19	2246.56	4028.03
-913.836	3947.33	2096.4
833.299	1339.24	3286.03
295.803	1760.23	5521.73
882.986	1797.2	1232.36
931.811	2492.42	3435.07
-100.402	2323.77	1760.01
1409.66	1332.09	1813.72
58.0638	4225.88	3239.57
-86.754	2022.45	2074.63
2460.84	1385.34	5390.54
0.268857	2947.49	2746.39
-702.351	1531.27	4155.09
564.234	2320.75	2643.66
-1801.41	2443.38	4304.22
254.355	436.827	3577.43
312.066	2482.39	5529.27
4745.79	2012.17	3943.47
2891.78	4806.71	4819.8
918.279	3229.52	2543.73
288.096	3444.54	3044.99
-2132.31	3700.15	1240.57
-261.351	4020.9	4420.56
-1068.52	2314.04	1922.09
422.949	2568.58	150.24
2547.6	2957.76	2907.27
1167.87	697.132	1525
3145.97	2897.93	2569.51
122.006	2367.44	2961.66
2242.47	2146.74	4438.14
2160.03	1058.02	5122.27
371.061	2367.16	3375.34
752.638	637.629	3456.4
1095.82	805.27	1931.87
571.099	3936.3	3568.36
3846.45	2497.82	4985.3
410.412	1105.67	1516.44
761.049	2065.2	3219.24
1495.17	1243.08	4146.03
24.2053	2512.09	2160.14
956.161	2304.46	3121.56
476.266	1198.86	2887.83
1239.28	2396.08	1543.38
1028.76	2628.91	4875.05
2456.72	3587.46	819.367
3823.44	742.4	2137.76
420.32	2392.26	4400.34
400	1140.15	6606.82
155.629	3574.38	3596.29
261.317	3204.5	1377.97
-224.823	3415.88	3752.93
327.343	2375.33	3917.03
1335.55	2913.92	5041.44
3618.11	1757.74	3352.59
1165.29	932.286	1557.06
-713.136	3492.21	1485.77
1707.48	1489.09	-96.9695
4233.56	2662.91	3665.78
1210.72	1837.02	1112.74
-667.871	3559.4	4082.85
-1606.04	1321.4	3232.46
-891.929	3026.54	3833.34
2220.34	1137.23	4146.34
2371.14	2627.72	1719.83
-109.448	2720.55	3115.01
3631.57	1989.79	2572.29
-922.399	3506.03	2816.02
2580.61	2257.13	3795.35
194.421	3276.88	2652.16
2815.81	3025.16	2794.5
2954.44	1166.19	3661.19
-52.8056	2170.07	1866.3
1478.46	5171.13	2472.82
2024.59	2226.34	4111.46
218.24	2109.13	3378.95
-568.236	1256.04	1043.27
1039.38	2470.93	3725.19
2594.96	3166.38	2523.95
2105.92	3790.74	1401.19
93.4397	2394.85	6226.45
610.339	1328.97	365.748
1582.54	2735.41	2670.83
1233.92	1922.71	3767.92
3323.98	-615.124	1399.49
4304.8	814.389	4789.6
-167.097	-22.2836	1188.98
1490.96	112.245	4118.22
3481.99	694.193	1723.14
7173.14	447.329	457.506
4529.4	28.6159	2190.32
624.484	773.04	3881.16
5433.81	-622.917	2291.91
4228.88	495.269	1384.62
3017.69	276.081	1490.65
-102.996	517.562	3973.73
1722.58	443.64	1586.23
6693.81	1208.86	748.303
4268.08	-1643.83	3882.73
3354.89	1314.98	2533.34
1508.15	-260.102	141.135
3195.27	532.479	5817.11
3588.7	635.885	4883.06
4500.73	503.024	2238.13
3525.64	-116.781	2369.21
2943.85	618.472	1625.95
5469.93	684.558	4584.62
2693.1	630.493	3028.45
4127.5	-989.916	3656.37
3532.74	700.107	3100.01
3094.49	378.47	1646
3941.02	43.0706	4072.8
2806.27	1089.87	2303.17
877.294	2702.06	1289.55
-244.522	1278.55	5147.54
1147	3879.28	2273.61
1765.48	3529.13	1750.12
-1581.2	2015.94	1340.38
3645.99	0.0334601	528.12
3080.02	1010.47	4871.91
1320.09	428.934	1667.71
4255.15	988.66	1436.27
1702.53	2028.81	4170.01
2145.44	1853.21	2204
2540.55	137.574	3508.56
3406.94	1660.33	2354.92
6468.78	-237.053	4172.48
3661.8	421.032	2654.55
1784.15	2112.63	1513.22
-123.889	1158.66	1055.14
1105.03	3028.11	3335.06
608.746	2855.27	3767.36
405.658	3038.21	-455.084
1221.82	2732.08	1339.43
683.576	2470.14	1728.67
-604.668	1043.99	3122.31
1878.66	1237.05	3055.88
2049.2	2082.06	174.074
989.426	1372.43	4159.32
-1159.62	3655.62	2963.16
6196.03	1248.86	3264.3
3509.82	1117.67	2852.35
4902.59	421.297	4619.48
3529.14	673.98	784.807
-319.718	3649.59	1287.3
1109.44	2588.31	2094.38
1348.34	4709.04	4070.05
212.154	3885.29	3850.44
980.621	2198.87	2292.75
2778.04	880.215	340.006
4144.53	-454.981	4264.44
7242.94	871.991	1601.02
4115.91	547.713	735.429
3899.28	381.252	2902.29
247.123	1676.97	5446.21
3225.43	759.181	2569.79
3333.42	-139.424	2901
-777.237	2567.36	3641.24
2697.01	354.408	2098.96
2585.6	-432.133	1833.43
3777.54	1013.31	3623.92
3795.89	1674.27	4059.73
3626.45	1262.65	2480.01
2584.3	838.92	4302.53
2741.44	-801.106	3119.62
3485.65	2132.75	769.458
2130.07	1367	3930.39
3758.15	-206.921	2274.04
3947.51	-522.132	2156.21
1636.02	563.891	2148.99
1067.4	3107	4084.62
1619.2	1255.59	8704.66
2772.24	1008.35	1682.33
1750.81	2323.6	4773.66
4374.55	334.317	3250.63
2603.88	873.889	4750.23
2708.46	-731.381	3063.59
1611.48	910.879	2148.7
2076.06	245.032	4486.45
2295.26	1308.37	2227.13
3300.1	105.476	1713.63
592.993	504.624	2391.12
5146.95	21.3224	1870.34
2589.23	174.33	5139.71
1685.28	756.028	3278.82
3233.15	1280.85	7324.17
3530.56	461.888	2077.07
3723.47	65.2479	3006.15
5585.76	879.325	2472.05
5553.42	-471.637	5692.31
2198.95	1282.94	3319.8
3708.39	-1175.67	5526.13
3705.66	1784.74	4359.61
3150.66	1006.93	779.292
2995.58	245.822	4406.54
2333.07	617.434	1222.88
4811.41	392.924	4241.67
5017.6	1252.07	975.658
3624.05	745.703	-350.02
3261.42	362.007	1924.76
5812.31	-327.042	243.597
1357.86	950.708	4909.49
2921.27	198.458	1222.77
1399.73	-253.078	2579.59
4558.75	1147.47	2311.35
2146.07	-442.089	3163.28
2778.53	268.247	1073.88
1971.64	1239.75	1755.94
3240.23	-519.266	3606.41
5750.27	1232.72	1438.63
3182.38	-624.86	1348.75
2440.59	2315.25	3773.12
3451.99	819.93	1535.78
2863.68	1333.96	2309.95
2732.24	821.46	1131.82
3817.89	447.976	5820.15
4334.1	1119.51	1665.05
2626.66	852.799	2280.41
495.123	-777.741	4084.38
1698.64	835.984	4110.32
2323.6	1611.99	2689.77
2238.11	40.117	5522.37
1358.54	118.128	2893.7
4961.97	-1021.13	2762.93
2542.88	-129.031	812.44
5811.87	268.862	1781.14
4867.12	1484.71	2329
2895.47	75.4884	2196.51
1787.97	632.974	4251.62
2578.05	417.867	2241.58
5089.77	-882.926	927.874
4395.33	-1271.64	3175.72
4219.06	1530.09	1938.46
1461.64	11.3618	2437.2
4561.13	875.589	837.248
2252.59	-346.433	7.70921
4579.47	578.809	509.282
3092.76	769.251	3368.13
1074.23	809.965	1596.56
3394.99	417.174	3434.42
2196.58	1562.37	3159.79
4922.87	1373.93	964.325
1506.06	917.216	3658.28
3568.12	-758.184	4222.76
3602.02	1115.99	4991.37
2569.36	159.85	1085.11
4147.04	-927.782	2627.63
3045.55	-1041.08	3844.72
2289.99	-425.663	3973.29
2571.15	423.312	3414.69
1516.81	259.219	1925.05
5222.09	-153.251	2648.44
1958.73	-786.855	4657.52
6061.77	603.775	4274.29
3658.39	1619.11	1300.27
4776.48	-212.209	3389.38
1264.46	436.705	1289.67
1868.83	1957.58	3938.39
3905.2	-100.565	1484.36
2947.75	834.777	760.868
5805.36	-317.052	3166.66
5097.94	-698.03	4286.86
2591.4	438.566	3234.88
5343.65	1651.97	5094.88
2472.67	1141.91	3442.99
6923.09	-1462.87	3248.67
1841.2	715.112	2478.23
1746.91	1119.38	4161.29
2142.14	2332.86	1677.93
2135.72	-884.989	2071.46
1896.92	400.77	3561.69
5412.04	-74.9867	2745.8
1627.26	598.308	2045.26
5058.21	-510.987	4194.07
2806.84	-355.172	2117.26
2948.49	280.124	1039.07
2260.75	1489.68	2226.63
6943.18	254.894	1716.05
4049.9	491.919	3371.37
3890.05	1060.32	260.614
614.859	1032.93	1932.46
2542.34	1779.53	3198.09
1549.6	701.988	2058.1
3117.66	661.798	1601.65
2160.4	297.064	5302.57
2500.71	53.8696	3837.46
3056.26	636.306	1267.98
3568.62	578.993	1712.63
2337.67	800.836	2547.79
3545.41	2463.16	2199.68
6541.28	1058.09	1505.48
1630.4	362.004	950.926
1766.43	-72.1012	2772.38
1117.5	-406.95	2287.23
4780.36	447.236	2068.8
2260.51	1013.63	1937.75
3588.2	-218.554	4510.24
2916.76	1790.59	2521.16
3147.97	1326.96	138.037
2445.68	-554.098	2327.57
2615.3	502.642	1279.1
4507.47	40.4012	1876.88
4106.8	1.17159	2775.06
2513.35	-48.6376	1849.37
1700.13	978.237	5240.5
4530.57	-755.93	6524.2
3894.05	531.54	4590.98
2092.76	2965.01	1962.98
2575.2	-40.122	3440.15
3692.5	907.598	303.876
1994.4	-641.733	1308.84
2405.42	124.971	2913.38
1872.87	863.843	2298.68
1186.55	-574.6	2065.05
2978.16	673.166	238.332
4473.53	257.985	2075.88
5501.78	-425.414	4015.79
3760.22	1914.11	1422.68
4827.9	-1078.32	2598.06
2347.3	1280.01	5792.22
2214.53	362.089	3760.83
5850.57	-354.479	3426.97
4578.47	-152.023	2664.02
4104.29	-107.037	764.743
4968.79	1691.66	4709.44
3127.6	1454.6	2549.74
3630.49	-1131.08	4330.35
2734.1	-372.447	3048.31
2621.23	-407.374	2985.51
1865.68	-9.84832	3808.68
2157.68	-752.349	4112.36
4099.59	-813.343	2139.66
4203.16	333.018	2453.18
2708.2	834.124	2029.39
4781.98	575.807	6140.74
474.754	807.766	2173.93
3344.85	439.294	849.591
2455.12	621.732	1393.57
1205.85	906.979	938.589
3740.63	-15.115	3231.39
2270.7	981.537	2249.75
4506.18	1047.86	231.428
5127.12	444.708	3247.31
3174.08	-494.497	4233.46
2839.84	276.647	1363.3
1552.87	1707.67	2243.06
2948.62	-94.6915	2031.68
3258.22	295.614	2222.86
6780.05	-654.93	3740.62
2331.17	588.979	3174.35
3929.61	958.675	1970.38
2391.71	399.885	4158.91
574.384	1297.2	4215.37
1864.58	28.2709	1313.12
3469.65	924.024	139.128
3430.78	1306.03	3395.57
4319.58	1711.76	3218.05
1592.93	1331.09	2964.88
2497.88	1300.24	1751.03
3817.4	1022.14	4739.9
3189.69	45.4947	2412.78
4262.57	-614.871	4920.31
2591.78	1517.17	1346.32
2229.26	1273.13	1649.06
4115.72	560.851	4447.95
1870.11	11.4659	2257.36
2373.74	2140.84	3551.7
3997.25	866.727	2629.16
1550.35	1280.91	2035.74
1973.18	-216.826	6422.04
1815.8	1632.34	3470.63
2687.44	934.386	701.802
4040.34	-207.888	1814.42
2137.67	368.632	2755.63
6988.47	1028	2134.18
4178.72	1566.75	1184.34
5550.98	-506.03	1537.77
5039.91	-535.189	3666.8
2938.34	1713.76	2358.28
2636.18	638.942	919.634
5946.4	-1747.19	3190.63
3890.89	-568.545	4245.96
3017.48	-735.082	4498.37
3735.17	9.85707	436.275
7064.79	627.952	2953.39
1948.42	1443.93	2167.71
2355.12	2123.51	110.281
481.558	1509.43	2477.85
4866.17	1610.21	1766
4131.32	1106.53	5209.13
3834.81	-798.886	3498.78
1498.17	-46.4766	331.392
1397.26	723.9	2605.42
5492.83	-540.055	2225.35
5541.53	1394.83	4257.11
4367.75	-510.83	586.076
2141.47	-410.678	4820.8
4847.84	1739.12	3554.53
3352.31	-739.126	6303.67
2043.86	1888.45	4433.62
2868.83	-169.28	2340.23
1171.79	884.373	321.483
3917.46	-272.167	3939.85
3392.38	-1125.64	2197.03
2780.15	-376.128	2952.59
1935.31	79.6546	535.736
5872.51	1061.89	3067.68
1611.17	1662.54	559.733
2655.94	479.116	1400.25
8652.02	-677.008	3153.5
3646.02	327.237	5657.52
3451.77	447.602	1313.24
4060.44	679.736	2066.53
3229.66	26.5571	4340.66
3362.45	172.376	3953.69
2760.22	-43.6919	1533.28
3204.48	-146.717	1158.04
4742	-629.787	2126.55
3525.46	1191.81	2418.39
2617.65	1164.76	2263
3057.16	822.013	3232.64
3572.99	-1005.78	2456.31
3578.15	96.2521	4348.29
3879.89	530.842	2550
1565.58	3382.56	86.319
1965.55	1276.15	2997.88
1001.54	2739.18	2264.33
854.179	2719.84	916.464
1163.48	2551.34	2840.82
1407.18	2146.87	2320.78
2370.51	589.613	2753.95
3034.82	-14.7702	1820.27
4694.7	-40.3212	2173.85
5018.92	-798.294	3189.39
5041.21	605.098	2986.1
1295.81	764.371	3563
5481.22	1376.9	3335.19
