# Supplementary material for: Controlling protein function by fine-tuning conformational flexibility
Source: eLife. 2020 Jul 22;9:e57180. doi: 10.7554/eLife.57180 (PMC7375816; doi:10.7554/eLife.57180)
Supplement: Figure 2—source data 1. [file elife-57180-fig2-data1.zip › smFRETdatasets/Aha1/atp_loSalt/o_g_x191_y114_M2.dat]

//ATP loSalt data set, trace o_g_x191_y114_M2
//<d_d>	<a_d>	<a_a>
6041.82	1336.48	9703.58
7017.78	1295.05	6217.23
5646.3	1132.29	7644.5
5104.67	2914.71	8684
4950.81	2960.74	4925.57
8158.04	1782.76	5411.12
6568.75	1563.62	5512.08
4073.74	1594.79	7457.93
7712.61	3115.42	9085.4
8834.36	2951.43	8797.26
5273.93	2324.47	6802.92
5710.29	750.93	7509.53
4732.13	4566.04	9442.83
3110.15	1829.96	11148.9
7268.6	1151.41	5496.42
6696.28	1880.43	7883.97
7189.03	638.246	8294.88
8121.93	1854.65	8165.57
3367.63	1771.06	8219.87
9667.34	2352.86	7111.77
9535.5	1409.07	7646.98
2296.91	3124.12	7452.37
6389.1	2242.51	6445.11
6478.18	3918.69	7435.63
6192.68	1820.62	6946.19
4794.48	2296.26	6671.73
4389.44	2599.76	10089.8
7941.66	1347.01	9897.99
7186.98	1121.68	7360.22
4916.66	638.438	8216.51
4635.07	1454.83	4321.08
5975.25	1555.72	6085.84
3718.08	1545.83	7335.96
7128.27	647.019	8433.24
4838.34	1232.73	14660.3
4088.46	413.528	6579.61
9303.04	772.635	7198.1
7447.44	1527.45	9913.4
5791.34	1655.91	9834.35
6263.94	143.976	9300.58
7359.86	369.005	6592.37
9359.8	394.26	12049.4
5540.87	3266.06	8629.89
6138.34	1194.3	7571.92
6735.79	2583.29	5811.23
2522.74	4911.73	11491.2
3399.8	5230.19	6419.75
2693.82	3131.09	11122.7
2037.05	3105.52	10786.1
3173.59	6328.44	8753.98
4120.04	5879.45	4940.58
3889.22	4755.16	9473.51
1915.25	5623.06	13709.4
4848.22	3183.95	7537.7
5637.2	7272	8630.68
1074.91	5205.2	6013.64
3605.35	6523.05	8561.52
4103.55	3744.98	7419.2
-521.074	4569.92	10784.5
2394.04	6851.3	7720.39
2895.56	4863.46	8257.52
5554.03	5100.03	7427.93
1827.64	6371.97	6189.26
2401.46	4672.77	10486.1
3357.67	3696.22	10502.7
1669.12	5095.75	12006.3
3382.5	3853.72	10694.5
3431.78	4615.05	12001.5
1419.08	6743.3	6668.99
3573.23	5661.01	7446.84
2034.92	5943.47	9577
2893.86	4468.39	9857.98
2144.2	7118.47	10688.3
3429.89	5096.72	12525.6
2714.27	5341.2	11516.1
2754.94	5070.07	9170.35
2277.06	3493.98	8565.64
2306.15	6288.53	8914.58
1771.2	7133.3	6840.66
1852.39	5459.68	7750.1
2732.77	7647.31	5488.32
2246.76	3594.03	10119.3
1507.42	2755.23	6631.54
527.229	6163.28	9315.51
3759.24	5537.62	8890.58
4483.63	3673	7984.9
1467.61	5722.37	5829.62
5522.38	4454.85	11184.6
2222.65	4997.94	4618.43
771.544	3425.68	8639.3
3078.62	3920.19	9744.04
2757.38	5579.17	8196.78
5335.77	7362.82	4258.4
4038.74	3906.53	7706.9
4425.4	5488.7	7692.3
-274.034	4592.12	10150.4
2297.89	4786.24	8079.2
3964.82	4823.15	9230.21
2810.7	5458.17	9391.48
2363.77	2362.79	3722.14
3830.8	5446.42	5364.28
2843.79	4209.63	5697.22
5420.2	3109.59	8479.38
2995.07	4027.56	6549.33
2891.63	5030.53	3543.21
1514.17	6618.13	8872.17
3653.77	6333.25	8721.43
3043.71	6301.46	4855.54
1154.69	5885.36	9252.12
2769.38	6365.63	7017.26
2686.3	3328.13	9806.77
2192.52	4905.38	7274.46
1187.84	5629.86	5846.08
6045.98	4557.78	5614.64
3918.41	5167.96	12809.1
3143.19	3961.81	7263.96
-1134.1	5002.49	8835.7
4292.52	5732.03	6745.2
