# Supplementary material for: Controlling protein function by fine-tuning conformational flexibility
Source: eLife. 2020 Jul 22;9:e57180. doi: 10.7554/eLife.57180 (PMC7375816; doi:10.7554/eLife.57180)
Supplement: Figure 2—source data 1. [file elife-57180-fig2-data1.zip › smFRETdatasets/Aha1/atp_loSalt/o_g_x191_y159_M0.dat]

//ATP loSalt data set, trace o_g_x191_y159_M0
//<d_d>	<a_d>	<a_a>
7249.85	1781.04	5762.13
10129	130.899	6924.16
5039.49	1856.65	5682.59
7691.56	1539.9	6051
6945.23	2361.55	7081.66
8942.21	1217.75	12296.6
14272.7	-940.799	9057.79
11154.3	-675.252	10576
7228.01	1178.22	8863.85
8626.53	-379.869	5082.63
8304.19	1459.76	5077.86
6521.67	-894.9	10272.1
7811.88	-954.521	4795.48
10945.1	-101.827	7623.52
6264.19	532.714	7379.29
6511.61	-862.13	9110.67
12965.7	2329.4	6984.3
5321.01	1876.53	8041.41
4753.49	115.418	6515.35
4619.2	-1164.93	10724.8
12061.4	1222.97	9870.91
10140.3	293.707	7617.71
11611.7	191.023	6590.12
8286.87	-667.143	9113.06
6759.76	-657.749	10548.3
8037.9	1169.17	6638.37
11250.4	-86.1525	9486.11
11336.1	459.369	4016.16
13326.6	1018.4	7801.01
8989.09	-729.156	11370.8
7808.04	-196.844	7330.58
10622.6	-1331.1	11442.1
8054.92	301.836	6938.86
8766.09	-18.5252	7273.21
8564.76	-1132.37	10153.1
7876.62	1010.28	9990.17
11345.5	55.658	10876.6
9211.58	-121.238	10228.3
7229.86	1361.21	9148.21
6283.03	-116.879	8823.96
6639.98	172.757	7687.98
8187.69	203.524	6290.82
6839.77	598.295	8552.28
6224.69	-434.98	7574.92
10137.7	166.55	7893.57
10742.5	-697.65	10000.7
9911.91	1176.7	9028.16
11579.9	-1643.21	9804.59
6558.04	-571.108	5931.7
7106.6	1584.39	10114.5
7493.81	162.773	11685.3
9988.41	-16.9379	6499.7
10554.2	-203.091	5580.46
6671.89	-228.448	6536.02
8206.41	-1594.21	11468.5
5714.33	68.8354	10860.1
5500.91	1979.41	10525.8
3579.83	2250.92	4176.36
8912.16	1483.2	9157.92
7614.39	-594.798	9956.7
7566.09	111.676	8345.6
2777.34	2832.03	5792.49
7298.93	1299.74	6987.62
6200.02	1596.85	8595.4
5287.93	463.811	12461.9
6347.68	6098.12	7727.15
9541.89	490.401	8786.89
9973.41	-214.078	7820.38
12712.5	-775.368	10501.4
8354.4	-737.386	12949.1
8785.97	990.989	4550.2
10653.3	1480.89	7964.89
7729.4	-168.59	8362.81
6680.68	-127.293	11072.2
7464.1	1773.5	8051.87
7038.01	233.346	9867.06
11630.4	-432.583	9801.09
10337.3	33.2618	8867.74
9048.35	68.1453	4363.2
7556.56	-1220.53	8077.46
5881.18	577.118	9171.96
7892.42	574.018	7645.89
7061.15	2314.77	5533.66
8799.66	189.47	8165.57
6295.2	916.552	5842.22
6975.83	355.613	7106.6
9129.42	656.1	6313.87
8817.62	942.026	10093
9896.64	1350.35	8392.36
8062.65	-411.257	10612.7
7629.7	-394.91	8255.22
7231.31	332.781	6160.19
5638.52	1046.54	9062.01
6368.02	-359.728	9580.33
7668.87	-472.697	4435.53
8484.15	-270.558	11126.4
6608.52	296.058	7449.76
9601.43	-1495.86	10043.5
7742.62	-846.29	8476.89
6492.7	197.629	6081.11
6478.55	1025.61	9333.82
4597.18	-53.8141	8922.85
8896.94	879.812	6963.2
10643.1	-1225.88	8474.44
5623.77	90.9852	9659.02
8588.77	-2236.98	10048.3
10410.1	-1438.24	6953
7699.95	256.165	5424.01
8747.74	-860.663	7324.63
4312.2	1526.46	7739.84
2765.18	-492.464	4978.09
8273.02	866.197	8673.02
5349.76	188.036	5462.03
5281.54	462.513	3788.81
6604.6	481.665	8371.56
2334.75	-235.081	7654.12
6221.64	-572.539	6839.35
5232.42	-635.637	8352.78
4430.53	-394.653	8310.17
7276.67	646.814	7928.57
6376.84	-1632.27	6622.29
5170.02	340.944	6633.48
3962.87	-856.143	7291.26
4509.16	1717.42	7698.67
4420.75	60.7755	7370.73
8337.46	1231.76	3611.61
4663.06	69.5423	5630.98
4699.72	1013.73	8617.58
5415.09	-92.2877	6324.19
7832.27	348.66	6828.07
3554.96	-412.715	7756.5
2085.31	1247.3	7773.19
4550.9	309.728	4018.04
5489.92	-1038.71	2551.8
7210.76	-251.32	7309.79
4251.09	581.453	8851.32
5937.53	707.419	9013.22
6311.27	467.992	7170.79
6370.2	-816.475	5715.45
5426.07	2179.29	4522.22
3779.88	-456.699	7068.99
8807.78	-1794.16	9384.42
6725.34	-578.973	9893.83
2438.28	1453.34	10993.9
7260.53	167.263	7866
5366.92	-354.915	6158.98
6998.47	-363.574	5257.99
6231.8	636.782	2599.11
2035.41	-1160.72	4519.46
3968.96	240.029	6397.89
5602.6	3782.79	8211.64
8841.02	464.15	7609.98
3140.57	2283.04	7468.68
2463.03	2987.81	8271.85
5007.9	1031.45	4283.27
7827.05	288.2	6272.58
5563.96	55.7948	8179.71
7779.92	-1000.45	7889.36
3617.53	-233.491	5591.35
7743.45	1589.44	7256.32
4043.22	1646.85	8500.61
3395.33	2294.1	8001
4325.61	1103.97	6359.42
1365.56	66.8412	7225.94
3841.04	1140.53	11779.3
-523.501	3852.97	7433.54
1936.76	2849.72	10820.6
4701.59	-303.154	9823.39
184.239	2233.2	8083.16
1527.15	1082.66	3102.78
2320.52	714.944	6555.88
4184.29	2418.4	5015.45
3763.12	1667.14	9729.48
1231.23	3712.59	3542.9
2070.47	2460.43	7592.16
3150.47	1362.66	4138.86
3058.72	363.134	6993
1358.74	2596.81	9682.23
136.456	1231.97	11275.6
2045.92	2453.41	9929.74
-275.087	1607.22	6920.28
7869.51	-1965.27	5603.56
6561.67	43.2699	11097
5463.61	-1028.25	8614.81
7515.52	1205.63	8235.45
1683.37	3151.84	9141.17
3321.16	274.438	7996.97
3890.56	2582.27	5414.51
5171.68	1367.36	6214.24
424.6	305.936	9113.46
1458.23	1713.88	10623.5
3569.59	746.928	4527.83
4535.06	381.346	8639.99
2108.54	69.5783	10097.5
4585.68	296.9	9153.41
2340.41	-52.4705	5988.19
4352.18	-154.579	6005.33
4709.07	603.675	5858.24
2335.02	-416.732	9513.83
3947.6	3017.54	9814.04
4710.71	-2106.96	8438.19
1166.88	1422.66	8263.53
5694.44	-389.582	7066.36
7171.08	-27.1367	5915.43
7983.02	2270.76	4808.3
6335.91	456.861	3595.93
3982.68	68.0915	8219.3
6117.98	-42.5232	8398.65
5907.06	1824.79	9748.56
5470.05	2070.94	8328.09
6083.17	-181.246	5817.73
6607.39	499.459	7326.55
6200.55	-154.573	7946.06
4586.92	-274.228	8904.16
4886.07	898.738	1572.48
8104.64	-275.364	6526.31
5117.71	-831.339	9825.16
6166.95	278.76	7980.78
3310.62	-1402.02	7760.57
5003.27	-983.176	7281.34
5010.51	-427.916	5824.69
8907.5	-17.1372	7253.12
5942.59	1530.22	4610.6
5272.6	317.653	6111.48
6496.17	703.902	9587.44
7813.58	1722.04	8724.46
4891.65	1372.61	9679.16
4170.7	1538.03	8086.15
2989.63	375.393	11033.5
4215.25	-292.257	8584.91
3565.07	-155.615	6440.6
7229.44	-354.479	10262.5
4396.85	1846.87	3900.86
7183.37	-928.529	3634.88
2265.55	-570.86	8118.68
4435.6	932.191	9151.75
5915.56	257.84	6035.93
2916.51	-209.761	7501.07
8105.6	461.803	7827.64
6164.81	781.239	10767.8
6617.14	814.718	8513.09
