# Supplementary material for: Controlling protein function by fine-tuning conformational flexibility
Source: eLife. 2020 Jul 22;9:e57180. doi: 10.7554/eLife.57180 (PMC7375816; doi:10.7554/eLife.57180)
Supplement: Figure 2—source data 1. [file elife-57180-fig2-data1.zip › smFRETdatasets/Aha1/atp_loSalt/o_g_x193_y283_M2.dat]

//ATP loSalt data set, trace o_g_x193_y283_M2
//<d_d>	<a_d>	<a_a>
5546.4	7075.76	9455.07
4731.12	5186.33	11777.7
6483.96	4786.3	10283
5493.83	5539.45	11232.1
2214.27	4640.84	6745.46
4695.62	5525.12	10779.3
6451.45	3172.64	7549.74
5028.7	3508.3	8295.67
1145.19	6535.57	6765.11
2923.82	6148.57	9328.7
2033.69	3381.43	7919.45
5136.22	6634.06	8307.4
248.511	4226.42	9712.86
4577.09	4304.56	8006.54
6573.08	6278.45	6814.55
2964.76	6285.04	7137.73
3857.71	4659.06	11922.4
5644.83	1085.59	12009
4812.49	1260.22	7814.3
13183.6	1147.55	13004.2
6713.4	-512.225	8127.47
8134.31	1091.83	7410.86
8373.54	766.277	10739.3
8008.6	510.844	8654.63
9012.02	737.265	4610.14
5626.62	1710.07	7296.52
5993	493.628	7079.82
10613.3	-564.427	10513
3209.82	538.647	6744.28
3169.58	1866.67	6443.04
6976.93	-472.947	7707.85
6934.35	316.426	5413.91
6301.44	633.792	9269.89
11311	104.862	7536.8
6440.52	768.501	4004.39
3867.66	2874.75	8258.98
7685.68	807.701	6475.95
8000.82	1080.13	6219.8
7240.34	1564.01	6200.7
7521.12	409.592	11679.8
3131.54	550.618	8931.06
9314.26	-463.67	10476.2
5119.97	607.673	10560.1
8743.78	488.563	7322.43
7080.79	821.23	7456.37
9522.1	219.481	8155.49
10270.8	783.216	6628.1
7323.72	-859.708	6865.75
6000.41	1093.95	9133.54
9516.07	202.89	7999.1
9898.1	735.473	5736.05
9251.9	1132.86	5666.07
10792.8	415.417	4646.94
6235.12	521.659	6586.82
9458.42	2511.98	5806.56
8213.65	360.991	6887.84
6909.07	-121.944	7071.04
8112.45	-143.185	10052.8
5833.83	2517.68	8182.39
7431.04	1967.74	5553.24
5662.46	1859.71	6643.05
5773.45	1547.81	6875.1
6188.44	453.022	5452.97
7753.1	242.694	7336.23
7762.63	115.377	7461.78
6688.18	2035.99	9890.16
3909.66	611.107	6364.18
5642.54	841.758	8580.5
5942.72	-218.202	6379.92
6021.35	305.356	5480.38
8220.08	583.665	8213.93
4377.36	784.634	7255.01
6754.78	1135.82	7725.49
8462.75	-1019.76	6336.25
6218.09	1979.99	5745.43
8676.52	1441.08	4947.2
6975.96	1217.5	5744.58
6560.69	38.5945	8203.19
7365.72	-190.115	7138.35
7210.93	-286.751	8976.03
7739.41	609.654	7459.21
5713.32	-651.297	9295.42
4907.74	193.894	7235.98
1622.95	264.664	6615.58
8251.14	3176.06	8315.17
4807.93	523.281	7721.07
6252.07	-775.524	6093.19
8236.84	-631.898	6056.91
5731.99	-86.0773	6761.56
4616.22	1557.99	7129.28
10569.3	1179.25	5746.84
7737.8	-1027.23	6542.33
5604.87	785.028	8486.25
5258.66	2534.4	6523.74
5419	-465.925	7013.06
11153.7	655.772	7577.52
5965.93	1801.75	5372.28
4091.78	-635.021	7110.05
8431.44	1790.56	5688.11
7168.93	-477.521	6971.61
10370.6	-928.654	7165.32
9505.05	171.514	2531.23
6343.42	1048.48	6619.93
6979.13	-25.4643	6508.55
6598.31	-449.603	8156.84
7641.37	402.631	7719.73
7498.45	807.247	4469.38
8072.43	2403.45	6809.33
6162.71	2486.64	5373.08
8754.44	199.117	5832.42
4858.42	919.192	6022.48
6317.34	47.1122	8423.93
5831.54	-366.593	5789.35
4388.6	954.152	8481.96
8748.41	1726.93	4847.38
7118.97	87.7664	8958.49
5943.92	9.50162	7350.78
5963.7	568.12	5225.03
8372.63	918.94	7553.82
5644.43	2128.33	3991.38
7923.39	1490.09	4116.41
9389.81	411.959	9340.55
6915.83	141.214	4544.89
