# Supplementary material for: Controlling protein function by fine-tuning conformational flexibility
Source: eLife. 2020 Jul 22;9:e57180. doi: 10.7554/eLife.57180 (PMC7375816; doi:10.7554/eLife.57180)
Supplement: Figure 2—source data 1. [file elife-57180-fig2-data1.zip › smFRETdatasets/Aha1/atp_loSalt/o_g_x193_y80_M6.dat]

//ATP loSalt data set, trace o_g_x193_y80_M6
//<d_d>	<a_d>	<a_a>
9236.35	3807.56	3373.44
9581.55	2200.72	4954.05
4505.17	3503.43	5148.33
7188.35	4378.32	5408.95
8743.8	1136.28	7316.94
8515.05	903.389	6004.98
7345.1	-709.922	5217.68
6790.23	839.13	3870.14
11738.4	955.474	4474.08
92.6049	9862.61	5503.64
12272.2	1300.82	6218.38
1068.41	8001.79	5741.42
7579.46	2287.45	6412.31
14029.6	946.205	3610.16
9261.14	2191.57	7426.89
13078.4	1501.64	6814.01
9128.29	2601.22	3999.2
10029.8	2988.92	5426.84
9196.84	2778.39	4054.18
11067.6	2410.86	5063.78
11590.2	504.014	4646.77
11653	1200.2	10534.8
6962.04	2239.28	5704.06
8065.72	2419.35	2797.09
8115.64	1647.28	6211.8
7443.49	860.516	6324.76
7613.44	2887.72	9767.57
5447.73	2304.5	8039.07
12815.4	1529.66	6877.38
8212.92	4552.3	5210.09
8876.55	1214.46	3251.55
4848.98	116.675	4827.14
10235.2	3642.91	2129.73
8327.75	87.4154	3351.02
13979.5	2400.52	4139.88
11589.6	982.457	6488.87
8125.81	-387.227	8915.26
9394.81	1050.14	7724.41
10618.2	189.65	5098.83
8001.9	1639.44	3419.6
8348.32	956.423	7425.23
12712.5	1274.1	7717.35
7282.06	857.352	8155.68
7005.58	1042.15	10724.7
8811.59	-494.4	5622.54
6356.38	634.771	6253.97
10919	558.158	5319.63
10975.2	838.471	4487.13
12348.8	1776.26	2577.06
9066.99	110.808	4176.96
14390.2	888.614	6902.47
7777	1414.85	5510.35
10066.7	3447.19	5808.12
9770.51	702.063	5764.55
9457.94	2222.74	1771.08
12177.5	1372.29	3227.59
9550.43	2378.96	4377.17
9992.57	1451.72	9117.21
8723.46	1691.05	2634.64
10577.1	854.748	3669.07
10296.7	-221.51	5491.93
10645.7	371.508	4634.96
12542.1	-193.251	5572.96
11222.4	1338.82	1002.28
12487.6	2599.94	5034.92
8669.15	1233.57	7671.76
8772.45	-189.551	6953.77
9959.88	1474.29	7157.44
9321.16	651.072	4087.93
12433.8	893.772	2905.51
11569	1442.15	3571.68
6753.25	1378.14	4163.95
10647.7	2652.77	3327.85
13972.4	-560.668	7232.69
11927.9	2731.25	7653.96
12367.9	700.55	6870.44
10660.9	1458.54	4679.2
12554.5	2754.22	6152.9
6948.06	2544.61	3722.39
10272.2	1307.6	5144.12
11664.1	988.842	5608.93
8838.18	477.894	9458.87
10800.6	1315.26	9493.79
10016.5	724.68	6617.86
9944.71	236.697	4301.33
8411.4	-36.5446	2194.89
10970.2	663.126	4326.97
11024.3	-289.364	6523.35
11122.4	1408.25	7144.68
13774.5	1451.99	5687.69
6309.23	1080.8	8298.49
10064.5	209.904	2933.42
7612.38	-42.3301	7196.03
11075.4	40.9966	8140.04
13364.5	-52.1182	8145.41
9689.48	-110.035	7696.16
9044.55	2307.89	2936.19
11211.4	1146.86	4291.23
9151.84	45.5964	8521.34
12466.1	523.065	8615.39
11980.8	1099.42	8185.17
9047.73	1011.38	7427.4
8982.8	2185.25	1089.83
9918.54	80.3761	3440.41
6765.15	649.084	4333.69
7996.29	1761.72	3737.53
7202.75	3298.79	3317.2
11629.4	-480.7	8308.63
7994.35	747.63	5923.36
11367.4	1311.49	2138.1
9126.97	953.449	1850.68
8976.06	73.9054	5736.36
8954.69	1429.6	3452.84
10888.8	-255.561	6450.79
10535.1	474.796	5124.61
12251.1	1683.52	5181.52
8026.98	1382.81	6395.57
10036	44.1839	6488.06
6887.7	919.729	508.514
10574.9	-566.599	7877.15
14594.1	261.454	2374.65
10983.3	2480.85	7749.21
9826.83	-293.824	4185.91
13235.8	1456.43	3798.1
9201.52	2425.89	4118.64
14284.2	1538.75	4556.88
8401.5	1484.33	4435.39
11736.3	1752.47	5148.97
8165.9	-387.026	6243.01
9822.49	891.77	3415.17
9423.42	2929.78	6940.19
13290.7	1242.89	9161.8
6955.99	-21.6023	7769.38
8374.47	1047.37	4426.13
11011.1	176.219	6374.78
11520.5	779.25	6109.05
8415.92	1692.2	8987.85
5768.51	857.442	1898.32
10749.5	2702.94	5691.05
10737.9	1293.83	5325.96
12063.6	780.136	5446.53
8455.65	1480.96	3595.44
8271.64	1009.35	8152.55
12382.4	-559.492	8721.99
7441.66	1271.97	6528.02
7473.25	-49.994	5888.33
7135.42	35.5368	6161.49
7728.87	984.996	7218.21
7906.77	2018.19	7079.11
6682.27	1509.03	2297.73
8664.04	-72.7884	4932.99
6928.39	-503.834	8067.04
11339.8	-703.893	10670.9
9370.61	1688.86	9109.62
11775	-64.7779	7122.46
8325.5	406.016	4372.41
7058.93	331.138	7422.78
9131.24	180.483	7703.43
9642.71	512.196	6156.59
7661.88	982.939	5594.02
12899.7	133.384	6047.03
8384.74	1133.53	5514.75
10778.5	42.5272	7586.49
7621.71	803.866	1950.14
8078.99	885.099	4687.09
9953.37	1416.65	4472.24
10586.4	-120.942	6329.14
10622.2	529.54	4251.73
11261	507.862	4252.16
9219.64	-853.964	4899.88
5957.4	2343.74	7836.42
2711.24	4396.88	6160.66
802.063	3819.11	8892.14
3036.21	6398.16	4995.59
2740.97	4382.16	9805.23
2129.71	6942.37	5940.75
3474.27	5189.86	7272.02
4450.49	4511.05	10336.4
2786.48	5098.86	5807.61
1713.48	7530.97	10475.6
7006.03	4992.21	8117.8
3057.12	6720.85	5415.25
2592.99	5159.06	4511.1
3213.94	4446.28	6144.37
4665.19	6646.28	7247.97
2461.28	6255.66	7864.2
2414.66	6903.31	9431.79
3575.09	6341.82	6987.71
6512.68	6570.85	7949.31
7984.38	6539.77	7124.42
3101.7	3973.17	6951.78
5613.27	4886.71	8410.32
5774.06	7243.42	5012.71
5444.65	7569.64	12201.8
5315.8	8203.03	3593.87
5646.52	3850.4	8548.72
3775.58	7256.8	6189.57
753.004	5907.01	3228.05
3777.93	6411.88	5605.9
5130.03	5684.35	6449.74
1457.45	7915.19	6878.57
2946.32	8249.91	8651.76
-25.4333	6342.66	9320.52
4478.03	5594.68	6605.82
3719.55	3561.17	6873.44
2446.18	7111.64	9324.7
2836.46	5497.99	7095.54
1394.96	4856.54	7692.87
3632.06	5435.83	5144.09
4452.2	3801.27	10752.2
1398.91	4078.43	7901.35
2448.33	8153.57	7386.26
6009.76	4991.99	3414.37
2105.64	3795.9	9279.63
953.759	4186.13	4254.65
3424.64	8044.75	7604.84
4977.06	4465.31	3784.58
3040.47	7968.87	6787.22
831.257	10048.3	4101.22
4841.06	6221.25	8058.84
-20.4999	11061.5	6535.96
1574.04	6433.83	4749.27
3390.23	5869.68	6790.49
6458.81	4360	5516.93
5768.43	6271.11	6518.85
4087.67	5508.12	7471.55
2876.21	6211.78	2374.57
2568.3	4735.15	7044.65
3584.12	6448.75	3397.86
6096.74	3952.22	8196.01
2263.77	4354.76	6185.04
1597.51	6240.76	7065.42
3078.15	4436.67	7058.2
3096.71	3521.83	4310.07
2233.18	4558.26	6402.35
3745.82	4603.46	3529.52
3289.06	3319.06	4817.11
2448.35	5595.24	7121.43
3267.79	5409.16	9081.72
3331.98	5343.9	3129.61
3793.84	4139.34	5594.56
2282.29	4543.14	7193.28
1537.53	6205.12	4249.51
3923.37	4343.28	6626.13
3177.31	5995.74	8017.08
3808.63	5216.25	8884.59
3042.13	5355.53	5907.9
2616.62	5412.93	6437.66
2888.04	6956.04	2768.41
2757.38	5772.29	7228.6
1809.1	4556.54	7779.12
2112.03	4511.44	5965.63
2284.52	4639.2	7206.21
2564.13	4825.06	6310.17
1604.44	3792.47	5498.2
1926.58	2702.62	8854.71
1387.84	5594.59	4538.65
1865.19	6530.86	7559.95
4771.84	4904.51	4017.65
7980.26	4938.49	6467.01
6219.92	6287.13	8146.12
1695.27	4843.13	3775.32
4427.15	4526.58	7580.24
267.623	6836.42	5530.74
6304.1	4971.01	7751.81
3208.04	6350.82	5387.74
4892.11	7771.04	7334.08
2441.13	4395.13	9109.64
4772.52	6185.44	3441.03
4338.88	5446.61	7330.27
3314.93	5717.83	6769.71
1925.11	5766.26	5255.95
3085.87	6931.89	4775.85
3597.09	4288.67	6407.67
4520.27	4855.33	4326.67
1274.46	6578.56	6291.93
4356.02	6509.09	7956.46
2932.71	7048.29	5606.99
3419.81	5361.68	5629.86
2256.49	4909.89	11471.3
7203.49	6493.66	7366.35
2934.14	4788.29	8399.63
2958.54	2593.49	7342.45
470.904	5581.33	7933.92
3516.32	4502.94	6010.41
7136.79	7436.12	3368.91
1265.65	7463.42	6261.86
2211.49	5844.39	3880.11
2239.89	3392.72	6094.3
2205.73	5244.65	7662.33
1797.68	6461.42	8795.01
2139.89	6130.36	5863.4
3726.23	6220.38	7067.4
2775.12	5948.88	6848.89
1960.41	7923.74	2274.91
1065.57	4957.77	8049.36
4670.4	5637.83	4787.08
1901.12	5584.29	3514.66
4225.32	8226.91	10025.3
2829.25	4035.89	8909.94
3424.01	5958.7	5191.49
5309.85	6991.21	3402.64
3076.43	8820.89	6208.09
3482.59	5664.31	9350.08
3195.37	7618.63	3326.28
1331.15	5523.19	7409.33
1010.21	5073.48	4232.33
1868.24	4541.85	9076.88
2550.12	7742.57	4857.06
2020.75	3740.01	8075.32
2479.99	7724.64	7624.27
1168.66	5642.46	6046.65
2667.62	5693.89	5283.22
4819.17	3989.11	5654.27
1876.19	6186.5	5286.58
2504.07	5857.47	6797.19
