# Supplementary material for: Controlling protein function by fine-tuning conformational flexibility
Source: eLife. 2020 Jul 22;9:e57180. doi: 10.7554/eLife.57180 (PMC7375816; doi:10.7554/eLife.57180)
Supplement: Figure 2—source data 1. [file elife-57180-fig2-data1.zip › smFRETdatasets/Aha1/atp_loSalt/o_g_x194_y162_M1.dat]

//ATP loSalt data set, trace o_g_x194_y162_M1
//<d_d>	<a_d>	<a_a>
6162.61	983.986	6705.28
8814.63	593.7	7570.57
6746.44	1981.09	10543.9
6400.79	2220.62	6999.06
4343.27	2202.68	7766.58
6911.36	3087.5	8723.21
4751.99	4060.24	9113.05
7565.18	1547.34	7453.63
5909.21	1792.75	7027.06
8318.67	-817.769	5365.68
7024.39	809.237	8223.6
5797.91	1183.85	5244.66
5247.48	2681.52	7698.94
3495.1	4054.53	6718.56
5510.94	2479.26	8183.1
3776.99	407.662	4770.03
6280.97	1164.35	7174.44
5120.34	777.622	7241.44
3703.8	1171.75	8876.47
6529.84	-418.342	4726.8
6557.25	3185.73	4594.66
6377.61	-30.7614	2818.17
6449.42	380.879	4026.98
3652.1	275.29	4489.53
7765.78	-83.2446	7558.26
6617.45	144.464	10454.7
7582.23	1361.77	5225.42
3413.79	953.306	8839.48
4444.84	1005.74	8182.53
5036.06	2748.58	7725.43
4564.32	1989.35	4432.88
1565.27	560.113	10028.3
4480.93	687.393	5802.85
6873.23	-29.3468	5923.45
8271.09	-336.993	6214.55
6849	1269.53	8193.99
7589	319.17	6010.3
4739.12	1433.78	5064.94
8923.15	653.643	8303.72
5133.64	1227	6487.77
7415.91	1190.66	9579.58
6254.73	373.326	7256.56
7125.06	260.6	7382.1
5870.53	2802.87	5727.67
6484.23	2064.87	7658.86
3258.88	2524.37	9172.84
7304.02	-741.48	7833.63
5596.71	801.949	6828.83
6085.74	1087.66	5837.12
7225.36	521.855	5576.39
4305.64	910.316	5636.55
6080.56	1386.76	8266.55
5819.99	454.584	9506.02
6687.71	2234.72	7510.28
5874.81	-876.583	5857.89
7801.2	646.485	10404.2
3784.21	1062.34	8405.12
7907.03	872.337	5122.5
7388.24	1125.68	11943.8
4342.69	944.571	7402.18
9556.33	-511.631	10888.8
7096.95	682.132	9067.91
7949.37	1409.04	7824.38
6891.07	1968.02	8012.73
9870.36	1335.4	9445.22
6259.65	1042.05	8410
6687.38	437.842	7816.8
5781.38	1108.83	8418.52
6140.42	-646.617	6561.36
4399.45	329.865	9554.73
