# Supplementary material for: Controlling protein function by fine-tuning conformational flexibility
Source: eLife. 2020 Jul 22;9:e57180. doi: 10.7554/eLife.57180 (PMC7375816; doi:10.7554/eLife.57180)
Supplement: Figure 2—source data 1. [file elife-57180-fig2-data1.zip › smFRETdatasets/Aha1/atp_loSalt/o_g_x195_y257_M0.dat]

//ATP loSalt data set, trace o_g_x195_y257_M0
//<d_d>	<a_d>	<a_a>
8344.31	306.972	12965.5
5489.5	-828.627	9335.46
4544.4	40.0165	11540.5
4599.06	2169.83	12455.1
7797.23	278.019	9117.38
7481.39	1760.73	12075.8
8100.03	1661.14	12395.3
5869.49	-635.228	12419.5
6282.26	-102.569	15719.8
6478.06	651.781	10742.1
6121.05	2606.69	17831.6
6353.31	1860.47	8650.54
9772.79	1386.06	12693
5593.89	1483.09	9606.52
6159.41	1483.81	12246.9
6626.69	3040.92	14227.5
8499.83	1178.03	10704.8
2843.33	111.928	11866.8
5120.35	3071.64	10943.4
5332.82	3476.2	8496.04
6859.95	957.431	9301.5
7193.43	1505.42	10915.1
8842.57	1388.36	13630.5
8972.28	2957.62	8602.96
1347.51	2616.31	8047.47
4881.16	1045.84	8452.76
5127.73	239.048	12582.1
2035.89	2506.34	10121.5
4599.9	654.549	11032.2
5350.63	1818.03	9103.94
8491.29	3126.21	13479.5
6854.65	1788.06	9209.5
4660.95	1246.73	11797.3
6503.86	1801.8	12451
7636.51	1685.01	11695.2
7516.89	4632.27	10532.8
7409.47	2251.08	11598.4
4273.18	1717.79	9842.61
8521.22	1022.61	12226.8
3477.14	211.669	15133.6
4462.72	3926.86	12682.8
7666.67	192.176	11518.8
4343.32	2459.98	13181.8
7458.39	1059.56	11915.5
6327.56	2437.28	11936.3
3861.94	1495.99	9590.61
4033.33	1963.53	14671.9
6075.12	2177.71	13173.4
6550.18	3185.27	12358.4
5252.85	5063.6	8339.41
6433.46	449.13	11611
5382.59	1695.77	17030.2
3158.92	2428.05	9189.76
5578.95	151.095	13605.7
6147.04	1135.9	11319.8
3899.81	2993.14	11978.8
6043.16	1071.21	15418.6
5240.18	3663	9972.89
2319.9	6495.08	9315.7
5628.23	2756.76	9593.19
-128.574	5304.09	7950.56
4990.14	396.658	7989.09
6734.97	1255.83	15389.8
4672.55	2499.12	12950.9
3055.79	3170.1	11448.1
4772.21	744.994	11873.3
5088.51	236.075	11024.9
6986.88	2876.62	13641.7
3413.75	2129.82	12809
4357.04	2049.11	14531.3
5923.79	222.428	10364.6
4650.94	1283.09	16101.8
8129.8	2203.54	13703.6
4389.95	2083.3	13238
3965.69	2498.95	7832.55
2001.78	3612.05	5380.09
1189.26	5669.93	4759.75
108.668	6473.45	4809.07
884.407	3440.69	7886.68
2120.04	3293.63	9271.51
-499.229	6844.34	10188.5
5241.03	296.758	6511.31
198.589	3059.41	7219.79
325.211	4599.95	7704.89
1371.24	4897.01	4512.54
638.278	4512.18	5640.6
2367.09	2426.19	10083.8
1279.28	4268.66	6402.97
278.905	4217.46	10888.3
2122.62	3546.33	4216.02
1537.87	5075.78	7457.17
5066.17	1787.34	10315.3
8738.57	872.242	12535
4958.81	2829.54	11385.9
1486.34	6370.11	7900.87
8387.7	2194.32	10804.6
7568.24	-301.163	14474.5
6306.23	521.587	15780.6
2961.63	3890.49	12954.4
24.3431	4277.55	5304.18
384.344	4754.16	7134.39
509.13	3870.79	4244.83
1107.43	3582.23	10780.3
1048.7	4117.28	8641.16
725.997	5173.61	6307.91
158.693	4884.12	9245.75
-1105.72	5191.91	4992.09
-510.607	5595.1	6634.44
3715.28	4249.53	9722.68
1082.4	3978.65	7268.62
2032.43	3041.03	4961.81
1863.12	3694.23	3499.78
-144.01	2875.09	3695.84
229.549	3162.87	9251.27
2467.65	6252.76	8958.24
2053.95	3510.72	10301.3
2667.48	2572.14	5147.01
3357.61	5401.17	3831.41
-928.367	3573.32	7939.43
-1159.76	2865.47	6759.82
-404.644	3822.26	4932.01
1160.88	4986.53	8311.68
1918.73	2836.99	3552.44
-946.694	6335.89	7138.69
3069.15	4293.65	8418.05
1483.8	3754.16	4110.84
1355.09	2148.86	8674.94
-829.421	4393.38	6920.52
3074.63	2223.39	11491.9
8105.72	3017.14	9371.89
6871.55	3651.4	11539.6
4907.47	484.393	13660.3
5207.64	2522.28	12266.8
6104.05	1557.01	11574.5
8331.83	3919.13	12717.8
7140.59	616.502	11012.1
6974.73	-416.246	15294.4
7443.6	2129.7	11488.3
5126.97	1887.38	12818.2
10967.1	1411.46	13271.8
6645.02	347.096	11722.2
7147.63	1081.73	11960.2
1209.35	6178.32	9015.9
2016.89	3627.28	8464.56
-1421.17	4582.73	8568.27
1572.5	4072.43	10115.1
-329.309	5121.55	4912.17
-1423.07	5655.3	10160.8
410.985	2598.01	9604.98
2991.52	2044.94	11308.3
-76.6382	3991.76	3935.86
2506.4	3477.98	8088.73
4203.68	3302.53	6231.3
1810.28	5758.67	7135.81
1714.25	5042.08	6570.31
-641.107	3785.91	10265.4
1410.79	2328.87	7605.81
-407.169	3479.68	7476.05
2772.93	1345.31	6366.75
9566.23	364.322	10768.6
7838.16	2687.29	10631.2
5433.67	1945.05	15475.6
4921.69	677.492	15280.6
8709.37	1434.78	11594.9
6156.75	1802.79	13572.9
6945.03	1843.13	13353.7
6755.5	1513.38	11772.7
5627.42	3437	9928.26
6261.25	135.95	13148.9
7800.74	-698.669	11504.6
7327.08	1849.29	11011
2803.33	76.3265	10384.4
