# Supplementary material for: Controlling protein function by fine-tuning conformational flexibility
Source: eLife. 2020 Jul 22;9:e57180. doi: 10.7554/eLife.57180 (PMC7375816; doi:10.7554/eLife.57180)
Supplement: Figure 2—source data 1. [file elife-57180-fig2-data1.zip › smFRETdatasets/Aha1/atp_loSalt/o_g_x195_y324_M1.dat]

//ATP loSalt data set, trace o_g_x195_y324_M1
//<d_d>	<a_d>	<a_a>
6764.65	3508.56	9936.77
10264	1149.45	9174.97
5662.12	771.606	7512.45
8473.91	698.086	11625.8
6521.27	2155.53	9810.32
6098.9	781.588	10782.5
3789.11	783.055	10256.3
7989.2	2954.33	10084.3
7508.99	1129.04	8315.81
9472.72	1299.18	12787.7
12326.7	462.816	8320.16
6119.81	141.999	9366.56
7404.78	516.114	9673.46
10152.6	697.027	8946.49
7164.54	597.754	11453.2
7693.79	266.554	9515.27
10820.1	1050.85	9471.65
7675.08	-93.6875	9220.59
7613.7	513.96	8571.8
10379	2132.83	9444.74
6422.37	1712.79	6256.66
9309.09	269.161	9497.89
7332.98	98.1618	11209.2
6692.6	562.074	5744.33
6878.8	572.624	6110.7
11046.2	-57.4083	7866.2
7266.57	1203.36	12837.2
8280.03	-1273.7	9614.27
9108.22	558.953	5815.5
6445.4	781.934	9161.66
6678.84	394.596	9141.62
8892.05	1117.4	6248.21
4818.01	-129.128	11848.7
8145.95	282.492	9183.51
12782.7	-1256.77	6076.14
7906.44	292.57	6877.45
4206.98	-1035.92	4449.81
5298.38	-302.628	6246.37
8392.21	675.578	9610.24
6805.18	2092.98	10349.7
5107.53	597.688	4351.83
7302.51	3781.46	8999.2
8032.09	1179.15	10055
8168.59	170.336	7139.74
4947.27	2253.87	5648.37
8045.09	-275.238	10556.8
5805.7	1881.98	6466.28
8297.73	1772.8	11881.6
8088.49	1934	5650.02
8282.8	-37.0081	7457.49
9613.48	-1496.42	5784.51
6224.44	1182.79	11976
7272.11	1929.62	8949.99
9830.34	627.143	6953.94
5804.79	1332.29	4948.13
9750.12	2289.72	9208.14
5309.47	-1381.08	8874.26
5646.95	827.773	5302.63
12301.4	534.554	4866.15
8423.71	2674.24	5884.65
9795.43	516.73	6977.99
5064.57	1823.31	5436.44
8155.35	1950.4	8177.54
3881.65	1543.08	13434.6
5854.92	2506.83	7767.39
7014.87	-335.205	7456.81
9151.05	2252.68	10999.6
7385.3	-5.64424	10721.5
5385.92	1255.05	4787.82
9242.24	2156.72	6385.51
6738.78	2190.82	5955.94
8436.85	2366.65	9702.72
5735.91	451.622	8619.53
