# Supplementary material for: Controlling protein function by fine-tuning conformational flexibility
Source: eLife. 2020 Jul 22;9:e57180. doi: 10.7554/eLife.57180 (PMC7375816; doi:10.7554/eLife.57180)
Supplement: Figure 2—source data 1. [file elife-57180-fig2-data1.zip › smFRETdatasets/Aha1/atp_loSalt/o_g_x195_y345_M1.dat]

//ATP loSalt data set, trace o_g_x195_y345_M1
//<d_d>	<a_d>	<a_a>
3401.75	7052.61	5303.91
7076.35	1565.12	9995.21
7848.2	-436.286	5219.12
6039.75	1478.26	7096.31
3263.25	321.224	4813.08
6337.8	-741.586	4989.05
9604.59	1030.45	7257.13
6403.74	476.397	7433.22
6855.03	1273.97	10846.1
5101.03	1724.86	8352.05
5938.84	-72.1401	7674.56
9883.23	2703.08	7241.44
5474.32	4648.87	7911.26
5703.62	1292.63	5253.67
2479.6	2217.76	7603.41
4571.01	1430.13	6211.7
5808.14	1013.41	4993.1
8086.48	1816.39	9217.83
7688.37	1850.03	9415.69
6246.07	2363.94	3942.12
3640.45	501.483	3298.69
8181.79	203.784	9618.31
5754.42	927.732	9437.31
6604.44	1639.95	8159.86
6609.86	1941.37	5442.24
4717.71	2463.58	4702.19
7088.71	819.048	3737.99
4274.05	1313.85	9901.13
3444.86	2634.5	4304.28
4125.78	912.315	7292.13
11205.4	715.704	7667.28
9295.17	-86.4274	10352.8
8604.89	556.955	6870.95
6514.95	2299.13	7696.79
4193.71	936.58	8014.75
1933.96	4145.35	11274.3
1600.32	4360.04	5403.73
6722.7	3029.08	6234.96
4673.27	4045.53	5174.2
5067.92	4005.25	6322.01
4632.96	4895.65	7920.16
2417.46	5611.77	8627.29
823.122	4870.94	7482.74
2855.75	2932.7	6345.31
3691.63	4996.18	8677.71
4004.6	4664.32	6759.32
1827.32	6467.56	6644.93
942.486	4133.11	6543.58
3093.04	2226.19	5761.32
755.061	2155.79	5785.3
3215.96	2944.12	5437.93
6619.27	2892.1	5136.9
4978.71	1677.29	7392.3
4547.85	3716.08	5759.25
2952.49	498.755	10928.8
1550.31	3112.44	3904.22
752.867	2426.54	8883.05
3792.39	3210.42	4053.9
4983.42	2578.06	10079.3
3680.81	3009.67	7092.33
4914.53	5298.21	7897.08
953.705	3543.78	5873.97
4152.13	3463.77	4640.87
2363.81	3982.34	6048.88
3528.4	2772.5	5848.84
4126.68	1930.94	3512.75
3883.74	82.0275	6551.83
5671.5	3133.36	6422.9
7031.04	1518.31	7227.66
6577.61	1900.45	8563.43
3095.74	881.908	5702.22
7030.78	2263.81	3662.88
3329.35	3738.3	6420.02
6597.41	1578.21	7781.69
5420.15	1166.38	4163.17
8354.38	316.634	6096.46
6451.05	2139.01	6836.4
6537.14	656.634	4725.08
5672.67	1223.27	6880.86
5087.25	1877.59	4578.38
6485.15	2507.58	5910.59
7554.65	1697.59	5753.54
10575.7	2718.54	5632.98
5751.48	2260.81	5943.02
5738.69	1921.79	9970.38
4184.43	3475.83	4481.63
5137.88	4260.06	4167.41
3033.03	2497.71	8198.22
6479.52	9.89316	5317.81
4157.15	3406.04	4111.05
5380.65	853.646	8348.21
5014.6	4142.75	5590.26
7054.89	1915.91	7351.81
5358.49	2652.93	7260.74
4175.18	2564.49	5213.11
4170.5	2987.62	4285.92
6450.73	1054.45	5543.58
5660.68	1998.94	7210.44
7451.17	377.647	3780.32
672.24	3562.77	5944.74
3710.39	1490.1	7758.44
6499.75	811.706	9570.16
4985.2	-167.833	6951.1
6151.98	-449.857	2019.38
