# Supplementary material for: Controlling protein function by fine-tuning conformational flexibility
Source: eLife. 2020 Jul 22;9:e57180. doi: 10.7554/eLife.57180 (PMC7375816; doi:10.7554/eLife.57180)
Supplement: Figure 2—source data 1. [file elife-57180-fig2-data1.zip › smFRETdatasets/Aha1/atp_loSalt/o_g_x195_y66_M4.dat]

//ATP loSalt data set, trace o_g_x195_y66_M4
//<d_d>	<a_d>	<a_a>
5459	585.195	1870.2
3530.61	1719.42	7203.13
5235.19	2587.4	3130.16
4315.89	2051.85	3508.77
3241.34	3222.58	6972.26
4001.78	2368.21	6505.79
5407.32	568.672	4766.76
228.866	6268.2	2852.55
3942.97	2736.4	1739.86
5632.12	2278.35	6545.47
1935.44	2396.01	3721.77
956.444	4731.96	6129.72
2688.43	2736.62	3827.64
1580.4	4746.2	1305.94
4839.93	1328.73	5466.54
2286.73	3103.19	2237.23
3205.55	1423.29	5994.74
2631.15	2972.8	4049.34
844.995	2641.36	4143.53
3190.75	4938.58	2334.71
547.832	6875.31	4033.05
1210.94	4497.84	3045.73
2187.88	3531.93	3588.41
6516.04	2210.04	6223.89
1325.97	7214.52	3434.14
3515.71	5560.97	4546.36
3023.18	4058.17	4750.54
8504.23	2024.7	3831.28
3952.44	2122.64	2481.01
4365.33	2566.69	5620.89
3973.97	1409.39	2658.09
6897.81	1400.76	5699.85
3367.17	2910.45	4871.14
3752.55	989.633	7431.78
1383.98	1999.93	7763.41
6118.08	-33.97	278.366
2299.18	2373.31	2038.89
1182.44	2838.88	2358.89
4041.03	443.412	6166.36
2679.13	1414.5	6599.28
5119.09	2183.87	7545.75
4660.89	1270.52	3982.24
3897.87	615.938	5577.55
4400.64	1362.99	5152.22
946.846	1285.33	7146.85
4972.18	-179.907	2147.38
5454.42	407.073	4834.52
2709.26	2595.26	4401.97
6301.92	2585.7	7061.82
7519.04	-567.549	5836.53
6382.3	1392.68	4774.3
5254.73	3226.02	5125.95
6276.74	2852.03	5556.33
3597.78	1013.37	6339.45
4432.84	1821.17	7936.42
6157.27	1622.75	2867.87
7346.87	934.327	3472.12
4144.71	2450.14	5652.34
5093.9	2079.71	560.479
3451.8	1260.55	5487.39
6085.52	914.946	4684.19
7012.24	947.475	3069.83
4770.71	-118.509	8251.53
4528.06	628.43	3483.55
6397.23	277.316	3880.63
3676.24	4583	2412.5
1979.22	2713.33	-58.9779
4002.95	3827.36	1702.37
5657.41	1331.35	4422.72
2195.02	1892.77	2876.49
6241.75	1050.93	2689.2
5090.66	1956.43	4072.87
5711.05	2592.2	1084.31
5521.24	196.592	4128.61
4964.87	1676.5	5497.18
6006.24	2929.9	1072.02
5199.97	1634.65	5664.49
7125.14	2197.28	3242.06
7150.1	1453.69	2713.61
5491.26	1007.71	7438.29
5762.06	2515.67	1837.41
5642.86	2241.09	3727.52
7836.62	387.285	7197.59
4238.36	905.598	4077.85
4298.38	-585.879	4580.1
3538.52	1278.53	7458.67
7499.86	1315.29	2197
3570.64	3582	4113.72
5675.82	2662.92	3278.74
3998.42	355.291	10539.4
6512.47	769.147	3930.79
6454.16	1882.89	2040.21
4717.08	1975.3	3427.22
6365.28	-57.8221	242.698
5981.67	1148.11	4721.22
4573.88	732.315	4777.22
7980.17	1612.39	2864.33
6464.42	1420.9	5906.79
5623.84	1460.75	6314.65
6446.79	75.1978	3655.85
7265.44	310.183	2877.97
5048.15	2018.3	1506.33
5715.77	655.384	3849.37
5709.63	-709.954	3917.18
4717.54	1492.94	5577.39
5897.29	1615.01	3944.08
6382.24	-53.8628	3957.5
5478.91	710.164	4723.52
6989.31	-179.878	3681.4
4255.26	537.538	3937.81
6687.4	2017.37	2034.84
6099.54	-270.724	998.293
6151.19	-439.393	4743.2
7446.22	-187.647	7063.23
2683.45	1543.64	2428.39
7081.77	-915.607	5025.26
5688.1	1700.37	7591.14
4380.34	885.979	2823.64
4271.56	873.786	3032.82
5292.58	-197.379	4879.15
5905.05	3070.09	7541.46
7127.56	903.739	3398.94
7164.39	640.825	4763.55
8360.65	-17.2614	4599.93
6434.55	102.579	5228.6
6939.56	805.283	2006.83
5743.53	-22.4919	3563.59
4781.42	797.849	3073.49
3217.5	1192.86	4353.24
7368.48	-125.791	6360.37
7433.87	1665.67	7709.45
3469.63	245.025	4164.52
6340.75	1570.04	4171.55
7370.75	674.57	8522.43
7305.66	4272.67	3308.5
3792.76	1318.28	4956.99
4744.92	1011.15	7745.95
8192.83	1797.14	4909.35
3841.02	142.453	5310.1
6542.48	146.401	4274.58
3786.69	3566.12	2973.24
5436.78	-472.828	5806.94
6365.77	3105.82	9065.21
6313.98	1364.83	2621.46
1870.73	-24.9915	3871.81
2888.82	1057.48	4551.22
4620.68	982.121	4781.45
6712.24	869.858	3808.13
5484.2	1073.03	4150.09
7228.07	-833.869	1318.04
6119.74	711.424	3302.44
6302.56	1768.19	3315.29
4766.91	360.914	4259.2
4953.52	971.026	5046.02
5960.97	-62.4352	5366.51
4702.44	1323.27	5456.14
7681.18	1681.95	4117.85
5260.93	-338.039	4603.42
5589.72	512.611	3493.26
4876.62	908.914	2669.76
5513.59	2646.58	3278.16
5306.96	780.509	1737.88
5154.78	593.892	6162.51
7295.57	2207.37	8636.31
6881.87	1214.12	4559.93
4811.62	1654.06	4276.38
5810.56	1757.26	5771.47
4415.77	2863.92	5894.99
4873.51	1471.2	2544.93
6480.89	1304.65	3103.7
6323.87	876.42	3144.16
6177.6	1157.87	6051.58
8930.64	241.052	3049.17
9163.66	-430.478	4747.41
3190.38	1152	5948.5
5947.39	-364.754	4165.96
7893.55	1305.61	4899.55
6650.04	601.014	4582.62
7089.96	146.639	6803.7
4153.44	479.691	3510.15
7271.76	2536.89	2296.83
9387.08	913.975	5061.26
4537.96	581.126	6214.73
5991.55	827.79	4654.99
6485.55	70.8009	2582.13
8009.87	-397.827	2160.64
4419.06	378.822	2639.85
5261.75	1681.15	6952.84
4987.84	156.016	1882.85
6211.61	1514.79	5037.73
4287.18	2085.56	2295.43
5222.22	1226.42	5855.79
5653.09	596.497	8938.47
5425.11	910.644	3021.76
6286.26	-179.678	6581.41
5627.76	-1.69878	4503.2
3245.36	1051.06	5906.5
2555.25	422.217	4291.68
5381.35	319.381	1084.12
6950.98	1013.84	3679.74
8169.77	-66.8018	4684.85
5564.64	-418.941	5686.32
3745.07	354.51	5214.04
6894.42	-10.2798	8689.69
3137.93	455.402	3844.06
4744.85	1134.21	2633.26
8891.95	2297.47	4883.82
3722.03	402.915	5657.43
5337.05	1966.08	4090.3
6026.08	-435.197	6155.36
5969.87	688.823	4614.95
5733.71	359.238	8270.16
7434.16	246.636	5079.73
6924.21	2218.97	3325.59
5350.87	17.9295	4774.8
5143.44	1678.89	3927.18
8423.36	2402.83	4470.95
3881.37	333.311	5687.02
8759.76	697.23	5210.56
2002.9	751.883	3312.82
4257	1161.93	2712.83
4847.79	1403.76	4932.75
2315.32	820.167	6795.19
3997.61	242.191	3948.64
6290.66	835.378	3329.7
4194.69	677.311	8030.45
4240.28	464.606	3697.76
9877.35	2188.62	3099.98
4999.6	1581.3	5858.1
4200.95	1135.84	4125.56
5703.03	2201.2	585.809
5044.11	2614.16	5105.48
3182.61	1866.97	4526.3
10040.9	3095.97	4112.56
4950.46	879.264	5047.81
3007.24	2556.55	5287.38
3546.83	2274.29	2464.01
7411.03	2837.54	5259.11
1945.05	112.272	4749.82
4574.88	2001.85	2358
3254.63	792.848	2556.99
4265.77	2341.47	4276.76
4612.96	451.168	5544.38
4288.07	451.257	4203.6
5069.22	628.512	6680.14
7701.22	1230.06	4199.9
5594.74	2677.16	5090.83
4179.82	138.917	10212.1
3105.14	54.9525	3811.15
6214.03	484.136	4258.24
6479.67	964.087	5071.02
4966.83	834.3	4894
5251.09	703.444	4622.18
5878.97	2305.15	1739.93
5062.35	1590.28	1874.51
4728.69	-1.37899	2222.89
6106.51	1485.65	6279.1
4895.16	832.803	2799.34
5004.26	3455.36	2744.48
1821.91	257.388	5998.43
5784.76	854.328	3123.78
8147.59	2218.32	3324.31
5050.5	2032.61	2239.07
6437.92	-481.971	2957.52
5558.4	875.227	4924.61
5673.47	774.071	7603.88
5395.51	66.3115	5941.18
7084.55	1589.61	5171.46
4391.44	1595.66	4536.47
8079.73	1375.69	2546.27
6036.5	1809.03	9712.74
2868.5	1933.02	6233.43
3133.4	1824.72	4906.84
4337.02	1196.21	3806.7
5362.92	1820.4	3669.07
5622.63	1020.94	6281.21
3529.96	2692.88	2114.55
4280.19	1721.94	5825.52
8906.83	1556.75	4648.64
5030.5	918.959	2691.67
5653.46	3736.83	1585.47
6447.19	692.215	4252.19
4946.68	2134.9	3957.19
3108.14	1541.54	7931.64
4792.6	2455.55	4100.38
5322.9	1558.95	7226.07
5493.1	2379.66	4413.37
3059.61	2180.34	2642.47
6594.58	506.642	4543.1
5522.7	2432.8	4641.56
4392.49	253.97	3674.81
7537.75	871.873	7830.83
3414.2	1136.79	1670.07
6609.44	2238.96	3063.96
5634.57	697.333	4006.64
3002.58	482.07	4591.97
4723.78	2357.83	4520.67
4046.23	1638.66	5334.38
7104.44	3694.35	5722.1
5160.64	905.293	61.4499
6446.17	875.637	4662.47
5168.42	2035.09	8566.77
5514.68	3718.75	1287.29
5764.65	1455.27	4049.88
5452.3	895.128	7116.77
5666.65	2299.69	877.938
5736.63	3728.16	5164.24
3276.15	803.353	3894.26
6179.33	557.429	5027.76
5359.22	-797.911	2414.72
3193.44	1158.73	5090.78
5977.78	1830.89	2155.51
6582.9	1436.24	3806.48
4482.32	1331.47	6930.2
5321.49	1676.71	4191.04
4683.47	362.628	541.579
5939.64	741.322	1622.18
5948.75	-383.207	5693.55
5946.14	-117.567	4871.39
4236.32	771.841	3393.79
7412.64	1489.04	3920.46
7856.26	1585.79	3210.72
5788.73	278.31	1796.56
7499.67	1420.62	2182.58
5320.91	1443.74	6670.7
6982.97	1018.54	2885.44
9964.39	1379.36	5159.4
4572.46	2955.07	5336.52
3402.79	884.264	6989.99
4079.6	249.357	2593.82
5041.75	1149.25	3419.61
3625.18	347.915	1917.71
3253.4	929.365	3979.26
514.347	-56.2964	2785.25
5071.18	811.365	1122.38
4811.32	646.164	5176.89
3646.24	282.115	7295.43
5208.15	-98.6456	4635.47
6176.61	1135.32	5314.51
4366.42	676.927	6938.08
2861.85	831.473	1176.25
3839.99	3612.68	4194.46
3939.12	1326.38	3364.08
4824.96	1658.87	2355.71
5163	1740.32	1589.85
3933.08	1811.49	2840
4305.4	412.471	6241.96
4500.55	2695.68	5346.62
3573.76	2043.66	3811.82
5006.68	2584.57	5115.12
2837.39	1224.76	2640.91
3352.37	3881.7	4428.9
4801.77	1284.68	3368.35
3335.63	971.926	6321.4
5985.36	799.593	3008.82
9144.08	2242.51	4460.18
8121.63	1181.92	6663.85
3615.7	241.628	4487.92
3617.16	224.9	1791.66
4279.79	1074.03	5652.62
2582.06	3790.58	3893.48
6487.7	-133.952	5897.8
6348.51	17.6506	3289.26
5813.69	1949.3	4714.63
6811.82	1060.98	3856.74
1917.38	1902.06	5143.2
4521.44	2234.99	6341.81
4721.19	2935.55	4897.93
8155.94	726.018	10863.5
4812.83	773.018	5811.52
6363.79	761.141	3361.89
4936.04	-542.026	1538.15
3888.56	677.704	5045.73
3538.9	657.082	1481.77
6175.2	1473.8	5433.45
5140.55	1970.51	1122.59
4245.03	4046.43	4053.83
4105.58	2380.6	4949.11
5879.42	2467.6	4585.32
4061.49	-22.3589	6548.17
5073.2	2935.85	2892.36
4086.56	1179.41	4249.97
5299.18	698.612	5307.59
6888.25	954.412	2167.53
3534.98	1333.66	670.464
6645.59	1136.79	2010.83
5826.93	76.494	4247.48
5054.8	191.739	10839.7
6980.88	-701.239	5056.99
3942.6	1659.35	7104.43
4304.51	2552.03	6556.99
4468.04	2997.1	2573.34
6506.49	710.865	5158.99
6420.63	1817.94	2899.52
8621.56	563.739	4027.56
4325.35	1076.49	561.521
3544.67	-416.575	3793.52
3636.35	1866.16	2922.47
5162.29	1949.54	1808.1
5541.98	1265.42	6804.71
4704.71	630.134	5354.67
5731.22	1357.42	3317.35
5085.11	1821.67	6881.65
3617.15	611.244	3220.2
6309	1192.65	2653.34
5691.46	1284.27	2741.88
6635.88	-180.551	4197.91
