# Supplementary material for: Controlling protein function by fine-tuning conformational flexibility
Source: eLife. 2020 Jul 22;9:e57180. doi: 10.7554/eLife.57180 (PMC7375816; doi:10.7554/eLife.57180)
Supplement: Figure 2—source data 1. [file elife-57180-fig2-data1.zip › smFRETdatasets/Aha1/atp_loSalt/o_g_x195_y70_M5.dat]

//ATP loSalt data set, trace o_g_x195_y70_M5
//<d_d>	<a_d>	<a_a>
6312.02	876.547	4603.58
5810.83	2404.18	2260.34
4851.47	1015.46	8423.88
3707.55	391.175	691.234
6119.87	2840.87	5624.15
1939.18	1204.9	5333.89
7027.31	2046.8	7331.3
5739.59	1930.43	4460.6
6046.99	638.285	3537.33
5184.52	4146.96	416.759
7383.5	877.409	5926.05
4438.65	-132.177	2987.38
3146.36	514.489	3615.83
5504.99	4013.2	3593.5
7772.28	-575.666	6784.37
6802.08	964.648	11231.6
5974.52	1535.97	2954.37
2612.4	4700.77	3960.53
1613.89	4401.54	2505.62
2213.91	5945.59	4900.42
1603.76	3814.1	1912.38
2964.92	1651.47	4324.4
2326.05	5146.3	972.704
5331.67	2780.96	2262.13
3249.57	1266.56	-88.9035
1412.44	2301.08	1213.91
1054.21	4260.5	4335.73
2895.83	5076.22	244.165
4687.55	5122.16	4246.14
2359.24	3352.54	2318.43
3935.22	5465.02	2815.77
1109.04	3960.22	7279.14
2784.14	5187.86	5862.34
5838.84	4010.31	6101.6
898.421	1555.83	2244.96
1837.31	3947.87	2516.62
1635.98	6467.81	5664.28
1786.44	5153.87	4377.59
2030.58	4777.25	5514.67
4318.11	3367.32	3463.97
3661.66	5026.73	3792.02
3500.98	6013.45	6987.99
2708.97	9372.56	2602.4
4638.84	6618.05	6077.84
1397.74	4308.88	6847.96
2590.22	2944.96	3083.85
1047.25	5831.3	3780.79
2336.6	4975.86	4569.14
2360.53	6294.66	5672.71
1151.57	3014.91	6072.52
4640.67	4752.12	7447.87
2223.47	4917.92	7455.65
2782.54	4914.73	5463.59
2076.14	5847.71	2360.17
1722.9	4506.14	3818.42
3084.35	5162.82	10403.2
3942.63	3396.72	6483.36
2116.57	5702.37	3438.1
4179.61	3515.53	5076.77
2562.66	7706.34	7637.64
3279.28	5655.31	190.586
1805.96	6923.68	4161.32
2764.84	5990.4	1885.46
1912.38	4728.32	-462.186
3691.47	5389.41	3803.74
1909.11	4557.25	3313.13
1395.82	7794.14	3454.28
2900.39	5049.77	932.53
1549.93	6356.95	2089.78
1412.44	4031.09	3372.81
3752.01	4750	2703.55
1961.81	6592.89	4771.5
2828.03	4038.25	4915.69
882.821	7431.79	6680.58
2277.21	7277.97	7531.9
4862.61	4244.6	7304.53
2158.29	3574.25	5222.24
2534.87	4745.75	2502.52
3856.82	4690.97	3091.12
1118.85	3259.5	4416.92
-69.5657	5828.34	5267.64
3943.25	5900.7	4216.69
1352.52	6771.31	3253.11
901.375	3659.12	1363.44
1567.8	6527.99	5332.66
6620.61	4614.96	2493.16
6398.94	5244.56	3987.98
3052.44	6281.45	8374.73
3236.24	5762.45	1780.94
1818.73	3266.89	7485.3
481.33	4442.82	6215.43
3242.04	7384.84	6224.61
4892.66	5116.41	6639.44
759.373	7060.51	7589.06
1470.51	6386.24	3862.16
3488.01	5717.38	6173.76
1111.16	5054.09	3470.87
3319.02	7071.13	3103.92
3511.49	3008.14	6711.58
1652.32	7248.31	2213.9
3292.23	4129.21	5977.88
2845.41	6785.14	6079.2
1919.98	6583.06	2930.85
1681.61	5498.94	4390.13
2942.28	5338.19	1542.97
3047.5	6617.91	8007.75
3150.71	4580.09	6659.22
2277.66	3198.46	6070.02
2559.09	3087.6	2071.69
1383.87	7373.38	4968.34
3183.84	4280.73	6498.35
2097.66	5988.23	1578.36
2327.67	5042.21	3763.21
2980.57	4868.22	3659
3174.78	3966.34	3316.02
1911.69	5695.04	5241.68
6055.45	4286.21	3068.08
2020.22	5709.97	5242.4
5054.55	3282.77	8681.26
2612.46	5564.33	6705.16
5019.25	4954.48	4952.54
1738.23	5360.58	4819.82
1819.61	4483.74	5228.66
3606.82	2930.61	5560.67
2205.74	6453.85	4160.42
3831	5496.84	2643.87
1833.39	7481.12	2759.08
2799.88	5486.2	2462.54
3527.4	6242.86	9624.98
1375.68	5737.68	1722.24
2513.81	4031.86	5121.65
5730.08	8734.55	6261.65
4211.09	5641.25	2357.23
2810.09	5511.58	5831.7
3018.67	4800.52	5297.59
3861	5388.12	3231.86
2588.42	7344.45	4451.61
1537.88	7396.36	4390.93
1321.25	4028.33	2328.33
3957.03	5288.95	3925.25
3226.85	4778.76	5387.95
1750.68	6876.28	3111.68
3318.02	4792.01	2934.43
1595.54	3822.21	3472.44
3938.1	4226.73	4880.66
3555.27	5471.07	4262.32
5220.69	5409.04	2869.56
2564.32	7343.2	4701.31
2871.9	4590.35	4396.1
1238.9	7082.61	7691.45
2183.39	2514.86	7131.08
2715.44	5661.66	3631.02
2975.99	2728.97	9300.63
3411.99	6696.48	4474.35
1280.21	4657.43	5173.22
2265.94	7135.51	4025.56
2531.1	4638.37	7551.52
4462.76	6968.98	5958.21
2894.91	4590.54	6408.86
1916.91	5719.08	3483.53
2701.17	3983.61	1377.28
2911.92	5381.99	4347.51
4875.15	6886.28	5140.19
4560.27	4336.33	8652.9
400.041	5759.97	3668.16
2358.19	5140.75	7844.65
2801.67	4990.88	4111.74
2492.2	5513.1	7109.5
2442.69	5373.87	6129.97
640.72	5325.34	2669.72
4634.86	7257.18	4111.65
2716.81	6966	4051.81
2253.54	8450.1	6652.51
809.674	6334.45	9286.64
2748.29	3231.63	5101.22
3452.17	6930.67	3845.45
2766.46	2688.19	3782.24
3739.23	5681.84	2319
4914.79	5099.74	1777.5
935.447	5013.34	6360.27
1449.61	6733.68	5707.26
2201.73	10633	2970.21
3990.47	5428.97	2341.17
1782.35	9053.83	5393.71
1747.37	4414.6	6788.68
665.891	4193.09	7747.78
1999.71	5965.01	5203.97
2368.98	6736.69	5055.83
4552.58	5831.47	5403.51
3168.24	4249.62	5953.75
3702.75	5996.67	3825.29
3236.53	5407.49	7178.03
5171.45	5707.26	4861.84
1880.96	6939.66	1048.89
3678.11	4717.17	4845.94
2832.92	5305.16	2457.86
4843.39	7419.85	6912.1
3750.97	6215.69	5323.58
1440.93	6434.59	10695.6
4460.82	4335.83	5274.41
4257.57	5522.31	6721.95
3131.13	3071.91	6233.03
1054.18	4238.19	7666.77
106.633	5350.45	8374.73
3154.68	8374.96	2384.64
5090.81	3681.13	4464.71
3482.21	2593.66	3750.82
5373.4	4698.11	2874.55
5462.63	5113.55	3988.52
2177.34	4117.64	957.605
4500.75	5090.02	3381.42
1321.05	5178.4	1994.42
3228.29	1888.42	4834.38
305.463	5447.35	3473.08
2484.74	2545.4	5228.37
2282.54	3633.39	2562.02
1966.13	4901.36	2594.73
5079.57	5752.7	3631.85
2482.99	6121.81	1704.52
3611.34	3578.35	1571.22
3036.61	6276.08	1046.49
2347.42	5688.44	2260.15
7005.62	3557.16	4120.51
3285.92	2463.47	8431.62
4057.07	6427.38	7312.14
3118.7	4241.66	1898.03
2751.57	4000.97	3692.14
5907.65	2463.31	4928.57
1372.58	4723.98	4945.1
1514.52	6123.79	2366.98
2753.36	6185.8	2725.89
4496.74	4006.01	5347.78
4243.53	6812.04	4645.91
3667.54	3876.23	6916.29
3576.54	6787.82	6212
4366.2	6743.22	7871.76
4406.51	3967.58	4195.12
1281.96	7201.02	2390.89
2319.94	3661.78	4408.58
4956.28	5576.89	5056.82
2151.67	6608.86	5037.23
2381.8	7442.19	5950.64
885.491	8299.09	3891.83
3657.23	4923.44	4792.52
5464.81	4221.15	8824.52
3066.42	3216.02	5218.22
441.283	5124.96	8609.22
1492.46	4443.88	5361.36
4228.46	3952.87	6857.3
3519.26	7525.84	5814.29
3797.14	5716.35	2791.83
5625.04	3653.77	6321.91
3338.05	7556.85	6791.98
2739.73	4063.94	7419.71
3458.42	5398.53	8347.03
4594.63	5815.62	3042.3
3890.54	4948.95	4505.42
5973.6	5215.54	7042.83
4173.31	3425.56	6640.91
2544.69	4243.06	4849.78
3316.64	4944.83	3656.27
4563.47	4498.16	4719.5
6432.51	4538.69	2384.48
2307.86	4698.12	2857.77
6340.87	4683.47	4480.39
4204.25	3935.47	4090.71
5707.63	3294.43	4982.33
3665.4	2788.32	5220.21
3318.97	2193.29	5845.5
3103.77	3626.47	4826.87
3264.07	6690.77	1667.25
879.088	5933.99	6777.55
5577.17	7199.19	5656.83
3529.88	7453.6	6836.72
4678.34	7706.49	3255.21
3624.38	6659.22	6352.97
3040.07	7871.5	4200.04
2332.15	4903.82	7622.62
3991.35	5298.5	4167.02
3750.12	4564.86	5960.43
2442.59	4941.24	7188.7
2360.59	4008.97	2792.7
2950.81	4835.85	7383.22
4386.34	5785.59	2380.41
4849.54	4960.94	1548.57
2414.32	3248.06	4139.39
3223.4	3902.59	6775.6
4141.52	6263.85	3157.91
4353.49	5792.36	4831.82
2280.33	462.596	667.19
3682.95	4779.94	6511.44
4184.67	2930.23	5958.08
1340.79	4013.3	7518.37
3722.43	5223.43	3563.36
3689.24	4449.31	4590.24
2314.18	5471.04	9606.12
2360.72	3914.92	7202.64
4381.29	4090.2	2998.78
2045.31	5284.53	4789.58
1410.39	1758.19	5506.62
5362.21	3950.33	6441.5
3807.99	4887.45	6805.35
346.042	3926.56	8497.03
4010.4	5257.34	3600.59
2773.23	3736.48	4732.5
4603.19	5168.3	6749.7
4135.26	2625.09	5979.84
8675.98	2708.52	2400.27
3924.58	3626.83	3226.77
6570.24	4355.01	4289.96
7668.49	2299.09	6170.56
5836.13	2768.12	2523.51
5103.7	3486.11	4510.67
4527.17	742.136	6609.2
5863.61	2273.82	4569.27
8397.84	919.976	4506.35
3801.73	1496.15	9049.26
8446.1	2836.22	5326.79
3114.67	1942.19	2262.7
5151.51	1892.13	6166.18
3654.69	2100.55	6324.67
6210.94	2255.69	6285.66
7461.42	1413.05	7679.11
4256.42	2042.2	7110.64
4267.71	1442.4	5515.55
5005.67	2393.93	6693.69
7015.83	163.592	4178.44
2676.9	3424.68	3894.87
9100.75	1716.05	2799.64
2698.37	4921.54	3362.46
5061.96	1690.4	1480.55
7153.66	2040.81	1730.41
6230.31	811.145	5104.21
5520.38	619.977	2942.76
2919.48	1704.71	6810.48
6347.14	552.868	8251.81
5362	2236.91	2111.76
4981.57	3545.56	5112.96
6269.2	2876.04	7084.82
8026.56	3609.27	4750.19
6235.31	1266.44	3279.87
8386.03	1836.64	6021.03
4554.54	556.251	4784.35
7963.5	1916.25	4964.21
4674.45	2697.67	4756.54
4480.49	1232.63	2679.94
8298.77	2051.16	4686.87
4846.23	2738.21	8160.17
2411.47	2860.07	4153.44
6647.09	1829.33	5586.15
4038.58	1458.84	4469.47
3499.65	2071.32	3016.07
4879.61	2931.14	6495.82
5666.14	2327.05	4858.91
4516.39	-173.396	5572.81
6956.76	2115.25	5981.64
7746.02	2073.11	4305.87
6404.68	3375.48	2591.24
4841.7	843.858	6760.04
5480.28	1667.09	4700.82
7042.57	1387.46	4702.68
5336.12	1642.82	4422.54
5873.23	2155.99	4543.82
8447.5	1126.76	2750.23
4563.94	1712.9	4352.37
5341.06	556.048	5579.01
4705.79	2894.42	562.291
6428.21	1643.31	6033.89
7251.42	2154.63	4109.02
5983.49	2848.93	2065.07
5877.95	1281.06	495.538
9114.16	3912.38	5592.32
7310.23	1727.67	2011.85
4823.96	2275.66	2523.36
5007.05	3085.76	3428.91
4467.43	1866.71	3541.52
6512.96	2203.05	4163.83
4625.63	1771.29	2623.87
7227.92	2089.82	2669.01
4180.97	1821.88	6759.62
3753.37	1341.76	4531.64
6932.26	1100.05	6125.6
5472.67	941.383	3168.14
5086.76	1266.44	6171.89
5371.5	813.742	4094.7
4424.02	2162.48	835.609
6394.64	2985.97	1673.83
5337.83	1215.62	3425.07
6644.38	2497.86	6802.36
8486.92	763.986	4932.94
6859.94	1312.51	5381.33
3700.46	616.243	5953.13
4256.47	1270.88	7286.3
5330.15	1720.01	6839.27
5533.54	2516.71	7414.9
5439.43	2193.23	3482.76
2831.26	510.026	7189.69
1250.05	2627.02	5554.5
6588.04	-920.594	7074.3
3649.96	431.57	8088.03
2598.31	350.483	7335.21
1837.35	130.741	8337.92
7670.87	3577.9	6754.94
7984.04	3498.37	6474.5
6438.13	320.697	7170.69
2177.29	79.9372	7836.85
7049.76	2183.25	3826.08
3814.92	1319.82	6031.41
6304.16	190.402	6223.43
5878.41	1418.31	3802.52
7256.25	2.55766	7820.31
4034.53	79.3049	9234.82
9042.12	-439.884	11315.7
9483.09	557.902	3241.26
8420.72	1707.84	7583.38
6370.49	1868.61	6387.64
8907.4	1640.14	6953.67
6242.09	3801.62	2503.72
4391.91	931.233	5259.92
4156.99	2438.11	7230.62
3488.7	1809.55	2889.74
9480.44	2162.23	6047.57
6896.27	567.237	4089.1
5561.89	1679.13	5503.67
2342.59	1914.69	7617.62
4189.18	-484.11	3893.72
4399.25	189.129	7085.5
5127.09	2714.17	6504.69
5256.65	2021.96	9174.13
8991.93	691.13	5821.18
7493.2	72.834	8865.26
4411.24	197.368	6064.54
8910.32	1466.56	5129.5
6446.31	744.729	6547.13
6503.72	-464.783	2581.09
7118.99	209.153	7742.56
4957.57	1627.84	3535.96
4601.95	3254.1	3069.19
5435.78	2579.48	6951.54
6948.97	248.189	10284.2
5393.5	981.378	4613.38
5497.98	819.079	7374.34
5974.69	1118.11	5489.98
7425.48	1274.94	6430.5
7575.5	1233.99	6839.42
4743.78	2251.57	9339.89
8344.05	-231.803	4746.15
6092.17	-929.753	4523.56
5465.57	-643.952	6185.51
6217.95	1457.91	7313.63
4158.93	2312.61	4741.46
8937.22	1403.12	6351.68
9216.63	401.019	5328.85
5151.53	520.699	4810.54
4077.22	1449.31	7092.67
7172.19	1180.34	3696.49
7396.1	-627.825	6252.2
5319.37	2228.55	5408.95
9068.32	2140.57	3828.57
6824.96	1601.83	4297.3
8160.79	907.611	7020.96
6857	933.094	6153.29
5693.87	-211.884	5789.86
7517.37	943.008	13322.3
8465.68	746.349	3037.26
4636.5	2490.19	6483.46
6384.89	1494.06	5081.29
4274.27	-420.113	10531.6
6278.98	1038.13	5510.18
5100.29	1992.53	3936.59
6409.16	1632.35	5164.13
7310.93	487.361	4622.09
6932.46	437.783	5193.82
4454.27	80.8144	10509.5
10797.7	-93.0537	11555.5
4107.16	-369.795	6554.93
5335.86	3727.53	4915.57
4178.37	541.525	3497.83
3719.01	982.395	9680.97
7519.14	-112.172	5580.12
8337.3	109.76	3790.64
7212.54	-302.154	6197.82
7646.63	1432.16	4937.15
6793.42	-208.941	7372.02
7866.75	610.146	2627.86
8342.82	1398.03	6440.63
7044.44	1028.37	2933.92
6320.64	417.313	6807.13
5681.49	2280.83	4033.67
12596.2	1337.51	8816.29
7257.04	1679	4061.57
3837.89	1153.58	6712.58
5899.28	1795.83	4566.64
4368.91	1589.34	5122.91
7016.92	2602.01	8097.85
3710.81	1039.56	6129.73
6961.84	804.116	8647.64
3185.54	1990.58	7249.14
3644.46	1085.14	6753.1
5921.05	1888.89	3239.78
5952.31	452.513	4950.37
8927.68	-186.464	7564.57
6314.86	3002.58	4885.17
3639.98	640.001	8439.76
6000.78	658.465	8637.87
7500.73	270.55	6867.87
8645.08	94.8523	8740.67
7240.37	1452.85	7341.99
8624.35	165.513	7130.81
7858.38	1117.26	6762.41
7729.06	1352.59	6614.19
6181.69	-230.902	4689.52
7860.94	736.83	8489.47
8717.99	638.039	6954.91
7690.42	-71.9329	11425.5
8098.59	1770.05	6484.48
8424.92	277.976	6687.33
6122.53	714.803	4484.8
3792.93	1451.83	3460.11
2163.37	1936.28	7904.32
6164.59	1778.41	6790.05
6826.29	2001.43	4849.93
6309.62	2483.15	5409.91
7213.34	1161.26	6648.24
4215.12	1158.83	6547.58
7065.85	4895.99	7060.56
7273	1489.72	7975.54
7996.02	2012.15	10569
2484.38	992.338	9313.85
5517.76	965.384	5864.15
6596.61	2645.62	6133.92
3622.42	1134.87	5454.38
4439.67	1395.72	5217.8
7471.16	814.416	6008.03
7005.37	814.33	5601.31
5230.5	1575.88	4898.25
7007.72	1082.29	6614.75
9146.71	446.719	7571.94
8162.15	241.586	6266.12
4958.87	2189.2	6476.65
8128.12	1697.61	8031.21
8735	-533.633	7744.66
5950.35	839.543	4223.05
8080.65	970.99	3710.5
10479.2	-1157.83	7453.78
6531.93	223.156	4186.52
5950.88	-327.17	6791.37
6797.8	1337.62	6197.7
3319.87	1277.23	3689.05
6403.08	1078.59	7887.04
