# Supplementary material for: Controlling protein function by fine-tuning conformational flexibility
Source: eLife. 2020 Jul 22;9:e57180. doi: 10.7554/eLife.57180 (PMC7375816; doi:10.7554/eLife.57180)
Supplement: Figure 2—source data 1. [file elife-57180-fig2-data1.zip › smFRETdatasets/Aha1/atp_loSalt/o_g_x196_y385_M5.dat]

//ATP loSalt data set, trace o_g_x196_y385_M5
//<d_d>	<a_d>	<a_a>
6942.68	2593.91	7126.77
6586.4	-356.205	5756.77
6733.79	1520.99	6069.19
12816.9	76.8553	6022.6
6724.31	2244.69	4591.91
8662.54	2546.82	2993.83
5797.73	2911.67	257.402
7924.13	2825.13	1270.83
2387.23	5140	1678.91
2966.86	3553.68	3560.11
-301.716	5955.28	7353.88
1929.81	4053.96	4413.16
6307.94	1649.59	6440.35
8011.07	2059.11	3894.76
10034.1	1179.8	1609.45
7636.98	2754.97	2665.39
4239.86	-69.7942	5791.02
3728.82	3434.89	2768.04
3668.71	6332.5	7761.89
10117.2	683.554	7520.05
3898.7	3158.63	3296.69
6337.64	2508.09	6287.42
5159.19	3412.62	1853.53
1722.97	4243.08	3583.43
7976.07	943.367	5925.35
715.543	3968.08	1184.41
4334.47	1037.69	5243.27
5764.85	2836.24	5665.31
4730.33	2140.75	2580.97
2776	5752.75	2572.58
9684.3	-98.7198	5464.5
3457.8	4246.76	4449.86
-44.8635	4822.82	194.755
2027.28	5596.31	6690.06
5183.32	2040.51	1432.45
2016.71	4756.06	3475.74
2102.42	5798.98	5285.66
7096.68	2264.81	9701.05
1720.08	7137.72	2943.39
1057.17	4830.71	5719.05
6645.22	2170.81	7551.96
5232.88	3679.73	8066.82
1827.15	3442.37	3770.51
5988.48	2316.17	35.5857
10250.4	895.724	4952.5
2387.36	2259.91	2298.97
8209.45	1265.35	4070.61
10115.7	2210.12	3452.55
7939.87	2560.56	3880.26
7231.85	537.262	5128.94
5694.99	-50.7929	5654.14
7744.85	848.129	3923.81
9137.44	1282.26	6567.07
7367.06	991.774	4953.42
7654.14	2704.14	7709.15
5923.01	806.068	6029.36
7683.81	574.83	2600.28
11432.9	563.92	5479.04
6753.31	2353.3	4751.89
5809.8	9.18629	4967.97
5779.84	-568.612	6619.2
6277.16	1914.05	6137.27
9699.34	632.16	6975.79
10301.4	801.297	8635.06
8878.89	388.918	6457.6
9031.29	424.377	5473.29
7218.04	1964.32	8793.96
3423.41	656.505	6048.32
1526.47	256.43	5730.52
10564.6	1540.48	5736.11
8050.71	1273.95	5092.84
8411.93	60.9255	2150.39
9984.71	1374.72	4826.77
8187.16	-547.873	7421.14
7450.83	1353.84	4943.07
8413.35	1872.38	3529
9508.17	407.834	3077.94
9568.73	770.472	6751.81
7715.3	1012.73	9153.68
8053.35	946.528	3800.57
6822.15	2046.93	4862.66
8421.35	1409.77	4741.73
9275.1	1328.03	6255.99
7512.95	1404.9	3358.5
7704.66	-412.982	6805.66
6072.75	1256.26	4655.78
7892.1	1275.43	4907.83
5568.18	255.89	2851.27
5188.94	1370.19	5337.88
8849.83	112.234	2047.4
8914.51	837.023	5580.01
9675.6	380.51	4257.13
10561.7	462.76	5905.23
9202.21	1056.84	6889.09
5415.93	1311.66	5155.67
11261.5	1671.86	4883.31
9727.88	3813.12	5548.5
9058.44	1901.73	8030.58
8956.97	713.455	10641.4
7816.78	1377.27	5080.89
7367.37	309.911	6786.64
7850.67	-210.503	5901.38
8047.18	499.2	5062.28
6112.79	586.825	6700.23
5727.12	1067.86	6146.91
9994.42	540.202	8545.28
7737.83	78.8071	4114.76
7175.28	971.438	5028.4
8025.27	1568.11	4947.36
8506.05	426.158	8137.24
8793.54	1347.61	9045.69
4420.2	665.696	6706.78
9357.39	1291.57	7151.49
10243.5	952.194	6732.3
7594.92	2297.93	3546.45
9907.41	1078.45	8291.24
8509.09	180.927	7285.81
10679.7	545.016	2494.35
8082.27	1364.47	6248.37
10097.6	102.962	6450.43
9559.45	1981.27	4886.66
11203.6	564.26	5607.06
4256.69	1567.46	6115.9
8908.78	735.238	7876.65
10543.7	2047.56	7399.49
5867.88	1904.9	4893.98
7198.83	351.71	6201.25
9764.74	1131.26	4909.69
7390.02	2712.43	5737.52
7479.42	2508.36	7692.84
8714.15	3592.85	5320.66
8647.4	1049.75	8771.38
6621.95	1152.81	7304.2
11684.9	2020.63	6255.15
5809.03	3528.58	5310.32
8692.38	377.944	4647.17
4473.5	3356.44	7582.15
7725.8	408.543	4049.9
7484.33	1875.66	4112.72
5778.63	1601.26	7147.43
9373.37	1642.54	10905.6
8816.28	-706.004	1823.74
9169.22	888.25	8963.41
7797.26	1228.21	3419.58
14231.5	210.043	5876.92
6769.29	2616.45	5668.27
8757.62	727.128	6602.52
8379.64	1838.43	3747.74
6988.44	656.709	4914.65
9891.5	57.9724	9118.59
1427.15	4861.52	8680.22
1959.2	4860.88	6415.93
9028.67	1783.84	7176.55
7716.21	840.057	6566.57
8205.04	56.7062	4762.11
9005.86	2602.71	5184.13
5928.66	132.394	6525.06
7381.46	2048.16	6391.78
6131.01	3693.86	3765.13
8823.81	1826.37	2393.06
4634.55	1815.63	3950.21
8269.08	2473.58	4824.39
5222.91	2208.66	2971.15
9638.67	1233.57	2591.76
8878.76	-278.023	2933.89
6442.99	2593.1	4175.99
6453.15	3256.41	5373.65
11173.8	2016.1	5986.56
10225.9	674.836	4715.74
7192.96	3320.94	2889.03
6693.82	690.879	5919.55
9506.41	244.605	2191.72
7282.26	-127.133	3261.95
6965.85	623.454	11162.4
7625.21	985.738	7330.71
