# Supplementary material for: Controlling protein function by fine-tuning conformational flexibility
Source: eLife. 2020 Jul 22;9:e57180. doi: 10.7554/eLife.57180 (PMC7375816; doi:10.7554/eLife.57180)
Supplement: Figure 2—source data 1. [file elife-57180-fig2-data1.zip › smFRETdatasets/Aha1/atp_loSalt/o_g_x196_y76_M1.dat]

//ATP loSalt data set, trace o_g_x196_y76_M1
//<d_d>	<a_d>	<a_a>
2174.41	7870.66	234.739
8243.31	2601.52	5047.84
9832.12	1575	4212.62
5530.01	4758.51	6876.98
30.767	8854.46	5000.22
5334.02	1854.8	6748.21
3660.41	1540.93	6331.26
8183.42	484.077	3507.3
4638.23	1762.54	4754.06
7057.35	1748.03	9831.01
3539.89	2237.2	7527.78
4415.15	3858.83	5423.4
5355.12	215.317	4377.22
4625.32	3390.01	3450.74
5999.46	1436.99	8314.5
4890.65	1712.28	4093.14
7223.51	1477.09	4446.19
7689.9	601.367	6372.07
4142.64	2898.72	5110.29
7649.02	4084.79	5655.59
4817.07	874.908	2039.28
7884.57	-327.778	4969.1
3837.08	3682.3	4917.69
10387.9	-369.622	3680.69
8316.4	2304.3	1121.39
4434.29	3477.89	3039.72
3104.13	4285.87	5571.1
7457.19	-147.897	6033.31
9784.06	69.2021	4083.74
4165.28	-346.425	9250.86
9148.68	1731.94	5319.91
5336.81	2854.47	2153.17
8923.15	1898.22	3901.21
6076.97	222.998	4952.46
7310.61	1336.36	7336.76
10359.7	209.212	3042.87
7184.66	1800.52	6427.74
6523.46	807.287	4051.22
5317.21	4224.13	7537.57
5593.18	191.505	5733.95
2228.49	1727.36	3045.56
7482.93	1123.34	2710.03
5602.92	-84.757	3583.41
6305.23	1091.34	5804.04
5576.19	814.218	6819.38
5551.06	-286.221	9263.45
11232.9	765.395	5685.38
7988.25	246.386	5726.79
6537	-324.712	4990.12
8294.86	-283.371	3022.66
8625.04	574.011	2732.93
5703.82	2589.12	6376.02
7097.87	1188.97	6841.52
6901.61	448.453	6440.16
7507.35	-678.433	4181.76
4440.9	132.28	6691.19
8832.25	1510.43	1308.66
7301.21	324.842	3373.27
6453.98	1653.09	3633.58
6783.91	2160.6	2551.8
5931.07	-203.179	6371.42
6251.01	1141.77	4198.07
9148.59	529.943	7489.74
11806.6	1673.28	4717.84
7075.86	776.056	5719.4
5390.25	262.038	8284.1
6812.96	2201.74	4871.37
8240.54	-300.071	5345.38
7484.54	1461.83	4792.32
6575.71	590.75	5219.97
3273.24	342.2	1847.64
5468.1	920.565	2995.85
4833.03	1068.81	7673.3
6995.71	859.978	3680.22
5985.43	1358.38	9784.33
9646.92	1406.89	4179.72
4511.63	-585.306	1989.78
9380.8	1092.82	3233.57
4486.73	848.024	4020.11
9021.12	1757.1	2920
4233.85	636.02	4837.37
8235.85	651.154	3774
6273.74	1290.05	7622.78
2764.64	570.705	7574.54
6898.75	-1083.21	7090.99
7403.45	895.607	2908.49
6964.48	2325.5	6467.19
5844.96	1270.22	4410.98
8081.18	359.002	5540.81
8571.26	1475.57	3361.64
8435.45	-221.922	6052
6082.21	1532.18	5408.89
5805.47	434.961	8958.45
6319.83	1596.93	1490.37
9809.2	535.25	5271.57
5674.18	2072.47	580.751
5814.03	618.6	5776.27
4656.91	1383.05	5551.39
8434.59	-306.029	5575.95
5559.68	-234.8	4740.65
5623.93	-292.639	1935.34
6212.19	-125.944	2311.77
6345.36	703.058	5963.92
6392.96	1839.07	4099.19
5440.51	-365.672	8020.26
6090.58	-62.5825	4846.68
8016.88	-108.424	5898.44
4106.16	905.105	6039.23
8503.24	1318.69	2819.85
2745.19	1510.78	7203.91
2295.6	806.203	5609.02
6820.75	860.722	5988.76
9645.87	1853.13	4966.4
4385.12	1030.11	944.807
7056.02	2305.8	4209.36
7446.84	-262.882	2985.63
7248.17	884.954	4687.04
8708.63	1890.24	3235.9
6245.66	398.945	5450.64
9630.85	1139.41	1421.92
11019.5	74.9998	3586.34
7447.02	1056.17	6023.02
5604.57	2299.6	5013.63
7336.41	-217.008	3745.56
9038.28	1316.3	6432.71
7743.13	394.459	6420.96
8440.38	378.445	3170.89
5705.2	-405.88	4716.42
9327.5	847.788	6530.59
3879.99	-84.1284	9709.62
6733.76	588.136	3212.48
8075.69	1000.41	8006.65
7424.03	-241.912	8396.99
6402.74	-45.658	4930.37
5950.26	2281.51	3030.42
9425.98	3110.72	4190.97
7482.43	1810.97	2172.37
9489.3	-1105.14	5309.35
7981.93	891.895	3555.86
8883.48	1659.03	3967.75
4127.2	727.89	5390.69
7380.11	933.114	5892.42
9618.86	875.765	5407.32
8138.7	1564.48	7136.82
9395.8	2234.52	4637
5117.1	963.913	5174.84
7253.88	1164.74	7274.97
3486.63	1558.92	4956.73
9331.97	595.718	3685.82
8009.27	2737.83	5791.59
5222.42	794.098	5362.46
5825.37	-322.025	7887.91
8123.48	63.5335	5487.35
8973.91	2243.57	4110.16
5425.53	1229.9	5685.04
6335.77	-613.327	8069.21
6032.77	1310.62	5655.32
12126.9	227.063	4683.87
4922.86	2016.84	6045.93
4655.93	141.538	5503.27
7801.18	1703.93	8131.21
7771.81	-906.298	4353.85
5352.43	912.691	8387.66
10470.2	182.887	4131.87
4525.76	-192.509	7921.85
7559.16	1235.49	6824.25
7752.78	546.658	7475.36
6249.96	2226	5749.37
4536.45	-565.307	5190.85
5294.29	973.019	5929.42
2843.9	-154.945	5108.46
6972.71	898.785	4093.25
6720.89	1626.76	1839.45
7550.75	2262.34	5674.62
4634.54	-1039.48	5696.96
2941.48	998.254	5231.69
7261.35	3227.82	5060.7
5381.68	-31.9075	9685.69
6198.6	-358.45	6030.18
6386.36	995.276	8010.06
7571.56	82.6034	6647.75
5285.67	793.07	8011.94
9406.78	447.503	6109.6
5398.17	2406.87	4574.81
5337.19	1035.26	4206.7
9436.56	86.1777	4497.79
9170.51	605.929	5008.67
2246.7	6963.54	4246.09
527.277	8459.54	4103.01
2963.18	7395.98	778.78
1182.41	6248.65	4120.08
315.523	9986.95	3250.69
3887.47	7737.03	7811.72
-53.5164	9216.4	7645.74
1395.7	6266.93	6770.45
-1089.67	8691.15	4049.81
-1557.31	2177.84	6159.32
-130.665	5645.39	647.032
3167.73	7138.83	5108.06
-430.056	7795.82	266.901
2171.19	9116.85	5381.52
-1261.11	6335.04	4363.34
1737.29	4732.98	3764.15
1389.7	8017.5	8969.37
569.685	8549.32	8322.14
484.366	14205.3	7040.83
1522.57	8006.77	3061.05
2048.64	8534.05	7075.3
2115.89	6773.81	2873.53
2563.87	6603.65	3814.71
701.061	7843.22	4339.31
3370.15	7221.42	5909.52
2350.03	6673.92	6909.75
1832.12	8000.3	6046.6
-728.502	6734.73	2708.49
1451.49	6369.42	3074.99
1223.85	8209.11	4172.05
-135.474	7172.35	3472.48
1841.95	7201.92	6902.25
1132.35	6831.17	4063.57
2241.35	8319.38	4567.72
1763.81	7891.26	4745.65
28.2418	6442.08	5657.52
2434.31	6731.12	2353.4
2168.9	5461.21	4377.38
2561.63	4747.89	6733.41
1601.99	8275.54	6149.01
1675.07	7625.87	7114.67
2024.06	8905.04	3438.04
1767.44	6746.44	5124.94
-183.388	6243.67	8505.8
556.699	7290.72	3595.66
2344.45	7279.33	7022.16
3502.44	1843	3176.54
6075.02	1513.93	3588.29
1732.72	2239.73	-73.1058
-512.401	7513.91	-892.53
1642.86	7373.46	3073.93
465.936	4119.95	6696.82
3162.35	2782.13	6441.33
3357.51	5937.16	3651.84
3310.4	7633.02	4807.73
200.017	6461.28	3984.67
2468.05	2188.89	4516.99
6848.97	2412.7	2457.37
3395.97	2544.41	7274.48
3895.46	2980.89	5070.94
3955.61	2764.55	3978.68
4437.11	2026.92	4793.41
818.374	8183.75	4018.59
162.316	7884.29	3728.57
1250.06	8146.33	2410.92
7053.3	2204.57	6172.48
1085.24	6721.03	4644.53
1317.84	7377.5	3986.5
3085.29	1254.22	4184.43
3458.74	5395.33	2609.64
3191.97	6429.87	3519.63
2804.42	5402.2	5944.39
5554.79	514.615	2525.65
49.9697	5312.45	7006.65
1063.02	9952.8	6901.39
4090.56	3884.22	5324.68
5374.79	2184.93	6902.85
4390.35	2410.86	2662.21
6904.66	1169.48	8186.77
2804.24	1717.64	4516.01
2500.5	3149.34	4074.23
3650.49	1041.71	2228.88
3459.6	1991.76	8071.07
3379.74	847.652	4104.31
5505.32	4087.94	7376.97
6459.85	1232.99	6466.65
5603.08	2193	2013.31
2024.02	1571.3	3011.83
5338.45	2451.67	3564.87
5179.2	2091.58	4763.58
2975.43	4591.85	6294.95
13038.9	948.958	4371.52
4501.33	1799.63	6542.65
4328.23	3064.56	5431.07
8273.41	-166.331	5921.04
6910.36	4742.99	5022.44
6021.78	4966.67	5483.08
3019.52	1164.99	3700.95
7275.54	2676.21	7703.45
6781.6	676.87	3496.67
3175.59	1418.35	3291.38
8390.99	392.572	4900.52
8166.16	127.509	5492.2
8004.57	496.159	2429.85
8204.89	1204.31	4880.38
5168.18	2480.34	2310.96
11872.1	1227.29	4442.96
8109.11	2471.73	3157.96
11713.4	2324.75	5006.22
7735.04	2663.02	4856.01
11688.7	2556.27	5581.65
4171.27	560.367	10529.8
7511.31	2789.34	3422.35
4938.25	2621.02	5322.58
6176.8	1775.99	4165.35
6568.3	1417.5	866.824
14743.7	850.521	3542.82
9569.75	774.938	5040.07
7906.6	667.84	2738.56
9224.05	2699.33	4229.86
6437.87	3143.16	4023.87
8068.2	3021.88	7023.2
13391.4	2852.99	2363.23
8663.43	1843.43	3210.03
4763.37	2915.89	4854.96
7723.23	1797.08	8368.66
2737.84	3060.12	9518.81
3935.51	4170.38	4638.57
4934.51	3162.47	1160.36
4258.38	3104.72	6221.29
6106.96	5441.55	3903.5
6259.32	2060.04	4482.74
10831.6	1993.87	3780.96
6546.67	3344.43	6715.84
1944.72	5478.67	6999.87
1268.07	2014.01	5645.74
4808.25	3172.59	3258.66
3411.86	1480.87	7733.21
4298.2	5413.81	5824.69
4044.83	-375.532	3125.49
4928.2	4508.38	6419.5
6604.96	1937.35	6145.34
3695.25	2132.71	6726.18
4620.74	2022.09	3086.65
5558.58	4270.58	2599.84
5127.87	1018.99	4973.79
8340.39	2964.9	2798.9
4166.34	5082.4	2468.09
7001.29	7444.89	3883.21
2919.2	3747.82	4880.51
4132.11	3874.89	6660.37
5403.19	682.37	4844.42
7813.17	591.996	3200.92
7437.72	-361.87	5326.06
2945.49	5388.7	3517.87
3045.58	1889.56	4958.26
5322.6	1667.13	398.013
5527.19	1968.83	2421.76
9821.74	909.172	2936.85
4276.12	2531.37	1686.74
7357.39	4752.75	2929.22
8844.51	2575.21	6523.1
5942.05	296.657	5720.6
6036.13	2871.11	8072
5435.88	2065.89	7529.79
