# Supplementary material for: Controlling protein function by fine-tuning conformational flexibility
Source: eLife. 2020 Jul 22;9:e57180. doi: 10.7554/eLife.57180 (PMC7375816; doi:10.7554/eLife.57180)
Supplement: Figure 2—source data 1. [file elife-57180-fig2-data1.zip › smFRETdatasets/Aha1/atp_loSalt/o_g_x198_y124_M1.dat]

//ATP loSalt data set, trace o_g_x198_y124_M1
//<d_d>	<a_d>	<a_a>
6873.31	2421.74	8499.59
8727.69	2740.69	6298.13
5418.88	1758.04	6533.32
3226.79	981.921	4628.94
7976.81	1278.36	8396.13
6373.16	2362.95	6795.68
5393.69	2384.52	6175.56
7334.72	1041.08	3681.58
5860.91	2456.71	4734.84
8202.75	-484.749	3676.68
4227.13	544.254	4492.05
8044.55	518.804	5600.29
6693.72	221.848	9662.69
10798.1	2179.56	5893.36
5655.84	1279.09	7991.64
10997.2	786.302	5827.02
8653.19	-30.8492	4086.17
6051.84	24.5601	4671.12
5980.8	1983.63	6123.05
7760.8	177.907	6221.07
6733.89	1544.87	5083.01
3225.69	3095.35	4426.81
7013.84	3167.5	4896.7
5785.58	1129.71	5266.73
6935.02	-85.0251	6006.02
4478.45	-383.26	4616.58
4279.89	1063.96	8034.45
6233.13	2862.53	6139.04
9263.8	518.244	6845.31
4583.42	1444.81	6077.69
6783.36	17.8431	3657.65
5709.41	-251.137	954.631
7211.95	540.565	-1267.33
5138.57	1870.29	-124.797
8342.85	-1183.58	6319.83
5666.34	1453.97	7800.54
6595.4	853.51	6096.81
5280.08	210.207	6167.34
5869.21	1320.99	4541.2
7276.78	86.0458	6712.93
6400.23	1769.73	3823.8
4876.11	-158.166	7492.24
6005.88	1680	8465.06
5633.17	592.08	4626.99
3631.77	1405.14	5385.84
5713.9	1391.58	5201.78
7444.78	368.983	3956.31
8026.89	397.464	5254.32
7047.6	739.248	6289.85
5171.92	106.1	5063.25
5209.54	222.906	4857.43
6865.78	-176.552	4499.6
3658.91	89.9828	8215.81
5804.51	-695.399	6003.33
7050.57	-35.7759	6503.21
6958.02	606.477	3147.27
8788.09	1957.72	4553.36
7127.33	1489.95	5025.3
6563	950.138	4004.01
9826.81	880.152	6429.91
4094.29	1847.95	7705.96
6199.95	-504.767	6421.63
5851.77	-518.604	4810.56
4059.31	656.396	7237.75
4153.02	780.548	2448.83
6136.83	1046.77	5686.62
7010.3	-208.393	8342.45
2212.7	662.244	5560.5
4807.34	-305.553	4079.52
5467.57	1808.91	6370.81
7446.36	761.276	6781.73
7166.89	994.118	5706.67
5149.05	-429.081	3473.45
8366.05	962.049	7089.82
4437.07	518.893	7869.73
9132.18	611.739	2814.68
8883.47	177.464	4347.54
6220.6	718.213	6745.07
5324.39	1759.18	9229.81
5911.98	-423.815	7854.07
6321.79	211.158	4700.29
4123.45	943.821	3924.82
6889.22	-140.154	6978.18
5762	-347.412	7572.96
6756.61	1001.89	3880.74
7144.01	244.927	6180.99
4875.16	721.15	536.201
8781.6	-1120.88	4530.54
10536.2	241.951	8726.2
6446.06	1262.69	4786.19
6769.79	575.213	4835.01
6189.85	1403.63	4820.89
5758.55	193.949	3864
5188.23	292.088	4543.97
7685.38	4297.83	6382.85
3551.74	2606.41	5306.47
7265.79	252.345	5423.14
5831.29	508.756	6450.79
4972.17	842.556	2263.45
6378.02	-113.523	3145.09
6000.67	-757.5	3488.23
8821.77	1744.97	6965.96
3977.28	546.525	10565.7
8076.56	509.798	5648.47
5102.41	2707.29	4769.25
6740.56	337.123	4188.66
8134.18	1132.37	4515.34
3797.04	-212.239	8286.84
5642.5	1020.42	5345.03
5098.09	474.753	4808.86
5377.14	175.443	7024.39
6733.81	688.514	4596.34
5148.45	97.3906	3680.75
4512.08	156.071	4121.23
7831.58	-89.9336	4839.5
5313.36	24.8638	3479.23
4249.43	534.312	4584.2
5955.53	1037.32	3425.79
5523.92	-184.48	4036.12
6484.45	1046.28	4930.1
3538.57	-418.942	8269
4842.96	90.8183	7773.16
7529.67	-433.009	6036.9
9957.03	2483.29	5977.27
7982.58	133.143	5179.76
5453.71	509.773	6783.99
8321.7	-359.493	5034.1
7584.76	241.9	4233.68
6817.28	-16.7443	5024.77
7828.17	-337.851	3953.57
9873.26	1064.65	6027.73
6111.95	585.836	6233.42
10767.8	-372.965	5810.94
6615.26	706.787	5244
6313.2	418.388	6481.16
8595.22	1239.06	7335.7
5379.31	400.405	6587.93
7989.24	1257.02	6021.69
9846.31	1077.07	5430.99
7336.5	-852.059	8841.48
7292.92	575.524	4147.09
6335.45	2143.95	7051.57
3711.08	1850.09	4055.78
5756.82	341.067	5451.95
5784.34	-126.155	4131.61
4291.86	874.546	4405.78
7938.36	1260.32	3079.41
5882.31	1636.61	5718.51
5230.61	1714.73	5089.93
9506.57	-1315.6	10464.2
5393.54	496.734	5145.06
5553.51	788.418	3571.96
7294.1	414.165	6723.18
5499.07	2394.62	10100.6
6797.25	452.996	5542.36
6755.29	-884.653	6108.35
4282.93	1767.56	10292.1
6823.61	485.344	5321.74
5851.6	1238.42	7137.8
6415.43	194.206	6039.71
1999.66	1187.8	8741.11
