# Supplementary material for: Controlling protein function by fine-tuning conformational flexibility
Source: eLife. 2020 Jul 22;9:e57180. doi: 10.7554/eLife.57180 (PMC7375816; doi:10.7554/eLife.57180)
Supplement: Figure 2—source data 1. [file elife-57180-fig2-data1.zip › smFRETdatasets/Aha1/atp_loSalt/o_g_x198_y267_M5.dat]

//ATP loSalt data set, trace o_g_x198_y267_M5
//<d_d>	<a_d>	<a_a>
9542.6	1847.8	13968.1
9531.32	1823.12	10306
9405.47	1888.24	10417
5923.83	2152.52	14022.7
7055.51	1537.84	14573.2
8207.14	2072.14	12172.1
9911.5	1180.66	9813.69
7576.37	2668.56	9169.56
10253.2	803.428	10230.8
5148.64	2330.01	11857.8
8190.8	3603.35	10301.9
3928.05	3257.28	9777.19
8050.88	1181.38	12718.2
8873.57	3677.56	8092.91
2292.3	8785.28	8813.49
6368.76	6451.5	7845.47
6947.42	6656.64	10841.8
4901.82	5360.64	9817.98
1731.19	5944.99	10956.1
6093.09	6117.65	11756.1
4544.54	4786.08	10100
5843.6	7082.5	8633.82
4262.19	4036.32	12392.3
2571.67	4591.01	9285.88
7795.29	7930	12047.4
4412.56	6032.03	8607.41
2481.13	8548.4	10208
3039.35	4936.49	10293.5
5159.51	4387.19	12264.6
6710.38	6051.76	11064.5
6835.98	8495.45	6514.35
3827.64	4408.93	8835.29
3863.3	7445.04	11712.1
5186.1	5620.41	13667.9
5764.3	6495.48	11274.1
2401.73	5245.79	11154.1
7419.56	10032.1	12096.3
3017.4	7927.76	8105.87
5998.08	9166.5	11686.5
5308.95	5902.1	12652.8
4301.98	5056.34	9022.83
3306.4	1212.64	9662.53
4589.91	6557.39	341.826
3639.72	6971.09	11978.2
6690.04	7950.38	10628.6
5852.54	7457.07	10614.7
6176.71	7064.26	11441.5
6494.54	5115.04	9993.54
4349.11	7660.99	8997.73
4412.51	3242.16	9826.28
7124.67	5735.18	17246.2
3462.71	7553.74	11200.9
4837.36	6864.67	10470.3
3806.66	5420.7	6822.77
1918.86	9537.84	10545.1
3182.33	6934.24	11177.4
3785.31	5615.09	9634.5
7746.97	6383.83	12696.5
5175.97	3147.35	12383
4326.3	5633.35	10910.7
3945.82	8597.2	10483.4
5941.82	5328.81	9388.07
4934.2	8284.73	13097.6
3960.3	3737.76	14415.4
5228.79	5883.66	11387.2
4637.37	5813.33	9898.42
2509.48	4353.4	7786.39
5478.23	4917.44	16105.4
5855.53	4448.91	8895.94
3870.22	8834.77	9661.75
5101.65	6910.58	11849.8
3777.89	7288.3	9422.8
7743.59	7067.45	13797.4
3980.92	7864.15	8798.57
5798.97	6675.6	12819.1
1052.43	5635.03	10280.4
4346.97	6937.98	9301.66
3935.57	8256.82	14476.4
2559.62	5469.01	9017.63
4641.99	5130.99	9306.11
2080.47	4595.91	12396.6
2986.91	6574.48	10223.3
6771.78	5768.79	11059.6
4309.97	4226.25	12771.3
4730.76	8118.39	11523.2
3250.65	4422.28	12228.3
3691.38	6242.14	11486.6
4622.88	6850.09	9759.45
1207.64	7494.59	12316
4421.41	6412.77	10423.7
4201.81	7708.54	13641.5
3484.92	5379.51	11021.9
3792.8	6523.29	7137.54
7962.97	6696.47	10857.4
1227.63	10097	10928.8
4521.63	5768.24	12210.4
2471.84	6490.38	10036.3
5677.44	5078.51	11892.4
2433.71	7098.61	7543.89
2067.7	7777.96	9983.44
1868.07	6802.46	11048.5
2857.83	8230.41	13982.8
3839.56	6521.99	9997.14
5116.43	6492.42	9833.66
5084.04	5777.67	9333.75
4619.32	3462.39	11969.9
2081.21	6069.61	11480.5
3881.22	8146.16	10039.2
4268.91	4411.8	13203.2
4037.61	5244.04	12051.9
6430.98	8617.73	9324.79
3989.64	5932.48	8569.25
3318.51	5223.27	12419.9
2881.21	7458.52	10668.4
2109.42	8012.96	10729.9
4343.25	7096.68	8162.38
2631.67	6385.43	12469.2
6276.14	3554.53	8816.84
9411.21	872.7	10252.8
9189.54	950.61	11128.5
9026.77	346.312	9112.85
3948.99	1811.92	9058.25
7145.03	2.57051	7137.08
6025.96	263.612	8811.92
5575.7	773.387	9253.75
8535.42	683.319	11567.4
10524.6	527.023	11327.2
7606.42	1980.09	10280.5
8413.98	1155.76	10173.6
7972.08	1587.1	12719.3
11402.4	2572.22	14670.9
8474.9	2508.85	9947.24
9980.87	555.666	10827.6
7566.95	2068.3	11962.3
7609.93	591.061	11502.8
6062.1	1319.13	9414.79
10442	1310.26	13358.4
10120.1	775.975	12244.7
8073.59	898.15	9131.68
11954.1	-170.127	11210.2
9559.67	-1055.55	11538.6
8933.58	482.084	9158.41
13956.4	-385.216	12512.9
9392.54	1068.2	13641.2
9804.48	250.827	13970.3
9428.55	894.304	10015.4
12177.3	1141.58	13164.5
9748.6	1243.06	6420.11
8547.84	-297.641	9912.14
14103.3	107.646	11667.2
10310.2	632.004	11057.9
