# Supplementary material for: Controlling protein function by fine-tuning conformational flexibility
Source: eLife. 2020 Jul 22;9:e57180. doi: 10.7554/eLife.57180 (PMC7375816; doi:10.7554/eLife.57180)
Supplement: Figure 2—source data 1. [file elife-57180-fig2-data1.zip › smFRETdatasets/Aha1/atp_loSalt/o_g_x198_y348_M3.dat]

//ATP loSalt data set, trace o_g_x198_y348_M3
//<d_d>	<a_d>	<a_a>
7280.48	3071.86	9223.02
5449.72	3066.62	5015.59
7449.24	556.776	7565.09
4657.03	108.729	7689.45
9047.43	682.064	8435.1
6041.09	1082.89	5537.63
5892.97	2585.47	9767.95
8586.17	583.851	7807.95
7037.71	2920.81	9478.66
6156.96	1761.37	7937.43
8392	1045.41	8964.18
7338.44	1766.36	4519.97
10385.8	3522.89	6812.77
11968.5	1622.07	8003.39
5955.28	2299.44	4649.82
11126.2	353.2	9484.72
4748.3	198.576	11299.3
-1216.79	5959.22	9932.57
9321.73	1293.02	6085.6
9840.37	-575.333	4868.68
7768.72	-100.745	7220.94
12002.9	1888.84	5094.11
8821.97	1668.12	5069.76
4389.89	1256.1	7733.83
3537.8	1445.31	4516.42
7451.52	1750.64	5552.06
7926.22	195.043	5801.15
5049.4	736.292	6818.34
6101.17	-721.749	4363.75
6324.88	-256.424	7493.44
11894.6	1900.14	5208.93
6663.79	241.102	4374.47
8941.75	1303.12	9940.86
6973.86	-380.373	5380.73
9246.09	550.202	5546.73
6629.99	1034.76	6188.9
7769.79	-202.322	8551.08
7241.72	2291.83	7532.03
5997.29	2147.21	6775
9485.76	920.615	8648.92
8383.09	1133.73	5385.44
7057.87	683.084	4153.63
3293.29	-302.239	9412.5
7989.04	-312.321	8963.65
9589.8	1091.38	8172.48
7569.07	-471.766	7950.3
5274.2	915.738	5547.73
6832.19	-771.308	9238.67
5369.08	1919.68	7967.68
9127.11	1440.95	4078.74
9427.75	1316.4	8786.86
9672.14	573.334	9968.47
6597.65	1292.81	6813.96
8417.99	323.384	5511.66
4625.39	1742.74	7761.24
11096.5	623.413	4265.25
8862.34	-491.177	7515.94
7401.66	-461.318	13260.3
7360.07	152.209	4419.65
7254.96	2252	6454.59
7118.42	20.2443	6025.2
8807.48	927.362	6504.58
6439.49	480.204	6276.17
7165.77	160.65	6832.42
8048.82	964.621	3961.43
12968.6	-798.406	8312.8
10903.7	1650.78	9483.15
9339.3	185.279	8153.92
6775.74	1339.44	3081.04
7507.9	1359.09	11158.4
9232.9	-295.498	6892.13
8649.73	122.978	7103.92
7889	-957.203	7507.24
9557.02	-646.449	4978.23
5426.31	1577.47	10188.3
6652.25	1302.97	5885.19
8645.1	2088.18	7222.61
11735.9	299.067	5385.87
6411.25	-934.374	4127.63
8764.93	1489.24	6703.71
6582.08	1151.49	8022.49
5696.08	627.692	9043.73
7789.71	833.61	5194.59
7537.59	387.457	7131.65
9324.92	502.871	5438.05
7211.49	1531.9	8383.26
6072.35	-50.4657	8497.73
4925.01	199.066	7106.49
8419.88	277.089	10498.1
7298.5	533.273	8276.8
5676.08	740.068	9612.13
7827.24	732.387	4683.22
5099.42	933.743	5486.66
6603.2	1878.8	6702.03
6786.44	1669.62	7207.21
7226.21	720.938	8694.44
3890.17	1254.37	4919.59
9159.11	-288.506	11001.6
9092.25	1786.61	6864.7
5770.49	1178.08	5574.4
5998.86	1147.86	2774.41
4949.62	1304.51	8709.05
7106.26	618.164	6158.02
9552.3	2263.17	9591.44
9530.38	1196.04	6308.65
9181.08	1556.21	12012.3
6237.57	553.245	9455.28
7341.15	-368.449	8320.37
5802.53	1180.22	8046.57
10579.1	1564.97	3357.93
10883.2	1435.25	8418.89
7741.94	614.315	4360.34
6137.61	-707.523	6296.43
4521.83	-328.163	4504.57
7110.89	2410.54	5365.91
6272.47	733.82	7413.69
10549.6	-364.612	8102.48
6428.69	1143.36	3477.63
6021.04	1435.79	7045.81
7200.2	2471.61	8739.55
2381.52	1733.81	6102.21
6486.3	2437.49	11558.5
7445.67	1619.32	7086
5755.48	1351.16	4475.27
7186.17	535.007	6590.23
8774.84	404.746	7701.89
6877.58	441.447	8671.47
6556.82	1429.25	9401.46
8579.23	920.002	7056.48
6445.41	1241.36	8985.31
9877.14	-759.972	8314.86
8965.92	755.222	11122.1
7841.66	1280.77	8618.99
9233.92	-871.313	6922.54
6059.8	753.199	4541.89
11712.4	-597.74	4925.56
6305.82	-39.0533	3849.63
9095.81	364.726	4131.45
5977.61	553.626	8001.62
2970.31	748.223	4949.91
4382.33	1115.92	10580.4
2733.43	5841.79	9115.46
6267.51	469.645	6896.4
4530.45	396.417	8600.55
8004.37	-783.067	11063.6
6676.24	362.72	7205.22
8651.05	597.74	6014.58
4508.39	532.821	8092.57
4772.99	1606.91	12035
7577.19	716.731	10249.9
7119.8	783.753	5365.1
9751.87	311.952	8947.02
11463.8	494.289	6552.82
8361.23	673.719	5294.37
5778.93	897.024	8267.13
5273	1882.1	7016.2
11015.7	1362.71	6989.91
6492.73	1155.68	8155.72
8289.39	3037.42	6006.31
8641.69	-13.6	6335.47
5768.12	1408.5	7941.35
8242.71	722.586	4617.77
7915.2	528.616	4450.05
5911.21	-117.798	5297.04
7080.28	-504.217	7917.38
5800.35	654.85	10491.5
9551.14	722.694	6720.83
4643.8	863.76	6805.89
8377.46	683.046	6332.7
8790.59	1015.31	4706.52
6649.52	-2.33708	4949.63
6915.36	996.908	5634.33
7375.29	227.419	7219.73
8168.45	766.25	7241.36
11620.1	76.9664	7550.72
7950.91	1141.04	8559.7
9188.11	1250.96	4355.33
7415.34	895.439	8585.94
4655.55	1660.88	5858.8
10497.5	795.172	4827.98
10275.5	824.259	7555.73
4151.89	583.811	7724.1
7609.46	1278.47	4214.53
7738.55	2658.09	7823.94
7098.74	-199.526	5748.39
7857.28	1859.89	5530.55
8626.77	790.479	5590.33
6606.66	-322.096	3931.33
7099.24	1306.74	3920.04
8798.27	-1348.7	9339.42
6727.71	970.066	2828.6
12283.5	334.213	1219.68
9652.78	1046.69	3774.55
14355.9	950.627	4887.77
5434.05	759.484	4713.73
8007.48	761.875	4851.28
5790.38	1736.65	5834.14
7715.03	1734.41	551.854
9388.6	-339.607	4307.14
6969.01	-155.081	5399.26
8232.92	2614.66	1466.11
7599.6	1270.05	4373.32
7087.58	852.644	5483.01
13961.9	-1134.49	8069.09
4107.69	1449.53	6498.39
9118.67	662.681	7506.54
11189.4	2135.89	4493.77
7446.47	-197.666	4544.54
8038.91	630.487	6312.73
8727.47	974.04	6722.95
8674.95	2266.83	6528.85
8158.57	315.299	9384.39
6485.46	-506.165	6154.39
4729.9	283.419	11100.8
6682.24	-599.532	7914.71
7139.46	2309.46	5097.3
7809.9	247.548	6320.49
6675.12	1600.54	6770.02
9913.18	1030.04	9584.63
9731.46	456.853	9982.89
7050.48	1086.64	6427.58
5669.03	1237.87	5925.46
7841.57	496.468	8060.06
7263.08	235.591	7553.93
7892.01	-920.234	8263.99
6163.45	667.991	9093.17
7970.19	862.199	3671.96
4947.49	686.283	6620.08
6772.59	-160.991	10220.5
6456.43	280.216	6549.79
5523.36	513.992	7219.75
7249.25	2100.56	7618.81
9656.71	-192.288	7822.33
10132.5	181.338	4408.76
8445.96	893.866	7599.04
6142.49	851.183	7902.79
7519.52	884.466	5026.22
9822.58	124.403	4562.47
8405.44	1353.94	6796.81
7406.81	1029.29	5024.25
9674.88	405.458	4232.54
5180.23	-304.463	8174.68
7007.23	1516.95	8699.38
7065.8	1599.08	7116.54
8268.11	1066.14	7860.13
5632.39	1361.04	8213.46
9463.29	598.025	8790.25
9330.46	-663.687	9296.35
7656.41	-690.562	10460.7
6127.83	447.596	9663.85
8101.74	131.214	7235.2
8550.22	540.619	5649.34
5872.71	398.158	6323.46
5772.16	1347.22	6553.61
5456.84	500.101	6630.85
10051.7	-227.571	9389.18
8031.24	1905.55	3180.32
5522.7	-481.898	8505.15
5938.48	1407.07	4824.46
7071.59	-735.999	4344.3
10278.4	1284.8	4625.14
10203.4	-527.96	5838.64
11885.1	-132.463	8439.17
7420.1	1132.52	5292.27
7680.09	-848.484	4439.01
5682.27	260.879	8822.19
8282.39	-482.762	5622.73
9312.27	465.999	5908.48
10919.1	255.123	6639.51
8689.3	-1251.91	6468.92
12563.3	519.023	7310
8003.65	1123.87	8707.23
6772.79	340.788	5602.98
7666.58	2337.99	7197.1
8212.06	-47.9625	6147.44
6792.91	1822.8	3895.63
