# Supplementary material for: Controlling protein function by fine-tuning conformational flexibility
Source: eLife. 2020 Jul 22;9:e57180. doi: 10.7554/eLife.57180 (PMC7375816; doi:10.7554/eLife.57180)
Supplement: Figure 2—source data 1. [file elife-57180-fig2-data1.zip › smFRETdatasets/Aha1/atp_loSalt/o_g_x199_y224_M0.dat]

//ATP loSalt data set, trace o_g_x199_y224_M0
//<d_d>	<a_d>	<a_a>
7921.5	2471.51	12210.8
7363.02	500.089	10652.7
5638	3976.12	9167.33
3553.91	1578.83	11551.3
7641.72	1158.52	10088.4
5269.62	2953.44	12655.3
7002.48	3099.81	12229.8
8380.07	1435.16	7958.65
5290.08	3217.25	13946.6
8249.38	2473.53	7668.15
6591.2	2365.43	7604.61
4126.96	3927.69	8178.41
2846.23	3951.31	9998.1
5801.42	588.786	7616.35
8158.53	980.191	8563.02
5850.19	1626.04	5611.57
7601.26	1096.99	6987.84
11055.9	2476.65	11711.7
9079.38	187.185	14653.6
4742.99	3450.42	8096.48
4377.16	2041.96	12120.9
5246.43	2987.58	8959.97
8282.68	2572.21	12756.7
7331.51	1539.19	10306
3705.41	4817.16	8148.56
1863.37	2255.35	8230.83
4953.08	4715.55	15260.3
5985.46	6551.98	8502.84
6753.26	2263.09	12000.3
4307.72	827.774	12386.3
7182.49	2308.49	6560.03
7190.14	3049.91	9434.99
5385.59	2619.44	7118.21
5431.6	2968.85	9466.65
6161.77	2267.9	8927.08
8749.75	2094.57	9830.94
6058.28	327.564	16706.1
5598.34	1615.62	9462.95
9086.93	-235.903	11765.5
4960.58	1940.39	15950.8
8984.19	746.683	11455.7
6614.08	1898.53	7044.83
9523.46	438.512	9862.98
7745.04	1890.2	10031.4
4464.13	1926.07	9662.62
4915.78	-60.2064	11602.1
3371.69	1613.82	9877.82
8413.75	2198.54	9690.34
5139	1662.91	7278.62
4782.27	1110.47	6800.95
7598.28	-393.133	10611.2
6902.33	3582.96	7737.45
5756.87	2854.82	12008
3682.4	3954.66	11429.8
8451.64	179.856	8704.25
3994.44	3823.67	7865.85
3781.02	859.245	9656.46
2367.78	585.769	7308.75
2995.69	4173.27	11599.1
3102.76	1529.81	15755.5
4884.34	1070.63	14555.8
4317.01	2418.28	10024.4
3989.28	2077.15	10350.8
3229.86	5186.72	10272.3
4782.45	2561.98	11104.2
4067.52	2068.12	12263.6
5026.13	547.18	10886.2
3631.9	3397.62	9746.66
4828.2	2359.88	11530.7
903.369	5973.62	10274
349.616	5485.32	12277.3
944.548	3419.15	9966.97
2363.55	5185.88	7820.87
4200.41	922.44	12350.7
5447.52	586.244	9209.25
5779.04	2322.77	8690.13
1964.46	5376.17	11240.6
4531.24	3008.63	9396.76
4601.58	2065.12	4826.27
2139.66	2551.49	13182
2278.97	2493.94	11619.4
1871.07	3311.74	10844.4
2672.34	2025.67	11180.3
2193.19	5708.59	11143.2
4856.83	2250.86	6329.54
5769.3	2272.61	8778.72
6455.95	1936.46	12954.2
221.186	5284.62	10402
2492.53	5094.82	11025.6
3782.86	4125.29	10164.9
1342.02	4888.29	8030.51
-349.437	1727.83	8186.77
256.107	2558.66	8698.26
1329.23	6802.92	12823.9
34.2999	5512.04	10408.5
3387.4	3498.67	9198.69
1732.57	4771.44	6607.99
1432.81	3564.82	10596.7
469.607	3549.34	9576.55
3390.05	3687.06	10275
2935.68	5822.86	10600.7
928.733	3753.01	7798.19
3969.93	6118.58	7871.94
1867.29	2508.95	16613.9
2138.86	2179.83	13667.9
6148.52	2604.05	6997.25
3925.12	3485.28	8227.47
173.018	3253.4	8057.56
2228.21	6482.71	9393.71
5432.35	2741.71	9365.72
2152.05	4250.01	10939.5
4350.65	3557.21	11292.6
3829.97	3300.81	11258.6
2908.91	2772.52	11608.8
3300.47	4797.1	12477.6
2233.6	4247.36	11563.5
1914.25	5736.25	10068
3908.59	4726.71	6954.33
4972.46	7306.15	11778.3
2885.1	1975.84	14650.5
3257.63	3483.91	12367.1
2266.09	2733.72	10234.8
3363.54	2230.75	8625.98
-155.65	3037.5	4741.11
3755.18	7485.08	12823.1
6475.43	3213.29	9542.36
1409.99	5001.34	8592.89
291.594	5665.93	10929.6
4220.99	4641.62	9483.81
3780.19	3307.22	10736.9
637.228	3215.47	7413.95
1706.78	7555.01	8802.29
2274.87	3251.24	6286.6
1513.73	2149.99	10892.7
1283.25	3644.33	7899.57
2129.62	3293.56	9423.04
1305.84	3322.35	9520.18
5093.7	5483.52	10667.6
2939.11	4048.88	7923.16
6500.68	5628.05	14314.3
5349.91	4453.99	9729.37
5039.97	4032.75	4749.73
3256.99	4546.46	7393.33
4713.49	998.333	9816.38
1592.46	3702.71	8505.56
4234.91	7168.53	9032.19
926.063	1878.35	13936.6
6870.33	6805.64	8502.07
2542.84	4340.82	15134.9
1176.82	4211.4	7502.68
2228.09	4932.17	8776.93
5404.41	4737.43	10851
2451.54	2751.8	11512.4
1130.92	4391.15	12033.3
1229.05	5369.59	14705.9
251.822	3851.62	9233.58
799.793	4212.01	14185.5
3556.72	1834.86	18130.9
3214.16	3148.88	10608.4
499.422	4516.16	14119.6
3394.21	6589.99	10712.6
200.217	3755.55	9303.55
3560.68	8203.79	8815.83
-286.708	5126.8	6598.91
4360.89	4334.87	8960.14
1163.83	6168.08	8320.41
3509.55	4670.28	10080.8
1593.42	7396.58	10541.2
1098.77	9166.72	8544.64
1377.7	6168.79	9326.7
1086.39	2883.28	8927.02
4800.74	4128.72	11807.9
3043.73	1409.39	10846.7
230.322	2488.94	11789.1
4498.86	4502.43	11433.8
2255.82	5394.38	10175.5
4712.93	4098.31	7791.87
4195.61	8883.59	10023.3
431.367	6423.77	11684.7
3052.91	10365.6	7165.26
6163.58	7657.97	6796.06
3506.93	4825.58	11770.7
3224.43	11848.7	8942.71
5552.91	2726.08	10827.7
3070.13	7286.63	9471.4
