# Supplementary material for: Controlling protein function by fine-tuning conformational flexibility
Source: eLife. 2020 Jul 22;9:e57180. doi: 10.7554/eLife.57180 (PMC7375816; doi:10.7554/eLife.57180)
Supplement: Figure 2—source data 1. [file elife-57180-fig2-data1.zip › smFRETdatasets/Aha1/atp_loSalt/o_g_x201_y462_M0.dat]

//ATP loSalt data set, trace o_g_x201_y462_M0
//<d_d>	<a_d>	<a_a>
6018.48	1584.94	4315.81
5386.86	1010.02	-1743.58
8195.14	328.522	2696.27
6911.45	1122.8	11448.6
4771.32	-708.957	-769.606
7440.36	1885.55	4921.33
5138.1	30.757	3201.53
7078.73	851.129	4241.82
5218.33	727.667	4645.55
3078.52	2666.35	486.383
4283.84	1042.12	3429.2
2637.94	43.1536	3420.27
2871.07	1144.84	1980.73
5867.66	177.144	4729.4
4385.61	-156.258	3966.98
2173.87	1325.36	982.59
2705.02	414.109	3650.27
3994.42	1213.16	1938.99
2042.76	1411.38	4584.64
1584.17	1284.04	525.812
2256.1	978.795	822.74
4650.27	-307.69	2668.64
4051.6	647.656	3052.82
3199.79	2305.29	5718.68
3207.23	1249.62	-26.3663
5230.57	-1017.02	975.184
6887.84	519.69	2828.44
3534.58	-388.365	3347.41
2433.86	-596.703	4931.49
6065.84	1442.43	499.517
4909.63	993.551	709.949
4352.86	2148.71	3605.97
6038.33	839.083	708.575
5851.12	1212.21	2688.51
3136.81	1822.12	1933.61
3381.55	947.455	1230.1
3385.22	1700.29	2210.49
2643.76	1111.86	3661.03
5090.45	1431.48	2336.92
2302.7	2914.7	4572.62
6206.25	1418.98	4069.32
2609.32	1085.8	2254.01
2351.6	489.664	8329.31
3760.98	2239.65	4411.67
1875.25	1571.8	1867.94
3210.1	902.523	3392.41
2184.89	2289.79	3025.9
2696.41	729.622	-529.301
4665.66	930.503	3696.08
4613.91	965.538	3297.37
4558.14	1548.26	6781.33
5595.47	719.638	2459.44
4916.45	1479.96	294.019
1318.46	1333.66	1513.51
1994.62	1720.58	3364.57
4848.66	1602.26	-254.921
3189	1666.37	1300.4
4321.86	1690.42	6966.45
6865.21	-248.923	2497.53
3324.94	1206.6	724.038
2941.3	1767.24	3028.72
5713.57	-181.969	3086.29
1410.06	2566.15	2612.98
4920.36	450.652	3558.42
2468.19	-384.616	3344.27
3124.98	1653.87	2929.5
997.906	283.468	822.347
1842.04	1228.01	4069.49
5820.42	501.84	3138.25
2350.99	629.201	1854.98
5154.78	796.862	2030.51
3768.03	699.279	1739.03
2640.93	3108.08	1089.25
3990.65	1693.08	2781.85
2085.84	1967.33	6690.52
5903.24	367.452	4826.93
2592.36	1687.5	3818.02
4941.1	1487.24	2973.81
2766.18	1868.86	2994
2406	-355.731	7798.87
4656.71	2763.88	3745.95
2585.91	3308.11	3393.55
6449.4	3.2943	1667.11
4152.79	1317.41	1015.15
5385.37	-562.498	3841.11
2791.26	1380.82	-1519.92
4178.95	2294.76	3753.01
1417.65	1895.9	-588.824
3541.33	197.801	2190.93
1950.22	964.91	3007.43
3690.78	596.321	-211.057
1824.06	2958.47	2711.51
3595.71	1849.48	470.251
2511.89	1113.76	5335.05
4488.94	47.8905	2841.6
5538.82	2548.39	2797.33
3874.33	576.274	6740.25
3197.83	416.486	3501.68
4497.83	577.442	505.709
4412.63	1488.36	1963.5
4885.62	1322.22	2695.51
5249.51	266.131	4657.36
5195.37	-1201.69	8285.8
