# Supplementary material for: Controlling protein function by fine-tuning conformational flexibility
Source: eLife. 2020 Jul 22;9:e57180. doi: 10.7554/eLife.57180 (PMC7375816; doi:10.7554/eLife.57180)
Supplement: Figure 2—source data 1. [file elife-57180-fig2-data1.zip › smFRETdatasets/Aha1/atp_loSalt/o_g_x202_y232_M1.dat]

//ATP loSalt data set, trace o_g_x202_y232_M1
//<d_d>	<a_d>	<a_a>
12783.9	3442.42	16472.6
12969.8	1908.57	15306
10549.7	852.89	18720.3
11450.2	1186.45	13657.4
8451.53	2243.36	11537
14204.7	851.86	12076.1
13245.9	3026.76	16048.1
14829.5	2317.54	13794.7
7434.11	3208.56	14486.2
12298.6	27.6586	14893.5
6047.35	592.305	8322.41
8666.93	1915.58	11673
4583.7	2948.54	12204.9
5660.32	2614.95	14658.5
14245	878.889	14757.7
8361.35	-128.467	15100
10176.7	2436.01	14945.6
11410.4	2539.2	12620.2
10652.1	278.624	9247.68
9196	427.746	13835.1
7560.51	142.378	11472
11364.9	1119.5	12663.9
9548.9	637.818	12978.7
8282	1718.51	11857.1
10665.2	1804.56	12924.1
8635.01	-947.27	12697.3
13639.1	1023.95	15163.9
5239.53	2790.68	12630.3
8840.14	1069.32	14742.3
8374.28	1069.88	12437.1
9791.76	2495.45	13000.1
1137.47	10826.3	11802.7
1374.55	9223.57	11181.2
1491.23	8829.22	17396.8
1071.63	8230.79	14347.5
9511.02	844.017	15897.1
11629.6	452.131	11628.3
10173.6	1661.75	11741.5
9733.21	-351.597	14380.8
8445.64	535.165	13508.6
5148.57	5809.2	15111.1
7441.53	-531.485	12629.3
9014.28	2998.14	11119.1
4341.49	7357.21	9694.76
9826.59	435.886	14047.7
8062.66	1279.51	11787.7
12172.7	-122.721	12881.7
6950.49	2799.19	11953.7
1066.68	11029.3	18180.7
3032.92	6058.96	16160.5
2294.98	8328.87	13615.4
8995.12	515.604	13488.3
5788.25	1635.83	10487.2
12323.6	1839.02	9866.44
9461.43	-357.693	12412.3
6730.32	1239.24	13246.4
1227.07	10414.3	9992.96
9735.53	170.195	7447.94
10639.5	-204.937	13130.6
9979.99	810.528	14240.1
7846.51	2689.62	14446
7274.97	973.759	16117.6
5098.29	1163.59	13667.9
14184.4	304.453	16363.7
9330.78	1137.79	15545.8
7251.87	1460.21	16862.6
8317.16	170.937	12070.3
8008.7	1338.29	11684.3
9332.36	-134.376	11621.7
9998.11	1128.56	11669.8
9230.7	2065.14	10558.9
11633.9	1257.9	14126.9
8143.65	-993.054	12421.5
9540.43	1210.08	13381.1
8196.19	-405.096	13793
9544.8	1059.71	11654.6
9919.85	120.624	10473.2
10556.6	219.001	12644.6
11575.8	398.91	12675.3
9534.48	915.421	13157.5
7427.17	528.445	12666.5
7561.03	-24.7811	15017
13884.4	981.906	12989.5
9156.8	848.958	8866.21
5037.13	1128.94	11079.4
7397.93	1049.23	11199.5
5740.42	463.533	13232.7
11273.9	-758.926	11272
9074.78	246.895	10473.5
8437.4	324.382	9348.99
11241	448.45	18264.1
6875.71	1761.08	15002.1
10572	-712.649	11735.9
7198.89	1370.56	12814.7
7693.66	2704.94	12770.5
12531.4	-887.619	16708.4
10355.6	1443.1	11765.9
10069.3	476.008	16379.1
10686.7	505.292	11690.9
8910.32	671.772	10280.8
8221.09	-320.894	13433.5
8261.49	1985.87	12653.2
6557.88	-566.752	11758.9
12015.1	497.526	11917.5
13465.2	-725.893	11726.4
8022.58	1995.96	13483.2
12383.2	-871.914	12869.2
6227.22	-1364.28	11426.2
9507.88	86.0299	14028.3
7613.83	-683.353	12649.1
10662.5	1718.39	10427.1
6209.41	2194.23	10721
6750.63	-1580.04	14780
8821.82	198.018	10847.7
7083.62	61.295	14264.5
10379.3	1982.24	16854.4
4031.39	1866.47	12136.9
7855.79	1512.77	13951.9
10948.7	270.603	16096.2
11900.9	2172.61	12843.6
9322.15	99.4118	10674.8
8539.98	254.07	16138.5
8606.07	372.212	15963.9
6222.75	575.242	14225.7
10499.7	31.8573	13522.9
6277.57	1064.99	11083.3
9244.92	253.534	12496.3
11323.2	-467.306	11686.7
7988.9	-1398.78	10871.1
9390.33	-304.737	8386.21
10727.5	-1768.59	15652.9
7737.59	-894.202	12845.1
10228.2	177.67	10555.4
7103.78	231.775	14569
8742	-183.441	14441.9
6515.56	1763.7	8368.68
10243.8	-132.085	14372
10917.6	-999.438	11684.9
10036.7	-403.077	12935.5
9130.5	307.488	12415.3
6815.44	214.845	11676.3
7759.61	220.566	15434.3
7975.28	1675.42	11301.2
11129.2	1274.22	10322.1
7738.42	31.7822	12032.2
7283.7	374.67	10404.7
10058	806.018	10316
7785.33	1029.91	10570.2
6111.05	653.024	13720.9
5855.09	19.0585	11247.5
8469.56	-1188.47	12928
9279.51	-61.9373	18093.3
11599.7	-45.6135	9597.64
11566.9	-756.141	11374.5
8654.73	-533.619	9920.46
11626.7	-1148.55	17019.6
9627.67	643.748	13568.9
11123.7	218.554	13853
9595.54	717.158	15535.8
8551.67	2166.73	11636
9493.06	1528.96	12438.3
6171.02	842.2	12276.4
9285.43	512.989	10324
11632.2	-274.318	10493.7
10572.9	-1219.83	11434.2
5362.2	608.579	13809.1
6434.88	-526.381	11028.2
8860.92	-399.792	11569.7
10038.5	-304.167	12408.5
6525.25	1317.05	15579.2
11649.7	552.175	7036.33
10146.7	678.277	13918.4
5680.37	996.891	18211.4
8675.45	242.092	10706.4
10539.6	-661.602	6596.72
9929.8	1341.07	14557.2
8932.53	-562.63	13704.1
9244.29	1557.4	15679.5
8991.72	873.673	12963.1
10943.1	-199.779	12695.7
7423.9	-14.8739	16658.6
6235.11	586.495	13808.3
8156.5	1289.61	12579.2
9909.39	450.516	13746.4
10676.4	746.708	12208.4
8579.58	370.156	17282.4
9620.39	-518.85	11098.4
7395.48	1172.59	10482
7343.1	383.105	13763
12029.8	481.22	10796.6
7911.29	-433.169	11067
10246	1457.2	4850.89
6063.73	-344.524	14388
10157.1	1735.15	13928.6
10503.7	639.143	12240.1
9868.91	946.068	12722.8
12453.8	-140.401	11891.8
9268.51	219.335	16655.5
8741.55	40.086	13288.2
11639.4	-552.145	12203.8
7050.87	-620.51	11969.6
6665.61	-1112.74	9498.84
10734.9	648.656	11402.3
7320.94	283.765	10028.6
9873.64	683.478	15262.5
8251.01	572.411	11366.9
11597.9	44.6246	12375.5
7438.92	1352.23	12473.6
6254.51	-910.588	9460.04
8818.03	1247.42	10305.9
7707.32	2381.94	13221.1
6915.37	-177.574	12584.9
4279.27	558.791	9541.24
8002.1	1017.13	16110.5
7961.36	1455.22	12088.6
10319.4	1310.98	13293.7
7491.81	559.815	12348.7
13296.1	1316.36	6981.07
10758.1	-1420.73	11444.4
8233.83	-180.345	9039.23
7445.33	-625.261	8355.86
8414.03	1252.26	13089.9
9953.2	960.584	11508
9073.49	1656.98	9414.11
9209.66	727.739	15548.3
5804.63	615.818	9041.39
8957.39	40.4007	10141.3
8586.11	-325.276	11180.2
5584.46	573.828	7675.89
6873.44	-744.007	11898.7
8525.79	800.979	10692.7
2850.26	1207	11962.9
4370.29	-661.641	19135.8
2804.16	2209.2	13443.7
7619.24	1832.71	12975.3
5323.48	539.128	12738.7
9099.3	168.182	14782.4
6761.28	1873.77	13313.9
7901.38	716.886	11592.9
8667.17	1292.15	9358.83
7342.95	309.949	11064.2
7214.42	487.5	12173.6
7231.12	-64.3863	9447.01
4467.67	253.222	12179.1
4998.39	1999.9	11706.6
8035.53	1414.64	11780.6
1960.7	251.568	12882.1
5956.61	-52.0785	12038.1
4344.65	-277.695	12092.8
6306.63	-1198.83	14870.4
5536.04	1756.02	12082.5
8227.34	212.625	13537.5
4834.26	809.452	7788.31
5136.92	1425.34	11190.7
6066.42	1948.74	14413.9
8868.87	1402.44	8368.36
5695.72	827.065	15832.2
4832.79	-1096.52	12822.2
4470.08	344.583	14273.5
4344.53	242.351	15232.4
8260.97	-1167.56	10713.2
4718.64	1147.17	14837.7
7417.74	-341.926	14085.4
6148.97	321.643	15748.3
6928.17	1712.83	12224.5
7448.38	-879.645	17449.8
8616.8	1439.99	11512.6
4683.66	92.2514	13030.8
4518.51	496.639	10908.6
8956.14	-680.932	11541
5252.4	180.579	14426
8400.56	-593.315	13724.2
10018.9	-123.396	12560.4
5154.58	184.845	12245.4
7889.02	2.74048	11119.5
3040.75	771.982	10387.7
6201.78	-611.727	12592.1
9406.23	2255.1	14066.3
7195.98	1596.71	12058
5482.51	593.784	12458.4
7618.15	275.308	11038.3
4173.43	1035.24	11934.7
3176.08	555.707	11976.9
6232.92	410.859	10879.8
6647.54	457.113	11650.7
10623.4	-741.008	13091.7
3551.02	879.016	14172.1
6316.47	1072.71	19033.8
4707.77	69.183	13822.4
7430.62	2309.42	12135.6
7728.57	197.899	11861.3
7917.85	112.31	8818.44
9137.06	326.166	18091.9
9502.69	1835.23	11734.6
10237.1	570.093	12018.2
7073.87	-138.162	13817.3
8919.08	969.077	16585.3
5122.63	1030.77	12025.9
3206.65	741.957	11925.9
4576.05	1951.18	14532.9
6470.05	-468.996	9519.17
8600.08	14.8271	15741
8116.66	511.642	9914.91
6389.21	464.608	18453.4
9177.83	1163.64	12434.1
5366.02	-1036.04	10227.2
8494.03	-474.719	14440.7
6574.49	-364.045	10743.2
3581.82	951.151	9974.26
6495.54	1036.58	7443.54
6040.05	-824.455	12196.3
2422.89	951.967	16259
10465.3	-863.644	7932.97
6370	231.339	14436.2
8238.35	-643.821	11326.9
6921.71	1852.64	13366.3
9351.96	57.9746	11192
4301.92	302.523	13104.6
7977.42	2475.33	12302.4
4513.96	281.768	10622.7
4858.93	956.881	11741.9
7216.32	815.993	12884.2
7424.25	-67.1497	13850.7
6211.71	1142.39	12685.9
7793.36	11.745	10926.9
8493.4	1250.94	12631.5
7152.59	430.426	13692
7743.4	1253.47	13277.2
6782.98	-1127.92	9842.65
9218.01	-886.375	11900
6969.5	1530.27	10416.4
5786.28	1465.02	12020.8
5253.45	2448.95	9677.03
7008.69	1046.78	11195.2
9580.08	-362.886	12325.3
7765.81	91.0303	7979.34
5724.74	-80.3259	10330.6
6663.03	-342.708	11895.1
5882.05	815.447	13628.6
5247.75	-5.11679	10899.6
7912.44	1624.41	11285.2
6207.81	285.267	16712.2
4215.82	1087.27	13512.6
5848.38	-315.963	14706.3
8894.39	1921.53	10814.2
6041.92	-336.678	8133.98
3235.6	4.05441	13520
5789.71	-926.834	12564.9
5362.77	123.451	9466.88
7999.63	1379.36	14255
4491.91	2011.75	10549.4
8907.96	-448.909	16036.3
7442.73	28.7778	13530.7
6432.95	1055.17	9154.85
4860.99	-69.1426	13002.8
6061.99	1829.51	14256.8
5147.09	59.3701	11810.9
7128.92	1013.41	10278.2
7620.64	-1033.78	12857.1
5458.51	-346.772	15098.7
6977.36	1590.12	12101
6543.82	321.948	11822.1
9177.9	45.4155	8900.31
7261.2	319.342	12115.4
8050.07	1352.04	12024.4
5822.89	1365.51	8084.25
7460.34	-436.242	9134.59
6232.96	-740.817	9979.13
7179.94	-34.3883	11699.6
8529.7	39.2572	10266.7
10808.3	479.295	6184.77
8856.7	-613.71	12350.3
5900.69	639.247	8603.43
6494.37	503.395	11530.3
7699.11	1392.3	12634.9
12105.8	-918.59	14395.8
2959.67	879.814	11551.5
5015.72	1231.01	6835.42
5099.47	857.008	19082.7
10415.4	535.202	15558.4
4668.62	2223.88	11930.8
6469.35	173.103	12907.3
5668.59	1141.01	11125.2
2710.18	632.508	8853.34
8798.42	-1481.81	11279.1
9015.25	-1350.77	11825.8
5242.32	551.075	10972.1
6142.19	758.157	15561.7
7085.92	-77.1024	14443.5
5168.73	599.549	12756
7781	256.217	10473.2
7805.65	505.161	8411.17
6430.39	134.987	13209.6
5671.1	556.494	10421.1
10716.7	993.841	10344.5
4808.51	1962.67	9850.2
8960.9	-268.07	10239.8
4755.94	96.976	14360.8
4946.23	-995.494	15699.4
6183.85	1305.77	13243.5
8032.92	779.272	14259.4
5311.39	256.302	11547
6156.42	1683.5	14987.3
9155.54	877.071	13470
3637.28	1042.85	8234.42
5317.72	-110.544	11974.6
6549.3	-1359.89	13203.2
5108.96	1000.16	13898.8
8669	858.159	13965
6715.4	-193.055	14131.1
6446.34	-332.238	13418.9
7792.11	705.098	12469.4
7069.75	-1003.85	10796.2
7526.35	781.244	11109.7
5690.22	1273.35	12214.5
4774.1	-469.848	15124.1
5925.12	-679.313	12366.8
8387.1	162.899	13447
8124.3	665.058	11437.4
7401.48	830.831	12849.2
6598.19	403.368	8955.32
9521.41	1194.74	15136.8
5922.84	403.582	9574.48
7267.54	-962.748	10878.8
6788.34	536.176	14208.7
6649.59	75.9811	13412.2
5442.05	34.2466	16021.4
10327	561.628	11423.4
5152.4	3245.39	11339.3
5687.52	-602.724	11235.9
6987.13	1830.66	14005.2
4205.46	186.892	12996
3272.46	-264.502	11773.6
6499.9	692.966	15269.2
8711.64	-1279.98	13322.5
6232.18	-356.243	7633.08
7068.75	-666.206	10663.3
7655.25	-899.214	15796.8
6671.2	1382.85	13686.6
8275.02	-361.52	9322.1
7985.4	-34.205	12189.8
6659.58	1561.84	10410.7
6409.32	-57.1011	12740.6
7487.42	359.182	11560.8
6348.62	-996.267	14036
6934.63	83.185	12409.6
7357.99	503.791	11570.8
9870.68	195.078	13514
7127.72	262.263	9808.4
5561.87	752.428	13018.7
6891.22	47.6351	9244.21
4450.8	-236.849	12370.6
9295.18	-566.05	11274.5
12479	99.9286	10977
4872.35	1229.47	11562.3
6264.43	732.646	16617.4
6812.41	142.28	8567.4
3061.88	90.0354	11801.4
10281.8	3.80462	13123.8
8718.81	-709.926	13353.9
6616.7	-123.145	10437.9
4352.83	1044.99	7953
8576.49	622.849	11421.3
8150.69	538.162	11944.5
2518.29	886.566	11530.7
7478.88	-1001.92	15709.3
4568.79	-201.008	12022.2
6911.33	1180.97	13759.9
8480.45	195.601	11806.1
5326.41	525.384	14306.1
8004.26	2289.28	11907.4
5480.22	310.912	11515
6719.02	1058.52	10251.6
9329.82	-1136.99	12870.3
7515.77	1718.34	16252.8
7686.37	531.696	9781.87
6781.49	435.139	9099.32
5955.4	-236.218	7367.62
