# Supplementary material for: Controlling protein function by fine-tuning conformational flexibility
Source: eLife. 2020 Jul 22;9:e57180. doi: 10.7554/eLife.57180 (PMC7375816; doi:10.7554/eLife.57180)
Supplement: Figure 2—source data 1. [file elife-57180-fig2-data1.zip › smFRETdatasets/Aha1/atp_loSalt/o_g_x202_y261_M2.dat]

//ATP loSalt data set, trace o_g_x202_y261_M2
//<d_d>	<a_d>	<a_a>
14091.4	2002.45	11875.7
10649.9	2123.31	11858.8
12565.6	664.628	9388.33
10753	835.669	10683.8
5357.91	3010.03	11088.8
10749.7	1062.89	9106.29
10689.4	1405.17	10196.1
8244.1	947.863	10145.3
8565.45	373.748	13347.9
10218.5	452.636	6637.31
9367.01	-265.728	15238.2
8061.81	4529.72	9920.68
10312.9	216.496	16334.8
11496.4	1996.9	14850.4
14788.2	1057.24	7446.06
9341.74	344.188	7299.94
9079.63	4592.81	12579.7
6129.21	794.879	9031.29
6371.89	715.357	16324.7
8796.56	265.712	11265.9
12341	1282.57	11880.9
7317.35	2785.36	12359.7
11008	249.757	13275.2
12874.5	873.602	11405.9
7492.64	375.987	11881.2
9969.48	390.012	12234.2
11528.2	209.725	9484.52
9616.98	1701.1	14223.1
10409.3	1378.73	12814.5
11514.4	-79.5342	12321.7
10421.4	2039.63	11537.5
6861.21	556.648	12269.5
4351.5	-253.356	9944.73
12024.5	3366.77	14849
9798.06	334.909	10490.6
8112.54	1978.45	8643.01
6808	1084.3	10469.5
9052.38	1578.26	8553.25
7904.12	1474.92	9696.28
7856.46	865.319	14316.8
11949.7	258.573	8873.42
6915.82	1996.13	13730.4
10194.2	1725.72	7858.91
9375.82	1056.69	11075
9691.75	2085	12487.6
12596.7	840.452	12910.7
10435	2560.26	12883.7
7413.42	1944.68	10675.5
6061.13	1539.48	12723.8
5518.21	-589.078	14155.9
8370.44	2092.68	10254.6
7348.88	1866.4	10618.7
10211.8	2882.09	10364.3
9043.42	391.4	10386.4
9654.38	1982.23	6619.4
9156.19	2335.16	11098.6
9114.31	2904.68	9408.79
9533.85	1252.17	12320.1
5668.23	1064.09	9192.01
11533.8	1765.76	9721.65
11564.7	1531.13	9532.58
6762.91	2129.76	6986.21
10106.3	460.894	9992.79
11795.1	3047.1	7266.48
9065.35	1201.64	8896.15
8236.54	2433.41	8356.4
11363	1035.47	16528.5
15083.1	1622.67	11916.2
9409.28	1281.74	11599.3
10082.7	2570.48	14420
7826.78	1221.78	12099.2
13439.8	1729.35	10640.8
12214.1	822.199	13737.5
11520.8	1685.73	8898.17
11377.9	489.532	8206.04
7761.58	1087.39	11541.8
12471.1	2138.87	13139.5
9718.13	-164.683	10917.1
10991	1562.09	12914.5
6600.97	62.1773	11571.1
12398.3	1547.22	13659.1
8914.92	1252.46	11781.5
11469.6	1623.06	10330
8602.99	1494.54	11424.3
11935.7	1232.38	6893.54
8825.11	1822.9	7625.2
14523.8	1162.23	8034.11
11010.6	-440.392	9377.99
9939.61	1317.53	9016.77
6486.12	-561.921	8200.24
12429.5	373.048	12111.5
12745.8	182.899	9641.86
8029.53	47.8531	11710.5
9331.04	2243.39	8178.7
5544.58	3145.26	9685.59
6850.91	424.723	7570.49
7504.63	837.098	9526.71
12004.7	2251.04	11040.9
9321.54	444.409	9518.69
8757.31	1413.42	9077.65
7138.66	13.4211	7419.19
4161.69	2228.03	9185.35
10973.3	371.995	9755.27
9583.19	1454.76	8711.69
6722.51	154.781	11326
705.491	125.864	12956.2
11421.8	473.468	10094
11694.9	-270.107	10832.6
12339.6	2161.67	6948.73
13521	503.548	9083.89
12376.7	97.2371	13318.4
10766.5	1299.6	13072.6
12811.6	1778.48	10593.2
10150.1	-235.425	9262
9971.09	-678.384	12865.5
10636.6	402.551	5521.76
7209.38	-353.71	11290.9
10854.4	898.234	7763.18
10655.1	302.809	6444.32
8396.15	1943.09	9357.14
9682.89	21.1871	10792.1
7515.77	-255.767	14065.5
13864.1	168.771	6374.07
12551.3	-83.6268	10846.9
13751.9	3265.45	9869.09
12923.1	-876.005	10087.9
9105.68	-7.73838	8160.81
