# Supplementary material for: Controlling protein function by fine-tuning conformational flexibility
Source: eLife. 2020 Jul 22;9:e57180. doi: 10.7554/eLife.57180 (PMC7375816; doi:10.7554/eLife.57180)
Supplement: Figure 2—source data 1. [file elife-57180-fig2-data1.zip › smFRETdatasets/Aha1/atp_loSalt/o_g_x202_y80_M1.dat]

//ATP loSalt data set, trace o_g_x202_y80_M1
//<d_d>	<a_d>	<a_a>
5034.46	2934.51	3153.36
8263.33	1594.82	4174.6
14022.5	1250.7	3768.68
8014.71	736.429	7686.11
9263.66	2253.17	8043.16
6587.75	207.277	5117.7
9931.82	874.087	4400.33
8415.96	216.128	1965.03
10150.6	1807.04	6783.2
6844.15	1407.44	3729.53
9055.06	1824.43	6785.43
8787.68	2498.97	1728.82
7512.75	-673.545	4190.92
8861.23	223.902	5923.35
6737.07	1425.49	1941.22
6861.99	1580.44	5575.7
8950.58	1335.25	6216.21
6302.31	1792.66	3706.42
8167.41	1200.48	4334.99
8100.97	2430.31	6018.27
7443.9	793.465	339.984
9163.14	432.444	8315.79
9810.42	2000.7	9481.67
8045.34	944.385	4196.78
5236.93	1908.6	2772.71
8775.09	215.05	3382.22
7512.54	-462.063	10061.2
5800.5	1295.66	2153.1
7176.56	2446.52	4254.1
2933.64	3316.06	10396.8
9346.71	1758.62	2527.61
7309.53	2051.56	3310.87
3347.26	6134.36	6021.52
4020.08	5367.23	5826.45
6234.91	3063.72	5827.31
3823.36	4752.63	6512.1
3273.05	5622.6	7989.67
3039.65	7975.04	3217.61
4097.98	6928.1	3581.88
479.595	6718.83	6205.01
3729.24	7950.81	2574.83
3415.38	5783.16	4011.88
845.378	7851.99	3549.84
3748.78	6384.89	8058.47
5311.93	7907.16	5914.8
1731.92	6965.74	5419.51
2887.34	9370.13	8827.09
3952.44	4830.62	3005.93
4299.34	3378.11	4137.22
1380.38	5472.28	3306.18
5432.42	7143.76	4081.57
1866.73	6139.51	4567.49
1374.32	5433.8	5293.44
3468.87	7620.67	8109.67
3489.49	5814.39	6100.29
2357.79	5298.07	7757.2
2500.12	6241.11	3030.78
3070.82	6971.83	3637.81
2913.59	5610.55	4298.85
3631.3	10226.8	6341.91
3349.78	4785.98	3189.96
3034.92	5252.04	3261.22
1586.89	2841.88	4578.34
289.845	9470.75	4400.4
644.374	7180.48	5064.93
3719.76	6714.11	2882.09
3251.88	5346.69	6698.98
2207.87	6376.47	4118.46
1571.93	7733.42	6347.71
155.267	4486.93	9733.63
5505.4	7260.85	4135.87
3124.18	6337.56	6313.88
3627.6	7227.56	4756.87
1537.12	6354.78	4845.64
2323.61	7037.32	6130.45
2187.33	7293.44	7082.87
1193.43	5419.32	1964.39
839.293	5451.37	5060.73
3155.73	6334.09	8443.62
2241.87	6569.76	5594.07
1776.77	6444.94	4940.4
7053.89	5805.25	6821.13
4118.88	7149.7	5451.8
3420.83	4672.45	7565.97
2297.15	5711.19	7732.42
2972.97	7215	5623.65
2560.21	5376.73	7080.5
242.849	6751.7	8153.63
2320.38	3444.7	8914.68
2738.69	5281.87	2980.03
4395.5	6616.42	4908.45
2104.36	7275.32	3647.26
1979.43	5086.89	5923.4
1707.19	5085.57	6238.67
1389.13	8304.79	2030.73
3039.07	6055.17	4323.96
638.344	5845.02	6943.23
2012.14	6618.75	2255.93
4861.08	4107.7	8248.54
2839.02	3501.36	4623.23
4782.82	6349.64	6801.7
4351.26	7041.26	4805.84
1876.23	3765.63	6644.88
3317.63	4545.52	4917.19
1786.97	3537.09	6086.19
1858.82	4369.96	4973.88
4537.22	3406.09	4240.73
3496.89	2007.16	3588.07
1706.06	2568.34	2990.27
4009.97	4348.95	5218.01
2954.56	5036.05	4694.8
2197.07	5468.87	5912.42
6933.48	6606.18	5416.96
1486.43	7714.06	3367.22
392.69	5982.61	8843.21
3724.29	7657.18	7825.43
2498.91	4349.72	8293.18
4015.94	4713.18	5471.14
2354.75	5878.58	4899.21
3618.88	6454.7	4676.61
435.642	7090.97	5257.97
2775.03	6768.19	5181.69
4215.6	6090.58	8232.4
1476.25	6462.77	5409.4
3982.66	5180.88	3129.21
5904.29	4435.66	7414.05
631.657	2849.12	6606.87
6459.38	7694.94	5565.66
3043.67	6391.93	9109.38
3686.11	8366.49	5055.26
4040.69	5664.69	7802.53
2374.23	6002.68	5071.44
2201.42	3692.42	6146.31
2209.61	9737.13	5080.93
4092.09	4247.38	5029.71
1611.73	7273.17	6839.13
2955.34	4901.45	3473.98
5123.67	3625.53	6516.26
1852.66	5335.94	4630.08
7573.17	6403.66	1502.64
1970.95	4266.52	6121.87
1638.62	4160.14	9335.3
3130.79	7155.44	4263.17
724.656	6564.64	4921.05
1759.57	5693.19	6945.04
2621.38	6137.41	4734.12
4622.91	6763.93	5226.1
2800.08	4211.35	4462.23
2336.07	6134.99	4324.74
4772.49	7158.1	3029.07
1189.37	7433.78	7802.21
6542.29	7070.85	6604.6
4115.27	3377.34	6869.83
1257.65	4603.08	7666.42
4021.38	4705.88	7946.83
4546.6	5276	7425.67
4273.96	5484.04	6723.46
4900.58	4014.42	3367.03
3440.05	10211.1	4618.75
3643.7	6656.01	6066.35
2019.68	7526.69	6952.97
3055.67	6711.37	5073.52
692.867	6863.03	2248.73
5991.45	5527.56	2846.8
4819.01	5445.27	4489.94
4119.52	5575.71	2126.84
4099.24	6382.88	4354.75
1365.46	8352.47	4122.11
888.42	6416.65	5270.32
1097.02	5252.19	2675.38
1442.52	5771.98	1118.42
3593.79	5210.52	5161.64
1966.1	9512.24	7259.08
2497.89	4967	9565.89
3914.88	4008.78	10845.7
1518.02	7002.09	5219.69
2505.19	4559.27	5482.93
5142.25	8320.88	6105.7
3063.93	5357.71	8150.17
1563.95	7272.6	6188.36
-463.483	9253.54	4218.81
2311.08	9242.14	3295.58
4202.11	7596.53	6420.33
1813.62	4058.44	6589.21
121.485	5772.79	3642.97
4858.41	5862.82	3105.6
958.821	6525.78	7189.79
2751.09	3970.99	5523.7
-37.8289	4962.9	7342.28
-259.802	5880.86	3334.98
-933.815	5354.87	2489.24
3858.68	4847.16	1780.99
1819.55	7104.12	6802.31
2838.28	3490.42	5472.99
3425	8587.34	2803.35
2372.07	6117.26	8178.68
5278.52	5835.45	3327.57
3789.23	6044.42	9338.34
2221.75	6267.45	8189.27
985.138	5318.49	7516.52
4644.84	6164.8	4777.74
4214.05	4197.39	7240.23
5481.92	4719.58	5972.43
3576.32	7005.86	2543.47
5488.7	5530.4	6560.78
2712.38	5762.67	3990.16
1611.58	6010.58	3568.68
2851.12	8491.7	2221.94
1531.47	6664.41	4079.55
1772.44	3933.89	873.369
2302.55	8252.79	7497.13
4227.83	9985.59	703.18
138.583	4143.06	5693.18
3851.76	6038.43	3247.94
2328.89	8345.43	7848.65
4967.04	7261.96	3779.69
3039.24	4964.51	9032.36
1849.66	5908.35	8992.73
2626.48	6599.36	4575.23
102.186	6425.9	9216.34
860.668	5168.45	2549.71
1764.51	8485.93	3585.91
1869.86	9553.72	2630.96
3912.98	5554.47	4786.33
4603.91	4976.45	6211.86
-828.334	6011.19	6600.45
3580.22	4954.05	6014.8
1446.69	3547.38	4228.57
2084.09	8670.59	4011.37
3037.73	4437.19	10043.2
1506.43	5722.18	4811.17
3863.87	5047.36	7793.18
1304.63	4825.6	5297.65
864.574	5449.32	3907.45
2523.6	5395.4	4941.31
4224.31	4579.94	3270.61
3223.95	6664.14	6959.82
1665.63	8233.85	2970.03
1595.47	4531.21	2468.06
2176.34	5609.52	6575.51
-71.1005	5735.98	4776.6
2467.91	6023.77	5913.89
3790.09	7465.97	7097.79
905.208	5871.06	4310.96
1907.88	7058.26	5019.65
3552.6	6695.93	5384.91
3494.57	5090.22	4467.49
1893.21	5223.55	7989.99
3700.88	4417.28	4534.32
1751.95	7819.87	4399.02
3027.89	5302.45	7433.1
3389.75	7686.1	4504.91
5290.35	5994.72	4877.43
3528.53	5678.64	7384.86
1733.91	4965.47	4305.08
2887.26	6820.03	5405.06
4299.86	7777.12	3932.31
2258.41	6079.19	8218.61
2032.31	7459.51	5528.7
904.884	5235.94	5000.71
5498.9	5488.85	5188.25
2242.23	8591.75	4446.94
3261.88	5995.28	4956.67
3602.18	4728.72	7528.12
4206.12	4253.94	5059.94
3666.49	3169.6	6279.72
4705.19	7162.63	6535.6
5535.81	7575.24	6385.34
1074.73	5117.02	4336.99
1622.14	7577.95	6037.84
1202.79	7158.17	4462.58
1426.73	3839.66	5944.45
3795.76	4786.19	3531.45
3005.23	4954.58	4915.68
3019.69	5953.4	4994.63
1264.01	5153.66	5870.88
1928.62	7581.82	10068.1
3935.23	6269.51	2181.29
5306.08	5337.14	5180.5
3454.61	4139.53	8335.45
3034.49	7465.46	7214.68
1688.74	4629.53	6786.04
2588.89	6526.54	5680.24
6825.64	3841.91	9288.43
660.41	6741.7	2994.03
2981.67	6721.45	4686.56
3263.29	3772.84	4098.2
3045.18	4283.77	10467.2
4178.54	6592.66	6066.36
2929.76	8112.83	2933.19
2149.92	4038.3	6303.21
1956.94	6409.68	5236.29
2257.08	861.862	4733.73
6521.2	2903.4	623.987
2620.17	4770.08	5820.36
3191.25	6587.09	4515.74
741.899	6078.91	5476.17
2036.26	4592.19	3757.46
527.385	6798.76	11493.5
1500.73	7212.19	5761.77
4614.65	5447.94	7163.51
3333.31	5157.39	7511.65
1297.4	4639.59	3453.93
2525.9	5892.09	7598.3
1650.63	7330.07	4544.67
1804.93	6068.93	4929.13
3899.32	3339.57	4976.66
3064.47	4929.42	5672.55
3307.89	5984.51	2470.79
1159.78	7376.09	7596.64
5724.72	6702.91	6216.24
1152.61	6454.04	3185.81
4733.47	4625.6	4959.22
3823.21	5552.94	8452.97
3175.83	4506.39	3115.9
1556.96	5769.87	4035.57
1387.3	8024.32	6269.87
3407	7304.39	6894.61
2008.24	6031.23	5516.56
2561.95	4948.04	6447.22
4122.71	5217.9	8816.25
4313.5	4609.52	5971.96
1662.06	4902.72	8746.91
851.105	3434.61	6100.5
3328.37	5553.73	7267.78
3197.65	3753.5	8561.33
2488.88	8570.69	6159.93
3438.49	5473.81	8345.62
1158.79	2850.43	6739.38
5855.64	7379.61	5267.34
3300.78	5937.01	6450.72
4503.57	7941.36	4655.37
1334.95	5121.84	6751.74
4100.34	6725.84	6876.1
3112.72	5980.1	8948.94
2910.29	6981.69	2138.12
2964.05	8260.48	3569.12
713.16	7059.47	4804.76
2238.16	3524.26	3581.97
2814.13	6541.97	2821.05
3426.76	3443.05	4458.9
1153.57	7122.33	6494.96
120.671	4983.17	4045.03
2505.34	7982.74	5633.01
133.464	2657.63	4985.94
1645.94	6474.97	2926.98
1603.76	8534.11	8748.01
3703.84	6462.92	6109.91
4064.88	7381.28	5057.37
2928.83	5973.47	3256.2
198.048	3210.78	4137.82
