# Supplementary material for: Controlling protein function by fine-tuning conformational flexibility
Source: eLife. 2020 Jul 22;9:e57180. doi: 10.7554/eLife.57180 (PMC7375816; doi:10.7554/eLife.57180)
Supplement: Figure 2—source data 1. [file elife-57180-fig2-data1.zip › smFRETdatasets/Aha1/atp_loSalt/o_g_x203_y295_M2.dat]

//ATP loSalt data set, trace o_g_x203_y295_M2
//<d_d>	<a_d>	<a_a>
4964.04	3559.33	8501.58
9040.86	705.321	10003.2
12901	2642.62	8143.71
12407.6	1931.94	7253.65
6995.97	2140.52	6347.64
6626.24	1008.62	7568.45
7313.95	1120.88	6603.13
8057.8	113.842	11415.2
12934.5	-303.155	8450.76
12049.8	2643.42	5511.45
9088.25	1116.58	10058.8
11252.4	1663.69	14639.6
6835.25	-290.643	9558.31
7343.99	296.698	12020
8836.29	1151.59	9096.03
8029.36	1014.38	9340.59
9337.69	2651.75	12027.2
10135.3	712.156	6106.97
5868.19	1198.88	7329.81
9544.52	232.405	10192.9
13939.1	1283.02	7787.8
11787.2	1872.58	7590.71
4835.22	1336.69	7195.58
11886.4	393.096	7582.08
9558.5	1382.37	8889.13
7659.36	27.9598	6955.71
7109.42	1032.73	9187.77
7591.14	-186.852	5032.34
7284.96	732.318	7653.87
8929.7	2115.02	3701.49
6950.71	-287.991	5039.83
9821.31	845.043	3698.98
7834.62	863.984	6234.73
9000.93	994.463	3992.01
5549.04	1183.63	4351.01
6739.44	836.405	8911.06
6341.56	397.815	8980.84
9434.64	1176.69	9942.41
6837.38	1410.37	9116.24
6746.94	871.585	6016.61
10373.8	-421.279	8475.48
6681.22	1682.98	11910.6
7620.53	976.087	14255.2
6367.42	2206.38	8825.29
11295.3	2279.08	10222.3
7396.9	565.295	6687.62
10468.2	514.485	11014
8728.56	3495.49	8781.52
8168.39	1966.64	4163.42
7077.61	1077.48	7880.76
5679.44	1926.97	8616.26
7548.98	2343.87	8646.08
8969.81	1872.32	6970.88
6520.78	3308.57	10027.7
8031.5	3102.03	6010.6
3934.27	1967.85	7055.6
6841.45	2619.84	8381.13
10038.9	245.358	11845.7
6131.91	1838.83	6852.69
8420.5	2460.12	9378.6
8124.38	2006.18	8657.32
7312.15	1935.78	9014.01
10970.1	471.004	8097.79
7944.92	411.574	10438.4
7700.53	126.142	9640.8
12315.8	1923.7	12320.7
7848.18	-91.2213	10984.6
11187.4	2002.92	7147.26
9456.2	874.984	7488.01
11620	1501.84	9625.6
8249.06	65.27	10239.7
8953.44	2743.68	8315.42
8221.71	1529.2	10713.7
9609.53	274.424	9181.34
6557.57	-417.176	9399.87
8125.9	1633.98	8673.03
9207.42	2712.24	9498.51
7166.51	-46.5571	6543.61
5918.1	2252.37	11230.9
8125.87	1632.24	11398.9
8619.85	1101.91	10341
6114.9	437.676	8773.2
9022.9	377.195	9907.71
10089.2	-17.3767	5772.21
9683.58	640.314	7747.14
8507.71	724.266	9764.83
5787.01	789.733	6459.4
6458.02	1811.66	5662.47
7566.01	345.858	8128.56
9613.2	-883.9	10217.5
10914.3	225.408	7761.73
10633	-351.972	5976.5
7578.27	2649.55	12024.5
8102.84	712.169	9155.39
6451.24	959.539	6360.95
7351.85	957.323	5415.61
8035.93	2248.71	8760.77
5053.64	804.566	8537.76
9122.82	1497.63	9597.25
5598.49	-1247.9	9605.42
7881.1	374.877	10358.5
10014.3	684.917	7746.53
13849.2	2547.7	10326.2
7652.57	212.987	10479.3
8359.19	1508	7118.22
6774.73	116.441	8394.99
7779.97	1215.6	9504.01
8661.69	1703.54	10363.2
7330.19	1432.63	9373.67
6965.96	1846.09	10464
6376.42	892.765	11495.7
8312.82	3368.02	9901.46
5763.92	1737.09	8451.98
10346.1	1323.48	10983.7
7441.55	-410.332	12042.9
9790.65	1536.26	9875.19
10219.2	54.0769	8677.14
9326.76	-798.868	9214.6
8800.43	65.8764	8326.65
