# Supplementary material for: Controlling protein function by fine-tuning conformational flexibility
Source: eLife. 2020 Jul 22;9:e57180. doi: 10.7554/eLife.57180 (PMC7375816; doi:10.7554/eLife.57180)
Supplement: Figure 2—source data 1. [file elife-57180-fig2-data1.zip › smFRETdatasets/Aha1/atp_loSalt/o_g_x203_y304_M2.dat]

//ATP loSalt data set, trace o_g_x203_y304_M2
//<d_d>	<a_d>	<a_a>
1230.97	420.925	2027.35
6119.02	5693.45	3763.45
4298.18	4177.97	9467.32
2670.36	5756.41	5167.4
5252.45	5695.23	11932.1
7883.53	5425.08	10941.7
5108.12	5588	9088.15
2781.08	7615.54	11293.8
5797.19	6769.36	7730.78
3654.52	9309.58	12277.6
3764.54	6761.31	6302.92
4284.79	7587.72	12521
6779.35	7813.32	11467.2
2995.41	6264.12	9345.67
6816.39	8235.47	5930.51
5292.04	3600.82	9894.96
7747.64	7724.14	9026.96
7073.41	6595.74	6521.28
2604.58	8811.58	7084.19
6254.42	6587.49	9006.14
4148.41	5499.23	9021.3
3529.36	7426.49	8422.35
4002.12	5739.27	8751.3
6575.42	6270.7	9033.53
5334.14	8312.32	9358.53
3432.47	8536.74	11294.3
5295.86	6518.7	9831.42
1985.82	7256.2	7682.07
5765.32	8092.85	11789.8
7321.49	6652.62	5495.57
4149.47	7026.37	10171.8
1564	6442.77	11130.2
3981.36	4848.03	10707.6
4155.35	6792.26	9518.99
4395.96	2826.79	8437.62
3933.43	3926.3	8584.24
3907.15	6978.86	13966.7
3850.32	6073.14	8703.31
5946.88	9259.88	8287.62
4341.55	4332.85	11859.7
4823.22	5159.41	12242.9
2633.05	5452.06	7962.69
6860.65	6596.98	11414
6927.22	8590.34	8592.98
4189.15	7129.74	13482.9
3588.12	8456.18	10335.2
4569.02	8609.92	10420.6
3432.2	7981.36	8347.46
3614.91	6871.62	6439.6
6001.1	7101.49	8697.21
5231.32	3289.81	8890.65
2063.69	4667.87	11603.9
4156.75	7221.05	8920.07
4476.8	5204.95	10082.5
4821.36	5961.74	11934.6
5190.01	8414.41	8978.67
5344.66	7517.14	9663.82
3771.15	9111.01	6870.81
5587.18	6014.62	8107.07
3501.53	6028.76	7898.05
4181.93	6558.36	9803.18
3694.57	8572.96	11033.9
5674.09	5765.7	10106.4
3343.17	5145.47	10702.6
3975.41	6368.06	7313.18
3561.5	6974.72	11257.2
3668.86	7700.67	10611.2
2850.78	5297.69	10716.4
4392.2	6846.94	9046.01
2870.6	9028.45	7437.11
6479.69	6624.68	8775.07
4763.31	7764.34	14692.9
5271.86	6930.82	11059.2
1369.68	6519.42	9352.03
8244.29	7409.38	7518.91
4303.07	7414.47	6917.43
2980.23	5442.63	7648.58
7129.37	9624.66	10184.9
4618.13	9290.13	8402.61
3930.45	4162.52	9669.61
5034.47	5658.45	11809.3
3114.1	6674.68	8821.19
3130.28	5891.01	6628.25
4275.96	8166.09	8504.17
5923.19	5744.9	8252.29
4821.66	8017.44	8175.63
1608.41	7475.07	7895.97
4338.02	7905.71	10080
5336.65	3884.78	8221.32
8591.47	4617.65	10585.6
4742.92	3040.93	10255.3
2083.19	7975.71	10725.2
5707.87	5479.73	9408.4
5532.81	6815.62	12091.8
4031.35	6773.82	8065.74
3212.18	4939.85	10059.4
4201.93	5551.08	5679.28
5287.16	6221.69	5204.86
3626.21	7402.63	5034.89
2800.74	7363.66	8228.65
2995.18	5551.56	4149.82
2269.75	5788.58	12303.6
4870.01	8282.8	6688.17
3927.91	7818.18	8184.98
2594.29	5600.57	9400.99
1833.9	5417.83	7384.56
3918.49	6069.15	10334.8
3362.83	3205.85	6566.38
3798.06	8243.66	5576.22
4978.65	8230.38	4745.83
2527.76	5968.75	8582.57
2848.94	4256.22	10140
5471.38	4812.08	8018.7
2661.5	5228.97	8161.52
3427.33	7948.55	6434.96
1381.97	5139.69	7038.59
5242.22	3383.19	8624.06
4512.61	3706.67	12769.5
4834.43	4269.41	6553.06
4883.49	6542.31	8257.56
4406.21	8568.76	6795.64
2507.65	7832.63	9011.86
5183.22	5172.9	5472.43
180.877	5226.76	11858.2
4153.19	7497.62	4642.93
1815.38	3716.89	5513.39
3952.73	7863.21	6452.81
1939.6	5929.23	10579.1
3382.35	6448.47	9023.58
4029.32	5438.27	7637.26
3031	6268.57	8608.74
2640.98	3975.97	5035.07
1941.41	6979.52	6095.56
5422.41	4773.66	4764.88
4300.4	3173.7	8716.62
1555.25	3704.19	6284.99
6128.63	6647.28	10893.9
4821.14	7574.4	7698.49
4637.68	7883.18	8625.81
3515.6	7296.23	11230.1
2964.47	6815.89	10625.3
3093.22	7011.49	8507.99
1053.03	6891.96	6513.53
3745.55	7098.38	10787
2589.87	10373.7	8516.85
4121.83	3667.13	9940.8
2973.94	6975.69	10198
3104.08	7267.05	7915.25
3994.69	9432.86	10168.4
2442.17	4673.52	7071.17
2133.65	5725.66	6344.52
3783.17	7733.46	5858.71
3672.59	7302.76	9395.13
6075.84	7055.09	9100.58
4628.29	7193.83	9340.55
3961.15	7969.96	9282.17
4482.96	7038.65	7982.65
2031.91	8271.22	7025.05
4122.29	4985.96	7223.65
6071.52	8714.87	9919.09
2721.97	8512.86	8127.83
5273.79	7666.64	8648.99
2605.26	5396.75	13745.3
4630.45	6591.82	14418.4
1937.31	6399.42	13409.5
4296.46	9856.4	11781.7
4069.6	6598.95	8991.99
2644.46	6983.67	11837.7
3772.71	9715.29	6659.4
2045.66	7234.12	7614.86
4376.63	6535.76	7503.54
414.856	5309.72	7988.38
2798.63	8685.38	9686.5
2957.22	6744.63	10359.7
4841.72	5336.93	7729
7054.17	8253.83	12065.4
2096.64	4731.13	9780.44
6792.95	7644.54	8571.05
5479.56	9288.36	8611.83
2154.79	8037.99	6291.38
4827.45	6881	6821.77
2633.41	5971.22	10071.9
4396.76	8169.86	9765.1
5037.55	5051.3	13357.1
2362.15	6078.54	10589.6
2449.22	4634.44	11465.9
3647.27	6393.98	8240.79
2832.52	7457.08	10204.9
5517.55	8245.49	8179.73
4258.43	5857.35	9462.25
5036	408.18	8519.04
1074.27	9097.94	7492.92
2683.35	8962.78	11311.8
2050.94	6820.41	9736.79
2220.05	5003.8	12356.8
2911.97	6243.21	10767.6
3543.51	6913.49	11080.2
4488.33	5319.6	10077.4
2697.38	5717.93	7680.97
6090.69	6005.36	10299.9
3064.46	5422.49	6389.41
3669.92	6283.9	10542
5550.92	4674.99	11190.7
4508.87	3259.01	10987.7
3400.46	6408.94	10209.3
4786.37	2814.2	10098.1
10957.8	2249.2	9520.91
8702.62	1746.33	12212
11655.9	317.268	10542.4
7414.93	2171.05	6548
6395.25	3059.83	5718.78
11918.3	1115.66	7494.13
