# Supplementary material for: Controlling protein function by fine-tuning conformational flexibility
Source: eLife. 2020 Jul 22;9:e57180. doi: 10.7554/eLife.57180 (PMC7375816; doi:10.7554/eLife.57180)
Supplement: Figure 2—source data 1. [file elife-57180-fig2-data1.zip › smFRETdatasets/Aha1/atp_loSalt/o_g_x204_y114_M0.dat]

//ATP loSalt data set, trace o_g_x204_y114_M0
//<d_d>	<a_d>	<a_a>
7686.9	1754.91	7527
5551.08	612.105	6135.89
8104.06	2107.52	7678.62
5117.45	2172.94	8132.43
5331.6	-466.617	8337.16
5139.9	1901.89	5346.69
7420.62	1808.79	5337.94
8046.11	1831.09	9778.73
6895.02	2264.31	5230.12
6393.28	1488.41	7356.58
8499.74	359.189	7738.13
6381.88	829.099	4413.02
3845.35	2640.44	9868.49
4389.68	2437.87	8901.52
5732.49	135.244	8643.43
2883.19	1918.55	12867.7
11302.4	-190.659	4045.73
6584.68	-955.702	7485.47
9712.8	464.851	3816.06
8535.23	2145.69	5074.43
7621.54	1223.02	6024.04
9930.15	1474.27	2427.34
3948.1	1041.26	4509.48
7784.15	1006.87	4580.92
7741.91	1668.87	6077.66
9327.79	398.168	5645.74
8436.2	1560.61	7732.08
7157.08	-658.61	7162.9
3362.6	2061.4	10210.3
11722.5	1295.33	4391.27
2462.89	3035.82	4284.41
4649.56	2499.04	7398.4
3860.69	131.235	8969.02
7701.7	-803.775	4034.09
6081.73	-338.266	7300.58
9355.57	3216.01	4106.66
6110.72	1592.26	7201.83
4906.96	1444.88	7045.39
3993.35	1404.18	5061.28
6519.98	1499.11	3221.43
6456.03	1158.16	7220.89
5033.98	720.739	8625.34
6535.76	561.237	7612.99
7622.22	564.507	8918.38
4237.81	2328.74	4237.42
7235.56	1061.85	7219.17
3625.6	855.018	5998.77
4569.07	3015.94	9082.72
5975.28	190.648	7650.32
5969.07	650.4	6905.07
3810.18	1084.24	7612.41
6899.57	1763.74	7921.15
6510.35	842.571	9176.93
6511.4	301.933	6841.77
10022.1	1440.55	7262.65
6659.22	136.839	8048.67
6444.42	1248.43	9990.56
6534	826.013	6946.79
3720.19	1550.78	6458.24
10713.5	2281.2	6308.76
5975.92	-37.6839	4403.37
7732.51	583.297	5652.25
7442.04	1238.33	6055.55
5793.9	476.961	9172.08
5549.73	987.869	5478.52
7716.24	861.26	8938.48
6185.33	2659.19	2821.03
7700.14	1485.45	7360.31
11321.1	-58.3172	5464.93
6076.99	1514.28	9590.57
6955.68	1943.05	4305.25
6240.99	3210.39	8774.3
6659.49	1701.12	7856.29
6201.41	1555.22	5924.88
7237.38	3726.16	6703.82
8116.76	2915.61	7341.37
5411.7	780.844	8589.44
6671.62	889.667	5825.37
3330.6	3250.32	5942.95
6285.18	2798.07	5911.06
8454.47	906.632	5080.25
11273	990.126	9538.72
5643.48	828.741	8329.95
4822.09	469.959	10588.3
5263.93	1250.98	9222.09
4539.72	-144.835	13912.7
4223.11	2258.65	4228.75
4597.17	1015.37	8630.49
5332.57	863.907	6754.02
5844.58	641.647	4053.24
4412.52	277.381	7062.57
5921.28	1930.5	5686.08
6485.43	1423.83	5683.56
5815.61	2193.23	9183.25
7279.3	1616.81	10057.8
7574.32	600.521	8372.06
8323.45	-164.636	8623.98
4047.91	2062.77	8168.57
6324.95	894.353	6606.45
5769.17	701.278	5868.14
7166.76	-284.138	8468.33
8442.83	78.4399	6289.39
4270.77	90.5123	8194.46
7305.87	-1015.02	6859
6665.26	-398.714	10176.4
6573.56	1136.34	9039.49
5854.36	1332.14	6634.22
4744.96	1053.15	10105.3
7072.01	672.017	8832.16
5338.51	-279.206	4649.25
3980.55	909.79	4516.9
5752.73	1846.98	7522.5
6366.41	2008.39	4532.22
4186.79	1520.71	7174.18
8701.79	255.644	6628.86
6943.54	-182.751	8045.14
9955.51	191.348	8471.7
3788.53	1212.76	4744.36
3969.2	884.906	7790.72
8734.92	3602.62	5717.49
3568.13	1720.13	6821.05
3917.95	2687.72	8189.65
7725.72	619.398	5173.11
6959.63	788.177	5370.61
8237.42	801.063	7695.56
5581.19	-872.706	9520.23
5980.55	3324.23	5688.6
10516	2912.72	4445.16
7044.47	1808.67	7482.9
5724.61	2430.56	8188.79
2405.01	5550.98	9144.42
1938.62	3842.15	4800.89
1023.21	4917.27	7409.68
2632.91	3575.9	6752
5431.53	4399.89	7900.98
922.123	7921.13	6630.58
1056.06	5260.78	4028.55
5609.82	1061.01	6922.54
1197.55	5675.64	6829.87
1212.52	4193.41	5957.31
1841.95	4699.46	6748.24
1594.11	3179.96	9327.21
2300.65	6140.96	8606.91
6758.65	1559.01	6566.13
5248.08	2307.49	6706.22
6590.57	-303.08	6373.5
4434.02	750.714	7346.8
6783.39	1597.08	9768.52
3413.62	7323.43	6169.17
8147.2	1232.55	7416.15
3200.99	3439.51	7097.84
2346.33	5242.21	6357.36
7207.02	353.859	5211.11
9779.38	-160.164	4807.26
363.789	6799.15	6135.81
2917.98	1854.56	4020.41
7305.11	1695.49	9063.34
6485.08	1573.29	10072
5350.4	963.181	8635.3
3553.36	830.318	4169.6
7870.93	162.708	5973.12
5289.66	3265.1	3671.75
7922.86	-258.78	10193.5
5674.89	1185.28	8866.89
6114.87	95.3394	5132.91
9816.43	-824.029	3659.28
6023.91	458.881	4655.11
5483.64	1019.56	5510.88
7855.25	-813	7656.54
7710.52	95.2778	5257.39
5637.63	-1.08397	9276.83
4749.68	452.426	7025.43
9072.95	-475.711	6774.56
5453.62	1457.94	8588.55
6629.58	1463	7835.46
6604.2	1660.75	5796.02
2293.79	1595.79	4553.71
8476.37	698.193	2992.56
6882.87	2.53115	7193.77
7588.97	2073.01	5688.77
7689.86	693.078	5896.09
6123.4	-507.322	5987.27
8738.91	301.426	4330.6
6528.57	786.095	5603.51
7574.45	1083.85	8711.73
6065.85	-999.315	8335.88
5742.65	-211.374	7892.17
8569.73	-170.975	4686.94
7727.03	2235.86	6868.92
3567.83	-10.7165	6704.78
10164.2	145.882	8723.05
6992.96	-418.315	7329.04
4415.97	84.81	7244.91
7756.47	333.834	7291.74
7054.09	2458.95	7571.76
4445.88	1177.83	7877.57
7360.17	-441.715	8543.01
5615.32	513.19	6204.5
9485.77	398.002	7001.49
7856.73	-176.395	6185.67
9427.14	-961.786	6506.35
8074.75	309.048	6770.75
9840.93	-595.439	8306.42
9711.25	547.424	7411.55
5733.21	470.855	6981.57
5014.84	-233.79	9019.1
5999.83	8.37451	8038.24
4970.79	1769.1	5335.16
7772.41	487.031	7322.3
8210.32	100.891	12328.9
4085.9	1767.49	4502.39
7008.56	1657.35	8683.19
6278.8	332.898	8768.42
7659.77	432.526	9218.19
10368.4	788.958	5512.63
11425.9	1404.11	2904.76
8266.46	688.54	5046.7
10405.9	-6.31678	6092.47
4343.83	1137.05	7193.31
6231.07	573.204	6852.36
6412.18	2039.87	6980.9
2036.07	1584.16	7888.36
5674.46	608.08	8281.01
6445.19	-613.99	10473.1
6095.56	121.195	9028.14
7661.37	-1045.91	8103.66
7475.98	1328.43	10041.8
5726.93	1044.24	6624.73
7427.3	-1176.55	10132.9
6729.2	-71.5723	8733.8
6815.94	-123.452	6309.77
6049.13	1524.25	6285.33
9260.95	247.299	6213.8
9058.38	176.859	5868.57
4793.31	552.847	4525.77
8591.75	-42.121	12066.8
5459.75	172.69	6177.7
8644.49	205.822	8242.88
5717.79	-1148.48	7047.83
7225.62	-283.794	7695.79
9070.38	1292.29	6261.22
3179.9	1085.73	7601.96
6111.48	877.085	7327.14
4979.38	486.361	6933.2
5459.5	1072.66	7544.92
6614.51	1431.51	11788.4
4503.89	-893.116	7275.53
8694.78	53.5477	7736.51
7585.56	2443.11	6448.33
6826.51	-9.6045	5774.9
9127.15	-399.929	6921.04
5128.44	866.766	6125.55
6155.13	-145.907	7008.91
6251.19	480.57	5151.51
6216.77	588.942	10120
5976.31	801.573	6209.97
7320.42	694.58	10767.8
5287.5	1198.27	4588.73
8676.45	-157.638	6924.99
4318.04	1898.83	6895.44
6926.36	3008.05	5270.99
3541.26	1701.27	3971.86
1855.27	380.541	7439.45
2865.07	1711.4	3955.56
5519.03	-442.286	9264.3
6298.79	1684.44	3785.5
4620.32	785.817	4467.86
5756.04	617.856	1614.92
6122	-308.249	7479.6
5348.51	226.258	5241.61
7621.89	1281.77	4434.78
7198.96	-808.179	4998.95
8004.7	987.098	6287.72
7068.27	1363.85	5894.53
6011.95	70.1303	4032.58
11131	2190.13	5322.63
7028.46	1408.64	4385.96
5867.75	-627.276	5758.04
5028.38	289.978	4792.2
6899.99	560.052	5359.45
6247.58	823.671	7587.21
4896.72	1577.16	7114.3
6415.31	1305.01	7526.21
6029.34	-497.879	7496.59
5202.11	980.978	6978.37
4470.29	161.152	8250.65
6672.51	-306.034	8151.61
6296.07	-412.571	5988.42
9207.3	830.736	6306.29
5546.29	880.812	4962.99
6268.33	-310.93	7596.19
6450.94	180.61	4494.42
4208.7	1678.07	8879.41
4917.24	-532.057	4778.19
8381.27	1059.23	5661.54
8609.81	-379.252	5364.07
8088.21	25.6397	6883.23
6664.32	906.899	6167.05
7628.57	1121.5	4421.57
5783.54	439.99	7793.16
5405.45	2504.34	4723.7
6124.04	-39.7457	6427.49
5375.63	578.135	9107.76
6675.25	-146.705	10356.2
5504.34	-1366.31	8882.2
7633.09	724.073	6722.43
9147.41	971.226	5454.95
3705.77	-195.341	7502.85
4637.01	2068.45	6879.86
4632.54	1179.12	5487.87
8287.17	-144.272	3188.23
12496.2	-667.14	9386.31
5091.14	-6.99729	8054.31
6315.49	-585.751	7102.06
4841.51	703.893	8674.51
6398.39	98.6137	7746.95
7932.47	563.323	8439.15
5106.68	-424.461	8425.85
6917.07	2873.43	4732.28
7945.75	191.716	5768.31
7897.48	-348.11	6092.31
5053.24	1592.28	3696.91
6231.34	1157.32	4318.9
4718.54	1609.07	4331.4
5914.88	-51.6797	6571.51
6902.48	1060.68	8014.3
7427.45	662.784	5850.31
6588.71	2252.57	4585.41
6834.19	1478.71	5698.52
3772.85	1222.68	7028.83
6975.03	1545.81	4656.24
5361.37	144.832	5832.25
8161.08	1080.65	5967.04
8004.61	2324.51	3611.65
6028.45	246.645	5448.52
6982.99	705.288	8514.95
9835.83	1182.62	7669.98
5783.07	1717.23	7094.4
5203	814.934	7287.06
9608.72	1643.25	7633.85
5863.81	-1317.96	5164.77
4222.4	2028.96	7877.52
7535.46	-297.668	3439.68
9867.55	2702.7	6456.71
5481.66	137.673	8913.33
8628.88	926.021	3140.91
5339.43	899.235	2368.75
8551.69	869.236	7135.17
5603.58	3738.74	4224.94
7111.55	1933.98	2662.22
7529.86	558.214	5995.22
2038.72	51.7945	6067.47
5429.11	-1115.2	8676.72
5339.32	890.604	3509.28
8052.17	2327.4	3799.12
7473.96	-349.818	7476.47
5766.04	1878.71	5021.75
8589.41	374.163	7849.97
5837.67	2123.79	6018.73
8763.63	349.172	6531.84
5538.32	1214.71	3620.94
4299.32	-1101.69	9537.06
9231.61	743.197	7183.9
3735.16	1603.3	7256.34
5691.42	509.002	9538.72
4125.77	561.93	6296.25
10296.1	-159.126	7345.15
9111.39	-174.856	7847.91
7228.94	554.255	6834.66
7146.39	-302.431	5255.15
4333.72	1303.84	4896.37
4020.4	1897.29	5141.33
6177.1	2067.25	7313.85
3923.1	413.095	4887.54
5537.13	981.508	11591.7
7520.3	888.988	6040.25
9859.93	2802.85	6062.03
8179.4	274.346	9600.8
8200.29	-894.955	6633.99
5269.21	373.394	7977.6
7641.61	937.965	7756.6
4563.61	743.228	6968.12
3742.12	2601.3	3657.22
3376.98	74.7897	5515.86
6812.15	2736.25	6161.24
4788.9	-43.1059	3884.54
6487.63	855.25	5016.7
5728.54	6.04909	8328.33
7527.5	756.964	4400.24
5754.5	829.332	6914.43
8410.99	705.699	6231.91
9682.8	2769.65	8756.97
8037.03	2176.24	5664.42
6196.89	-745.816	5934.35
5937.31	2253.49	7240.09
7583.65	392.953	5762.15
9328.75	-169.392	7293.23
5540.69	2665.8	4639.12
7369.48	433.549	6605.08
6856.26	11.3343	6231.27
5321.77	469.741	7078.28
11103.1	362.739	9519.02
6013.9	1948.69	4791.17
6826.39	951.198	5676.48
7732.36	1397.86	3359.38
7902.8	1240.09	4989.72
3094.23	894.109	5052.85
8747.44	-569.618	5759.13
6284.17	-451.195	8613.3
4399.47	-856.284	9934.83
6413.34	878.224	9096.6
6847.93	2252.37	5296.33
4394.2	465.529	5058.7
6696.75	854.917	4146.78
8003.29	1384.97	6358.49
5427.02	908.72	2941.62
8131.13	1004.33	8010.04
5288.47	755.389	9764.79
5085.35	853.943	3352.86
3862.63	1099.06	4694.46
4813.94	1875.37	7187.65
3653.4	1374.49	7404.07
4119.84	1382.68	8664.78
6930.64	-44.1529	5360.62
5064.28	725.564	7447.53
4407.6	1881.06	5554.71
7071.12	-26.06	5521.25
4025.14	-8.23988	6456.75
11048.7	1546.16	6935.73
4539.42	1786.82	2201.37
5396.03	4303.11	7156.53
7235.57	192.816	4585.58
8638.34	-54.8875	6470.73
4351.86	774.156	6594.11
2244.11	192.757	5784.68
3706.09	2817.08	2486.31
3708.94	1432.42	12761.9
5219.71	133.739	4360.76
5905.65	1143.55	7046.63
6641.39	-478.492	6918.71
6010.53	-858.096	7142.66
6399.33	1942.35	6952.65
6486.43	1288.64	5049.22
6966.52	1172.68	7393.13
7205.21	1831.21	4180.14
8656.53	441.486	6263.6
9017.29	852.414	5153.22
6052.98	551.401	6613.25
7246.15	235.068	9360.58
12116	1090.16	9903.2
10163.3	724.506	6653.09
5536.99	-762.299	5180.08
3549.96	1298.37	7473.88
6586.53	3075.02	6657.78
7975.61	-197.973	9092.5
6220.58	419.857	7618.63
5500.27	491.471	7313.71
4248.21	-418.298	7760.54
7289.28	2319.15	6428.97
5781.12	1541.02	7672.38
4525.68	776.693	8379.65
7752.15	2360.35	4649.99
3688.62	-321.59	5864.65
6032.88	871.495	4640.68
7663.31	-166.7	8894.43
8707.63	3915.25	7357.32
6199.51	346.341	3626.82
5135.35	-270.215	9237.05
8160.25	143.393	8514.3
7882.79	1339.74	5933.96
8284.57	-636.7	6751.63
9102.41	1288.99	7918.31
4499.32	-76.3542	4943.37
7096.83	233.46	4570.49
9327.68	133.937	10631.4
5030.67	1334.64	8703.57
7444.02	495.057	10165.1
8492.97	313.242	6252.66
6767.61	934.476	7652.87
7701.53	-54.4984	3546.13
5404.34	206.011	5319.54
8330.82	1700.49	6932.15
7751.52	665.457	4781.01
5517.55	1376.21	6756.84
5104.01	434.852	6648.05
4992.09	1493.74	6682.73
4476.26	371.79	6203.3
6666.92	1991.71	5331.98
4986.02	-171.706	5878.04
6321.31	2963.72	8257.36
6156.48	488.344	6618.93
8332.38	1024.22	9044.06
6060.42	-112.786	7446.4
5235.69	-71.6654	8267.29
7369.92	1925.87	8171.69
7294.35	-497.702	8347.18
7046.49	758.618	6181.69
5225.25	1035.39	5074.67
7928.29	763.56	4981.4
5091.15	2779.95	6425.65
6700.03	209.529	6622.11
4890.89	875.665	5943.41
6957.94	2220.51	9487.4
7806.16	1148.81	6050.35
7239.71	188.011	3348.59
7260.95	1162.33	3294.26
11248.7	730.317	4436.07
5373.86	1554.83	6496.35
5249.6	2545.17	4150.43
5580.43	181.897	4513.05
2784.3	284.627	5528.95
6217.11	1030.86	5838.99
6507.5	66.418	4100.98
5714.37	1033.73	3552.48
4453.44	809.04	6369.16
7781.14	2271.64	3986.79
5674.48	793.843	5962.02
5439.63	1922.5	5828.75
6307.23	1596.49	4349.32
6477.34	-68.6242	8263.3
7101.56	1214.2	5191.73
5188.03	1103.31	4207
6449.1	299.234	6762.73
7041.14	-125.895	5956.44
8339.49	204.763	3506.76
6059.05	619.737	5106.19
5230.41	2649.67	4982.74
5733.48	855.738	5945.17
5919.79	-5.09785	6052.18
6080.47	465.21	5295.79
8331.92	1061.93	8363.2
5473.26	1020.27	3293.3
2400.61	1224.83	4060.18
5646.22	1706.35	5882.57
5440	1582.59	7772.68
7133.51	533.159	4487.07
4425.97	4126.16	7737.51
3500.28	694.854	6460.19
4681.77	217.052	4713.51
9378.92	908.84	4586.25
8870.56	668.486	4167.69
7296.67	-460.562	5379.08
5293.05	559.673	5263.67
8155.64	-478.087	6614.12
7086.58	445.485	4734.55
7924	2192.64	6010.64
3048.05	989.282	4366.62
7628.01	-1254.66	2938.64
5529.75	-67.7045	4426.51
4516.83	423.441	7749.75
8942.93	911.865	4559.39
5045.78	1471.72	4989.98
5165.51	571.443	4591.84
6275.71	2112.93	4744.14
8295.98	2479.23	6684.16
4552.37	1787.43	4909.58
6616.32	844.249	6450.94
6989.18	1505.87	7206.82
9360.83	576.425	5984.16
4534.93	277.503	4651.88
9735.62	1997.96	5183.37
8415.13	-576.416	3065.4
8797.33	925.456	6360.8
6898.32	709.774	3020.61
5716.5	2201.97	4290.95
10386.3	621.959	5855.42
5857.54	1383.6	10326.9
8396.78	542.374	6542.75
5104.19	27.5664	6596.47
7577.99	2352.92	6430.09
8655.24	-222.234	4835.49
6728.65	1383.45	4429.53
6490	65.9261	5066.64
7986.89	-67.8785	5976.74
8282.87	533.905	6514.62
3568.74	-381.028	4257.99
7885.66	722.375	6471.98
5194.57	1977.17	7191.18
7026.85	-432.955	5092.63
5473.11	1087.8	2973.99
9134.39	978.258	2519.33
6337.79	-249.261	6580.42
6020.15	2523.59	6801.85
10113.4	1232.79	4288.39
5314.63	1099.24	5172.12
6277.67	1301.17	3213.89
5112.64	45.6977	7307.24
6142.57	1851.5	2020.02
7298.49	2428.14	9284.39
6792.63	1427.88	3787.09
11169.7	15.3671	4593.59
4806.69	874.859	3438.36
5842.44	1213	3479.72
5927.49	938.35	4842.16
6575.99	482.799	3208.56
5347.22	1757.61	7024.71
6728.16	1270.76	2961.63
8234.74	744.442	5252.87
7202.97	472.512	7399.21
7018.83	150.795	6236.2
6852.25	2016.88	8116.52
4118.87	295.89	12142.5
7091.32	-1354.9	7035.41
5121.06	1718.77	6604.22
7227.35	112.325	3977.04
6969.15	1155.86	4693.86
3961.17	1968.67	3629.79
5573.99	-194.414	4822.28
4272.95	215.725	5719.82
3156.09	1659.76	6700.86
6723.16	14.9338	3741.89
8714.98	688.53	5505.31
8838.92	694.431	6639.57
3807.51	334.16	5362.65
5559.03	-703.062	4676.73
5876.23	739.701	3908.37
4865.78	24.1075	6982.68
6788.27	885.202	5439.01
7716.55	-15.4401	3215.99
6619.04	160.623	4001.52
11363.1	165.798	5678.12
6402.25	369.79	4077.63
7294.69	-934.382	8427.91
13190.8	-1141.43	5378.13
6865.02	800.291	6633.92
8149.85	784.3	5435
8323.08	-28.8084	3577.23
8993.59	889.486	5604.69
6835.93	-187.743	4282.27
8684.09	2457.81	4240.04
8203.75	-68.538	5044.61
5079.26	1273.1	6323.24
6273.75	1414.79	6258.54
5663.77	-334.046	4133.22
7219.43	2065.76	5138.79
6663.92	-649.307	7894.04
8748.05	396.925	5882.74
5670.5	-445.127	5652.96
7744.93	-631.439	6174.8
7873.31	41.583	6507.06
8517.47	428.35	4977.25
7835.78	530.464	2663.61
5520.19	1348.24	5681.85
7087.92	270.494	3914.86
3180.63	-99.8176	6204.01
5387.15	934.178	8415.98
5710.34	1618.79	6855.7
5978.53	1308.85	6827.78
7045.36	251.741	4994.45
6712.92	932.223	5441.97
3379.41	530.281	2079.22
5668.42	2043.74	2734.43
7227	473.234	6699.85
7192.43	587.172	6480.84
7758.66	735.675	5567.13
6811.87	1137.49	7858.14
4508.51	-107.332	6789.37
7816.18	-558.528	4289.25
6369.98	986.48	8057.37
5946.02	582.311	3534.44
5832.31	583.412	5014.68
6992.43	-252.399	6621.4
7665.85	-1016.63	3983.57
7032.82	216.499	9341.12
6803.43	406.506	8272.44
3581.36	2551.71	6064.85
3624.45	1144.6	2687.4
4491.67	579.723	5494.95
6498.9	782.724	7199.95
4794.41	1509.51	7372.82
6515.85	-531.864	7582.95
6079.42	749.767	5927.95
6695.57	224.453	4013.15
8915	34.7168	8066.22
9630.94	-146.437	4853.65
7062.9	604.396	7082.9
6895.29	3756.53	4025.43
7816.11	425.224	5599.9
8900.43	1542.72	6488.57
7833.56	519.683	4730.86
5764.25	1345.14	3958.02
7200.78	-391.044	6691.92
6467.94	1511.23	5869.13
7155.85	283.575	4880.35
5602.09	1181.62	6495.79
8558.46	2425.95	6208.16
11043.2	-834.461	5454.47
6884.99	107.94	5967.67
6219.24	1631.83	4751.15
9704.62	846.251	5103.58
5675.04	1209.26	6227.56
4972.45	180.356	5982.11
7359.52	-563.642	5830.94
8029.6	1306.78	8048.02
3782.39	1158.28	6172.66
5080.72	1108.58	8099.47
4872.97	2082.56	6244.84
6321.17	1826.72	6251.03
6279.39	252.216	6997.01
6031.35	201.346	7487.6
5523.27	910.235	4877.9
8404.13	-467.893	5638.04
6951.23	532.821	5524.53
6615.06	1100.87	4918.18
4348	614.586	2816.68
5369.9	208.447	4602.72
6383.26	189.025	7299.23
6459.75	866.733	8582.7
4034.64	43.7049	3752.32
7454.34	584.871	5371.6
6715.25	495.45	5874.79
5002.47	541.315	2070.04
4831.54	1070.91	5686.71
9115.04	120.344	5141.62
7108.61	546.937	7331.69
8708.69	849.429	7745.22
4766.01	472.841	4991.57
6119.49	887.583	4408.89
9093.77	-289.24	7861.5
7778.48	204.337	6872.26
6279.46	77.2768	4947.41
6477.83	-157.454	4888.98
6510.36	595.304	3663.1
3787.9	-554.973	2926.68
7276.46	1037.34	3484.86
6087.57	830.642	5767.75
4874.18	995.532	5368.3
5507.05	609.765	6338.88
6358.06	618.135	3957.52
2131.98	308.256	5367.37
7148.83	307.296	4197.1
8048.26	973.299	4686.65
9675.58	28.4047	6461.79
5690.38	-219.801	4578.64
6136.37	435.524	7920.23
8692.49	-75.4546	7279.64
7163.8	246.789	5973.38
