# Supplementary material for: Controlling protein function by fine-tuning conformational flexibility
Source: eLife. 2020 Jul 22;9:e57180. doi: 10.7554/eLife.57180 (PMC7375816; doi:10.7554/eLife.57180)
Supplement: Figure 2—source data 1. [file elife-57180-fig2-data1.zip › smFRETdatasets/Aha1/atp_loSalt/o_g_x204_y127_M0.dat]

//ATP loSalt data set, trace o_g_x204_y127_M0
//<d_d>	<a_d>	<a_a>
2097.51	7019.56	8827.92
2113.11	4237.94	6198.73
2988.01	5353.37	4242.1
4393.94	4997.73	10100.2
4180.29	5259.99	8213.2
2081.43	4391.69	9788.66
2293.53	5399.97	9456.09
3577.28	5309.62	9512.96
3178.29	4609.04	6848.8
-344.266	4413.13	6607.87
1637.99	6725.05	8456.87
5419.63	3930.04	8482.85
3531.7	5565.22	4828.75
31.253	3869.51	9878.32
-51.4851	5227.53	7932.58
3438.94	3285.31	4829.58
2021.53	5949.28	6386.29
4405.27	6347.03	7118.98
5253.63	6910.31	7365.93
528.081	5771.04	9179.63
1609.87	6869.39	3929.16
2618.52	4647.08	9027.14
1324.33	3957.32	4233.19
6831.55	5166	7534.84
2795.6	5510.65	9917.92
4302.81	5408.65	5761.27
3481.61	4676.32	8534.03
3553.51	3659.1	10023.8
3980.45	4077.01	9952.87
