# Supplementary material for: Controlling protein function by fine-tuning conformational flexibility
Source: eLife. 2020 Jul 22;9:e57180. doi: 10.7554/eLife.57180 (PMC7375816; doi:10.7554/eLife.57180)
Supplement: Figure 2—source data 1. [file elife-57180-fig2-data1.zip › smFRETdatasets/Aha1/atp_loSalt/o_g_x204_y169_M0.dat]

//ATP loSalt data set, trace o_g_x204_y169_M0
//<d_d>	<a_d>	<a_a>
5021.11	2504.91	10402.4
8105.84	231.538	8402.99
7476.53	0.605088	8851.6
7488.67	63.0593	9073.58
3860.89	573.912	8491.97
6067.63	-631.626	6428.4
5857.45	-400.041	12460.7
7364.76	1573.76	10850.5
6986.48	1368.33	10083.1
-1479.24	1632.38	8013.74
141.456	5945.72	10203.4
1205.87	3979.48	6859.76
6008.18	-373.38	10553.4
5128.36	1975.58	10875.3
4623.34	489.164	8137.74
4447.1	-635.114	12628.8
9339.05	542.824	12156.8
8563.98	-455.53	7936.72
4736.89	2090.35	7474.06
2235.9	709.559	11231.5
6298.49	58.2704	5837.03
5311.66	355.691	11441.5
7851.12	677.125	7153.28
7882.5	1790.28	12741.3
4542.06	87.365	9244.42
7490	346.528	5637.05
3526.53	1492.91	11667.1
10753.7	506.086	11071.6
4502.85	-1717.58	7578.42
9865.35	-463.7	12090.1
4921.04	70.3596	7637.55
