# Supplementary material for: Controlling protein function by fine-tuning conformational flexibility
Source: eLife. 2020 Jul 22;9:e57180. doi: 10.7554/eLife.57180 (PMC7375816; doi:10.7554/eLife.57180)
Supplement: Figure 2—source data 1. [file elife-57180-fig2-data1.zip › smFRETdatasets/Aha1/atp_loSalt/o_g_x204_y68_M0.dat]

//ATP loSalt data set, trace o_g_x204_y68_M0
//<d_d>	<a_d>	<a_a>
1906.08	8348.52	5843.79
4219.38	5999.47	3170
1466.26	4873.59	4142.96
404.754	5759.26	3848.88
1589.04	5960.28	3596.67
1804.44	5894.18	4392.1
1154.04	4531.85	6540.7
816.291	7630.68	4402.25
1132.15	4455.63	4458.05
962.985	3476.8	-158.821
1700.48	3002.94	525.834
-574.701	4225.41	-703.089
802.449	4265.8	2017.68
1468.22	5758.63	4472.7
1929.21	6318.49	1440.76
1352.77	3194.74	-1135.01
3201.82	3735.12	1365.02
1858.18	3732.54	1070.09
-123.842	5302.37	185.967
355.971	3905.34	6564.51
-1413.32	5969.43	1952.64
2890.77	4304.78	2453.64
2750.26	3972.94	-522.028
1212.59	3691.12	1312.99
1375.97	3229.7	4603.09
1619.11	3636.7	4034.66
4366.58	4839.5	501.956
4456.42	7788.03	2776.94
1358.84	4445.92	1281.83
1129.58	8146.77	-21.3267
-84.5937	4194.59	1614.92
1786.06	6171.56	2382.33
1992.17	4556.91	2552.47
1313.68	4448.62	3671.37
2677.27	3968.89	5330.52
2782.63	6819.57	207.498
2059.04	5070.21	599.291
3055	5693.07	1671.48
1120.19	5262.72	3906.03
2751.2	7115.76	-406.87
-583.346	6122.64	2548.01
1793.74	5748.77	3615.17
3603.26	6179.83	4926.26
2223.66	5490.65	2446.7
1034.83	5012.29	2845.31
864.101	4005.05	1841.76
2303.56	3361.26	6049.44
1388.17	7742.21	5271.61
1472.34	4713.98	3069.31
1800.09	4268.51	3161.52
153.18	6216.99	3699.88
725.445	8990.12	2881.92
450.77	7077.82	81.1015
3596.84	3735.22	5841.63
1924.24	2588.38	4502.34
-6.18237	5035.65	6852.18
1766.22	5703.7	6142.46
3006.72	3999.13	6297.46
1935.85	4094.74	6510.55
-308.596	5250.24	4261.65
-1120.04	3122.79	2872.15
4426.03	5220.42	4717.58
2634.12	5491.04	4249.44
900.416	4984.66	1616.88
1558.77	4812.07	1272.97
2317.68	4098.47	2915.18
1371.89	4935.84	5697.7
2398.18	6172.84	968.83
2489.1	7344.64	3690.96
-69.531	6336.57	4420.96
2535.54	5012.5	4248.79
2248.65	4467.47	5348.39
1942.65	3987.4	5928.43
1125.77	4440.26	9400.82
2128.62	6202.75	5854.74
1023.56	4139.72	3041.11
-587.162	3339	8699.4
729.344	3372.07	1912.54
836.942	5652.11	5759.52
1675.98	3867.96	-183.751
-643.874	6122.4	1499.67
-42.9869	5773.29	3534.6
1967.16	2911.43	7166.82
2084.17	5766.79	9591.5
122.047	5069.77	1707.19
87.8436	2408.3	5926.63
1409.29	6589.97	5059.22
3087.45	6146.23	5311.78
3538.57	3533.14	3860.71
1743.22	924.151	1195.14
2022.36	261.854	190.254
855.303	42.519	-749.002
2770.47	7100.63	1813.24
664.07	7468.37	2445.78
940.96	6085.36	7432.73
1823.86	5253.51	1868.71
614.769	2715.8	3015.31
3034.99	5438.4	-229.419
586.907	4471.09	1219.76
631.433	4053.67	1358.15
1794.42	7044.85	6094.84
-511.987	868.705	3352.38
3343.41	4872.38	314.767
-242.728	2800.9	849.753
2151.28	4459.22	4093.31
7.52127	3711.3	2572.24
482.02	4330.13	4010.62
2625.28	5760.1	4452.53
5077.91	4736.87	8084.01
1288.21	1804.21	3408.14
1253.67	3087.56	3708.6
4434.83	5653.97	5849.56
3301.43	7116.27	5494.55
1613.09	3982.4	5012.56
1414.01	3897.74	1308.12
-301.461	4593.64	5941.55
1563.73	3779.44	6751.01
1435.63	4730.42	4498.61
1470.02	5956.48	5794.18
256.204	4209.28	9410.13
1073.09	5405.82	4216.81
2035.63	4575.72	4706.12
574.556	5616.2	2448.77
418.43	5446.99	2027.78
1192.52	5418.16	4038.67
-1162.87	1879.57	2479.74
-119.046	4952.33	-131.383
912.594	3443.38	2812.01
5445.05	2133.81	437.756
5725.99	-295.511	4388.85
6240.03	1208	-446.924
4425.38	2365.76	9607.29
5254.29	2274.17	6004.97
6019.43	455.161	6607.75
3019.29	1290.56	2949.57
5281.54	-161.641	3466.57
5419.62	2192.62	6919.27
7374.84	1165.1	3167.1
5308.57	610.623	2314.39
5693.38	1773.47	5479.23
4835.17	366.412	4824.87
7994.55	-538.356	2673.27
6701.47	405.234	3993.04
6634.45	556.742	9294.14
5299.14	-402.317	4516.37
4134.17	1094.1	6836.38
