# Supplementary material for: Controlling protein function by fine-tuning conformational flexibility
Source: eLife. 2020 Jul 22;9:e57180. doi: 10.7554/eLife.57180 (PMC7375816; doi:10.7554/eLife.57180)
Supplement: Figure 2—source data 1. [file elife-57180-fig2-data1.zip › smFRETdatasets/Aha1/atp_loSalt/o_g_x206_y139_M4.dat]

//ATP loSalt data set, trace o_g_x206_y139_M4
//<d_d>	<a_d>	<a_a>
8588.84	1114.04	12813.6
7640.25	2435.84	9603.34
10524.7	1000.72	14043.5
6133.35	401.767	10220.8
9426.5	1782.71	18510.7
11194.3	1342.04	11665.6
8982.9	543.458	12586.7
8090.73	192.863	8928.29
10184.7	2684.81	11954.6
10630.5	1007.56	9029.42
5799.44	2171.41	9711.73
11855.7	551.108	5991.68
3204.55	4690.42	10349.8
9526.44	-438.849	10650.4
8194.71	3380.39	14249.7
4733.47	5582.43	8650.25
10073.8	425.378	7030.02
9320.01	1619.61	12702.6
6225.61	-241.332	9975.03
9141.31	2645.68	8225.34
6633.63	467.548	6960.96
10962	2328.8	8139.46
6432.76	228.501	6950.67
452.316	5028.13	9561.94
3235.89	4762.65	12006.8
3540.55	6339.52	8728.14
3738.02	2365.69	10571
3856.39	4922.49	13009.4
214.024	5620.14	7195.73
1991.73	7637.8	7038.22
3968.45	3659.23	7993.56
2639.13	6953.96	8084.59
6663.99	976.318	7442.2
7624.83	17.3609	9103.84
7796.84	-88.0514	12736.5
10754.9	716.589	8104.39
11710.8	2934.77	8419.77
4856	1471.39	5270.34
7800.15	-906.722	10368.2
11580.1	858.169	10701.2
8871.31	629.39	10889.5
11743	-280.905	11428.4
9297.81	471.224	8986.78
5363.88	2171.23	9886.99
6574.49	-957.448	9089.64
8190.34	1634.92	5662.09
6646.74	-32.334	10690.7
7174.94	1785.71	7107.37
6525.48	500.453	12804.7
6217.7	973.448	8143.98
3905.2	-137.304	8765.7
4831.07	633.813	9480.03
6558.26	1265.9	11878
8703.78	967.341	9577.58
8107.78	966.037	7037.48
6997.69	2679.97	8847.82
5626.01	-312.711	11049.5
5847.63	317.342	7867.04
11154.9	1955.93	9217.82
6766.56	330.638	9557.05
8559.86	383.115	7416.34
9265.78	734.152	9349.28
9424.07	-48.6713	5376.1
6682.24	1319.81	14987.4
12314.7	-420.615	9710.91
6502.48	559.029	9008.87
8608.74	-779.555	8906.65
6615.29	-142.424	8895.85
10878	-430.693	8001.52
9295.12	-290.628	8200.87
8579.47	639.556	9420.84
8940.86	1662.12	7546.77
8980.27	-916.498	10877.1
7389.75	785.955	8419.29
7273.61	286.669	8524.33
5313.48	337.783	7715.6
8615.47	1221.35	10150.3
6867.08	828.118	8175.05
6130.28	901.391	6671.84
5166.96	1479.85	8366.7
10480.3	-104.068	6749.91
8685.76	1830.46	9010.17
8057.42	1345.96	7695.62
8926.22	-158.359	6481.65
8207.92	544.955	8080.63
8379.56	236.378	13837.1
5022.76	-58.1485	11299.7
6349.96	1208.21	11060.9
6542.46	1176.93	7857.86
5796.56	1203.46	5892.89
7096.21	660.043	8521.01
11160	1145.14	11117.5
5741.04	2612.05	9027.76
6374.94	210.653	8619.44
13763.5	-768.196	10165.4
7242.8	2243.77	6973.02
10345.5	1404.98	4989.55
5733.02	1209.58	10351.1
6638.14	1159.93	8465.76
7589.43	579.752	10521.5
7712.56	1407.88	8959.15
7595.63	54.1572	7235.19
8932.55	494.631	6255.33
7444.29	146.897	8378.28
5978.86	466.535	9852.31
11284.8	2309.15	9646.39
7715.32	797.561	5952.14
7035.55	1492.93	6971.47
9522.99	454.837	8755.03
9235.68	395.428	9925.95
3971.56	2343.87	6045.44
8870.58	909.132	8138.9
6943.31	-385.065	7302.24
5961.34	372.552	7056.76
7196.05	1006.77	10586.5
8381.73	874.423	8118.77
9069.1	1173.28	9137.08
9428.38	320.91	8256.11
9069.82	105.12	12899.3
9636.82	260.555	11240.3
6506.73	-296.598	8950.28
7178.62	2154.09	8230.08
6973.95	1471.67	10316.6
6478.33	867.636	8419.01
8293.41	980.476	9317.31
7054.1	2018.38	10919.6
5735.25	-210.003	5936.12
8365.28	2156.21	8919.28
13430.9	1519.45	7861.8
5709.72	1050.27	10412
9036.05	339.462	9403.06
7372.27	-526.358	10653.6
8849.59	-614.68	12410.3
7149.95	-382.896	9669.08
9410.16	952.372	8737.77
11952.7	-714.76	9424.41
6948.78	1135.21	9149.35
9139.51	-639.369	10157.2
7859.58	1559.14	8510.84
11099.2	607.925	6195.73
7380.21	2019.57	6630.33
7147.98	32.5082	9333.54
12161.8	507.735	10442.4
7706.4	1854.56	9888.68
7186.49	-423.933	10060.8
7936.86	2205.05	7667.91
12206.5	1302.62	5136.46
6135.4	-328.692	7326.14
9948.5	411.61	8828.79
6731.27	118.406	9971.17
6870.46	1380.61	10213.7
5285.5	-217.52	7455.75
8483.25	2426.94	9157.52
9522.7	187.162	5812.24
11845.3	-1173.87	8448.37
7902.66	-933.357	11078.4
9943	-261.036	6979.04
9421.62	425.48	8716.07
9096.3	2175.88	12632.4
4717.92	593.823	10308.9
7216.51	931.927	6464.13
8885.3	1405.77	10917.8
8092.8	1595.36	5766.28
8841.17	-385.358	10984.4
3469.13	5261.25	10925.2
2468.38	4938.27	11755.3
9252.28	197.909	6327.5
6389.17	518.148	9915.44
12061.9	1206.63	8094.54
10079.9	374.177	7252.46
7082.87	-0.469214	12472.6
7085.64	402.765	7135.03
9731.04	-153.354	10041.8
5930.32	581.565	9903.72
7796.82	31.6259	9633.69
11301.8	451.639	9976.14
7469.89	-110.532	10827
7685.04	-907.801	7309.22
6866.4	1948.78	5913.38
7244.64	362.58	6222.91
7349.04	999.313	2120.28
7766.96	1104.47	9281.65
6866.02	105.081	10324.5
7683.43	-397.91	7305.23
7951.11	1115.02	5750.81
7050.77	-431.83	9665.07
2208.3	4551.67	7421.91
2120.87	2673.85	5258.92
230.977	3670.48	7322.61
6127.43	458.122	11578.5
6767.04	645.177	7134.76
10544.9	2610.03	9698.07
9323.89	564.349	11469.7
8030.55	1450.48	10157.9
9486.48	663.735	8802.71
11472.1	1507.74	10835.3
9306.32	1387.25	9689.83
6332.31	333.635	8708.61
8516.71	43.26	7045.14
12762.2	791.412	8672.67
11556.3	1026.87	8180.22
8138.34	1578.25	9050.81
6676.19	1297.09	7223
5031.42	578.831	6305.67
4355.09	285.02	7245.36
5381.03	1422.46	6327.9
9673.03	665.481	8913.87
9364.85	-46.2176	6041.12
5254.25	580.245	10633.7
10922.3	-380.35	7318.7
11884.5	49.769	7401.54
10174.6	226.462	6060.31
8852.8	-221.924	8198.25
7440.33	479.632	10351.3
1215.01	3675.15	8364.44
756.419	4443.72	7172.33
3407.06	4650.59	7334.01
8054.49	678.144	9827.2
7030.62	1013.72	12359.4
5909.68	9.93598	11086.1
9833.58	605.929	9596.26
8990.55	718.391	8013.65
9681.76	323.292	6017.82
6339.47	1286.36	12336.7
505.701	5617.58	11061.7
7804.77	-420.167	10016.4
7555.04	413.684	6467.56
8595.33	-238.636	6015.96
6411.34	564.489	9716.07
8568.65	703.514	12615.5
12539.5	1443.15	12411.9
6747.03	2075.2	9549.05
6624.33	-95.2222	7828.29
8015.07	1382.05	9396.05
12399.7	306.848	6836.45
11058.2	514.04	7694.99
6891.95	423.632	7091.55
6522.31	41.9762	5769.72
10801.9	925.949	7878.64
7663.32	769.762	8223.36
9350.09	1214.45	10789.4
8328.49	1160.54	4590.84
3646.96	1840.12	5182.96
10580.9	1098.16	7821.09
9352.74	988.908	8976.24
5824.42	449.078	9659.32
5975.62	1058.35	5562.45
-77.4801	5933.49	9960.89
1295.96	4519.62	10174.9
996.25	5263.67	9264.05
781.646	3681.86	7661.4
-154.346	4246.94	12208.5
142.333	4218.23	9193.32
2635.97	6221.67	12045.7
2713.59	2618.1	10319.8
10052.7	329.877	7197.25
6215.53	2710.85	7970.56
8375.52	590.722	9053.1
5335.46	1577.34	6955.12
9454.69	1384.62	9054.81
7457.32	1985.8	3342.57
5400.01	2156.69	9150.37
5697.72	780.05	5515.85
9137.2	-298.698	12372.2
9622.5	1113.75	6325.95
10430.3	1046.01	11104
9805.99	1329.43	6469.77
6774.05	1291.55	5538.64
7064.5	919.175	10226.1
7404.91	294.573	5368.88
8102.36	1267.06	4779.31
7901.36	288.872	9510.69
6155.6	3034.55	7927.54
7309.54	586.674	10319.9
8516.22	2037.65	10324.6
4749.09	-924.993	7483.23
8043.94	1583.44	6985.12
5541.51	1320.55	8974.94
6495.97	800.537	4892.96
7696.66	816.099	6048.69
10712.5	1074.2	8468.8
6629.35	361.693	5100.74
7865.38	303.763	10348.8
8670.92	1067.34	8236.23
9107.86	4039.15	9454
6802.26	307.728	5589.64
12057.8	848.37	8640.42
7414.89	434.032	7271.76
7446.04	295.913	9633.69
9334.26	3006.12	9495.18
9222.49	2036.22	5930.94
5876.23	1249.29	7651.97
7338.92	2167.7	7075.98
7139.36	-358.666	9505.66
7567.95	2337.14	4959.78
9288.48	1471.52	9678.91
5860.9	2550.42	3516.86
6759.31	675.761	5037.02
11742.6	-836.68	7161.27
6725.56	-858.196	7805.93
9422.83	-200.992	6348.06
8052.62	-115.715	5690.61
7397	1652.95	7765.82
9787.35	45.8017	7249.62
7835.56	1185.65	6247.41
3905.77	1323.46	6782.41
6955.17	-117.646	4824.58
5184.69	941.959	3706.74
8602.61	1807.21	5104.62
7211.18	245.597	6921.27
7772.28	2384.66	7425.94
6582.22	68.5261	5877.92
6567.72	-223.782	6749.84
6935.96	69.893	5705.45
4975.11	1769.35	5907.95
8570.93	1676.08	7077.75
10063.1	1398.59	8310.05
6749.15	1405.43	7310.11
8143.1	-354.314	5953.06
9938.48	1098.74	7881.84
11305.6	2354.79	6317.7
9232.12	1074.46	7873.94
7338.47	1087.59	7889.63
770.792	6117.15	5742.9
6551.87	110.88	4867.68
6705.59	888.265	4669.06
8202.13	532.331	9185.29
7182.04	1442.94	8791.93
5773.63	-577.264	5836.44
4163.78	1738.1	5151.14
8353.75	1339.72	4482.8
5519.92	3756.9	4461.93
5805.02	1736.02	7433.33
5175.99	486.043	5387.51
6379.42	2797.01	7115.85
4747.84	1923.75	5912.05
4913.08	4481.87	3709.82
6141.03	2487.6	5255.74
4114.89	1836.34	5641.61
2998.84	2800.95	5672.87
3511.83	2354.82	4952.14
5776.13	628.243	4750.56
5599.26	-318.9	9141.16
2656.98	1620.53	5667.03
5672.22	1425.47	6486.42
3635	2633.02	6327.87
5565.34	1197.27	5488.35
4755.85	2610.27	5156.24
5010.34	2622.07	5684.99
4950.1	2070.45	2759.71
5186.15	2207.03	8218.54
3618.71	2422.26	3326.26
3309.99	1331.21	5811.56
7256.21	1312.41	4092.8
3299.88	2584.9	5788.4
6410.3	1017.75	9598.35
3506.91	1163.52	5207.91
6691.72	2870.64	6340.51
3523.32	2119.67	5757.88
5516.27	768.66	5630.77
2470.28	3483.1	8487.21
3856.04	1175.96	6348.96
5916.57	1795.16	8285.09
4210.13	2624.7	9592.76
3992.48	587.05	8574.84
5159	549.564	5963.37
3715.52	1676.89	8418.13
6967.83	1994.75	9422.46
6733.16	-170.538	8652.79
7027.73	142.004	10903.7
5001.73	966.668	8852.59
5253.44	2207.18	6309.29
6258.02	798.07	6071.46
5505.4	4243.99	5018.41
4686.18	82.6763	7439.82
4301.51	-250.709	5866.17
2602.83	1481.46	5861.88
5143.34	2670.87	6145.29
7361.54	1462.28	8823.09
10811.1	161.905	7418.69
4216.22	1005.55	7833.93
5405.84	4315.59	2541.97
4712.68	998.515	5925.66
3857.77	1996.93	7198.16
6335	831.965	4990.68
6651.11	2338.26	8042.6
5553.69	811.531	6293.3
5369.44	1847.15	7108.89
2650.44	2312.03	7499.63
4511.16	293.304	7135.98
6048.83	737.685	6936.54
4615.7	2406.41	7441.66
4390.95	3104.27	6240
5069.61	1397.05	8112.63
2889.04	3447.01	6071.11
4587.55	2511.85	6243.71
7087.13	966.847	5911.59
5714.63	1120.96	6405.27
