# Supplementary material for: Controlling protein function by fine-tuning conformational flexibility
Source: eLife. 2020 Jul 22;9:e57180. doi: 10.7554/eLife.57180 (PMC7375816; doi:10.7554/eLife.57180)
Supplement: Figure 2—source data 1. [file elife-57180-fig2-data1.zip › smFRETdatasets/Aha1/atp_loSalt/o_g_x207_y103_M0.dat]

//ATP loSalt data set, trace o_g_x207_y103_M0
//<d_d>	<a_d>	<a_a>
10349.1	-1740.92	5491.03
8370.6	362.723	6428.52
7216.89	-130.918	9612.32
10763.2	-1284.2	6191.01
6315.71	919.337	2232.61
8838.47	130.518	4278.94
10389.2	-1597.38	9474.65
6046.66	-62.2648	7645.11
8191.02	1013.53	4726.56
6208.54	2324.58	5823.07
10316	-812.57	4321.57
9848.61	1101.5	7823.94
7886.16	1095.73	8231.22
5172.31	-14.2119	8135.23
5731.28	-395.784	4498.71
7242.78	121.357	4516.96
10184.8	424.751	5279.65
8932.23	928.015	6706.36
10158.7	2438.98	5815.77
5663.62	216.57	6011.9
10565.3	-62.462	4997.98
5511.56	569.39	2605.59
10849.7	-212.029	6768.13
8219.02	3126.5	6156.35
11019.6	-836.271	6024.71
9751.62	652.493	5841.69
8444.65	449.918	6017.69
10267.8	360.576	5748.44
4615.81	1007.05	2221.54
5017.21	791.802	3603.29
8368.08	-108.995	4529.29
9436.95	1864.97	5465.91
7233.58	1423.32	2748.3
7102.96	1052.6	5083
6907.14	341.568	4710.91
3537.66	1593.44	5549.73
4516.99	85.4569	4626.8
10246.3	-288.07	7710.07
9724.66	786.768	7400.93
7639.33	395.976	2709.89
5197.64	-1205.15	5663.51
10286.4	476.008	4486.8
8901.25	1828.95	6937.82
7856.99	-1003.42	5493.33
9688.98	292.262	5808.6
9689.37	1023.2	4524.18
6395.44	-1309.63	4131.54
10750.3	-671.793	5825.53
6737.21	-339.247	2353.65
7139.48	-357.042	3516.08
4768.07	1167.77	3524.52
7388.26	1448.15	4663.61
3822.28	1156.83	3538.84
5266.81	-89.8189	4504.26
8629.83	665.786	3249.3
6041.15	-50.0755	7602.49
5848.43	813.588	6441.57
5903.51	384.074	3340.82
8295.06	-534.363	5177.99
5505.52	2969.66	2957.97
7897.05	1214.81	5757.03
10554.8	-119.917	3712.43
6182.27	1937.73	7482.16
10745.5	-94.9206	3366.57
4971.68	1159.18	5154.55
13389.6	1646.85	2271.25
5305.06	-67.1232	5293.45
9026.49	1307.21	3432.66
5138.87	-312.869	4986.66
8125.08	1572.24	4382.94
5643.47	1084.93	6306.58
7029.14	1133.48	4522.15
8399.84	751.013	3812.69
6974.38	-614.788	6443.13
7484.57	688.591	4780.01
6402.97	672.068	5126.23
6958.85	1366.31	2809.12
7985.55	-505.992	2922.79
8765.21	-505.028	4130.36
8051.75	894.84	3939.67
6657.88	-390.777	3234.19
8932.7	712.477	5738.88
7610.15	732.053	3634.45
7459.44	43.871	3488.12
8126.22	905.575	3239.97
9794.93	-1583.5	3044.36
8722.08	2710.53	3412.13
6585.92	1149.82	8880.43
6344.28	-32.8308	4834.3
7187.49	-752.79	3486
6078.35	2297.28	5306.71
8296.43	980.78	3985.42
7259.78	-141.309	2003.46
7780.9	524.209	8997.63
3225.03	3360.43	3594.5
9411.27	1484.48	4763.11
9300.66	-319.64	3801.52
7504.98	629.733	6226.82
7961.8	-143.694	3708.3
9781	630.326	5721
7587.83	2832.74	4678.72
7281.04	306.602	7631.53
9088.52	-1056.61	5652.53
9117.98	-1574.61	4443.01
6218.31	1411.28	4431.08
5978.95	1103.56	7087.3
7041.33	-518.415	5278.59
5304.03	871.235	6497.97
5906.08	1589.57	5569.31
5418.72	232.607	7037.61
8182.82	-344.946	6065.11
8493.58	753.244	5791.54
9341.86	1104.07	4114.87
7514.14	1207.57	5687.77
7556.56	1507.7	4379.08
10473.8	222.539	7034.09
6671.28	642.225	2720.21
5766.24	605.115	4209.82
