# Supplementary material for: Controlling protein function by fine-tuning conformational flexibility
Source: eLife. 2020 Jul 22;9:e57180. doi: 10.7554/eLife.57180 (PMC7375816; doi:10.7554/eLife.57180)
Supplement: Figure 2—source data 1. [file elife-57180-fig2-data1.zip › smFRETdatasets/Aha1/atp_loSalt/o_g_x207_y214_M4.dat]

//ATP loSalt data set, trace o_g_x207_y214_M4
//<d_d>	<a_d>	<a_a>
6582.32	1151.3	12544.7
8651.79	1055.87	11536.5
11293.4	-352.145	16185
11232.4	779.839	4614.66
4443.32	-596.285	6328.59
10398.1	-1158.76	6798.19
5564.64	335.639	9032.34
8249.43	245.954	7639.15
6156.49	851.703	4625.68
8069.2	389.42	7948.84
5152.22	437.21	7878.83
8718.94	-861.026	5638.65
6069.43	93.0154	7411.4
4754.4	1831.57	5884.22
11880.7	-1507.89	9041.17
5971.33	1141.03	7527.46
5568.11	378.434	6784.24
8130.45	1124.83	5547.93
4783.51	-1147.7	12057.3
6471.01	322.741	5793.13
5021.79	417.082	4670.62
8017.1	-565.729	8970.43
4467.64	1380.87	7455.51
6169.66	-618.595	7797.64
5282.43	2587.33	12680.1
7676.41	1022.87	8024.36
3433.04	-431.58	6411.71
10623.9	301.271	7670.94
5560.14	-582.832	4949.78
5490.03	755.906	5066.15
5859.05	1331.04	9097.02
7925.91	343.782	7638.66
7854.93	47.5609	4333.76
6117.87	902.759	4293.39
4618.7	406.881	11505.5
4468.98	-41.4201	6606.49
4955.68	300.651	10927.2
6510.62	1143.3	6149.37
6934.89	1392.29	7736.69
7677.49	2938.58	9611.5
6409.39	735.721	10755.2
4584.99	1622.96	5860.56
4458.15	-130.397	6726.17
6451.32	1417.26	8955.69
7755.77	-152.28	4994.44
8520.16	1135.44	2910.9
7356.06	-731.807	7742.26
4936.58	313.045	9559.62
7240.32	-233.766	5868.41
1106.18	76.3239	7041.09
1130.02	-1067.81	7346.31
6306.29	-1328.01	5913.39
6046.28	2612.81	3808.12
5055.06	-153.21	8037.87
4812.34	304.626	8703.26
4519.21	-444.494	10977.8
6318.77	-291.364	8775.02
4083.99	608.049	9476.12
8407.28	-603.079	8403.47
5877.84	139.454	7558.15
3244.1	1388.32	4820.61
5560.48	2023.11	8438.35
5285.45	-1008.32	5915.68
4953.1	628.999	5693.83
4694.31	2452.4	5033.84
6082.96	-193.807	6698.78
5288.46	1363.88	8330.41
5155.25	674.801	10559.5
2599.33	-527.725	10275.7
5159.26	311.393	4395.46
5629.03	-844.858	6480.45
2412.08	1305.99	5162.85
2592.25	86.2383	8430.83
3048.28	100.194	11425.6
7303.97	700.936	7131.91
3950.04	-690.135	8919.06
2652.49	82.1608	8626.57
5186.24	-518.638	7773.22
5905.34	139.462	9959.94
6411.72	-636.023	9922.8
6216.08	2100.45	3508.14
4580.26	-569.496	10743.3
3903.62	-623.773	6480.3
6714.08	-437.723	9670.63
4034.8	-78.6293	7234.24
8122.88	-510.781	6568.29
8489.32	-582.235	7394.89
3247.72	172.213	9363.74
5764.14	-452.996	6572.53
4379.3	1529.92	10200.1
6061.21	-520.252	8147.14
6749.48	-421.411	10474.9
7663.38	923.979	8740.88
6957.3	1140.17	8145.81
6163.83	513.892	7312.08
4063.28	-650.635	7352.21
6068.87	597.492	7037.5
6492.02	10.8266	4701.24
6213.1	1066.24	8333.53
6230.13	66.353	5482.09
4948.42	1175.41	10550.6
5974.13	812.771	3879.23
1822.79	1537.33	10259.8
2541.15	765.427	7813.67
5381.32	402.613	5553.98
4743.6	2.69681	6260.31
4386.76	842.687	8393.51
4638.49	417.665	6350.62
6282.75	670.831	7845.67
4391.88	212.192	9910.58
8692.54	-1543.71	9250.81
6379.68	762.16	7596.32
5635.07	-1124.6	4831.08
4977.4	-637.683	5121.27
5723.59	269.159	8085.65
7321.89	-333.13	6480.59
4771.78	122.111	6876.67
6150.88	8.29902	5330.77
3480.82	-975.65	5849.83
5056.6	86.6381	4956.6
6553.65	8.78491	9760.46
7491.88	977.174	9884.07
5502.87	1006.16	7636.68
4050.91	-1185.63	8984.08
4719.21	721.751	8919.18
5605.1	65.1355	8231.9
8709.15	1063.7	5641.67
6280.1	-550.493	9092.28
7324.38	535.287	9656.47
8529.06	-333.424	6359.56
7352.45	-1004.8	9667.08
3390.97	-1014.24	7888.75
6233.11	388.675	8707.43
5532.59	171.501	8663.66
6410.04	1645.88	7732.83
4956.1	242.78	10674.7
6296.04	-1158.45	6709.38
3246.91	-139.145	6940.38
3829.98	180.775	8040.07
5405.36	208.788	5378.92
5847.03	1246.16	5071.06
8990.28	-92.4203	7087.38
6400.27	153.298	7712.73
5641.92	-62.1624	6862.62
5776.13	-48.234	6204.12
7122.66	797.059	7051.33
7539.38	1433.87	5750.9
4119.22	623.065	5831.34
3938.6	863.833	8175.09
8754.35	169.039	8423.08
6041.08	242.128	9277.47
6971.86	1668.16	12828
5256.81	-528.993	6929.98
2650.3	689.126	9980.65
5662.89	1849.61	8466.29
7572.84	-1212.31	5815.6
4839.76	-579.914	8385.24
4880.05	1503.45	10039.6
6555.72	-774.341	5079.55
6447.06	151.499	9680.87
6049.03	2521.04	6986.12
8496.14	-198.201	5350.26
2891.58	62.6454	8383.68
4425.17	378.395	6365.58
4326.11	-157.145	10901
3893.92	1504.88	8611.47
6570.94	-204.023	5108.18
6335.35	-606.297	9414.94
5041.87	1202.19	8671.87
7079.81	397.465	11253
4948.01	-319.74	11168.3
8277.96	-1228.4	10910.1
4119.96	1533.05	9989.08
3070.96	132.026	8784.19
6837.72	-773.443	11439.8
7123.15	-1183.85	13108.9
5617.93	-160.65	6560.67
3689.94	-46.485	8480.71
1583.76	613.737	7585
1557.66	745.8	6289.04
5407.38	-276.771	8233.77
7802.84	-121.83	4921.87
7427.68	264.464	5403.53
7446.07	352.569	8922.75
5876.97	2675.97	7369.6
7533.77	2554.95	7526.95
4482.54	1221.24	5054.61
3470.51	-190.417	8251.29
6199.48	-814.326	8664.67
8380.97	1448.09	7675.66
4710.84	-936.138	8738.88
3548.28	81.6509	10396.3
5960.83	1149.97	10814.4
4147.23	86.6457	9926.47
4880.04	-189.664	10586.9
4861.86	355.039	5261.62
5794.22	769.308	5898.89
3041.01	-455.591	7014.88
8197.93	5.90945	7579.28
5779.36	543.627	8539.78
4028.39	-183.509	8304.14
5143.74	9.43113	7597.65
7304.09	1760.47	9999.09
3207.06	568.906	5927.04
664.974	-39.8294	5461.83
6490.55	-422.795	11027.9
5350.87	1186.98	6991
3477.77	176.755	10824.1
2462.51	984.596	10487.3
7610.32	80.7502	9141.19
4322.15	-293.735	9719.14
8477.15	-1322.31	10603.4
4325.02	307.507	9344.08
6718.59	42.8138	8846.64
7154.53	526.952	9000.36
6567.6	-926.01	13047.7
3107.6	936.31	6443.56
6397.11	-151.894	5929.76
5266.98	142.427	9518.53
2657.02	1083.12	7636.6
4248.72	-278.822	10916.4
6288.52	1309.37	7595.82
4733.08	483.163	10173.3
6620.99	383.177	10934.9
7124.18	691.195	10327.8
5901.75	-735.372	9987.39
5812.1	1140.14	11558.6
6316.95	206.063	5731.37
11019.2	-429.857	9848.84
7648.19	140.127	8509.05
2734.65	1023.18	8981.74
3604.77	-749.809	6449.46
3955.41	419.426	9329.83
6203.13	-549.859	9027.45
5209.9	581.053	6722.58
6643.54	-1052.59	7659.12
5191.79	515.206	11829.2
8934.55	665.828	7332.94
3732.15	-373.518	8690.19
7739.22	-160.909	6675.76
6877.13	899.659	9396.07
5379.43	2780.92	5903.95
4695.76	136.158	10147.1
4620.65	3755.51	7930.76
7170.96	-5.28722	11050.2
3695.08	-352.91	8016.41
6603.52	-437.221	10937.4
5467.36	162.652	9152.57
4536.2	333.904	13802.2
6149.17	980.864	10391.4
7665.09	1318.81	10507.1
4959.93	1781.89	7287.46
2587.69	128.013	6594.21
6889.13	1133.89	7431.82
6159.45	263.465	4803.03
7087.11	1112.28	7579.21
6000.25	-858.216	8850.75
5121.48	-238.121	8330.91
3687.74	307.677	9711.89
3909.85	-174.415	8559.89
3493.96	-726.8	13349.5
5895.43	1288.58	5519.89
4882.14	583.412	9992.18
5229.04	-339.196	8786.63
4410.24	720.521	14494.3
4220.33	3256.93	9993.45
7816.03	-1300.87	13870.5
5285.03	469.158	7376.85
4047.82	1062.56	5118.61
3845.89	1029.63	8358.37
4006.52	-236.959	5827.9
5979.02	-412.482	8908.17
6242.54	1728.06	10662.3
5668.72	323.326	11610.7
6730.5	-1068.58	6933.28
8094.21	1703.88	7697.49
7319.44	82.156	6220.32
5872.71	-595.064	8025.41
7111.45	-1.07516	10533.5
8920.72	-770.853	9206.1
3929.84	-673.747	7454.4
11531.1	-559.279	8953.05
6638.56	-1252.4	9872.49
9365.06	-932.06	9528.92
5461.9	-80.4857	7663.06
3433.68	1278.47	5737.78
6042.34	270.187	8703.37
3767.55	101.437	11156.5
8238.16	1241.43	8813.08
3734.22	908.89	10195.2
3179.47	1481.43	5991.63
4925.41	-1415.88	5375.81
7040.84	-459.459	9905.88
8455.88	-1152.27	10420.5
6164.49	-476.331	10174.2
5028.42	1305.08	9156.17
4618.9	1697.69	5122.56
5292.37	75.5464	7844.76
7254.86	112.531	8090.49
5010.22	1090.07	8444.11
3143.83	487.471	8180.24
6375.92	-744.836	9593.02
5957.66	81.5101	8646.64
6196.59	1189.48	8560.83
6625.3	347.412	8378.42
9549.97	-21.8917	5994.85
6543.93	830.387	7707.99
5152.95	-19.922	8591.13
7502.75	1584.65	6338.75
2666.84	1.17466	4907.96
5521.5	-179.571	9882
6059.2	667.642	7215.91
4379.04	698.269	8800.81
7125.02	-162.657	7946.58
2768.49	-1508.28	12097.2
3427.67	1812.41	8150.75
6705.54	1261.21	8447.99
3081.11	-99.5584	7979.1
4840.76	72.7023	8216.27
6068.96	-624.091	10084.1
6177.54	904.952	10777.1
6229.24	7.40073	8061.44
3851.21	-696.468	9547.51
5451.75	-406.44	5995.62
7411.61	-818.18	11831.8
4699.07	667.403	9503.35
5349.67	1471.92	8129.4
6181.54	1183.68	10926.4
2690.71	328.521	7347.05
4078.22	241.755	8410.5
2697.13	1209.6	10071.8
4357.96	-82.2368	6183.64
4229.06	75.1944	9509.64
6263.43	-696.719	8701.06
9367.12	1260.19	7693.15
5642.08	105.999	11652.8
4544.62	1369.98	8565.91
3648.75	-870.744	10699.2
5834.37	564.375	6816.06
5291.02	1658.64	6581.48
4164.57	-259.972	6128.36
3908.99	1279.77	11311
3552.72	79.4049	7943.42
5665.38	1217.41	9977.68
5603.22	-214.151	10158.2
3444.56	559.45	12266.3
5078.2	-830.381	9353.25
4141.75	861.645	8370.08
9015.1	-351.925	7419.02
3727.42	623.271	14078.9
4329.17	1237.88	8806.29
4409.45	1441.98	9177.13
5215.77	1574.01	11697.5
3745.49	-652.694	11029.3
5472	553.024	10652.5
4246.46	-711.914	10588
6022.65	2707.14	10704.9
3968.98	72.9555	10413.7
4893.66	-267.245	7342.16
6177.29	325.859	9772.41
5663.6	-608.497	11241.8
5598.98	312.518	10107.5
8643.45	-7.94464	9951.77
6344.99	701.444	8985.31
6066.62	-516.495	11446.1
5208.68	775.294	8286.62
3523.7	780.138	7137.89
8465.13	-139.899	10150.6
6018.32	427.828	12310.4
4505.09	-562.324	5207.45
4678.81	-1154.26	12431
11589	1909.7	8860.77
3373.82	1007.07	10492.7
5930.44	18.2427	10611.6
4197.66	565.342	10598.4
5481.41	-398.852	15105.4
5166.87	-928.45	10415.3
6263.9	2424.55	8433.87
5962.22	493.546	8764.11
4279.53	1378.54	11293.9
6646.4	-115.215	10641.4
6003.38	7.52329	11390.1
7803.88	-557.782	9693.07
7964.65	360.022	12259.8
6377.78	-337.464	9051.04
5369.09	-25.1604	8362.71
5658.57	-220.061	6359.6
3899.74	32.4299	9407.54
2940.24	-453.999	6833.98
4756.8	3068.92	6656.4
9364.97	344.119	8920.81
4134.08	3040.13	6040.96
6030.39	-494.122	9694.31
6104.61	751.45	5933.97
5159.14	-85.9042	8720.78
6129.01	922.198	12669.9
6713.15	-1158.28	12280.1
6388.07	-27.4098	11321.6
2745.91	1376.84	10146
4068.14	608.355	6741.73
7089.35	-611.732	9043.32
5938.22	-425.138	7062.61
4117.73	-538.219	8718.07
4965.41	-492.403	12723.8
2783.1	666.198	10566.5
7118.38	-960.508	9781.17
5900.33	482.688	8908.07
7230.37	-689.082	9594.02
5388.13	723.754	7316.56
8508.41	23.7721	11457.2
7143.7	1125.86	9097.28
5006.06	-1042.06	8773.09
4268.4	1993.51	13767.7
5520.39	-855.764	10536.5
5265.18	-208.8	10361.3
4620.7	-398.599	7506.56
2963.63	-733.629	9798.43
3466.78	499.239	6903
5467.68	-957.658	6591.56
6248.96	-125.252	9538.67
8634.22	41.4217	10262.4
4167.39	-783.167	10736.4
4598.62	890.933	9394.51
6301.25	-1167.49	6111.57
6103.55	-680.204	8010.94
3243.71	384.703	11952.6
6160.98	1554.44	11078.1
3504.25	1929.36	6655.83
3417.92	514.043	6672.44
3513.44	-20.3536	8690.02
4681.1	-204.729	6925.43
6644.28	735.582	7136.07
4310.79	405.496	5722.12
5070.32	749.232	7448.35
6953.76	392.861	3309.16
6505.18	-1202.39	5966.69
5202.67	1631.93	5975.08
5706.29	646.351	11020
3517.48	-477.759	12489.1
5779.29	-97.1656	7486.93
3124.34	1554.59	8947.85
3190.93	288.782	6969.89
3085.05	-226.813	7347.44
5909.27	-304.674	8911.72
5943.83	923.812	12180.1
4745.46	-516.242	11596.2
7485.8	-318.162	6646.51
4611.29	511.192	11962.6
4388.88	-31.8366	8829.85
5054.54	-842.671	12538.5
4969.55	-169.908	7138.76
5531.58	-585.741	10226.9
5636.46	402.781	7886.47
3635.82	856.785	8538.58
6609.73	-1116.64	10367.1
10091.8	2262.05	8508
1834.41	246.855	4769.05
3516.23	598.285	10299.9
5335.85	-73.7116	10045.1
6420.51	-219.672	10405.8
5412.2	-86.7858	8699.83
4781.38	330.684	5732.16
3492.29	141.151	7884.18
5767.52	-443.321	10232.7
5006.21	760.359	5794.16
6297	-3.74406	10927
7419.49	-532.826	8343.92
4207.72	1297.54	9514.36
5941.78	-376.064	8400.19
8321.18	-1499.16	9425.32
8462.55	140.793	7683.48
5417.31	573.296	6823.14
2240.37	57.1706	10782.1
3117.37	625.868	10989.3
2927.97	2324.98	8314.54
7398.48	-2.42186	8964.57
5491.48	1114.62	10124.2
6751.59	-447.366	10542.5
6808.53	-1232.35	8916.92
9060.49	2358.63	8056.59
6474.84	1065.35	9705.01
6605.4	-216.846	8992.8
6641.77	-56.9947	9176.94
5128.2	773.215	7544.48
