# Supplementary material for: Controlling protein function by fine-tuning conformational flexibility
Source: eLife. 2020 Jul 22;9:e57180. doi: 10.7554/eLife.57180 (PMC7375816; doi:10.7554/eLife.57180)
Supplement: Figure 2—source data 1. [file elife-57180-fig2-data1.zip › smFRETdatasets/Aha1/atp_loSalt/o_g_x207_y51_M6.dat]

//ATP loSalt data set, trace o_g_x207_y51_M6
//<d_d>	<a_d>	<a_a>
7209.13	1514.47	4687.81
7979.37	695.948	2934.92
7909.63	1385.62	1484.69
2641.25	1285.92	-76.8199
5030.22	2172.67	-1344.81
4083.87	1106.23	1426.94
7949.54	2238.52	2769.81
5635.17	2587.14	2005.11
8165.63	2980.37	-1216.21
4224.32	603.809	2208.34
3498.11	2841.16	7266.7
8323.07	17.302	-3413.89
5312.12	1317.93	-479.806
7383.5	-514.47	4803.05
6423.86	503.285	1424.92
5545.02	2476.37	1666.56
8312.71	1638.15	2961.26
6382.47	1700.02	4744.13
6714.22	1072.9	1889.85
6858.63	889.298	6809.14
2799.6	1899.23	6217.57
7110.01	820.231	783.421
6178.2	1414.21	2453.81
4553.62	1156.98	7267
3033.1	807.791	1358.9
4868.41	2021.52	4681.99
8532.52	955.967	2054.22
2980.29	1803.3	1324.47
7376.81	1343.17	1818.84
6354.06	1745.35	3997.79
5429.31	1789.6	2357.37
5403.73	1011.26	-190.67
8455.03	2715.07	2997.04
6871.85	-376.229	5306.51
5713.32	955.395	1701.85
7134.99	1464.24	1664.88
5125.69	1016.84	-1028.64
6603.07	-823.903	2137.85
6463.01	1121.09	-394.285
8486.28	21.6948	3567.97
7182.22	124.37	3699.66
6512.19	767.225	2740.28
4609	1430.56	2248.19
1834.72	971.537	3903.74
2378.03	1575.39	2353.56
4097.32	707.921	1660.35
4463.38	954.887	228.15
6806.25	178.684	3065.93
5560.62	2370.96	1103.02
10491.1	6.54697	4606.5
-149.523	3718.95	5215.04
852.157	7320.49	2573.8
406.659	6555.31	-19.7775
1026.83	4910.85	2940.84
-952.779	5929.96	6224.67
-343.254	2851.26	2647.01
1698.23	5965.71	1004.64
2234.21	5161.03	2445.2
322.016	3780.53	1840.63
1699.51	3318.31	3233.72
-1436.1	4946.66	3053.55
5534.2	829.341	333.121
1026.04	3945.13	3098.99
5771.35	3173.1	2838.92
6837.9	830.252	1854.82
5336.45	488.996	8285.5
5500.47	3.0956	4690.48
5839.2	-293.868	7263.58
634.062	4951.53	4180.92
3055.37	6739.95	2744.49
2222.23	7499.85	6235.33
1329.85	3633.78	2459.18
-1013.35	6069.91	2830.56
-258.156	5307.73	779.729
9347.33	-337.185	3378.68
395.038	5623.69	4565.53
1562.53	4594.28	4224.38
1681.46	3690.04	7010.83
1543.98	5210.33	692.824
1201.41	6731.44	3154.33
305.318	3689.46	2218.75
3046.32	835.663	4409.78
4106.21	577.239	2427.18
766.335	4168.45	1990.97
548.288	4683.22	3152.82
4452.18	3376.26	1186.91
596.698	3102.61	2955.01
2015.65	3523.89	3925.09
4612.95	5862.57	151.677
-141.422	3242.77	3154.86
429.049	3046.39	-842.342
2023.28	2824.02	4024.42
1043.58	4665.59	3033.06
162.35	4997.02	5314.83
-645.274	5863.58	4199.98
900.257	2867.37	2685.69
426.448	4207.51	5818.7
1481.02	3815.85	3149.52
3796.06	2838.45	5431.74
1156.95	4776.34	2175.44
1916.45	4652	4221.75
8469.51	-454.359	3926.7
6563.66	13.2893	862.446
9696.36	517.977	3237.01
9406.47	1249.13	1922.22
2156.13	1615.29	2050.22
3454.67	2607.6	4060.3
4133.2	316.365	2908.99
874.934	2792.6	1057.38
980.111	5033.27	4274.92
3123.98	2392.89	3808.29
-588.722	4101.87	-2124.8
2519.75	4979.68	2228.2
-694.899	2188.03	5576.38
270.68	4073.26	2374.69
2217.07	2569.46	4373.25
8866.02	1220.15	8724.3
8236.45	153.879	3039.68
7449.36	886.744	5046.76
-331.241	2437.38	2245.08
2018.19	1787.1	3242.17
6223.66	1531.62	1959.56
-414.152	4278.7	1781.95
6019.77	906.047	6079.7
5527.96	1894.16	4112.84
4893.31	-109.208	2914.04
11128.4	-687.087	2834.73
660.392	7695.38	2618.3
2196.02	3172.63	-293.725
-1269.95	4573.02	4945.72
614.88	3103.46	5170.7
37.198	5150.29	1383.2
792.913	5795.29	6254.34
2534.31	4472.99	2587.61
4305.71	139.385	3316.49
5491.3	90.4803	4852.92
4774.1	3104.06	3404.72
2147.39	1084.97	3249.23
551.31	1537.48	7761.32
5249.62	1528.78	3314.84
3593.15	1009.66	3282.69
4903.53	179.787	-892.505
5035.54	1287.37	2137.71
4161.69	2148.83	2094.02
3514.18	2755.56	5688.09
3402.25	4448.24	4651.18
7303.78	1874.31	1093.99
853.709	3080.41	2978.6
8798.25	1232.51	4021.26
6084.73	1691.09	3674.82
5639.08	2121.29	7993.07
2967.79	1415.47	4023.28
3477.94	2708.15	4552.39
5227.85	290.378	1274.84
4423.74	956.257	7602.96
6055.4	1074.31	3038.1
1080.77	1811.16	4036.8
1561.94	5186.28	4371.57
-130.451	3494.55	2530.97
4373.34	753.609	-125.366
6675.91	-641.542	3348.93
9256.9	666.379	-383.565
6508.78	472.668	310.727
7113.87	-490.784	3239.37
11066.7	390.284	714.34
6168.03	231.202	2065.88
4924.3	1563.81	5427.73
5171.19	231.589	1094.25
6606.31	-576.48	2266.84
5800	2840.19	2597.87
4414.56	1099.88	3199.74
5737.58	-309.54	3732.42
7880.08	1070.01	335.037
7243.83	1019.66	2078.46
4474.25	815.468	5531.59
6729.25	300.301	3051.29
8472.63	258.971	1808.53
8003.99	1761.05	3677.2
6956.84	-40.7237	3286.41
4950.96	838.328	6029.36
6215.29	323.406	1294.11
4928.4	819.839	1262.03
6876.51	502.678	4901.72
6646	764.474	2323.12
5109.55	1183.3	3524.33
3838.52	1558.1	2806.48
5028.38	1697.13	3433.72
8020.07	-1008.29	7056.56
11566.2	2246.95	-904.039
6932.82	-1.12331	4235.06
4382.34	874.096	745.605
4583.79	257.277	4808.5
7264.46	475.376	2258.81
4818.13	1527.51	467.759
5321.32	2317.72	2745.08
7415.68	592.369	2916.29
6658.4	-20.5734	4404.21
8003.52	1340.43	2529.82
5777.55	-660.2	4628.24
4365.51	-1175.65	4574.99
8157.35	393.015	5493.54
6359.06	1977.02	155.405
6554.41	604.96	5315.06
6066.41	1926.06	2575.94
7878.87	1994.32	3146.74
4855.66	-693.317	3086.46
8679.38	1398.12	4137.18
7349.66	-130.483	7031.47
3654.14	194.328	2905.67
8036.06	944.238	3457.79
9255.25	2327.57	471.507
9012.99	592.086	1843.22
4689.1	-953.3	5501.78
4201.86	853.778	4314.22
5649.9	1042.8	2083.04
7118.9	1396.11	4595.76
9415.14	1694.83	7795.62
6682.29	439.908	2322.77
2588	851.808	320.597
3204.38	222.187	-1387.44
10111.5	743.211	4438.12
6179.1	1254.07	4345.8
10167.4	-683.357	3211.06
6384.29	-74.5994	869.746
6908.31	424.402	3519.42
6292.91	1343.54	189.165
7261.85	189.787	1210.12
9410.34	1070.7	2374.23
3453.02	528.153	1817.24
7480.88	1179.71	6528.97
5418.45	1548.51	3826.53
5315.23	-597.306	2714.28
7963.35	658.472	4860.57
6361.79	457.675	1969.28
5712.16	528.207	-67.9498
8378.48	1189.27	4229.09
-220.276	330.894	-171.463
