# Supplementary material for: Controlling protein function by fine-tuning conformational flexibility
Source: eLife. 2020 Jul 22;9:e57180. doi: 10.7554/eLife.57180 (PMC7375816; doi:10.7554/eLife.57180)
Supplement: Figure 2—source data 1. [file elife-57180-fig2-data1.zip › smFRETdatasets/Aha1/atp_loSalt/o_g_x208_y175_M1.dat]

//ATP loSalt data set, trace o_g_x208_y175_M1
//<d_d>	<a_d>	<a_a>
8112.61	3120.87	7858.92
5342.61	2214.24	7367.5
7637.98	1359.76	7024.3
8012.69	-185.614	7678.73
6457.49	2774.53	9227.88
7568.3	591.379	6499.69
8007.47	289.7	5965.14
10583.3	2910.94	9531.72
5416.61	-390.552	7636.66
6319.11	2.90163	10225.5
6058.45	1382.7	6146.43
7792.07	1641.99	6339.79
5397.96	1454.55	7142.96
8472.82	1016.09	4415.07
4622.28	848.683	2140.89
5184.65	-650.601	10866
8978.93	218.802	6258.3
6292.02	60.8239	6203.69
5346.06	3436.74	6839.83
5730.88	1569.1	8428.63
5411.91	836.925	2135.4
7897.05	1877.04	7530.95
9721.46	3198.95	7344.27
8119.22	1188.35	5724.68
4525.6	47.787	8144.88
5403.11	1191.21	9112.99
4837.47	3450.66	11007.3
9403.05	62.1406	9438.04
7367.74	-476.298	10338.5
3668.54	1048.93	6098.93
5894.69	1215.08	8070.26
7688.39	1641.34	7034.44
6854.59	1828.95	5715.78
6143.27	-216.03	9272.06
4745.25	1070.14	12385
7269.96	697.628	5867.77
7175.06	1648.14	7820.53
5865.26	1415.8	9160.42
5406.97	662.96	9408.2
2245.36	811.709	8393.01
6186.39	-254.556	7854.81
7028.97	274.412	8139.7
2889.9	86.1372	9602.72
