# Supplementary material for: Controlling protein function by fine-tuning conformational flexibility
Source: eLife. 2020 Jul 22;9:e57180. doi: 10.7554/eLife.57180 (PMC7375816; doi:10.7554/eLife.57180)
Supplement: Figure 2—source data 1. [file elife-57180-fig2-data1.zip › smFRETdatasets/Aha1/atp_loSalt/o_g_x208_y261_M6.dat]

//ATP loSalt data set, trace o_g_x208_y261_M6
//<d_d>	<a_d>	<a_a>
7941.91	3090.08	14609.7
11022.3	1615.93	10477.2
5934.85	4526.68	7208.6
6421.07	1840.39	12135.6
3407.34	1962.67	11141
3605.01	2556.14	10442.9
9397.16	1155.01	11228
6028.47	3871.15	13466.6
9697.43	2330.53	7676.1
9253.04	3288.26	9975.55
9614.27	1466.62	10553.2
7460.57	2461.46	9897.89
9521.12	2617.08	7935.11
10391.9	-127.193	11553.6
8270.3	1120.53	8594.51
7870.32	2001.43	9077.04
7650.31	2007.69	11627.7
14131.2	523.924	7922.18
11863	2280.79	10479.6
6208.65	2356.32	10198.9
12280.2	32.1851	10005
11953.8	2667.87	7013.8
6759.18	1900.59	7085.18
10909.9	1569.25	9575.35
9677.79	2457.09	7802.01
12909.7	354.237	6645.09
10336.2	1089.78	7285.05
3105.87	6953	11509.1
2422.61	4633.81	6511.64
3186.96	4187.4	9675.9
4282.53	8595.72	10029.7
4392.19	3847.44	8095.85
8431.57	1182.62	9485.8
6645.53	3871.34	7408.8
12022.7	-564.475	7919.1
7028.73	1191.35	8037.14
5512.09	3726.34	12478.8
8536.45	4980.82	7918.16
7771.25	2872.29	8485.18
8054.34	-687.936	12192.4
10040.2	847.524	9805.46
8395.89	2096.08	10025.8
6237.4	2271.44	13983.6
8702.98	1421.99	10504.8
10260.6	1526.97	8707.04
11531.4	978.168	10875.3
8494.36	2243.7	11636.2
12933.4	803.462	9531.48
8736	2683.63	12422.2
7406.85	462.756	8458.15
7619.88	3734.34	14981.6
8941.72	1855.54	7971.73
4817.14	-348.035	13445.3
11383.7	1616.39	7431.7
7807.46	235.17	9803.93
8288.65	-312.589	8628.92
12074.5	587.642	7462.96
