# Supplementary material for: Controlling protein function by fine-tuning conformational flexibility
Source: eLife. 2020 Jul 22;9:e57180. doi: 10.7554/eLife.57180 (PMC7375816; doi:10.7554/eLife.57180)
Supplement: Figure 2—source data 1. [file elife-57180-fig2-data1.zip › smFRETdatasets/Aha1/atp_loSalt/o_g_x208_y304_M4.dat]

//ATP loSalt data set, trace o_g_x208_y304_M4
//<d_d>	<a_d>	<a_a>
10897.6	1762.09	7593.58
8916.75	4094.64	12555.3
7183.75	1168.62	8205.16
6766.77	1881.21	6813.98
10589.8	2009.05	6407.56
8162.48	3708.78	7217.02
7063.32	3411.97	6384.4
8125.23	2238.54	9020.83
8094.01	1137.27	13605
8411.44	2506.61	8841.11
10746.7	2809.23	9390.69
11369.9	3246.07	9539.63
9788.53	4568.33	8349.22
7989.12	604.742	7895.84
8948.19	-603.592	8986.86
6593.71	2397.88	6298.43
7551.17	3685.02	5209.5
9012.27	2032.79	9485.39
4408.15	1605.72	11289
9865.81	883.05	12637.9
10115.4	1213.27	9018.02
7237.4	2007.85	10774.1
10329.9	1602.88	12277.1
8304.52	2084.42	11058.3
8252.19	1913.95	7792.57
8178.73	1622.57	10965.3
7079	4179.96	9829.9
6788.89	1275.7	14301.1
7130.58	1359.77	14735.6
4472.97	4250.48	10599.5
2051.63	6785.91	12208.9
4553.19	6256.62	9614.21
1504.17	5870.43	9690.18
2678.91	6760.08	14810
5188.64	3639.71	10788.6
11428.3	556.095	14448.7
9335.8	-694.368	15920
6677.6	1967.68	8868.12
6618.87	831.041	12040.2
8738.71	2412.81	14831
8279.29	-111.583	10360.9
7674.81	775.01	12696
3874.41	912.548	19164.9
4719.42	1503.68	9934.58
6782.87	2900.04	11707.1
9101.14	1697.57	10248.5
6080.94	2294.27	11916.7
6596.72	1251.87	12184.2
7389.36	1451.85	12877.6
8131.76	2602.94	12652.8
11223.3	1417.94	12767.3
7175.69	2015.07	14087.7
8966.36	1492.54	12976.4
4683.84	2418.13	11641.5
8158.84	1500.6	10663.4
6674.77	1126.44	14441.2
8838.65	124.048	10747.5
6729.45	-2.95704	12136.1
5454.08	-215.312	11611.8
9439.62	540.327	12717.2
7960.94	1550.93	12076.2
5771.62	1773.17	11313.5
8402.87	2526.18	11057.3
5902.54	-41.9069	11498.5
7539.87	501.144	9939.43
7573.36	3615.37	9714.24
8474.88	536.7	12132.9
7406.03	490.632	11063.3
6677.23	1271.21	12875.4
5480.8	961.182	13997.1
7300.21	735.075	10464.2
7006.1	1370.66	10011.6
8789.83	2159.08	11786.9
7424.25	3594.65	13336.3
11346	117.136	9217.28
4947.78	3459.23	13935
