# Supplementary material for: Controlling protein function by fine-tuning conformational flexibility
Source: eLife. 2020 Jul 22;9:e57180. doi: 10.7554/eLife.57180 (PMC7375816; doi:10.7554/eLife.57180)
Supplement: Figure 2—source data 1. [file elife-57180-fig2-data1.zip › smFRETdatasets/Aha1/atp_loSalt/o_g_x209_y406_M1.dat]

//ATP loSalt data set, trace o_g_x209_y406_M1
//<d_d>	<a_d>	<a_a>
3168.01	1699.63	5865.38
3881.13	2849.99	5822.78
4927.6	163.467	6826.15
5469.29	646.112	3683.54
2905.31	1149.45	5040.56
5677.64	996.545	5274.87
6347.27	246.75	6196.86
4519.52	2086.27	2991.77
5307.53	2171.99	654.671
7228.47	-484.349	5688.93
5814.13	656.444	2143.56
3687.89	-165.447	3036.67
6067.2	2268.94	5248.08
3094.9	1609.3	5720.75
5785.56	930.257	5284.75
4171.67	1834.58	2882.25
3679.67	1792.61	2381.22
3545.76	135.437	5425.2
5234.22	1089.98	3393.4
3037.06	342.646	4764.99
3802.77	984.213	2276.02
4284.15	1472.73	8121.08
5631.08	-130.092	2289.86
1855.34	-512.292	3394.82
5858.62	-571.31	3455.64
4889.69	1534.79	5155.98
6821.85	1605.86	3668.58
-261.152	2569.33	5641.17
8014.9	362.898	5074.59
4776.62	444.738	2751.9
4351.8	61.321	4558.95
4820.69	842.947	1499.04
3401.77	1325.93	610.153
2954.03	877.428	3119.08
2956.71	-1383.8	5242.72
6804.84	1968.41	1373.84
4736.54	859.413	2013.1
4221.62	802.713	7051.06
5576.65	1613.06	-191.166
4560.94	979.236	2831.18
7451.79	-231.245	485.01
4578.03	1841.4	4104.19
8448.48	933.114	4810.89
3414.13	1074	166.964
5152.53	-503.734	4717.06
4594.72	2019.17	5304.91
5758.42	737.852	2595.32
6791.79	306.762	4226.24
8664.96	1788.2	1536.62
8189.98	689.622	4221.34
1469.74	190.934	4010.48
5029	357.085	271.562
6124.97	2548.18	4732.03
5379.47	-78.1008	4821.37
4020.09	695.167	3748.13
8179.32	759.689	3903.85
5137.99	975.937	2921.15
4868.27	2195.17	5455
3804.38	359.734	1537.47
6100.81	991.446	5335.06
6473.41	356.242	2797.28
7291.53	757.089	864.875
3218.73	11.941	4547.43
3046.39	667.785	3020.76
4880.28	137.35	3747.41
6713.67	1425.98	3727.08
4976.18	-844.66	3744.37
5843.48	-312.074	3343.06
3027.14	934.642	2970.88
5863.63	2633.44	1241.32
3456.78	280.397	3651.6
3741.73	967.061	2391.34
4514.25	1405.68	2501.92
3760.99	1074.53	5350.5
6461.53	2264.96	2934.06
5404.8	610.937	3623.86
4984.97	252.827	4779.09
5149.72	-208.032	1912.2
5579.69	1101.19	3354.05
4986	239.435	8013.18
4784.47	1678.22	1734
5713.21	801.527	1535.18
7525.4	-13.6638	3891.79
6080.78	1909.06	1985.68
5234.47	-294.52	3933.47
5855.09	711.53	4358.66
4969	1165.31	3646.76
3362.34	1182.78	5495.59
3576.86	-75.9804	2869.38
2290.88	-197.202	1451.33
3699.29	-240.049	1207.19
4887.12	452.025	1370.1
6069.05	586.512	1759.3
2621.43	725.583	2054.09
5596.06	204.474	3952.09
3649.72	328.913	2753.62
7697.73	918.752	2854.33
2680.75	2282.15	4125.72
5423.43	681.556	207.078
2998.4	1026.65	2795.28
7656.67	2275.85	3004.59
2911.23	1588.99	3925.45
2822.22	1493.68	3671.93
5262.74	-282.406	1566.95
3566.47	1244.22	4629.77
6503.2	-623.718	4239.2
4600	517.327	4878.16
6588.78	2294.21	4538.33
3055	940.16	2323.51
3989.95	458.688	1640.37
5762.16	574.375	3247.71
4792.15	2304.41	1535.23
3888.51	858.852	2552.84
5482.22	-578.732	-176.078
4618.94	955.187	3094.48
3462.78	5.47432	7843.1
6413.27	630.783	4924.44
4908.11	196.112	864.343
5155.46	929.658	3591.57
4730.47	152.241	3471.42
4864.75	21.7188	1740.86
5296.98	-288.933	2857.32
5572.83	-482.697	3558.35
4475.67	1265.85	4567.72
5969.16	1466.29	4021.99
6346.57	774.859	2480.46
6544.26	1435.17	2510.52
7121.08	-434.067	6128.84
6203.18	-738.921	2327.32
2669.73	1739.91	2983.71
2992.58	2708.3	1888.8
3528.59	479.763	5277.26
5787.35	220.501	5788.91
3749	567.083	2261.73
4982.88	176.455	2745.98
3475.42	710.834	345.089
4589.95	203.848	3581.35
2073.18	698.405	2328.51
5707.69	297.487	2869.07
2963.28	1761.54	4001.12
1944.04	912.915	535.818
4077.77	1943.44	1322.93
3573.08	1253.67	3078.73
3605.4	625.763	4467.94
5762.26	1108.46	2442.15
3339.66	1820.72	4697.64
2981.4	1013	4374.45
3264.45	3571.28	3734.3
2416.79	-473.609	5311.87
4916.69	1144.85	4007.7
4602.8	449.018	1744.09
3280.65	1313.96	3034.86
2261.24	2031.13	2525.33
5043.67	1298.32	2844.32
2802.15	2236.12	3543.7
5992.15	1042.19	7110.92
7214.05	435.217	2299.28
6002.51	813.421	5636.67
8223.82	2028.78	4935.54
4226.75	1176.37	1562.93
5099.14	1404.83	1790.46
2552.66	685.614	8926.8
3326.59	1221.59	4100.73
6097.02	275.021	6303.15
3373.46	92.2615	4234.47
5367.72	1211.42	5556.6
3645.9	2224.57	3388.68
5812.5	2321.02	3239
4397.07	720.674	5580.43
3141.49	1354.38	4805.5
2901.86	882.466	5104.93
2664.35	873.646	4644.97
607.49	313.811	1061.89
5076.41	672.222	2116.17
4330.94	-96.4211	778.061
4643.02	1397.82	3388.88
4421.31	259.402	4265.44
9627.94	995.186	3633.22
4146.54	822.52	2022.29
4902.86	2143.47	2551.99
4345.12	375.73	3068.84
4701.93	1227.04	4149.97
2305.3	2192.75	5840.66
4699.89	355.122	3640.68
5628.37	1118.52	5682.49
3512.22	1579.8	2358.44
4557.17	1658.22	4533.68
