# Supplementary material for: Controlling protein function by fine-tuning conformational flexibility
Source: eLife. 2020 Jul 22;9:e57180. doi: 10.7554/eLife.57180 (PMC7375816; doi:10.7554/eLife.57180)
Supplement: Figure 2—source data 1. [file elife-57180-fig2-data1.zip › smFRETdatasets/Aha1/atp_loSalt/o_g_x20_y357_M2.dat]

//ATP loSalt data set, trace o_g_x20_y357_M2
//<d_d>	<a_d>	<a_a>
4643.88	2355.08	3584.87
1824.84	2258.93	5360
2067.96	2157.97	5041.28
712.129	3795.36	5690.1
2178.39	5174.96	1959.65
2286.14	4837.78	5775.02
3001.45	3299.1	4675.85
2317	4789.74	6077.88
2162.25	3776.6	2566.59
1016.66	2224.68	2696.72
3510.29	3847.25	7285.14
2551.48	2924.86	2630.85
534.171	5419.87	3990.24
1835.03	3086.81	4229.3
2159.84	2565.42	3686.96
2530.06	2605.24	2919.65
3232.57	4429.09	3657.54
1203.99	2888.52	4764.98
-918.652	1946.78	4949
2114.6	2399.48	6840.08
2675.52	3097.73	6633.25
1315.73	2417.23	5004.96
3586.32	2733.52	6145.45
1799.98	3933.14	6008.11
-204.999	3563.66	2728.54
4072.74	1718.68	6211.08
702.075	2847.73	5182.65
2051.82	3077.66	4317.29
-62.162	3228.34	4279.75
1964.84	3646.44	6767.46
972.548	2090.27	4747.79
-254.072	2641.68	4847.14
647.578	4571.62	5181.86
701.606	4316.22	4220.91
-234.538	4206.7	6859.6
4008.42	3122.12	2859.04
880.896	4310.42	2895.95
2507.04	5210.79	4822.32
-713.984	3422.13	4414.22
1914.18	5112.94	3273.5
7826.3	1005.47	4381.44
