# Supplementary material for: Controlling protein function by fine-tuning conformational flexibility
Source: eLife. 2020 Jul 22;9:e57180. doi: 10.7554/eLife.57180 (PMC7375816; doi:10.7554/eLife.57180)
Supplement: Figure 2—source data 1. [file elife-57180-fig2-data1.zip › smFRETdatasets/Aha1/atp_loSalt/o_g_x211_y292_M2.dat]

//ATP loSalt data set, trace o_g_x211_y292_M2
//<d_d>	<a_d>	<a_a>
12068.3	3362.77	7749.94
9523.86	392.484	9605.35
9421.98	2272.85	8309.6
17055.5	-133.548	9992.89
10236.2	3184.45	11634.1
10142.5	695.151	8614.7
7925.29	611.23	7974.55
8827.84	4381.61	8564.2
9564.57	1326.1	7462.63
8391.38	3940.28	5997.74
10958.2	1103.8	6051.33
8107.35	2039.6	7670.21
12908.6	2710.3	7283
7647.59	1983.05	8978.68
10739.3	-1239.91	11542.6
8764.9	-230.014	7534.24
11816.2	1000.51	8439.75
8600.79	-191.884	8039.98
9403.75	517.055	4712.11
7645.64	821.827	9968.31
14942.3	2144.77	6887.77
12535.1	1202.84	7603.55
9771.48	1926.74	7706.68
7099.18	370.736	10953.2
9483.98	393.456	7024.61
8197.56	837.285	6538.83
7886.35	4698.25	6409.86
5962.74	2225.11	7450.72
9517.8	3406.59	11242.7
7927.82	-527.744	12350.3
9155.95	1349.81	7997.93
4145.37	328.043	4532.6
