# Supplementary material for: Controlling protein function by fine-tuning conformational flexibility
Source: eLife. 2020 Jul 22;9:e57180. doi: 10.7554/eLife.57180 (PMC7375816; doi:10.7554/eLife.57180)
Supplement: Figure 2—source data 1. [file elife-57180-fig2-data1.zip › smFRETdatasets/Aha1/atp_loSalt/o_g_x212_y133_M2.dat]

//ATP loSalt data set, trace o_g_x212_y133_M2
//<d_d>	<a_d>	<a_a>
3462.6	4490.99	7053.12
4063.2	5943.63	10656.8
2963.58	4901.44	12324.8
4988.75	5902.05	8911.94
3281.01	4421.58	7145.78
5843.78	2420.83	9959.54
1269.55	5149.77	9723.48
554.739	6671.66	6979.92
3956.25	4968.56	10105.2
4803.38	8250.86	8583.31
7048.61	6648.37	9740.66
5212.12	5507.91	11096.6
3891.71	5100.09	7706.05
1227.83	7462.71	7546.74
4656.26	5271	8757.82
1191.46	5486.58	8762.28
3785.95	4374.74	8464.84
4391.79	5292.36	8415.19
5472.13	5801.72	7800.05
4565.48	4612.12	9312.87
3586.32	4836.37	8094.74
3449.21	7254.4	9263.53
1858.56	4340.35	13059
2542.42	5830.89	10490.1
2786.84	5586.29	5614.79
3719.46	4702.04	11568.1
2387.05	2915.14	9713.09
3517.38	6334.66	10141.4
2830.32	5655.62	6116.88
1606.04	5762.09	11098.5
3681.49	3861.71	9197.04
8046.63	1565.27	6508.18
5161.56	673.683	5239.88
7284.21	2931.36	6966.16
4549.92	5912.15	7164.46
11061.6	1424.22	5101.12
9236.8	2409.34	10008.4
7348.08	310.94	7093.12
5055.8	564.644	9557.14
9190.92	1385.51	7990.66
6794.06	1139.47	9547.12
9343.24	933.324	11692.3
8545.13	1297.52	8955.64
7198.18	1880.78	8136.96
10572.2	2811.76	7306.85
8856.94	1037.61	8535.42
9473.18	-397.877	9444.67
8368.38	2010.2	6262.83
9137.15	538.668	9121.87
11488.1	305.734	8055.87
7754.96	1000.05	8420.24
10487	673.056	6656.91
9128.51	549.88	5570.1
8756.38	686.2	7204.43
6263.72	3132.02	8167.32
4642.21	1394.28	5861
10025.1	900.178	8673.74
6973.95	414.662	7022.26
9267.27	1650.73	8863.08
6482.98	695.006	10462.9
6958.28	1939.26	8503.51
6587.65	1048.31	10054
10792.1	2476.63	5666.85
6370.34	2499.74	6788.26
9323.41	1003.06	7006.83
6558.46	350.172	5738.38
8080.02	2085.22	6850.54
8609.54	1329.68	8488.79
10732.7	-54.1824	6739.04
8325.95	1526.67	7883.86
7084.34	-241.754	10686.8
6509.46	553.056	6158.86
6789.28	608.26	9073.87
6269.93	846.341	8990.91
7981.73	1147.59	8878.66
10547.8	535.525	11957.6
1697.46	2974.16	5968.75
8238.77	1468.09	8689.79
8324.82	441.69	9238.86
11232.3	973.821	6476.47
6929.35	615.895	8407.08
8411.22	2202.37	8801.93
6929.44	421.439	10091.7
6552.31	447.346	10494
6996.72	961.601	6203.83
5943.67	3837.51	5277.95
7614.13	806.989	12901.5
5276.74	1669.09	7917.75
6550.33	3174.42	6485.42
4992.96	1333.57	10821.2
7524.98	2159.06	7186.42
4413.38	2334.95	7652.36
3972.33	2420.91	7511.46
4768.76	2102.02	10210.1
9441.71	2273.23	4722.27
9452.21	1124.46	9089.02
5510.53	3850.78	10157.7
7490.72	2609.3	5974.61
6066.12	1462.88	8115.25
8911.87	1858.79	8686.33
9927.64	1505.46	7859.22
7626.87	2516.66	8364.17
5803.84	1735.02	6766.92
11900.2	144.095	10299.8
8965.01	1145.33	7946.57
6733.33	167.575	4415.39
5972.17	1973.29	11465.5
7227.87	1325.11	7487.34
11235.6	1731.23	7184.87
7943	295.756	7771.93
5451.82	835.747	7134.84
10958.3	-30.9936	4186.7
8533.58	-401.943	7591.34
6113.6	488.771	7585.24
7465.01	1185.08	8354.93
11679.9	-578.076	7583.92
8349.26	2517.74	7187.48
5422.74	2573	6965.08
6718.01	1422.1	8798.25
8031.83	2605.58	9573.96
9155.73	1512.9	9470.15
5532.71	884.669	10039.7
5669.69	1617.62	10927
6444.81	1495.31	9039.15
7975.25	77.1208	10704.6
6555.82	292.255	9154.17
6992.9	1963.88	8258.25
5858.82	713.182	7088.1
6450.35	2836.46	8967.51
8576.64	1790.74	10171.5
4249.73	1194.89	9665.3
9030.02	373.896	11775.3
9829.93	2303.36	5815.82
8024.29	1573.76	7375.82
7708.54	2203.46	10450
9529.67	290.392	7039.67
8785.27	699.87	9381.03
10013.7	2073.54	10767.4
9487.87	726.032	6960.26
6049.46	-171.915	8612.55
9767.47	1617.31	12569.8
4993.22	2923.68	9551.32
8859.17	2264.25	9307.38
8257.26	849.201	7189.88
7716.16	1872.11	7226.97
5544.49	-111.81	8307.17
9107.99	1057.45	8131.49
7775.35	1404.07	9057.24
9919.33	2997.63	9148.89
6000.12	493.141	9545.85
4600.21	1115.32	6502.63
6818.35	3275.2	5738.76
6124.74	903.878	5006.08
6164.07	2117.93	9811
5287.76	1813.53	6787.99
