# Supplementary material for: Controlling protein function by fine-tuning conformational flexibility
Source: eLife. 2020 Jul 22;9:e57180. doi: 10.7554/eLife.57180 (PMC7375816; doi:10.7554/eLife.57180)
Supplement: Figure 2—source data 1. [file elife-57180-fig2-data1.zip › smFRETdatasets/Aha1/atp_loSalt/o_g_x212_y422_M6.dat]

//ATP loSalt data set, trace o_g_x212_y422_M6
//<d_d>	<a_d>	<a_a>
4863.13	4400.82	4691.52
7358.37	1288.97	1540.71
6624.85	3443.75	1069.18
11757.5	2738.38	5176.94
8331.18	1707.81	589.547
8669.61	1752.74	4814.2
8090.3	970.652	7275.83
6086.43	1654.29	1119.86
11189.2	168.907	2560.01
11603.2	2516.46	2278.2
8242.55	582.234	2078.11
10840.2	1872.44	2118.73
8037.62	210.49	-1053.22
9861.98	136	5197.8
5815.28	2330.6	3983.73
5329.74	2665.89	3407.27
9821.05	2208.75	-129.819
11436	1279.85	2947.69
8680.72	1654.57	1682.32
11927.4	931.335	714.598
9491.22	3676.13	4990.56
6577.33	2228.69	1949.28
9615.78	1829.95	3162.42
7586.86	1859.27	5237.99
6019.42	621.069	5410.45
11157.1	1352.09	3737.61
7642.42	1559.4	3941.46
7912.41	2079.01	3824.1
8058.53	233.83	2949.53
8564.82	1977	1378.29
11644.8	2110.22	2197.7
8290.7	1858.68	2074.18
12354.9	3520.18	-247.968
10273.5	2096.2	1140.04
8781.06	3423.01	149.086
9399.57	2050.69	2261.98
7836.01	2120.41	2440.53
9111.91	800.52	4773.03
4307.45	1005.51	4383.57
3257.46	1798.85	4071.16
6584.68	3135.64	2971.46
7094.55	-241.541	1148.67
8888.38	1960.49	2860.63
7345.06	896.305	5020.91
12489.3	190.685	3389.79
6494.38	2608.27	4728.94
10585.1	905.744	3673.24
9816.03	3703.3	2681.31
9710.28	1921.95	3866.68
10974.1	124.946	1602.77
9608.46	2807.57	3034.26
8994.16	430.813	4078.1
10856	2002.27	2176.58
5859.59	1693.59	-1018.38
7846.1	-173.348	3746.39
8058.19	1800.32	2402.69
9291	2320.95	5307.89
7939.13	2523.91	555.342
7068.84	3229.66	-157.306
7147.75	1076.45	3489.57
11232.3	1284.16	6573.53
9814.96	822.735	1257.52
8887.9	-164.897	1792.09
9262.75	128.516	3017.38
8549.1	1385.69	4328.83
8593.25	-210.117	6678.33
8470.23	318.289	4038.63
6609.24	-35.3472	2443.81
3189.82	3082.71	2166.89
11792.1	424.635	6414.57
991.275	5002.44	1695.06
11061.6	1935.52	831.254
10370.3	2477.84	1452.62
7525.04	3408.35	2024.35
9217.61	1067.26	3195.36
6646.44	2398.55	832.596
6295.93	1770.53	-755.548
10920.6	657.641	1691.49
7311	2537.69	4317.8
11380.3	118.149	3775.57
12029.8	844.216	1793.94
6177.54	-271.357	3523.15
7618.31	786.771	2178.28
7913.35	579.236	4930.47
9976.45	641.933	4983.05
9678.24	1907.89	1517.19
6199.5	857.731	3604.46
10073.5	1593.62	5193.35
12881.9	-277.411	5764.24
9301.92	614.13	3450.92
7289.03	1124.33	6156.47
7457.72	3987.07	2098.99
14062.5	1585.68	7025.43
7550.87	2035.27	3858.56
9598.47	328.264	6145.49
11810.5	841.633	1531.83
13697.9	1330.69	1136.7
8226.46	1513.51	4689.99
8615.02	1518.13	5815.25
6685.23	1963.76	5380.12
8200.97	683.547	4957.75
11631.1	1059.82	4324.44
11110.8	1570.58	400.779
13347.8	1219.74	4968.11
12465.9	1109.52	6534.82
13633.6	31.9146	4019.59
11398	1424.83	2551.17
11070.5	2826.58	2684.72
14244.4	23.1115	5626.7
7395.73	2450.52	2489.16
10643.6	1285.34	4892.43
8310.9	1701.17	2113.07
9952.43	574.636	9102
6643.94	1161.57	1996
9315.2	1308.77	2686.67
9568.33	547.779	3658.97
9044.04	-755.949	4592.05
8603.53	68.1035	4101.82
10441.2	1282.61	5776.99
8457.98	955.603	3664.85
6809.55	2876.92	1304.55
9281.74	4247.88	3601.92
6822.57	352.729	2309.71
6849.15	1910.88	4282.35
8851	1255.16	2924.83
9806.11	2106.66	6432.41
13495.1	1043.09	2793.56
10034.7	31.0785	2837.28
9508.64	-374.582	2475.79
10377.2	2100.48	3394.28
14341.7	444.026	10017.6
6058.14	-139.01	-1874.18
11689.4	-255.491	3767.85
10008.4	2058.36	4552.27
8629.25	802.679	6718.02
7289.44	1321.71	3254.81
10643.2	-212.942	7393.62
6688.97	1630.95	3301.66
9101.79	-691.495	5542.18
11042.9	923.626	3696.98
6470.45	1026.26	2704.58
10230.3	1183.01	4654.47
8010.82	398.073	5766.64
9165.57	1882.86	5650.97
8691.94	1665.98	1705.48
9586.03	268.455	9739.24
7880.62	2998.55	4133.74
9826.47	736.166	3918.95
4738.29	730.58	-224.766
12194	-171.889	5530.35
7497.94	236.392	4201.6
8344.27	2192.33	595.7
14149.5	2707.87	-1431.71
10830.6	233.832	6565.96
5950.02	1604.28	3630.21
8201.3	758.962	3070
8960.57	1475.52	3699.02
9000.14	344.751	4376.1
6637.07	-1345.2	2230.83
8205.6	1914.02	676.833
10745.5	654.187	2563.59
7947.28	374.167	2063.85
8182.72	753.602	6241.24
8698.11	581.812	1958.99
8499.89	1847.93	5220.69
6210.81	2737.12	1667.6
11719.4	654.442	6810.41
7880.13	1322.74	3925.55
8263.69	1411.71	6810.53
6888.82	608.695	4403.03
9226.62	2908.52	6567.2
5363.6	651.065	3782.67
5906.68	516.001	734.014
7300.41	489.24	1947.26
11677.8	981.096	3608.39
8254.15	388.23	657.442
8930.79	1524.71	3175.42
9861.47	957.652	7299.85
9295.94	3153.31	6456.09
9873.42	2767.54	4827.68
8137.63	2170.07	8188.81
10347.7	759.252	4420.34
7992.93	1669.64	2838.15
6975.82	408.842	6450.56
5352.43	37.3173	1537.89
11087.7	968.613	782.551
7573.1	1090.06	6188.99
9917.57	-121.702	1982.38
7560.1	2560.94	3213.6
5550.06	-313.973	4784.55
7089.9	1370.72	4591.64
6673.11	4165.46	3793.76
7123.7	2578.69	2816.74
9216.19	765.983	4052.03
9132.88	1380.83	3829.05
8533.48	1309.53	10571.1
8715.98	661.018	3566.54
8022.84	-39.1604	3096.82
11119.5	3123.43	1397.07
8473.77	3307.92	5748.02
9814.73	2388.78	3747.85
7556.9	2107.39	5135.64
5037.79	1656.93	-998.205
10791.5	620.692	2496.03
12488.1	1647.2	4272.34
10521.9	621.079	6004.3
7585.04	735.138	3925.27
10962.5	941.54	1876.63
10203.6	915.929	2603.4
5576.9	1693.24	1528.56
8485.21	-167.428	3103.32
9311.07	1564.91	-78.2984
8521.36	815.22	2026.16
7242	1737.27	1222.02
9375.9	1344.17	1911.33
8576.18	1218.4	-27.4696
9849.84	154.614	664.111
8196.15	963.492	3125.57
7365.56	674.54	1701.53
10174.8	1306.07	-892.396
8368.52	52.1003	3118.26
9291	1099.16	2679.1
6862.31	746.637	278.071
6792.77	1388.99	699.075
9578.61	1003.39	6300.44
8391.89	1110.61	1490.93
9663.05	2653.07	4225.65
7711.56	1859.71	2024.33
10039.8	1655.46	4053.54
9295.58	1657.06	1583.48
8810.49	1243.71	5552.29
9718.81	3162.9	5248.83
5978.91	890.255	1852.73
8213.75	-220.509	5743.12
11586.8	411.106	2116.94
7336.58	1285.48	4750.89
9407.98	-228.818	3883.7
8266.43	1189.28	4219.3
8713.27	155.788	4253.87
6409.38	1109.37	4519.11
7822.06	859.392	2424.81
10538.8	2092.11	4796.46
7034.07	3384.9	7132.71
7987.47	1747.88	3250.69
6728.05	1380.44	4893.31
8194.27	452.626	5635.91
8280.61	-292.966	3226.79
4406.48	2663.3	4345.62
7901.58	903.243	6109.65
6404.73	908.085	3763.83
8813.98	1974.07	4592.4
4242.75	3895.68	1125.42
10807.4	563.035	4849.26
4446.45	2301.43	3684.63
4728.76	2970.37	796.523
-1080.44	2628.65	-1405.32
12027.6	831.178	1895.2
7338.27	3018.62	996.137
5653.66	2448.16	5388.02
7682.18	1966.52	1617.3
7804.16	3098.88	3136.72
9165.21	135.167	3703.34
8278.73	2195.94	5885.79
6782.6	2518.41	4059.2
7459.16	3185.22	2936.22
7784.12	2336.21	4064.47
8173.75	1630.67	1829.19
5587.53	1206.19	7453.02
5692.98	1179.27	3211.42
10373.6	1595.36	2730.3
8843.21	1052.28	5298.56
9904.27	-95.6656	2708.38
6246.07	1605.32	2418.69
5847.87	3232.27	5142.45
8718.23	938.866	5895.06
8157.9	2683.39	2865.58
9010.76	1952.23	3621.74
8866.71	2584.93	1653.38
7862.03	1348.32	3357.95
8343.67	1581.71	-17.1399
7098.61	1122.02	3480.9
8899.88	712.105	2054.44
6389.22	2754.51	2527.15
8847.5	973.014	3053.01
7032.56	781.625	2502.66
8249.07	1538.35	5178.33
9645.01	2609.93	3507.26
8229.67	592.305	4320.64
4461.69	1982.81	975.746
6830.11	1131.3	1550.71
11148.6	2502.78	3499.99
8195.33	285.406	6656.81
4689.47	1056.86	5571.18
4921.02	1933.57	3804.73
8563.71	128.224	2762.08
5946.63	1998.95	-727.912
10360.1	2856.49	1170.72
6790.46	2706.12	6061.48
7871.28	-191.959	6403.64
5327.05	2417.42	730.563
6005.99	198.604	4128.62
6912.03	2477.49	4283.97
7564.19	1213.23	2390.08
5777.53	2266.59	1165.69
10156.1	1554.6	955.663
7339.67	1961.61	2773.63
7579.01	329.306	7001.8
8852.42	-749.967	3773.26
6920.58	3011.59	460.27
5633.59	2095.76	2152.25
8420.89	1270.96	3745.76
5230	1002.18	2146.33
6662.72	616.595	4311.17
4080.87	3016.64	3660.34
8979.05	256.094	3082.75
11225.7	-194.884	1285.96
6957.48	1244.91	1769.02
11181.6	1757.92	-798.107
13301.1	2070.53	307.591
7683.47	1231.85	2008.36
7608.36	1411.78	-433.968
9748.67	610.915	6525.35
8113.53	2243.48	1988.68
8769.29	1920.4	6229.75
7961.68	407.076	4210.68
8635.71	1206.57	917.064
6157.15	2302.27	-1075.29
8460.97	788.355	760.909
7224.51	1100	236.713
6884.53	1316.4	3342.41
6007.33	1519.25	2606.81
8174.74	331.066	2241.79
7431.8	2360.57	1807.53
6787.05	3307.46	5377.12
6399.82	1330.66	3044.02
10552.1	-206.255	5444.26
9078.94	1527.48	2233.34
4321.43	2477.62	2812.83
7375.86	1486.13	4697.82
7704.13	2583.32	3865
8559.3	-89.1079	1261.44
8582.62	2579.27	3503.18
8452	3115.03	4570.76
7765.5	766.096	2794.56
10103.5	1474.01	4394.41
7017.69	2032.16	5280.25
6214.37	2394.9	2743.5
8858.5	-402.574	4492.65
9998	3283.72	4794.06
8844.64	950.111	6881.21
5621.93	2619.34	1269.45
5036.6	844.362	2072.29
9182.87	2933.58	3622.31
7234.39	1253.44	663.178
9066.88	397.236	2789.78
7046.94	1466.63	1526.79
10312.8	2115.03	4074.86
8571.3	1631.47	4163.03
7687.86	1113.25	3499.43
7154.47	3024.91	-300.564
7074.38	1556.41	5204.91
6603.18	2004.28	9647.36
7585.8	1125.62	6367.58
7576.6	1785.49	446.656
5537.74	1696.17	5344.88
8655.44	2045.2	2729.25
5527.06	2019.83	3690.21
10614.5	869.165	3744.54
10089.2	4414.11	3890.5
6660.67	-133.52	4079.56
8117.22	632.61	872.546
6005.96	1741.8	3925.65
6312.15	3561.94	3.04323
9183.33	2140.16	1868.24
11171.3	921.326	3856.14
6469.14	1469.76	1515.86
4306.5	1849.01	4558.57
6101.41	561.35	2910.61
8057.35	2561.9	3261.64
6101.34	2622.44	3603.59
4368.64	601.942	2239.83
7276.24	2812.6	493.742
11245.4	1419.12	4321.65
5728.59	2016.97	1021.7
5830.89	1956.25	6064.89
5998.49	1089.12	1613.71
8139.36	1018.09	2020.41
8750.64	1761.68	231.802
7966.73	2840.62	5608.28
5781.5	1017.92	6399.94
4490.2	1582.67	3533.98
5900.44	264.562	2592.1
7341.1	2739.95	2303.07
4111.8	1386.99	2410.09
8281.87	376.163	7325.96
6070.45	2061.1	7402.89
9291.04	243.222	3026.04
10293.9	738.366	2233.87
6623.95	2911.79	164.333
6261.45	2122.6	3275.07
8036.15	1804	5253.16
3676.22	2810.58	4189.78
5805.51	226.914	1648.7
8644.73	2403.64	2202.32
4400.23	1484.81	2314.98
8214.87	1998.4	966.259
6111.34	1273.79	1537.22
5321.62	1597.49	4121.16
7820.45	1182.49	1833.15
8465.23	3658.2	4686.15
3623.37	3859.36	4050.2
8509.28	1781.27	4381.81
7846.63	2378.23	2453.72
7763.02	32.8555	2200.99
9125.84	1536.83	3659.33
9212.87	3937.78	3637.52
6569.96	540.262	3389.34
8049.88	1736.28	4714.58
7263.67	1788.19	3074.01
6614.46	1709.56	5948.34
5359.39	857.316	5978.98
7202.44	2118.17	2027.82
6653.41	2381.72	692.689
6703.49	259.431	2398.5
12583.7	1512.54	2975.56
7789.81	268.919	3631.61
6638.99	47.1584	5049.26
9585.05	757.708	3090.67
7012.08	3395.56	3004.68
5077.01	1725.55	3480.66
6184.64	414.678	3405.17
9351.3	1784.24	1041.78
5998.5	1338.21	3977.54
8397.36	2054.58	88.7193
6662.47	1888.8	2939.73
8091.02	1577.45	7138.92
3056.98	902.254	5913.43
9373.86	1793.13	1588.99
4430.75	568.898	4778.92
7918.59	1033.32	2280.36
6606.21	-9.56281	4245.77
6581.77	1493.13	8394.03
9296.71	1480.17	5489.79
11797.7	985.343	2802.32
3744.77	1932.18	3129.19
3844.57	1295.33	2526.89
9208.7	2689.06	3826.91
8879.59	1084.74	3838.67
8908.58	1821.67	2425.6
7166.97	1909.57	4977.04
5590.12	786.084	2398.2
5600.81	1015.72	5361.04
3682.64	946.33	3269.57
9441.72	1418.29	4823.63
9035.7	661.554	3006.53
7768.7	1686.42	3547.02
6840.79	195.084	2605.12
5427.84	795.596	4456.5
9925.46	2573.44	6070.17
6248.83	271.287	2313.35
7158.25	2195.03	3805.69
8456.21	1666.59	581.478
4118.84	260.629	6788.94
5091.81	1096.72	4548.09
5799.03	1128.08	2867.35
8550.26	639.162	4729.84
8443.01	2874.26	2764.27
8192.63	1001.16	3189.51
5561.34	2642.9	1772.51
9792.04	1740.17	2101.04
5938.68	1142.9	2830.97
5242.59	1397.81	3504.62
8156.57	-88.9075	2280.66
7970.55	394.232	2842.35
6004.61	1630.69	2210.42
8030.58	453.576	4044.8
7806.34	750.951	2349.24
6615.51	2403.46	1358.7
4728.33	1817.98	2350.47
6873.72	3401.52	-99.1239
5292.21	-382.691	4422.88
6300.51	61.0238	613.324
6730.26	781.726	4007.1
5833.52	1670.32	3052.06
7371.16	-217	3387.82
6396.09	997.838	3419.42
6641.73	830.785	2236
7079.7	784.41	3335.14
5904.9	2316.89	2855.68
4605.21	3277.34	5540.13
6227.55	1426.21	3831.38
5039.92	2366.93	3373.68
6225.84	957.577	-117.323
5908.73	2595.87	2819.99
7689.79	-315.417	1781.41
6793.43	-130.196	2419.14
8676.22	2191.93	2858.13
7655.2	3266.82	3871.46
7714.27	1541.79	1092.12
6224.32	952.219	1871.54
4782.09	1342.76	3582
8155.39	2222.3	1899.22
7135.2	758.617	-385.632
3237.96	1475.65	4228.98
6610.25	1999.9	-1225.9
7775.02	292.186	2711
8671.18	2372.85	2075.94
7471.72	3343.14	3008.19
4265.28	1203.49	-540.644
7547.88	1894.89	3397.21
6732.08	1236.6	4397.55
8512.15	499.381	3216.35
6743.49	3686.64	7157.1
7769.32	1449.31	5414.52
10206.8	1013.39	4879.02
4525.7	1425.49	4545.75
4543.44	1603.52	4674.55
3753.37	1112.7	2836.95
3909.48	2424.26	2698.49
9192.08	1462.11	2176.6
6683.17	2022.04	2765.82
4251.04	1138.6	3304.64
7724.2	546.945	7178.1
5708.06	-1156.1	3148.38
5451.22	3974.94	5309.61
5259.4	2805.8	5097.39
8704.18	1832.37	3265.49
7747.63	1514.03	2212.43
5892.59	2228.58	5594.59
5784.18	1967.56	3901.33
5945.71	2914.73	6051.12
5500.22	1559.53	1688.6
4730.43	238.287	2230.69
3392.89	945.307	3852.82
3814.44	633.127	308.067
8294.63	760.137	1007.1
7766.81	2633.3	2052.87
4410.82	237.253	5950.16
3959.32	1598.72	7601.59
6754.31	988.606	6859.53
7361.04	567.255	4725.73
8428.48	751.208	4051.7
6052.23	931.587	213.479
4654.37	2738.5	124.333
8989.77	3731.99	6167.24
4295.84	1248.58	522.337
