# Supplementary material for: Controlling protein function by fine-tuning conformational flexibility
Source: eLife. 2020 Jul 22;9:e57180. doi: 10.7554/eLife.57180 (PMC7375816; doi:10.7554/eLife.57180)
Supplement: Figure 2—source data 1. [file elife-57180-fig2-data1.zip › smFRETdatasets/Aha1/atp_loSalt/o_g_x213_y379_M4.dat]

//ATP loSalt data set, trace o_g_x213_y379_M4
//<d_d>	<a_d>	<a_a>
11107.3	863.646	6557.81
7793.43	1839.56	7029.92
10923.5	1613.48	3679.94
8589.75	781.489	6585.28
10759.6	606.56	9094.83
7460.06	1866.91	6140.99
10683.1	1769.79	11551.5
6391.95	3012.24	11644.3
9318.07	2017.14	3991.89
10267.5	597.193	3040.91
10724.7	235.336	6388.91
10490.9	815.668	6684.81
3259.75	282.042	3594.25
7133.52	1912.77	6627.73
10785	-436.17	5613.43
7022.89	565.651	6198.77
5652.29	400.333	6312.65
12673.4	1434.72	4451.06
13931.5	687.223	3812.17
10568.2	304.576	9072.62
10559.7	-607.952	5900.33
9869.06	-292.216	3776.86
9121	-865.852	4493.98
10636.7	2806.34	6414.24
6931.53	-47.1328	7574.7
7267.93	-253.347	6835.79
11526.7	-995.046	10242.8
6958.63	344.76	5774.7
7841.28	1171.6	8002.88
9977.79	1061.98	1704.78
6785.03	3017.81	2637.46
11428.3	-366.257	7665.39
9807.63	3807.56	7909.44
9276.69	2465.03	6666.89
9158.9	2287.66	4139.87
10044.2	1351.53	4592.72
10122.4	2718.16	5905.63
8617.88	1768.18	6095.92
8056.83	1992.29	8190.63
9664.69	729.402	5800.92
10959.2	-138.273	5447.4
7195.95	1264.22	8154.6
8156.55	1592.16	4632.28
6770.1	2651.6	6796.94
7482.53	99.8123	7188.87
7120.84	2788.03	6218.79
9797.28	836.765	4903.34
10317.2	1493.27	9168.03
12721.7	-320.656	7336.15
7183.7	1026.67	5400.88
11151.6	44.0189	7774.76
12778.5	33.9913	7542.21
9489.38	1942.3	6891.51
5662.26	1631.68	8575.66
8743.96	1876.92	8491.2
1782.67	7626.09	6335.61
892.611	3699.17	7126.27
4549.05	8052.48	10217.7
2234.54	7527.3	5237.53
4076.94	5007.75	7546.32
3277.22	6426.85	5343.46
2285.74	9029.06	1720.94
4467.11	4659.55	4207.5
5195.98	4489.1	7680.39
4045.71	2402.75	4863.66
10318.2	2230.83	4995.68
6135.78	3750.29	2372.47
7665.47	180.596	3633.72
7049.83	1099.66	6550.5
10770.3	500.155	7694.17
5934.01	1965.8	4829.91
11168.2	1232.54	7988.55
9471.55	2097.98	8711.69
9720.58	996.305	4865.92
11449.5	381.615	1133.44
8312.22	-304.247	8185.23
9610.45	976.904	8114.75
4828.82	5310.02	4602.68
12942	1837.63	7469.83
8672.16	403.372	5701.17
7086.86	5716.31	4386.26
5083.96	3062.51	7875.08
13106.8	216.104	7321.25
9663.14	146.843	4833.85
8692.29	1259.73	8865.97
6522.08	1929.18	6229.14
3484.06	1309.6	7267.99
8359.24	2164.39	10290.4
9171.36	1564.92	6737.4
8480.66	898.561	4354.7
12569.3	1998.05	6376.03
8597.3	11.4595	12077.3
3486.12	4208.63	3618.38
9909.12	5380.1	5971.63
5489.01	37.7856	3109.36
8400.62	2823.29	4821.78
7568.93	5728.46	6321.85
6747.32	705.231	2965.49
10288.2	2889.72	8947.96
14151.3	584.575	6199.04
8439.82	2109.16	5720.6
10199.7	-898.466	7409.4
8572.37	2042.06	3368.82
14213.2	144.847	4133.91
8072.32	1928.63	2809.9
8596.57	3307.2	3935.75
9633.52	261.464	7770.81
1970.95	5831.4	7898.39
6415.23	-73.9383	5283.91
11664.5	191.459	4915.17
8876.08	-270.307	8324.51
7562.34	62.1353	7329.3
4373.75	4323.06	8949.77
9509.32	1128.99	6743.03
1807.15	3872.29	5494.04
13707.2	1523.11	5355.64
6126.94	2168.17	1954.33
10786.3	307.556	6090.98
5429.38	1951.16	4160.18
7363.96	682.819	11410.1
11603.1	2262.59	5419.47
7870	1052.45	4831.94
10999.4	1300.46	8306.82
8529.01	-1274.91	5817.87
9739.65	2152.85	10429.8
8492.06	1505.63	7445.08
6968.97	-319.636	4074.19
8661.98	1877.09	7173.03
6528.12	984.726	7308.12
7816.98	851.567	5398.29
11230.2	370.607	2240.68
10906.5	154.267	5101.35
10179.9	862.707	6084.11
12213.2	58.944	4260.95
6254.1	-264.047	6414.62
10518.9	-270.133	3497.08
7420.74	3467.78	3279.2
9412.75	-732.043	1277.34
4281.24	3267.95	1379.28
10683.9	2267.83	2237.19
6669.51	742.938	4033.09
9924.54	1101.46	5740.28
6397.51	1492.72	8730.42
10774.1	1135.24	3009.28
8729.33	644.348	3412.08
9958.56	168.643	1797.36
8037.56	3408.76	3016.95
11678.9	1569.95	3357.55
8360.12	1306.41	4929.25
10987.2	-1223.47	4406.46
9869.2	-413.306	6380.55
9938.86	1908.97	2414.12
7238.49	1412.27	3664.84
6369.4	1878.93	5556.06
5301.33	2438.03	1106.65
7679.1	2014.38	4048.09
9962.32	1299.15	3626.66
11508.2	1602.33	7337.87
7124.28	2217.77	207.34
12615.7	857.961	6930.58
11552.5	363.142	8053
1787.96	5385.27	6737.62
3932.1	5709.13	11346.4
6645.59	3394.68	8043.89
4384.07	5094.81	5458.87
4523.2	5892.3	6885.01
5948.56	4084.17	6986.11
8950.45	-9.96836	6127.35
11283.6	1078.73	4483.57
8905.55	1264.97	8915.46
5915.39	1480.2	9105.68
5686.32	5802.23	6446.18
5704.2	955.418	6439.27
9033.94	1189.47	5951.57
8851.14	2496.64	6016.73
7999.45	2698.19	5500.97
9668.23	261.968	4825.86
7344.18	1853.67	7448.86
8036.64	2507.04	7078.94
6772.68	3042.17	5888.81
7391.82	301.592	6012.94
7529.6	90.478	3485.93
9236.86	1601.81	7139.43
6049.51	368.381	6121.94
8696.31	781.356	8715
7728.35	650.431	8960.68
8935.8	766.721	12523.8
9708.11	919.741	4902.33
1989.1	5870.38	4104.97
9529.13	-1138.95	9824.69
9462.18	-446.211	5620.84
9189.72	1350.46	4157.99
9158.29	1696.91	7675.63
6276.57	775.633	6394.4
9133.2	3067.66	7820.69
9938.88	2190.65	9192.98
6368.3	391.451	9869.32
4680.45	310.798	5524.66
12642.9	1700.4	9007.98
9212.8	-41.3024	11595
14081.7	1146.47	7266.61
10042.7	-363.844	7685.79
11985.1	672.365	5714.79
8386.2	648.3	6868.57
10485.1	-1112.63	5843.44
11548.3	1551.73	5784.25
6821.95	-244.908	9780.85
8433.35	890.901	6810.04
9737.87	1992.11	7082.37
7355.02	840.862	7014.03
9160.43	118.71	5560.77
7229.63	2745.17	7285.26
7845.4	640.563	6972.31
7539.69	1216.47	6538.27
9354.25	153.127	4705.74
7764.06	1625.98	6964.11
12789.7	-275.313	4683.14
10669.6	1624.16	3772.47
10304	338.279	6040.97
6944.68	573.575	6276.38
7533.12	1809.81	5533.09
7996.96	982.331	3735.15
10069.5	1904.81	3648.2
8525.39	2138.03	8896.07
8458.64	1350.3	5878.77
10186.6	372.715	7889.6
6241.28	1947.8	7411.78
9013.47	-1265.12	7935.76
7918.3	2084.98	6879.25
13024.7	2103.72	4788.24
9097.83	548.401	7583.33
12164.9	475.767	6430.2
7655.19	1776.91	6811.21
8914.83	1435.49	6800.54
14840.9	293.749	7739.3
11746.8	601.651	3518.83
8899.85	1040	6417.95
9142.93	825.233	5277.42
7184.91	-44.5036	6349.09
11539.7	-250.598	6292.74
8606.27	259.478	6589.48
