# Supplementary material for: Controlling protein function by fine-tuning conformational flexibility
Source: eLife. 2020 Jul 22;9:e57180. doi: 10.7554/eLife.57180 (PMC7375816; doi:10.7554/eLife.57180)
Supplement: Figure 2—source data 1. [file elife-57180-fig2-data1.zip › smFRETdatasets/Aha1/atp_loSalt/o_g_x214_y401_M1.dat]

//ATP loSalt data set, trace o_g_x214_y401_M1
//<d_d>	<a_d>	<a_a>
6456.55	1834.71	4216.03
6505.89	-357.273	4963.54
8343.1	-810.171	845.217
9654.83	2369.53	5869.48
5796.41	1398.54	6159.11
8128.52	312.472	5790.71
3496.19	3257.06	2946.37
6757.88	2756.48	2275.92
8204.15	521.379	2958.96
3910.95	863.135	2233.33
5714.77	1629.39	4611.95
6331.97	1391.9	7589.46
7038.72	1904.83	6056.95
5478.16	3479.5	3984.18
6556.98	-351.915	5930.68
4929.29	2626.19	6275.02
6144.35	1948.4	3534.23
4489.68	2012.27	1892.98
7860.36	1524.08	1323.6
5758.42	226.406	3441.49
4051.17	1838.29	-2293.37
6243.75	1856.66	3115.32
7854.26	1643.47	4907.94
8210.24	1908.59	6189.76
6428.56	2856.16	1172.89
4032.71	1897.56	1620.85
6554.13	1253.46	793.861
5737.71	1398.04	8784.55
5427.4	2469.94	1270.53
7470.38	946.429	1687.64
4117.2	1459.5	5305.79
7544.81	1460.06	3013.52
4384.33	1381.64	5110.36
8349.83	1979.08	1524.13
10756.5	1289.75	2469.42
9860.16	1080.22	5005.85
8000.24	2328.3	1822.84
5332.52	5130.99	3236.11
6051.37	1448.6	3561.47
4836.94	4465.86	6440.59
1131.39	9367.04	5470.23
805.106	6724.65	1640.62
1933.5	3019.11	2007.6
7820.47	2719.06	3726.92
5022.81	1402.86	3405.02
3481.06	3235.1	5292.96
2065.54	3016.22	4509.72
1071.69	3744.93	4757.71
3819.78	4038.9	6749.39
3043.96	6111.19	1541.82
3382.42	3971.2	2926.48
3676.6	4634.85	4644.88
3581.63	2762.09	4529.1
4093.31	4127.54	1369.71
3955.23	6058.47	7366.83
1577.4	4235.7	4627.62
3868.39	4278.58	4300.12
3678.71	4199.93	2636.61
3964.46	5178.56	803.272
3874.87	5518.66	2850.77
5356.99	4366.22	2787.38
2910.03	3640.79	6431.73
5414.31	5017.62	6119.97
4936.99	3744.15	1210.48
6126.42	2727.32	3780.81
4998.33	4148.97	3822.17
6185.06	3431.96	3255.39
6493.46	2076.52	4787.8
7484.54	1117.28	2806.13
2950.45	1719.21	3377.4
6726	1422.82	4366.49
4048.09	3402.44	5596.02
2901.03	1708.5	3081.07
8065.21	2980.26	5088.88
2717.59	3010.17	2462.54
4489.86	3161.07	4548
3847.85	2961.91	2340.92
4139.56	3829.45	2989.58
3965.09	3799.36	4901
2765.58	4692.42	5278.29
1736.05	7135.03	3028.47
6160.33	4922.12	4543.84
6121.94	4318.31	2370.03
7783.7	1241.64	3716.03
5898.25	5085.55	3300.05
1804.79	6160.06	4114.67
4597.78	2008.11	4313.85
6804.06	-276.453	4373.55
6952.34	1348.97	6095.82
5848.52	-578.998	1306.98
9063.35	261.869	6667.84
10158.7	579.007	2338.07
7213.07	-61.8649	1121.59
8338.77	1226.9	5338.87
9346.9	853.399	2562.2
7778.68	1076.79	3694.74
8184.87	-440.228	3830.21
6671.71	2697.27	5123.37
8785.11	1959.85	6066.11
6360.08	-125.01	4603.39
13630.7	759.416	7480.71
7241.67	675.083	2023.84
10252.1	1364.99	7690.33
7263.74	699.794	2505.71
7271.77	1204.79	5502.28
4844.44	1509.13	1496.26
8450.2	1018.59	3387.84
7023.48	1194.85	4660.34
5351.32	1097.05	6097.34
13637.5	503.224	3941.6
7623.78	467.724	896.87
8624.41	805.797	2688.02
2629.95	2496.86	3759.52
7250	1619.28	3242.05
4409.18	2864.69	4854.01
6008.88	796.946	1433.18
8462.57	-240.107	3808.56
7782.65	-375.788	6376.98
10431.2	275.755	2226.76
7269.67	2150.76	5968.5
6934.75	2458.87	5124.66
8257.08	1425.11	4120.71
8900.01	829.816	4877.64
5938.47	-603.883	4163.57
8028.12	2224.95	855.884
7501.63	1244.32	4758.7
9008.94	202.863	6290.95
8771.56	148.49	4646.42
7910.24	820.301	2586.64
4989.51	354.957	3501
8356.64	1936.99	4105.15
8031.53	959.581	2554.44
5768.03	1231.65	1807.99
7477.76	2806.2	3693.02
10410.4	2613.28	5559.13
7124.14	1613.65	4453.29
7832.95	2169.21	5203.64
11375.8	570.04	4008.51
9139.75	1451.35	881.004
9870.18	1864.49	1744.15
4238.98	769.63	-2884.42
11262	1657.05	5197.86
9682.33	870.407	4241.52
9680.16	2764.14	2255.32
8109.64	-645.126	4467.77
8357.34	2716.14	3128.7
8206.08	488.12	4369.16
8417.37	639.699	6881.15
10379.4	1119.72	3352.33
5900.63	363.444	2659.18
9126.44	1318.94	7744.28
7780.83	2047.73	1691.51
10094.1	1741.12	3652.21
9846.07	637.956	3123.49
9724.23	1564.83	5599.89
5772.73	681.022	5073.48
7158.85	320.662	8828.15
9485.63	844.776	1476.29
7404.1	1101.29	3163.12
6841.85	1256.78	2498.26
8147.56	382.858	4775.26
8699.17	733.049	-246.823
12775.5	513.312	4731.25
10811.1	-317.516	4465.55
8304.2	2062.29	4777.72
6980.94	475.624	3751.85
6880.62	3434.14	2115.26
8866.44	1765.38	2733.87
6789.99	556.479	3592.57
8070.85	1060.47	1773.74
4021.04	1185.42	6063.14
5284.97	1932.23	1469.59
6044.69	770.167	7325.47
9097.73	1528.49	3749.28
4580.72	837.673	2531.58
6754.42	1830.76	3554.18
6924.63	1304.91	5355.05
7791.16	695.82	780.254
8548.74	946.819	1356.07
5097.44	-842.799	7404.7
9482.86	1088.48	3850.26
4643.97	2468.1	4691.89
10639.1	-1101.2	2901.18
9339.45	-238.651	871.733
9140.47	275.17	3655.52
8267.7	560.687	6386.43
11432.3	-747.217	3298.94
6836.58	450.669	3888.22
6048.66	969.363	3005.79
6912.74	-144.394	4762.47
10220	3107.92	746.117
6725.62	1114.34	542.727
7207.75	75.5572	4388.8
3767.7	444.284	5924.05
10357.4	1943.12	6262.89
6405.11	1574.9	6080.81
9110.09	-516.144	9147.76
6155.23	2188.4	4044.92
8200.59	2075.7	5459.97
7987.94	858.416	4089.52
7883.01	45.5899	1962.22
10299.2	1273.11	2873.98
11912	2907.36	3723.61
4098.64	1251.72	748.983
3544.96	1492.04	1875.65
7565.15	-554.99	5734.51
6801.07	2444.08	3062.69
5918.16	361.519	3357.16
7072.85	264.798	6586.77
11789.2	-188.664	2884.31
4756.88	2306.5	5006.31
6062.53	1716.28	5217.81
5470.21	977.515	3345.76
7149.26	85.1241	4114.76
8485.76	474.811	8681.43
5754.33	946.39	7934.08
4299.87	2102.09	4150.55
6898.39	905.714	3555.81
7030.75	-57.7327	8233.61
7060.83	992.726	5093.71
6168.83	3688.57	3738.27
7258.97	879.704	3588.83
8487.64	62.5128	4885.55
8987.93	1754.42	5753.89
6894.02	8.12228	4140.49
5554.85	769.531	1417.67
7305.53	423.678	4554.53
5523.89	692.334	1045.81
7806.26	1297.32	2722.39
6975.56	-94.1061	3705.93
8684.49	1264.66	3213.76
4812.62	1889.54	5538.66
10112.5	984.491	6520.93
3658.38	4432.45	3056.61
5455.4	2339.88	4294.07
9635.98	866.258	1682.33
7764.84	1207.57	5469.18
12234.4	122.857	6417.05
4532.8	1337.93	4533.47
11109.8	608.506	5473.58
9270.81	-257.933	2516.11
8068.64	1003.84	2934.32
5880.1	2688.16	2749.33
7896.97	770.518	2808.57
7983.33	645.866	4017.56
6117.33	2285.56	5316.28
7034.96	-757.363	7105.28
8337.11	993.698	2790.55
11244.6	2178.38	1890.86
6382.53	-82.2834	3792.42
6362.66	1135.37	4250.48
9701.18	-314.629	5508.35
8431.92	1829.72	3870.17
6027.02	3501.99	4101.37
5474.4	-30.6415	5170.49
4139.61	1971.55	2084.58
9177.46	1.44684	4822.78
8397.33	1691.43	3401
6138.5	486.44	5212.45
7834.55	2049.93	7408.25
5209.79	36.7486	7698.32
5309.28	3354.35	6662.59
8307.84	543.115	2136.21
8661.95	484.901	3607.72
7622.31	1057.1	5575.44
5441.86	1321.11	5593.53
8400.14	-174.184	3172.13
8923.02	2591.85	6098.75
6852.09	252.615	8161.29
10781.9	19.3219	4559.77
9723.6	1304.59	2210.64
4553.12	1139.16	9017.87
6521.95	2484.07	6116.59
8024.98	1626.68	6519.65
7428.1	1095.64	5164.76
9252.13	-150.476	4985.06
7338.9	1022	5959.9
8625.15	436.833	4467.74
7974.3	2967.09	2932
7221.31	212.552	3016.72
8223.97	1612.63	3491.76
8299.63	2179.17	5402.59
5103.94	1710.46	5062.8
6340.56	1611.67	2632.66
10145.8	1168.7	8116.6
7530.84	2186.71	4890.39
7007.92	1370.25	3195.77
7478.43	1217.39	1548.72
10419.6	-448.597	3215.98
6199.66	1599.96	2696.63
6205.05	982.955	3253.96
10244.5	-844.996	1486.35
8437.4	312.635	3304.01
9941.53	609.898	3626.03
6679.43	-1242.44	3670.67
7543.07	1625.47	3798.88
9811.95	690.546	4822.18
6581.29	1399.79	2657.74
9700.93	795.057	5826.13
5364.03	3339.73	6166.04
7558.87	220.455	2575.77
8426.2	1520.73	2123.26
5749.96	867.349	3684.1
8060.39	487.365	8216.61
6115.61	1145.68	5163.8
6583.18	-91.2501	7549.19
7890.97	750.515	5844.96
4826.03	755.982	5151.38
5091.54	2034.93	2577.08
5898	1670.46	3350.13
7391.07	638.95	5045.24
6351.75	716.65	5190.59
8671.29	473.372	6345.06
7417.42	87.5055	5073.71
8279.75	1730.72	5464.72
3811.19	-40.4035	6255.03
6281.46	258.476	3970.07
6681.04	493.516	3953.31
9690	1832.13	4765.73
3672.16	841.575	2468.78
2180.35	25.7569	7124.13
7410.9	642.73	5511.64
6349.23	159.296	4255.4
7572.39	874.437	5757.55
7008.14	1328.92	2447.22
8896.36	11.8189	4810
7423.07	39.1122	6306.38
5996.32	298.253	4689.8
9335.98	-959.399	7073.28
5014.53	94.6313	3124.55
8978.78	918.739	5213.68
5670.36	380.766	3713.54
6316.05	37.5254	236.361
5153.97	-237.868	6270.35
5371.08	676.371	7225.07
2320.33	-62.7231	5135.43
6039.38	153.556	4988.01
4931.13	-11.3982	5801.75
5552.23	1243.33	1644.93
8160.93	886.759	4797.35
7135.5	1064.91	5762.39
6470.01	1834.79	4790.2
6565.96	760.184	5447.37
6261	-116.519	3709.28
5139.41	1385.08	4022.13
5176.66	1767.62	5020.42
7750.96	602.967	5480.16
5745.55	-786.323	8829.1
8027.55	3385.04	2414.39
7080.55	1498.72	2228.42
7690.75	807.659	2135
3241.68	2696.12	6832.93
7213.65	381.967	7995.74
6452.27	1660.03	3660.65
3825.99	1953.46	1106.62
5623.15	841.12	5333.15
4931.81	1246.38	5289.17
5207.96	1934.15	1896.53
7339.12	286.528	280.852
7793.47	126.076	4828
7409.3	1829.48	6183.37
4421.38	-171.501	6757.56
7927.62	-500.309	3240.66
6843.06	481.049	5240.07
3215.93	604.693	2675.42
4033.03	636.152	7225.8
6280.44	486.755	2149.06
4633.54	475.792	5822.29
6506.5	-1501.11	5535.61
6724.66	982.665	706.955
7943.38	160.418	830.198
6538.29	1256.82	10042.1
7956.89	774.872	6116.55
4042.11	1079.6	2712.67
6298.41	-493.732	6460.21
5073.29	1682.34	4103.54
3649.67	1241.56	5820.33
5759.54	700.994	5109.96
3893.35	2611.94	529.736
3692	1677.82	3060
8373.92	843.809	6844.42
7257.33	-984.484	3619.09
6979.59	1805.43	3470.78
6350.62	-536.349	5113.03
7412.9	-569.668	5682.11
4625.47	703.21	2395.47
3387.6	947.76	3738.96
5003.69	98.7103	3238.46
8420.38	158.65	9253.32
4293.81	2111.54	4786.41
6356.84	-330.401	5290.62
5672.17	131.9	4154.93
7335.67	358.596	3703.34
5734.58	214.815	5888.33
6030.19	479.264	1902.38
3526.49	1454.97	4002.22
4967.18	-338.536	2279.24
7840.24	689.694	4585.99
3250.21	485.231	3728.36
8590.57	885.694	5011.32
6651.54	1793.95	-580.838
5971.03	434.001	2427.73
7617.84	1200.28	3771.95
5559.26	2028.15	6277.71
9558.86	-59.5258	3320.87
7173.82	1897.53	7386.94
7751.28	802.868	2643.77
8966.06	1516.59	2046.21
7126.16	-199.973	2635.01
7670.36	399.673	4238.42
9443.7	72.2857	5551.31
8955.46	427.018	2451.56
8972.77	-111.642	5900.05
5279.71	3444.75	6117.5
6846.66	62.1616	3732.51
6256.22	474.786	4438.05
5915.46	491.47	3783.59
7632.24	3068.95	-440.457
8622.48	1160.38	5742.73
7903.8	-547.503	1916.07
4696.55	1070.09	2001.43
3802.69	455.198	4609.24
6407.22	-104.808	6838.85
7865.08	389.187	3726.79
10143.1	324.075	1110.85
4858.35	1712.09	4093.86
3860.57	-37.9323	4788.09
7034.29	793.938	2767.92
9049.52	-414.84	5380.99
7187.58	1676	4051.41
10998.8	831.186	7318.27
6810.9	1454.75	5106.55
5797.86	-258.709	5330.04
8151.76	-226.906	1570.91
9436.14	-665.025	1895.6
5411.08	-191.102	3846.42
7851.21	381.52	648.774
9082.17	-15.0996	3338.65
6639.46	234.383	4735.59
5664.06	2048.69	3066.4
8017.14	-200.557	11711.2
9847.38	1106.45	1441.76
9161.04	1022.12	3044.69
7389.44	822.45	4919.41
8392.4	971.902	6950.09
6646.21	665.347	4420.18
7927.93	2472.54	5955.96
7875.2	1183.32	5107.58
6012.68	621.441	2016.96
10153.1	1146.06	4696.6
4314.76	1262.32	2986
6524.94	602.515	2069.15
5849.32	1644.44	-1005.18
6418.02	738.239	4256.19
5796.95	963.687	4243.21
4756.09	-285.992	3084.46
4684.45	1691.68	5988.25
7437.85	195.993	3724.57
6427.49	1155.44	8971.49
6554.97	-359.975	1653.15
5160.8	2432.95	4374.93
7584.79	-438.72	6039.89
5236.89	348.06	3773.49
4261.85	1080.45	4566.51
3230.37	-1102.11	9534.01
5194.98	-394.52	6863.74
7956.69	769.196	5702.67
6944.45	228.613	4029.84
6736.12	1163.64	3159.22
6008.13	2773.49	4700.61
2572.58	706.045	7084.33
8092.56	708.918	913.761
5275.54	957.041	4763.33
7316.4	2228.21	460.979
9309.77	529.342	1940.24
6400.21	-752.779	4133.24
8623.79	1153.77	1064.28
9198.4	1657.32	3060.48
5839.78	432.729	433.6
7545.39	1130.94	3338.62
5059.8	1201.96	6734.1
5629.03	3750.36	5917.45
5724.26	1387.95	4319.64
4598.88	1784.96	2618.89
6054.79	1566.84	1413.65
6511.14	455.356	3454.99
6191.22	-219.429	3962.97
5861.29	1557.17	5435.88
9267.99	2722.22	1446.75
4565.52	523.081	1318.53
9519.4	-132.122	4133.88
7071.66	-9.40516	4954.5
8091.73	378.359	1234.35
6055.99	1186.93	5998.63
4699.45	-414.069	4480.22
10328.6	-92.1885	1167.92
6289.53	642.737	2520.56
7168.21	227.264	3355.08
11781.5	2402.39	2240.93
7783.5	45.3635	3514.06
9512.57	-484.86	2014.85
6160.52	-783.348	2209.96
10752.8	670.243	5009.68
9095.65	410.145	3057.66
6081.07	-658.168	3709.14
9520.07	929.768	3617.09
4172.84	2184.66	4283.04
6696.3	-206.297	6600.92
5990.44	1155.66	2528.46
5809.77	499.006	4270.76
3536.58	-145.48	2677.55
7478.59	1174.57	5906.46
11316	1559.85	2192.53
5346.94	-389.492	6694.33
10490.6	-505.676	6609.29
10095.5	1422.5	2664.28
6075.31	557.872	5451.44
6274.99	1544.49	4700.33
3842.96	1013.84	3033.45
7124.48	669.521	5673.9
7880.73	539.571	5809.12
5917.83	488.683	3092.34
7705.48	-248.38	5153.64
8584.7	1132.62	2191.26
7626.8	-629.401	3042.82
3345.88	851.714	5647.38
9486.26	1105.98	4362.39
5022.99	1079.94	4000.71
7160.56	973.622	6158.76
6299.83	-79.9862	8040.63
4406.17	120.693	5471.63
7095.24	-692.814	3643.81
6819.54	2250.64	6743.12
4741.82	-295.267	6770.26
4981.52	323.934	1313.49
6540.21	995.987	3165.37
5580.12	445.993	4507.27
6260.16	-798.929	7495.18
7928.38	2019.25	3299.01
6306.29	-82.3683	5989.07
7666.31	282.72	3958.27
6218.6	1116.7	2050.68
6750.37	1228.39	2782.79
7198.92	411.096	4914.98
6076.22	-518.629	3820.64
4870.31	532.958	5172.07
5066.88	1269.49	2848.88
7321.28	851.067	3378.27
7540.95	440.664	2073.16
9868.44	-490.572	3892.11
7336.65	1651.86	4599.76
5762.04	639.346	2826.96
6360.91	371.79	4727.91
8660.32	1626.54	1893.05
6827.37	775.349	1150.69
5992.64	-643.716	2327.47
8739.93	1749.63	2006.51
6118.3	-73.7002	2489.24
9048.78	268.525	3643.34
8733.81	211.046	3871.48
8893.38	1063.8	2963.62
5320.95	476.245	3769.63
4212.19	846.305	1520.61
6139.67	787.998	3640.24
9688.05	1788.06	6420.3
8305.36	1847.59	2074.05
6480.33	1223.52	5925.19
6431.68	1043.98	3930.92
7585.28	2521.22	691.328
8043.61	537.881	2668.58
1482.71	347.995	5324.18
9753.78	74.1016	2905.78
5630.77	-162.568	10506.9
8293.16	1121.12	4501.21
6984.93	542.335	7418.99
4174.47	1117.94	5610.47
5742.76	869.576	5198.92
10121.5	-290.654	4754.7
7049.96	2574.66	3216.16
9737.73	1232.27	3529.31
7359.11	749.111	4826.12
4776.9	615.433	1741.07
7639.68	-143.401	6061.52
8511.62	-517.369	7070.86
4371.75	-391.439	3533.59
4574.33	780.823	3449.86
4297.43	1733.64	2162.47
7385.61	693.001	2513.39
6083.75	107.349	4821.94
5342.18	754.052	4348.96
5276.95	256.999	3138.6
4001.61	2020.96	3591.11
6180.88	557.322	3783.48
7750.38	402.613	1587.44
8153.23	45.9633	3420.44
3879.41	2003.13	3207.67
5207.11	874.274	2521.22
5716.35	448.082	6605.6
4000.07	957.038	3319.57
6142.19	-645.028	2833.68
4947.03	704.106	8501.55
7989.4	2016.07	2622.8
8092.44	1680.19	6481.2
4236.39	1323.66	3094.61
5636.02	1754.12	3268.17
6473.52	1006.15	2316.72
6898.05	2363.72	-35.3357
5598.03	757.712	6229.69
8711.35	688.844	3279.98
11140.4	-202.102	4808.12
7162.86	1333.96	4283.79
9039.9	126.143	6401.88
4558.06	176.113	377.9
4923.97	-382.84	7487.1
5288.36	1228.89	5535.82
4902.69	1152.21	3792.36
7833.8	2874.22	2393.34
7028.75	1217.08	2768.55
6323.5	2226.02	3785.85
8667.52	2081.55	5876.26
10103	-590.868	3397.83
4265.41	1412.36	4928.2
9774.65	227.822	4428.45
7022.31	410.617	2576.79
6692.43	-667.153	6025.38
7384.64	930.251	5307.68
6655.07	171.224	5559.08
5616.59	2695.06	2226.76
10142.5	418.289	4241.45
7273.06	168.142	3290.93
6706.49	130.565	4248.62
7942.01	1670.49	3602.84
8119.22	-164.047	3350.62
7240.02	1387.75	5211.45
6339.98	1609.18	5348.16
6574.84	-1092.76	6172.25
6306.5	1461.43	1781.53
5865.9	1877.71	3342.67
7136.3	401.68	1557.99
5865.17	-407.751	4683.09
6162.07	1332.61	7563.05
5904.79	-125.42	6703.78
6851.87	2201.7	4273.3
7735.88	1735.54	2133.6
8212.75	944.274	3478.23
5535.34	-327.389	4790.66
7039.71	-999.676	3580.77
6339.98	1128.72	4291.15
6199.67	1064.82	2141.37
8619.07	-396.868	2799.55
7012.83	-460.745	4982.15
7045.33	1900.54	1276.59
8286.75	877.672	1529.48
3859.26	1099.32	7400.4
5670.24	539.16	427.597
5977.34	-143.997	2047.76
7291.71	1649.1	5352.54
8638.75	431.253	3115.97
4264.04	474.23	2717.81
5548.9	-271.081	1072.5
5368.5	2603.51	4052.73
8369.04	1694.08	2902.44
9167.73	316.745	7806.66
8036.71	-605.176	4724.88
5700.02	-641.694	6139.74
4444.47	1988.98	1554.13
7103.05	1243.19	2174
6085.88	2635.3	4073.73
7426.01	2871.63	6181.97
6793.04	43.6963	2903.41
4752.6	639.224	5061.29
5658.98	706.144	3483.49
6260.67	701.1	2463.1
5690.46	-121.675	6694.66
4326.35	110.807	4355.9
9348.22	701.518	3261.93
7909.6	-153.009	3890.12
5266.91	969.731	4446.01
5031.51	1394.6	2342.39
4042.02	1233.83	3678.92
4183.79	-104.647	3941.73
1486.96	585.424	3079.31
7964.64	2201.81	4547.28
8045.6	348.428	4915.43
8044.43	-110.706	2415.8
4262.72	1241.37	2798.54
7379.32	496.222	3594.03
5088.02	3663.95	1319.78
7291.87	-116.221	2894.83
7305.81	-140.62	3141.78
7061.86	-62.5597	2935.9
7091.86	297.493	4778.26
6240.52	1503.89	8567.27
5008.12	361.623	1378.69
8650.54	-117.528	5865.13
3690.63	633.234	1338.56
6011.46	-116.073	3201.48
5376.2	164.942	3474.03
5086.3	1452.54	5017.84
4105.65	-455.693	6129.28
5137.4	796.386	7516.51
7890.7	1585.7	6656.2
5125.8	27.3901	5058.3
7843.42	417.554	7060.11
5071.11	828.88	5154.07
6033.52	1713.16	4339.49
6229.18	737.089	4131.71
2717.77	1075.16	5847.4
6913.36	503.609	2039.06
4602.68	626.36	5177.06
5134.55	256.046	7450.35
5612.08	1561.9	2947.1
5697.79	20.8599	7788.03
7652.23	993.396	3987.31
7050.85	-449.315	5497.99
5252.5	-478.836	3333.9
7213.48	189.124	6743.01
5719.68	2195.19	3831.48
5749.74	308.674	3011.62
6610.6	-279.455	6726.03
3502.78	-346.411	6681.38
7057.95	397.121	6378.71
7478.36	208.891	5008.69
3885.74	1079.83	4628.61
10536.9	1087.07	2092.21
6488.33	76.3626	4572.94
4140.1	803.256	6441.35
5685.33	738.062	5086.27
9137.11	13.9062	5063.07
9049.17	21.7447	5378.41
9118.9	-37.8779	5008.37
7198.89	1228.69	6550.52
4754.41	10.9849	3518.76
6762.97	303.133	7490.41
5073.54	-303.79	1317.97
4109.47	1632.09	5830.57
8169.62	804.834	4242.88
