# Supplementary material for: Controlling protein function by fine-tuning conformational flexibility
Source: eLife. 2020 Jul 22;9:e57180. doi: 10.7554/eLife.57180 (PMC7375816; doi:10.7554/eLife.57180)
Supplement: Figure 2—source data 1. [file elife-57180-fig2-data1.zip › smFRETdatasets/Aha1/atp_loSalt/o_g_x215_y314_M4.dat]

//ATP loSalt data set, trace o_g_x215_y314_M4
//<d_d>	<a_d>	<a_a>
11747.7	1318.34	8086.55
7586.43	1068.05	12836.4
7574.29	3064.54	9122.36
7981.17	512.244	8808.04
7661.48	1279.63	7891.13
8817.98	1640.84	11718.7
12991.8	1669.81	8157.21
9474.87	197.528	7856.8
5713.51	683.966	10990.7
4334.92	-159.789	7001.31
7354.7	1008.78	10046.2
11469.3	-162.14	11577.9
8441.65	-144.996	9993.32
9233.88	1056.91	7500.97
9981.81	1040.64	11413.9
8487.07	836.914	9393.06
5845.49	1489.87	5846.7
8257.41	318.482	9057.06
9147.07	656.431	9890.83
11559.1	117.397	9610.35
8415.21	1851.49	4414.59
9862.16	1665.96	9405.46
7997.68	-555.296	9752.84
10643.6	24.8618	12268
8842.83	-533.468	10832.4
8802.49	-770.696	6812.52
7281.86	1677.92	7692.13
8447.65	3485.98	12540.8
5158.56	2067.71	11509
9588.63	-777.272	8969.35
8278.19	801.589	11159.8
8873.97	1705.99	6216.96
4810.65	495.686	9490.38
5863.95	1887.11	4508.58
9957.92	96.2209	11034.9
12993.2	-232.359	7042.33
8720.32	1462.8	8890.45
8275.64	583.725	11235.3
9258.81	-786.303	8590.11
10387.8	718.132	11431.2
9536.47	1177.4	8006.09
10237.5	1991.23	4647.81
12437.3	484.97	7121.25
9509.4	316.379	9376.73
10740.7	-109.053	8823.88
9980.2	-318.347	8411.26
6737.82	1926.95	11301.2
5600.36	2767.56	8890.25
8552.7	2883.32	10570.8
5322.08	2202.8	8614.7
6985.36	1112.07	9379.41
5127.77	1552.87	12579.3
6772.16	1961.44	7737.62
6136.98	1291.37	6799.45
10980.9	-177.486	5542.32
8398.39	623.162	9218.53
6825.23	1378.57	7805.26
10596.2	-250.97	7158.22
7830.44	2035.05	9104.41
6083.46	2217.19	6422.66
4355	3575.09	13818.3
7793.32	3198.58	11922.5
2192.87	5864.74	9455.89
10118.4	869.252	12155.1
7624.05	627.102	9866.35
8695.3	-193.242	11508.5
7380.54	2201.4	8704.09
13106.8	2555.16	12162.1
5204.77	1808.1	9837.06
-849.259	6253.53	10542.2
2203.87	4495.87	9570.43
1269.44	3254.37	10624
5411.59	4849.11	8539.16
8245.36	625.483	9148.58
8247.89	567.651	8827.52
3084.78	6206.79	8539.68
6345.37	572.527	7768.91
5909.36	3510.34	5597.18
4133.42	1863.21	8052.73
11702.6	2179.27	11135.1
6631.46	1280.11	8177.6
8986.6	1455.48	7980.43
5062.82	2445.05	8369.84
7602.8	4518.47	6794.2
6971.44	1047.18	6781.02
8386.46	-212.258	9019.85
10611.8	2226.43	8979.11
12043.8	98.4427	11400.3
6757.74	359.33	14019.4
1157	2553.73	9499.4
7576.45	1860.6	7341.47
4015.7	4294.79	7614.01
10979.5	-866.107	6763.15
1582.2	10132.3	6296.37
6562.65	1085.67	9373.06
9569.48	436.368	8693.38
9235.97	2136.8	9500.43
10648.6	434.739	7333.92
5309.2	2827.77	8034.69
5346.93	2499.45	11019.6
9138.1	1691.48	8415.53
8554.73	2822.55	9621.05
7446.29	2487.39	8861.4
7963.17	1568.69	10397.5
10372.8	804.734	6098.34
11736.1	528.463	7557.29
9295.42	280.138	9402.09
11225.2	1153.41	11400.9
1414.11	5002.62	10833.8
6881.4	261.359	8224.93
7984.6	3093.7	4549.16
6778.5	3025.27	9498.92
8691.77	3503.05	6390.41
4548.22	2756.79	4339.88
6951.79	-328.003	9218.46
11631.6	1693.22	10822
8203.84	1483.12	8209.99
10216.4	2794.81	9805.84
6836.98	2693.5	6469.05
10139.1	315.676	8745.76
4976.31	1275.98	9638.03
5402.56	2842.89	7026.35
8646.51	2932.5	11826.4
5931.85	4333.73	9860.18
10762.2	116.616	8931.67
9365.6	1400.46	9470.61
8141.97	908.504	8639.45
11460.6	1316.8	7584.81
14071.2	2557.43	6033.29
6908.94	-1117.41	9067.01
6955.01	-525.782	5959.66
7833.19	2234.92	7553.97
3460.69	2252.93	8165.75
8321.57	-118.619	9357.53
8504.88	1739.33	7104.75
10356	1643.8	9690.41
7946.52	-552.604	5219.8
6176.65	3725.81	5841.6
4285.38	2607.53	7684.81
7071.02	153.51	10349.5
2063.07	1673.36	6671.68
8701.86	982.235	8935.61
6589.33	3370.12	8969.58
7576.68	741.406	8720.15
5618.81	-1317.01	7208.87
3850.68	2105.96	7781.76
4052.12	1807.74	6635.57
6400.36	-32.8493	8393.07
10163.8	-964.202	11770.6
4492.91	3072.09	7314.81
5046.1	2437.02	11326.8
6045.88	3636.57	12983.1
3845.07	4459.49	10530.4
2610.28	5240.54	9992.3
10868.2	399.507	9914.44
5558.04	-194.736	8373.73
6821.44	1832.59	11589.1
5996.47	816.728	9343.12
2672.4	4228.2	7913.79
8441.16	180.371	11760.9
3567.79	2088.16	7679.77
4833.62	3405.54	6494.37
5738.52	-114.426	8583.08
7088.57	1844.01	8388.95
3692.69	3526.82	7997.8
7005.82	6229.8	9898.99
8831.38	1287.14	8367.46
8369.47	-97.4586	5973.73
6380.47	1787.32	6692.39
1931.03	8729.2	7397.63
6664.73	1273.69	9711.03
5466.9	-347.891	9432.56
9115.56	2850.72	7264.71
8159.02	286.063	9716.88
7694.7	455.909	13446.9
9408.43	-287.787	8191.28
4276.57	1953.34	10315.4
7571.88	-250.083	6149.53
5432.58	1300.27	11814.6
7098.36	702.369	10900.4
7528.44	-92.1617	7545.91
8984.12	-598.986	9659.78
9701.92	1046.93	7838.95
6448.33	-359.842	8207.9
7541.25	2083.84	9088.06
6329.03	-287.217	8599.63
8735.7	63.8883	9755.19
8725.55	-129.856	11274.2
8854.6	-37.2281	8710.72
4401.05	-212.098	5341.93
8650.74	3463.14	8567.55
2605.74	538.713	8904.57
6483.85	1709.83	10051.9
6718.17	652.873	8743.41
8219.64	122.468	7251.13
5373.84	717.094	12782.4
6199.94	-73.8159	10424.2
4836.39	1376.58	7996.41
4398.79	909.783	9806.06
7806.58	87.868	11596.6
6593.81	1971.11	9642.78
5488.74	1246.38	8042.58
9433.43	53.8305	8957.78
5428.86	-85.2573	8989.88
5079.59	393.926	8769.58
9152.57	2518.04	9547.41
6714.31	2525.25	6403.54
7087.85	925.29	7884.68
8226.77	850.067	5087.87
7193.56	714.867	6904.01
2239.73	4422.68	6760.87
7280.69	1330.04	9353.39
9057.04	1181.57	12245.4
7527.27	353.836	8518.85
9354.25	1222.16	7379.97
4751.52	898.47	9124.17
12306.7	602.601	9829.04
6279.81	-556.694	16137.9
6612.48	1358.5	8632.33
4340.62	5392.61	7891.98
8766.84	-543.859	5322.07
6615.58	2634.48	11058
10933.4	262.996	8901.35
3998.99	545.923	6753.72
5720.72	1149.38	8925.8
3641.31	2224.92	4216.77
7705.46	742.79	8337.79
11279.4	-1124.65	8230.61
7785.82	517.986	10560.1
9577.43	381.89	10443.2
7543.95	69.7637	5504.01
6751.17	-801.393	9284.07
6973.47	-352.483	7548.7
7903.29	564.52	8940.98
7517.26	395.461	8870.39
2916.16	4491.37	10549.3
5989.43	-1041.68	12062.2
6464.35	880.284	4605.27
8039.13	1486.75	9036.97
8910.84	485.541	8309.88
6216.11	819.414	9830.57
10986.4	48.5932	9359.82
11092.1	-201.053	6945.52
4772.45	1289.32	7206.76
9534.9	-108.256	7240.84
10916.6	-621.174	7769.38
5102.08	1564.97	4475.73
