# Supplementary material for: Controlling protein function by fine-tuning conformational flexibility
Source: eLife. 2020 Jul 22;9:e57180. doi: 10.7554/eLife.57180 (PMC7375816; doi:10.7554/eLife.57180)
Supplement: Figure 2—source data 1. [file elife-57180-fig2-data1.zip › smFRETdatasets/Aha1/atp_loSalt/o_g_x216_y373_M2.dat]

//ATP loSalt data set, trace o_g_x216_y373_M2
//<d_d>	<a_d>	<a_a>
3999.42	4410.94	6047.13
1351.5	5751.47	5078.94
5751.18	6721.13	5050.05
4671.35	4919.54	4998.38
3203.73	6549.33	13743
456.263	6306.57	5460.18
3961.93	7208.53	9259.07
5005.24	4301.08	7603.88
4101.15	8910.74	6980.08
3409.58	7680.54	5232.4
1560.35	7389.82	6442.11
5699.25	5582.19	4316.02
2448.23	6760.59	4568.43
2599.55	7282.74	7330.76
1985.96	5940	3877.22
4301.98	6558.73	8720.88
2926.21	7118.86	8124.25
3144.27	4060.97	5668.97
1646.77	8262.48	5585.53
4261.88	5663.17	9669.18
4676.52	7339.23	6439.73
1929.83	4895.25	6031.39
588.964	7459.38	9503.43
1685.44	5318.45	8885.24
3711.44	8958.52	7195.31
-310.142	5908.45	8127.79
7.935	6848.23	8012.32
1118.94	7681.62	5866.9
5702.1	7393.31	3567.97
2747.3	4350	9781.87
4681.99	4705.04	5885.45
1646.19	8361.83	4855.7
3938.88	2980.44	7385.7
3674.13	8387.08	9324.05
2208.06	6810.19	6746.06
3644.1	7153.32	9907.98
2142.22	5405.49	11159
2972.1	6455.79	12599.7
1822.46	4797.09	10428.3
3788.22	5468.24	10634.3
3393.74	5236.19	7907.97
2401.84	5950.2	12169
4013.21	6320.6	6640.17
2424.76	3406.54	8888.87
1744.33	4553.97	6096.84
5767.12	6775.47	8627.35
4035.98	8185.72	5532.25
1077.84	9229	9527.89
1830.05	6943.34	5384.35
2127.55	7261.89	12599.3
3766.76	6490.27	5560.97
1118.18	7541.23	10034.6
3790.67	7356.57	11088.4
1320.94	8220.21	9709.71
4159.22	6212.39	6261.23
6792.25	6132.63	8370.69
2177.05	4988.34	7011.02
2912.61	8486.22	3440.7
1288.11	4702.97	6702.74
2282.26	4814.74	6691.06
2506.4	6591.11	6274.43
2825.77	8899.61	10326.1
4975.42	7671.13	11503.6
4557.02	7126.84	5196.04
2502.07	6780.96	7791.75
2544.04	6186.54	9631.29
2998.86	6207.98	13664.9
6001.34	7579.53	10113.6
3199.28	7060.11	8652.66
3011.57	8439.35	6299.66
3529.46	5593.85	8082.68
4457.4	3991.06	10200.1
3353.08	7033.3	6719.16
2116.13	3711.54	8327.08
2648.03	5791.27	7917.34
1889.68	4552.32	7882.95
3429.36	5811.78	3888.85
2342.03	5156.97	6436.44
5061.12	5970.26	6142.8
4299.13	5735.27	5304.27
2102.11	7419.98	8389.11
3150.66	5839.66	4789.1
1486.72	5149.8	9066.59
2166.67	5434.07	6765.23
3118.92	5941.85	8138.89
3742.57	6149.6	7017.62
1155.73	4479.44	8520.1
2972.14	7189.55	7394.95
1872.13	5013.03	6804.04
3480.48	6777.06	10264.9
3912.14	8157.66	12400.6
3857.24	9238.72	5537.89
3826.05	4965.31	10898.9
712.943	5262.3	7254.04
1630.9	6278	10825.4
879.646	6831.37	5335.81
4650.79	8491.61	6424.47
3274.82	6489.26	7190
3934.02	8208.05	3146.65
2322.37	5177.37	8081.39
1799.44	8407.61	11176.6
1792.23	4748.39	6791.55
1694.2	7406.6	8316.69
992.689	6460.93	8448.04
2691.53	7800.78	5072.71
5656.93	5323.39	5587.44
3387.43	5455.73	6848.28
3123.75	7245.06	8021.35
2195.21	9278.72	7867.83
1647.44	6776.25	5922.76
4136.68	7633.53	5263.84
2129.04	7035.88	8286.72
6353.18	6784.62	7444.87
5349.08	5979.2	3874.73
3382.97	5693.45	5277.52
2948.61	6879.69	6546.17
2538.08	8445.72	7705.84
2240.46	5253.45	10751.1
3135.53	5548.81	3573.84
2332.43	6579.54	6936.04
2655.93	6429.33	5363.16
3170.15	8982.12	11710.5
3285.05	6872.55	10161.8
2531.13	6510	8680.44
1969.49	5589.29	8597.42
452.081	5373.98	10148.3
3962.42	6570.69	7881.41
712.798	5746.41	9267.11
3182.51	10233.1	9550.38
4438.02	7726.67	6146.68
-232.509	4532.32	5057.46
2614.4	4475.93	7729
2975.47	5678.86	6924.72
3041.11	6814.69	4420.57
2358.28	5323.71	4293.76
4585.13	7175.13	8743.66
767.473	5732.58	6404.42
8497.05	6290.61	6726.65
2656.87	4856.63	8214.13
1641.74	6148.1	8102.42
3099.31	6817.9	10032.1
3527.66	4659.44	9282.95
707.512	6570.01	7037.14
3394.14	5207.3	7938.91
2066.44	5069.66	9990.98
3750.49	6147.05	6773.21
2003.75	6778.55	10069.6
4928.41	8732.93	5463.1
4671.19	3284.32	8611.43
1764.9	8724.89	7239.29
1882.99	6155.4	8825.22
2246.41	6302.19	6722.41
394.984	5819.69	8007.81
1103.61	6789.01	4867.91
2391.14	5294.15	5558.6
2160.32	4532.17	7352.34
1358.98	3772.7	11370.7
5037.86	6621.48	6350.42
3029.89	7718.24	8610.9
2513.57	5392.06	9721.89
1863.98	7032.62	8816.24
2486.77	6267.55	7582.95
4355.57	6702.12	8624.22
1641.87	2840.09	6905.31
2539.07	5606.98	10338.7
1846.63	6976.32	5748.08
1419.96	2605.92	8603.26
2043.88	5027.19	5328.83
2775.95	3696.41	8169.96
540.256	3615.28	9004.97
2338.13	2909.31	12451.4
2103.82	5542.7	9399.01
-4.17437	4164.79	5853.39
315.737	7518.1	8189.32
3396.7	3472.23	8411.63
2204.9	7081.1	9795.37
2705.93	7404.28	9526.33
0.393179	4861.86	7619.66
2532.62	5227.85	14694.6
2257.67	5511.14	11184.2
2627.57	7625.76	6279.46
3628.82	6034.66	8820.95
2943.04	6265.05	7499.58
2766.26	5476.97	4893.91
755.088	8668.32	11016.3
2458.42	4583.64	10301.8
3582.57	5430.04	10658
1268.45	5882.65	3347.29
3916.05	6970.77	6204.79
2601.07	3877.97	10710.7
1853.38	5033.49	7172.39
3454.6	6336.5	6691.46
1708.03	5920.5	5894.94
2805.11	4076.24	7475.87
3568.85	4962.63	8430.31
153.773	6029.62	11503.3
1533.59	7135.28	9950.91
1913.76	5664.74	10735.4
68.7655	8533.88	5133.17
2098.15	3965.49	9537.67
1159.92	5558.03	8060.99
3892.15	4819.64	4424.19
2848.55	5485.14	6669.15
3144.54	6872.32	10154.7
1227.43	5641.74	10815.7
1898.31	6633.8	5419.77
-997.919	7829.56	9442.83
3541.63	5566.12	7693.12
1331.49	7199.56	6219.35
1653.76	6948.33	6570.32
-114.561	7507.76	3373.68
5886.08	8206.1	6909.92
3001.29	5533.59	8810.15
2295.44	7573.23	4117.82
4357.31	5174.01	4145.13
1282.88	6611.04	4908.41
4646.45	7643.07	5768.37
3670.68	6466	6435.51
1413.8	6036.27	8156.82
2072.37	7913.44	7641.31
1682.64	9076.08	4994.21
4297.91	5388.85	7076.53
2639.52	7860.63	8574.42
1750.45	7389.44	3756.39
2317.23	5824.54	8389.12
1096.09	3926.36	7303.74
1922.42	4194.94	11226.7
1943.59	6319.62	6517.22
5700.37	5090.71	9229.55
3833.36	7530.16	2968.1
4237.91	5335.79	12075.2
3011.92	8741.63	6329.87
5004.19	5692.17	5367.17
4189.43	6893.82	3331.73
4550.24	7348.07	8543.89
2724.75	6034.29	6065.65
4674.69	3997.21	4906.34
2865.14	4279.57	6548.9
3675.95	4900.4	10477.4
1616.15	6791.39	7189.03
2416.05	2517.65	7678.75
2301.03	6031.76	11849
2927.84	6926.07	8405.95
1400.07	6297.15	9153.55
384.496	7408.26	5925.88
3979.04	5197.16	4971.6
4731.2	5849.38	7871.35
3101.27	8077.59	12055.9
1780.34	6071.62	7325.08
4532.45	5385.26	7145.52
944.548	5971.04	8515.77
4343.21	5776.3	5121.06
3351.07	7522.95	6054.54
3632.35	8246.04	8377.19
1654.95	4459.94	9872.97
1907.75	6014.29	7991.26
870.814	5671.98	7754.58
1092.07	4859.3	14092.5
629.059	8402.55	7971.23
3561.01	5666.19	6477.81
4920.92	6029.81	5234.22
2047.01	7460.6	9419.53
1869.64	5391.62	9881.59
3171.59	7833.76	8353.91
7389.81	1083.56	4223.58
8384.51	2961.08	12109.1
