# Supplementary material for: Controlling protein function by fine-tuning conformational flexibility
Source: eLife. 2020 Jul 22;9:e57180. doi: 10.7554/eLife.57180 (PMC7375816; doi:10.7554/eLife.57180)
Supplement: Figure 2—source data 1. [file elife-57180-fig2-data1.zip › smFRETdatasets/Aha1/atp_loSalt/o_g_x218_y153_M3.dat]

//ATP loSalt data set, trace o_g_x218_y153_M3
//<d_d>	<a_d>	<a_a>
6050.9	2709.72	8176.89
8954.74	2955.46	10883.5
6502.34	214.674	9624.9
5717.92	-15.2034	6045.53
6627.42	2010.37	8278.06
8064.44	1513.14	5705.35
5662.51	111.19	7282.81
7489.09	860.65	6702.95
6706.39	-618.318	7508.68
7059.4	28.4331	7576.73
5544.5	-42.5225	7308.22
7450.25	668.833	9317.25
6831.11	1640.03	5985.81
7245.86	1117.59	7393.1
9137.88	1724.28	9150.39
4665.28	1802.34	9533.7
2372.2	236.418	10142.7
6212.95	1411.61	7573.13
6582.94	842.768	9884.77
2455.39	1029.25	4796.18
4233.61	-272.237	7044.58
5299.93	2006.23	8851.47
7091.16	1841.24	8252.31
6037.59	-253.245	8586.01
9094.67	1058.46	7144.2
8425.29	-21.2078	6301.36
8496.14	2287.98	7801.21
4614.53	123.245	10127.3
4739.94	-315.325	8835.79
6957.55	731.582	9292.81
4117.09	3012.24	10462.7
5234.95	18.034	8069.31
4940.62	-106.381	8354.76
8263.62	844.041	9042.64
5599.81	1477.9	6152.5
6372.68	363.07	11545.9
6712.13	266.029	7871.63
6377.86	1733.39	8862.03
4971.93	1922.43	9184.44
8769.49	2306.33	5838.77
9651.44	-350.741	11219.7
6005.63	1529.25	9724.93
7904.63	1895.72	6782.66
7102.49	1587.4	6277.89
5835.96	2457.89	4347.74
6521.86	-836.51	9930.26
6899.34	106.992	8619.1
4822.25	2781.91	9115.39
10208.2	-741.374	8886.51
8040.26	-1490.97	8469.95
6758.18	-150.752	4795.54
5680.49	2076.72	9307
5273.79	1528.74	10483
8704.32	-180.164	12309.2
9405.43	-1663.29	10330.7
8387.98	925.117	9062.05
4923.3	853.407	6850.7
7961.16	1387.15	6617.5
8215.84	568.001	7577.04
5716.66	1208.92	8572.08
10228.4	2640.98	8694.92
6565.58	12.1702	5581.29
8916.7	-371.357	5654.95
7158.21	232.654	6894.23
5211.53	429.093	8303.53
8233.86	1304.23	10255.7
1275.51	4267.34	6971.45
9560.41	-156.329	8418.24
4050.85	2071.43	8449.83
830.236	5839.27	5875.88
2940.22	353.81	6710.91
2396.67	4236.94	7036.76
549.274	5654.35	9513.4
806.175	3387.91	9293.26
3604.17	2016.99	8803.94
7264.67	248.637	9716.16
1632.33	3969.8	11015.3
2585.24	4333.33	7637.43
3193	3525.34	7859.61
1704.44	4423.54	8902.14
837.536	4133.01	7048.32
2035.82	3700.81	7242.43
3975.68	2678.2	7510.93
4036.1	3582.68	12069.2
8483.39	2263.79	8167.73
2595.73	2680.18	8948.78
5480.03	1098.88	6449.09
6035.55	1592.33	7971.23
7564.49	-413.45	9150.03
9291.54	135.335	11585.3
4227.88	221.133	10568.4
10154.7	1682.94	9924
9977.34	864.513	9357.25
5852.68	2281.96	9191.3
9457.08	2230.23	7786.86
10321	1290.7	10635.6
5918.37	2846.99	9959.8
6090.95	6810.91	8039.58
5576.65	1117.29	10090.5
5960.77	3601.07	11469.8
916.458	4638.14	5552.03
6794.49	3717.82	7389.29
2231.03	5041.07	9521.14
7596.65	357.776	8288.02
9634.15	1440.39	6840.97
5104.15	5245.4	9164.44
6823.37	2147.23	6591.26
5931.34	1849.66	9479.77
10973.1	210.139	9608.65
6927.24	2985.14	8016.26
6635.34	1617.62	9354.6
7166.91	2738.18	8917.94
5817.58	1311.29	6724.01
7049.55	1785.04	10075.2
7862.66	3254.67	7677.85
8238.26	1276.85	7934.1
2841.86	3473.72	6938.98
10376	1446.28	7708.8
7614.27	3224.82	6597.65
10718.9	611.528	5936.11
8191.74	738.58	10724.8
6214.64	740.516	8766.13
6683.69	1911.29	6835.4
3200.44	1727.54	8750.42
9362.29	1058.58	7560
11306.9	485.23	7878.54
5796.23	2852.84	8539.1
8351.21	2135.42	10161.7
11955.5	1299.09	9597.98
1747.91	3917.42	6045.02
3325.45	5638.69	6771.02
6304.77	1142.32	8185.77
7450.53	1480.81	9927.26
7115.65	798.414	6573.08
7578.76	1224.39	9625.84
5891.05	-135.007	6458.25
8586.29	276.802	9391.15
8590.07	1051.14	8184.57
8525.25	1516.16	8772.77
7072.88	-43.2729	10446
8639.59	2140.94	5757.07
11165.7	-43.8415	7657.09
11819.5	284.976	10890.7
9313.11	1344.33	8072.97
8353.16	1028.68	10599.7
8820.15	497.242	6537.04
8495.11	306.762	8820.91
9837.75	389.619	4202.96
10126.6	409.366	6812.82
8351.48	916.191	10432.1
10772.3	1694.53	10265.5
9241.38	509.962	8729.76
10632.2	1076.51	10630.1
4746.7	-204.774	5229.19
9519.45	-83.764	8052.48
9748.48	2002.93	6657.65
6342.58	1472.59	6559.65
11034	2093.96	7931.62
13129.3	1779.91	6332.56
11859	17.6395	5540.84
4599.72	440.495	9946.4
11152.4	609.102	5980.03
10778	34.0442	9298.62
7300.73	-704.095	9563.5
9993.31	2044.59	7615.92
8659.57	807.495	6614.42
9000.96	1623.85	7458.63
10095.5	1021.97	7225.7
6745.31	2035.61	5985.4
5332.36	651.198	8552.99
9325.51	-326.361	5611.27
8266.34	1432.8	6207.67
11737.8	-761.041	6467.97
10764	246.531	8580.95
6509.02	-735.185	7620.14
6703.05	2545.14	7688.97
8440.68	248.132	7690.99
6930.88	1040.91	8414.12
10498.4	622.714	10552
7619.19	-261.639	6096.48
8397.4	1376.56	5861.97
10363.5	-309.435	6240.74
7073.61	1802.83	10582.9
7014.15	368.686	10648.1
4983.9	988.494	8021.17
5967.02	1979.3	10835
7327.25	-1415.55	8107.51
10158.6	-136.741	10978.7
10563.9	417.901	9941.59
7508.42	574.013	6035.35
11295.2	1347.81	7652.36
8936.78	2888.13	8318.43
8374.27	1922.99	8686.52
13516.5	931.381	6797.88
10640.8	1134.99	8181.5
10073	1384.53	10642.4
4958.33	160.856	8261.35
10183.4	55.332	6316.34
9438.17	1552.73	6818.92
10230.2	-16.7844	6362.92
6196.21	780.824	9282.01
12125.5	-884.162	9012.93
7772.8	422.458	7491.67
7899.4	-409.863	5389.74
6554.34	1206.56	6783.83
7916.16	637.349	6275.35
5023.26	706.737	10635.3
4763.02	336.469	10588.4
6204.18	1837	5807.82
6573	1121.98	6306.39
6779.93	1741.46	6652.53
9693.53	1439.6	7926.08
4645.22	1369.06	10524.8
8706.21	2004.92	8576.41
7146.01	1012.08	6158.87
9183.21	72.9277	6500.37
8273.29	919.237	13105
8624.55	1530.63	5249.4
5689.15	838.615	8043.31
277.98	1565.47	8809.37
10248	159.793	6206.79
7586.71	733.115	9074.74
10263.6	1802.68	9270.81
8088.55	1213.35	8607.83
10804.1	699.93	9394.86
5891.12	-438.44	9741.37
11268.8	1399.1	7317.1
4730.5	1111.91	8099.92
9494.75	120.48	9210.97
6513.3	373.945	10318.2
11079.7	-492.815	9811.59
8757.07	325.911	3239.82
5879	709.407	6405.83
7706.45	1849.65	7433.82
6547.33	-828.873	7983.85
8660.13	1916.19	4706.96
8336.86	1062.87	5352.48
8085.59	678.823	9220.72
8744.31	300.808	9452.57
10610.6	2325.48	12474.2
8671.66	-638.714	6414.66
5843.73	-517.604	7526.65
8112.64	1301.01	8153.04
6607.76	498.229	9622.42
5983.43	58.617	8274.99
4312.14	1191.32	6415.32
4144.08	-4.54994	9369.82
6053.02	189.355	6057.48
6124.91	584.203	8779
11295.5	693.242	7966.57
9345.02	1269.84	9379.4
9543.25	1340.48	11198.4
11023.3	644.669	9195.6
7170.87	848.605	8361.42
8970.81	549.923	8148.7
8565.29	-535.346	8104.21
4511.25	-38.4889	6249.06
7645.77	14.0454	8045.95
6566.86	670.148	6366.82
10124.9	-784.781	10951.5
9158.71	91.6645	12577.3
8936.63	398.124	8446.57
11327.7	868.604	9945.61
7361.98	-111.104	7426.98
7166.89	528.335	9291.87
8960.44	-90.3214	12546.9
7872.99	-388.007	9076.44
5028.78	-299.199	6148.65
5586.41	659.2	5994.18
5183.4	972.29	11208.7
10581.9	1175.74	7375.71
7546.15	2085.55	5057.53
9746.01	1701.61	8562.79
6551.4	-1062.54	11902
8284.87	919.541	5437.87
9349.15	251.978	9503.48
6358.78	192.54	7804.32
7108.59	1021.2	11313.2
7659.69	2873.24	10729.1
6758.17	330.752	6107.96
5176.81	1216.54	7597.52
6604.3	200.742	8161.15
8217.23	-150.847	8062.22
7837.83	2351.48	6837.04
7560.34	1184.54	7076.41
7745.7	1435.63	10923.8
6000.72	1277.91	8044.98
9163.01	1158.1	6157.93
6483.04	2077.33	7168.51
7166.04	515.867	8560.07
8619.31	323.576	9504.05
9124.11	-75.2332	8195.36
8751.64	931.773	9850.18
5248.28	-215.371	11126.1
9379.24	469.181	8289.45
8943.73	1107.57	7072.07
8659.19	200.868	7652.16
8203.24	-148.658	11442.6
10399	-536.035	8352.54
8988.86	659.413	8134.11
9424.6	581.916	8030.8
5641.34	1315.45	6466.74
6751.44	-1.40814	6880.52
8853.09	-61.1424	7371.22
7843.56	633.889	7640.69
9443.55	-735.001	6044.52
8892.89	579.649	5758.82
5384.16	917.401	9537.05
11126.7	-185.301	6088.02
9334.08	-588.439	6579.25
5882.88	567.7	7041.32
7123.39	-84.5672	9969.88
7811.51	1375.42	9905.23
10826.9	1052.51	6009.99
8432.72	921.449	6474.8
7590.77	-27.4158	9061.74
10815.2	1215.9	9473.57
12742	493.04	7543.97
5899.33	936.876	8840.42
