# Supplementary material for: Controlling protein function by fine-tuning conformational flexibility
Source: eLife. 2020 Jul 22;9:e57180. doi: 10.7554/eLife.57180 (PMC7375816; doi:10.7554/eLife.57180)
Supplement: Figure 2—source data 1. [file elife-57180-fig2-data1.zip › smFRETdatasets/Aha1/atp_loSalt/o_g_x219_y152_M1.dat]

//ATP loSalt data set, trace o_g_x219_y152_M1
//<d_d>	<a_d>	<a_a>
8214.67	993.933	6790.22
6445.17	231.203	7548.14
6226.18	1537.7	10566.1
5634.89	371.371	11757.1
4449.53	1607.02	10483.1
3389.6	2126.84	7986.85
3253.31	453.642	8092.82
5845.7	812.4	8976.98
8903.81	666.519	8606.59
4730.67	286.774	10752.1
3193.51	3012.61	7025.25
4953.35	981.121	5732.35
3100.2	1189.29	10458.3
7527.46	-258.288	11065.8
7770	-133.498	6766.87
2521.19	983.579	8425.86
7778.27	1499.92	8197.29
4635.96	2939.61	4787.06
2812.32	159.823	8149.32
4786.9	-332.366	8779.79
4687.35	1370.99	9714.86
5484.75	841.845	5204.38
3562.46	-185.789	7093.18
3591.38	1319.04	5092.39
6102.88	1726.03	8084.4
6927.95	-1324.48	9787.79
4823.61	688.914	8045.31
1930.29	1737.13	6965.72
5628.88	960.964	8232.57
4049.36	568.245	8970.6
6555.66	903.462	7985.31
6534.65	1211.9	7056.93
6811.75	763.94	6719.54
5271.05	-1040.38	8361.01
5464.17	1031.46	8633.56
4353.96	1132.26	5563.69
4121.06	984.847	8677
4541.78	876.728	7298.68
1567.75	1307.47	13069.2
9135.64	1423.65	4208.84
4838.07	-807.54	9320.12
8468.25	-711.013	5108.54
2641.44	85.143	9648.16
7521.01	2219.79	5811.29
4734.39	-400.802	9686.12
5925.04	-177.989	6642.27
4073.44	1223.22	7545.29
5972.07	-1035.53	8023.79
1661.46	306.239	5532.45
6205.54	713.61	10283.4
3916.48	314.695	10710.3
5644.48	387.445	7412.8
7736.81	1052.75	8569.71
1556.87	489.201	10040.1
4650.75	-1397.35	9793.46
6586.8	419.22	10740.8
5449.87	346.321	8794.3
4178.27	-156.505	8184.32
8568.14	1212.34	10037.7
7403.53	-81.641	7278.23
3906.61	356.517	13587.9
4893.09	320.842	10270.3
4634.61	1362.34	7270.29
1791.97	1166.12	8914.59
6541.8	-438.384	8009.26
4235.19	2054.34	11736.7
4204.76	-322.253	8892.57
6656.3	667.036	7158.19
6070.04	-336.217	5734.23
6052.69	297.178	12850.2
6661.14	612.643	3547.2
5045.83	2067.32	7874.25
6368.97	974.156	3181.04
5960.71	-26.1141	5601.28
7197.07	330.197	8012.13
6297.66	1088.3	2738.43
6769.31	-20.2086	5428.85
9336.64	-243.113	4258.97
7800.11	707.998	6244.13
9389.58	283.846	6167.53
4889.35	189.45	5654.74
4805.17	2986.32	9584.52
2867.9	-131.677	6326.48
7707.8	1577.57	9957.19
5928.61	1008.33	8769.8
5181.65	1909.03	8264.23
8572.18	792.248	12155.4
4386.3	-649.531	7647.5
10300.2	303.328	8644.68
8386.34	-1338.26	7475.07
7192.07	1091.55	7679.41
5802.06	-167.243	13449.4
5112.71	596.977	8798.81
4852.89	1999.26	9359.5
7899.28	1332.26	7170.34
7254.28	917.894	8884.59
7319.61	840.647	6827.23
3042.31	2101.75	11860
4111.05	-337.101	7218.88
3169.52	1031	7485.05
5661.19	-767.905	6673.11
6444.03	196.663	9148.6
6562.02	1479.37	6926.06
6151.46	3566.5	8847.72
7604.35	1805.41	9345.35
4110.28	-127.35	9647.73
2578.3	1890.88	7245.03
5036.28	-7.32806	6779.81
5420.32	1321.54	6528.82
6381.49	1810.15	7637.64
7568.58	826.261	10148.4
4237.39	-1091.31	7381.44
5296.11	498.401	6706.63
2715.32	2357.78	5694.16
9239.18	1560.81	9713.5
5652.84	48.5402	7462.57
5203.01	-286.368	10453.3
4808.75	-418.888	11956.3
3990.74	621.37	10170.3
3898.33	-360.937	6605.76
6799.51	523.274	6823.73
6859.14	772.61	7079.25
4718.61	1121.4	9386.77
5523.09	977.303	4998.04
2764.8	-284.725	6695.6
5910.49	2204.5	5878.01
5901.18	-1390.99	10671.6
7166.62	600.619	5383.06
3830.96	-76.1286	7050.88
5958.27	275.844	5813.07
5254.4	-409.299	11765.4
4189.61	799.321	7834.94
4458.41	684.507	11353.6
6279.92	765.305	8025.92
4684.8	2257.38	5073.97
4598.74	477.132	7464.89
3800.59	1332.23	5826.23
6079.32	-844.712	9539.06
6611.59	988.192	11187.1
8036.16	-36.3666	8325.29
8014.66	154.286	8128.18
6118.79	-255.617	8970.96
6689.12	352.013	7401
5892.06	-540.205	7774.5
5998.24	-918.828	6496.57
6366	569.813	7156.73
5107.98	3236.09	4468.08
5580.09	-224.635	6830.49
4713.11	-288.493	9054.97
1726.13	-171.938	6384.37
4589	155.272	4878.99
7197.09	306.503	10459.5
4643.12	1406.6	5759.03
9356.17	-445.3	7681.77
7292.67	98.8149	9338.5
7379.05	2097.02	7382
8530.57	402.966	11130.3
6673.19	784.121	6904.42
5369.98	-481.712	7208.34
8354.33	1141.28	9304.66
7279.54	1824.64	6902.78
3198.5	279.586	6267.01
8707.21	510.491	5867.29
10778	-990.169	6820.89
5915.42	582.725	5204.62
6462.06	847.508	5240.75
5904.96	3.76714	6423.51
5852.52	988.579	8902.97
5160.21	476.672	10581.9
5517.85	-625.164	6520.75
7476.56	-65.5999	8419.7
6793.31	39.6074	10558.9
7321.19	-682.651	11442.8
7329.95	-1882.22	12973.7
4477.22	259.2	5965.28
5546.92	304.592	5630.25
9009.81	769.014	9347.02
4756.54	633.832	6678.32
3916.08	1736.53	7643.46
6444.32	79.4417	7837.67
7312.12	109.4	9633.34
10728.4	1150.55	8965.95
9916	1231.85	5751.29
7167.33	545.377	6703.78
8810.65	-393.61	8813.39
5419.38	-569.286	7939.77
3466.97	1360.63	8332.28
5535.24	545.91	10339.6
6022.44	1017.21	9490.43
4187.24	1196.84	8491.1
4608.95	487.979	10102
6275.74	1912.33	8597.74
5023.21	620.643	8734.02
6297.24	856.471	11315.7
8916.7	-1160.05	8538.55
7256.57	677.373	8766.29
7213.97	-157.46	5188.42
3755.41	265.621	6390.21
5901.51	2200.17	10680.3
6975.02	-407.075	6444.52
5037.45	169.199	6147.74
5815.53	1795.03	8155.45
5645.45	525.766	6817.5
7068.4	1050.96	9370.96
4767.64	212.67	6020.17
4077.89	3965.58	4576.74
3108.19	1526.6	7598.09
6968.34	652.745	11914.9
7177.73	-495.661	7399.73
6919.15	-136.832	8398.14
6109.28	2072.13	7248.04
7659.19	1170.25	9988.44
5438.47	1140.15	5667.28
5079.26	744.443	7569.29
4700.42	485.793	8464.25
4701.39	-477.774	12553.1
5490.81	763.191	3995.59
5441.11	386.166	8860.49
8897.89	764.022	7216.1
8151.03	1082.62	5212.49
4562.51	-79.0736	5370.81
4301.63	-278.009	7414.02
5272.24	-319.209	9414.84
5816.69	-1278.63	11514.3
5367.74	587.914	13267.9
3749.81	302.895	9034.1
5067.17	560.736	9588.83
7353.77	1349.75	8980.68
3434.42	567.495	5240.97
5521.04	1688.91	5393.33
6455.79	825.516	8991.78
3565.1	-350.221	8351.62
7985.89	178.415	9651.93
5442.72	1073.65	7475.45
7047.92	912.595	8401.06
5066.8	1686.4	5559.24
8269.92	1418.06	11612.2
5673.84	44.4435	8352.64
5853.46	-666.906	6949.25
7422.41	691.604	6588.11
4431.15	1439.27	11059.8
4040.42	231.83	9452.89
6345.16	-351.952	11629.4
4794.73	335.409	9089.32
4761.03	1736.78	7339.04
4969.17	109.154	5428.4
5984.78	259.583	5768.26
4008.05	988.735	8987.25
6246.29	242.596	7596.25
3570.09	-397.835	8017.95
4421	1672.91	9998.3
5540.48	39.0448	7665.89
2899.5	1372.76	6983.86
4459.34	483.914	7174.24
8097.78	320.307	9432.66
4977.27	561.09	11859.7
7335.16	438.604	8338.23
3888.87	-452.667	7487.38
6246.14	1864.38	3012.21
3971.93	1010.26	8498.43
3891.89	1047.29	7961.64
6084.84	884.218	8852.68
3332.94	-302.581	8136.74
6081.35	-657.632	10959.8
6443.79	1683.78	8021.2
3231.1	1586	7349.58
4171.82	575.741	6803.01
7589.94	1155.37	7180.59
7718.73	-150.778	10875.6
7060.02	-179.257	10806.9
4421.64	874.71	9675.99
10299.4	161.26	11648.8
4359.49	1362.77	8720.51
6617.38	1550.42	9958.5
4367.26	1815.09	10157.8
3860.47	309.849	11100.8
6744.12	-438.019	10835.8
5687.13	-160.325	5506.31
4102.02	-799.461	8255.5
8209.39	-55.1595	13446
3342.91	388.925	10307.1
6309.67	-273.897	13172.6
5959.54	1283.03	8316.26
5596.74	-795.585	7415.01
6005.84	-1068.6	8399.16
5640.24	1025.36	10225.4
5485.78	583.617	6778.88
5670.63	566.217	7156.7
10857	266.856	10239.5
5403.4	664.874	10111.3
9900.69	-968.123	8804.16
2624.17	85.0995	7282.21
2579.3	437.641	9052
6095.47	-539.602	6017.43
4986.17	2059.34	8495.07
