# Supplementary material for: Controlling protein function by fine-tuning conformational flexibility
Source: eLife. 2020 Jul 22;9:e57180. doi: 10.7554/eLife.57180 (PMC7375816; doi:10.7554/eLife.57180)
Supplement: Figure 2—source data 1. [file elife-57180-fig2-data1.zip › smFRETdatasets/Aha1/atp_loSalt/o_g_x223_y254_M0.dat]

//ATP loSalt data set, trace o_g_x223_y254_M0
//<d_d>	<a_d>	<a_a>
6760.92	126.237	10959.2
4343.58	2177.2	10155.5
7018	2507.48	6433.41
9831.53	931.321	9721.98
2741.34	3148.48	7434.78
7812.96	2686.89	10524.1
5626.62	3123.27	11938.5
10946.9	733.99	7915.42
9145.8	1695.16	13383.5
7795.36	1374.91	5143.17
8196.14	1642.24	13344.3
5155.06	667.122	7432.07
2096.89	2141.89	11166.1
7156.58	1996.06	9863.82
7053.15	-62.7242	6912.52
3304.09	1416.51	5498.04
7670.26	4272.79	7461.38
5494.48	2282.42	9941.1
6142.74	1876.91	12768.6
-363.009	5441.95	9870.78
1343.92	3544.32	8833.82
4889.01	725.921	10047.2
9869.68	1963.34	10184.7
5963.93	966.081	8869.1
7842.65	1812.6	7240.72
6591.25	1317.53	7834.05
8289.92	1418.82	7549.08
12176.1	993.127	7934.37
4698.44	3240.84	4601.27
6920.06	2891.18	10549.9
8325.13	3570.69	8409.61
10144.7	659.403	6918.54
10544	2718.01	7679.84
4702.96	2693.02	6320.25
7619.05	611	5683.66
4286.83	2502.16	5496.36
