# Supplementary material for: Controlling protein function by fine-tuning conformational flexibility
Source: eLife. 2020 Jul 22;9:e57180. doi: 10.7554/eLife.57180 (PMC7375816; doi:10.7554/eLife.57180)
Supplement: Figure 2—source data 1. [file elife-57180-fig2-data1.zip › smFRETdatasets/Aha1/atp_loSalt/o_g_x223_y55_M1.dat]

//ATP loSalt data set, trace o_g_x223_y55_M1
//<d_d>	<a_d>	<a_a>
6583.51	1436.8	8789.32
6957.15	637.99	6975.58
6765.76	-395.714	3791.18
4459.13	735.073	2824.02
4330.85	1841.06	1521.73
3705.62	3181.59	145.98
4132.37	3010.97	5024.61
3004.28	1518.11	1355.17
1533.23	499.731	705.42
6639.21	305.759	6255.11
3505.39	925.495	3760.91
6926.75	2457.42	3476.02
6341.82	2412.99	2773.6
1331.26	769.107	2902.21
8189.52	3394.67	5543.62
2831.69	642.439	-1036.27
5715.17	1851.32	5691.58
5521.92	57.5756	4594.73
4973.4	1783.99	5775.44
7167.4	1407.92	5419.53
4739.79	740.546	114.332
8580.09	162.406	7070.5
6929.66	947.335	2825.07
3538.94	1943.27	1548.38
6431.32	172.182	3918.96
6094.43	2014.64	3341.11
4582.11	199.711	1734.76
5017.35	-331.953	2632.72
7754.08	2311.51	816.504
3542.9	1814.64	-117.873
4360.08	2139.15	3578.47
7266.05	-82.0853	3645.34
5129.53	1333.76	3404.88
4109.09	2143.8	3524.68
6074.13	443.464	6865.14
4756.92	421.988	-279.018
3762.26	914.157	6116.74
5200.04	1536.69	2649.64
4523.71	1688.74	5056.83
6302.5	32.0213	3285.8
4045.95	-536.237	4620.31
5229.39	486.018	6321.65
5008.14	1224.83	5119.02
4513.99	866.197	4991.95
4065.09	1343.27	3872.34
5567.62	2308.84	5092.47
2454.7	2052.56	2642.76
1542.27	1786.72	9233.7
3042.84	5040.75	2293
3871.96	4073.28	7889.58
2968.42	5073.81	4573.82
802.056	5500.32	4117.96
864.411	5250.65	6689.78
2721.59	3955.71	5880.92
1304.25	2692.27	2743.48
2376.42	3631.37	1319.87
2706.43	5592.48	2670.8
1897.13	5208.44	4096.91
3785.06	3393.53	1890.28
2091.91	4809.49	8954.58
644.287	2601.47	3105.63
3750.45	3226.5	1699.22
3202.17	5095.92	2017.5
3119.53	4495.46	7392.69
4484.22	1551.66	8330.95
906.626	3207.35	5305.99
3717.62	-466.746	5553.52
12648.3	-445.076	755.237
4691.42	-242.464	1988.78
4082.05	1878.33	3866.84
6930.24	383.312	4013.6
6432.73	669.755	330.229
3648.99	-226.902	5785.36
3500.17	872.25	2464.55
3923.71	-193.501	4959.08
5731.86	1367.36	6753.19
7825.01	-119.193	4235.33
4741.24	-65.8229	1562.96
4506.05	770.486	4435.8
7209.18	2072.31	4548.39
5290.93	372.135	7464.73
7377.49	2031.14	760.035
6620.12	596.194	5711.35
4049.42	-747.589	4269.01
3750.97	-204.923	3915.42
7973.39	1937.7	4085.12
6095.08	-53.6103	1243.71
8526.3	624.487	4572.04
4406.24	863.841	4222.21
7573.52	347.876	3578.88
4622.51	99.8664	6772.17
6282.31	-483.681	2694.89
2841.23	1921.3	2340.51
6110.07	532.59	6845.93
7176.16	2109.82	4357.69
8234.08	-243.105	2780.81
5860.95	475.859	9339.54
7779.85	-103.464	8411.81
5558.67	773.194	3281.86
5372	3239.12	2213.71
1917.25	1509.9	2886.53
4561.71	52.6785	4964.71
4147.02	729.776	1434.6
4574.12	-733.306	2525.34
6652.15	2625.31	3369.05
5421.28	-778.283	6027.31
8561.98	1459.99	7546.29
6201	-594.745	2068.73
2886.64	1762.06	5324.14
4612.33	345.203	5219.61
3418.92	111.162	4137.3
5083.33	1550.22	6122.18
3764.31	-276.773	4989.72
3245.24	505.379	2555.26
2306.06	1775.51	6510
4270.08	990.974	6954.98
7010.81	701.188	4585.68
6086.63	2184.05	5303.2
7420.04	1760.06	3939.79
8047.99	-244.198	5100.9
4022.95	-419.941	6548.6
3881.1	123.489	6589.02
4114.17	3349.52	5020.53
4540.53	-114.944	8561.22
4705.08	-507.286	4749.87
3804.61	914.973	4145.87
5229.12	1889.65	3972.17
4510.12	-291.807	-103.165
7392.74	-130.384	4488.14
2116.35	1866.59	4768.5
3558.38	1549.06	5903.45
6739.85	1499.74	11446.6
4085.81	709.667	5338.38
5943.2	-758.405	4815.16
5194.02	967.09	7306.48
5684.8	4308.03	2388.49
4850.77	573.318	1787.46
2734.2	11.0053	4035.12
6399.07	-968.689	5109.34
4173.54	553.225	5683.88
4007.14	875.198	7499.38
5980.79	1135.13	6389.77
5963.24	213.513	7768.25
5533.26	-334.371	8651.15
6492.28	752.777	4299.68
6904.2	906.285	5161.18
6207.84	42.7787	5005.7
7230.57	-343.626	6186.77
4536.47	1415.77	1381.31
2610.71	400.391	3934.51
5363.18	1244.93	3975.88
2379.51	3000.65	6828.76
3369.38	1222.04	5747.82
7320.67	1522.13	3892.98
5473.83	-47.4096	5185.86
5896.93	-737.11	6380.54
4509.25	2209.11	4637.02
5556.77	2202.82	1351.51
2565.82	3766.29	5785.27
6313.31	2540.62	4724.53
3563.2	4117.15	6116.09
1680.49	1086.41	6533.82
9268.87	1246.46	4331.72
4246.44	1806.25	5576.61
4563.02	1855.55	2551.44
6471.72	1539.29	1859.7
7439.52	1018.11	5083.04
4471.14	914.052	7867.77
5241.63	1559.91	5204.95
5815.93	-51.88	2537.66
6166.94	320.857	5525.39
6673.25	1269.76	4146.5
6046.07	2115.51	6640.34
9946.43	-401.587	5876.76
3447.74	1415.37	3648.37
8722.3	-800.368	2565.11
9012.57	1310.4	3434.12
3554.56	1669.87	5067.71
2792.76	1436.67	7087.72
5696.36	-1390.68	5671.38
5093.08	3979.67	9039.55
-626.251	3299.17	4521
875.617	6316.41	8807.68
9068.97	586.223	7068.4
7898.47	14.4245	7136.65
4423.02	1433.08	5253.96
3905.81	862.89	6284.03
7693.56	-282.954	4744.65
5380.74	751.346	3417.7
5888.78	1792.05	3132.14
-1130.47	3651.38	4075.29
2771.92	6439.08	4654.92
5630.41	1958.75	3591.47
3796.68	991.167	2217.84
1261.84	4835.93	3853.02
5919.35	885.615	2409.88
3781.91	1316.2	5188.25
6255.97	165.149	1507.52
4405.59	-34.3982	3781.08
2953.7	1497.93	7154.69
279.208	3004.79	6686.04
5190.39	1283.08	7790.35
7789.97	-434.009	5161.63
5191.6	-558.995	4304.96
7444.84	572.438	3298.48
8177.87	114.78	3293.76
2603.11	518.366	3348.73
4498.14	40.4619	5305.73
7940.87	-284.694	3201.93
4131.55	1068.18	1030.28
7341.62	300.181	3620.7
5042.71	2365.98	1851.11
2827.51	508.396	3460.61
6398.54	475.461	3765.34
3125.84	2714.48	4051.19
337.831	4314.24	5240.95
5394.21	40.585	5399.5
3881.71	1058.97	2026.75
5265.73	-47.8039	9538.76
4510.59	-53.9623	4338.92
3110.75	365.382	3368.92
6775.97	311.492	4712.87
9341.86	-343.337	12525.9
6922.07	-669.252	4128.2
4701.2	389.71	6832.92
5844.65	112.913	3491.87
7342.79	1175.36	5668.64
7454.51	1260.7	6838.21
3148.76	179.302	4657.17
5272.63	8.14238	4929.97
7863.39	-776.191	2351.97
2800.58	-259.05	5647.6
5817.91	881.485	428.06
5152.92	451.396	5173.09
2765.78	1410.27	3726.68
3962.8	1100.79	2374.48
2751.3	631.225	3581.36
1818.12	2402.09	2276.7
-1184.54	1724.53	4100.73
5542.85	1380.39	3781.65
4943.13	202.27	6232.05
406.879	2742.77	2533.08
8313.04	1337.42	7427.75
5915.29	-80.2975	5787.47
-1001.85	3828.38	4235.07
-309.334	4430.73	4704.69
1038.86	3805.82	7736.42
1564.07	4510.22	4028.11
1592.93	4878.77	6796.34
5943.69	-492.499	4564.55
7267.94	382.476	5931.71
1948.34	3711.99	6497.16
3746.82	1371.19	2825.32
5624.06	-549.9	2698.08
6974.46	1553.7	3745.46
6206.85	1365.39	10779.3
3308.32	-608.607	9260.26
5768.43	1178.93	5859.09
8099.48	-557.57	4928.58
6541.49	991.058	502.708
4932.41	620.796	5323.75
4201.14	1188.34	1717.88
5126.94	991.62	8094.23
7597.97	1692.76	6239.19
4086.75	463.098	8788.76
5150.68	142.162	3485.22
5313.08	1920.95	5953.98
2940.72	2032.96	2415.57
6548.49	2571.32	726.066
-20.7553	2386.71	2095.57
4718.34	-139.573	4708.68
7609.82	-617.892	2519.71
5427.61	761.08	4679.91
9400.84	-1116.78	6011
6689.8	-255.995	2225.03
7787.95	924.286	4990.12
4512.66	-344.137	3091.36
4518.27	982.306	5116.92
5967.78	1198.3	3989.35
2541.73	1617.84	5119.86
7222.09	273.939	6163.88
6737.47	915.035	4795.5
5219.86	1756.25	8856.78
1321.5	3537.58	6895.17
2835.98	1803.71	8248.96
6090.12	821.509	7391.95
5586.52	949.633	5634.84
2387.61	1050.53	1314.64
4233.05	-182.189	4640.66
8106.82	667.927	5176.63
5861.43	2744.06	2430.91
6387.43	1272.81	33.1786
2663.48	1817.01	4768.62
4580.23	15.2655	1879.98
7228.67	799.201	3157.95
5844.29	3284.62	4595.64
3840.68	2673.77	3247.93
4560.97	2657.77	4387.28
6048.07	20.601	4888.9
147.632	4862.79	2907.07
-679.726	2570.41	5228.14
6007.06	3350.08	3138.08
3939.4	1588.37	4215.49
7319.33	1643.77	5354.13
3497.75	3161.73	6745.29
3874.24	830.974	1208.46
4561.03	1102.69	2211.69
4744.61	1377.19	2216.95
7045.62	119.164	5645.17
5565.42	1945.53	1764.92
7776.09	344.138	4012.18
3644.19	-251.436	3230.98
3602.55	1486.37	5838.76
5543.38	1172.48	3256.02
6226.31	1386.19	4446.02
1339.61	2640.97	2956.18
234.303	3761.59	2388.05
4248.1	3239.35	3347.33
8056.08	-154.512	2905.85
3931.6	-91.8122	5697.95
5213.59	2036.86	5624.9
5909.46	1494.01	7072.57
5862.09	1530.55	5022.74
5329.89	1389.45	4672.86
5851.7	560.914	7459.06
6306.1	1672.52	6742.51
4516.79	-29.3185	3639.4
4349.98	1168.04	6683.63
10152.9	511.909	6153.57
6914.79	1742.63	5011.91
5341.1	524.152	10736.9
7705.86	1159.74	8317.37
5049.21	199.395	1556.38
3514.53	350.623	1388.57
6862.86	-203.604	5742.83
3736.21	831.452	4138.8
5868.26	-1030.67	2245.28
7713.21	2610.67	4898.96
5485.99	775.748	7087.48
8832.99	1847.71	4332.2
6481.38	3650.68	1963.42
8949.87	-83.956	3213.85
6013.96	477.768	3582.77
3520.32	825.328	1840.36
8790.89	1014.61	3109.17
3103.9	-394.999	1776.63
6617.98	-812.323	8796.54
1813.93	1611.56	-113.415
489.99	2644.16	1937.04
6386.41	1609.94	2065.32
3821.23	3321.17	3128.61
3778.5	-379.639	7069.67
3650.49	2037.06	4214.07
5719.49	1405.69	5006.88
7327.05	-1248.64	1786.32
5171.89	2703.03	6066.72
7273.67	1315	8991.04
5526.74	-239.6	13239.9
6675.34	-212.088	5252.87
6418.99	2567.93	4975.23
5584.94	1809.49	8381.41
8256.4	1330.66	4787.72
4273.38	178.541	1022.42
5794.26	492.542	6012.74
2160.23	2794.95	4687.2
5886.37	-1059.92	5845.11
3077.46	3542.72	7196.62
617.743	3681.01	1445.5
2997.16	4025.82	4469.74
33.0442	3795.7	5885.72
3114.76	2609.28	6644.56
3742.42	3501.65	4863.58
252.347	2571.95	6411.96
2197.05	3483.06	5148.87
2110.11	4412.16	6794.74
407.514	2899.65	5614.8
3288.11	3082.89	4887.86
547.281	3794.48	9010.31
1574.95	4220.11	3180.47
2908.16	3200.88	5481.4
218.123	4193.09	3266.06
2435.61	3798.48	5897.68
2789.91	3121.67	1898.45
647.075	3069.43	2159.69
1770.08	4305.01	5784.81
921.55	2905.65	3045.9
397.143	2194.1	6601.82
137.814	1425.5	3198.59
2625.76	2058.31	5335.07
2095.47	3566.44	4377.73
4427.6	1723.19	6872.49
2648.59	4865.17	2808.51
316.986	3824.64	5317
1802.96	3463.2	9158.42
1915.03	2051.35	3496.03
453.233	2425.34	2361.86
2779.88	4983.82	3420.85
2205.7	3926.54	2799.67
4276.93	2420.98	1525.57
1585.69	4711.2	2497.27
1017	4453.12	1574.76
143.292	4139.3	6107.58
1809.42	2214.82	3873.15
2519.12	2758.68	7469.4
1501.04	5600.78	4351.71
-983.361	4495.99	4005.97
1360.5	3485.77	1846.66
487.34	463.9	5697.38
-179.559	2269.52	2575.52
3199.16	3503.86	7873.79
2387.76	3431.04	3866.16
460.175	1741.56	6941.47
3454.15	2240.1	1654.88
6324.37	-172.949	4604.92
5437.68	702.673	6053.85
356.723	5021.09	3277.4
5796.78	431.337	6976.66
5749.92	-777.97	6924.12
5996.34	1011.19	5064.87
3512.64	1757.1	4046.74
1703.33	3245.55	3414.71
1670.59	2724.48	1937.82
111.656	6166.29	8299.69
6628.6	77.1205	5834.45
3512.22	1282.24	2364.81
6108.63	1038.1	8246.31
5222.63	974.51	7598.15
1935.19	1918.03	1245.1
6194.3	606.71	6129.38
5871.06	612.253	5295.42
4961.29	795.225	5176.67
1924.32	3727.77	7235.15
4151.52	1210.95	8027.24
4734.88	545.511	6983.97
4352.22	865.934	3008.13
5914.78	495.266	-555.9
6232.47	-314.795	1312.78
3571.83	322.315	8866.92
6101.26	-55.5381	9367.37
3845.22	833.955	2826.49
8199.3	-79.053	4509.1
6447.06	177.202	7526.93
3693.48	972.353	3727.22
5943.2	3.68613	6041.52
9282.5	45.4749	4887.64
3214.15	811.05	6893.97
3535.39	1226.8	1621.81
3038.3	2415.48	4474.38
2875.94	491.871	1749.82
5483.21	1572.05	3845.84
5341.48	248.231	4104.2
6934.8	477.917	3126.47
5520.88	3995.6	5102.59
9078.66	895.101	4551.64
6190.25	555.069	8745.53
-11.8058	4453.89	4076.8
7092.55	2181.25	7338.24
6920.35	1226.85	2137.45
6126.65	875.141	9108.23
1857.45	3111.23	5429.52
4483.22	889.375	8937.08
3480.67	443.193	1274.81
3673.35	2138.71	4723.47
4987.73	2238.09	4545.68
3518.79	691.96	5892.76
5998.14	1750.09	3452.85
4207.23	2336.59	3807.95
1381.67	3029.13	1542.28
5701.12	624.082	2341.8
4728.87	1605.05	3318.1
6029.48	-135.813	1335.16
4115.4	1866.4	7609.85
7440.76	113.06	2538.24
6375.24	227.565	3785.41
3428.21	2985.55	2085.87
-1438.19	3286.46	9432.21
1868.69	3279.66	10796.4
2414.32	1471.93	8733.55
3231.58	2714.97	2648.88
3751.77	1940.01	4128.97
4619.58	713.457	4040.1
7202.23	-447.338	4757.43
6099.62	564.496	3164.08
1224.78	2466.93	6217.57
3997.21	2367.82	5661.97
6344.16	1099.49	7573.38
1466.1	2094.3	6758.63
3714.01	2708.35	2234.93
4943.07	629.605	3779.98
4079.76	671.548	4528.86
6288.82	1211.18	4880.36
3355.32	2465.86	10349.1
3875.83	3715.18	4928.22
3156.61	3360.81	7615.84
6082.21	2097.3	3042.7
2992.52	1324.53	5163.36
6219.15	319.08	3494.85
1020.31	4171.76	2982.09
6843.83	363.873	6543.06
1134.66	2322.86	2655.95
6831.23	658.354	-958.115
4739.12	1035.48	6713.04
10229.7	-896.765	5200.76
4472.65	1782.18	6075.5
2204.65	1416.73	1676.35
2166.05	2010.92	3347.88
8416.34	1829.71	5785.07
2183.7	2207.11	6304.52
4302.7	2599.68	3340.38
5168.07	-65.0158	4726.94
1473.48	1311.08	7367.86
3007.39	642.373	7151.37
5769.79	994.709	1501.9
4941.22	-490.916	1632.69
8094.96	1679.24	5807.31
4983.93	1917.07	-455.992
5938.69	689.019	8083.64
3365.95	1050.18	3758.6
3095	104.813	3789.95
4995.14	567.02	5193.79
4158.87	532.228	10525.3
6464.31	286.606	8125.76
2647.78	645.222	3419.22
6554.72	-187.138	4375.52
1880.48	544.393	3114.48
4383.64	2222.8	7448.35
3526.04	443.362	5846.16
2950.23	1782.5	5777.46
4117.66	471.586	8367.78
1625.77	1827.13	5991.67
2667.37	1942.54	7147.94
5275.02	720.39	5057.1
7154.88	560.101	1411.71
4883.96	888.174	8666.86
5516.96	-26.9989	3756.3
4373.61	303.362	3882.25
4299.48	1316.16	7011.05
3097.2	-160.341	6404.96
6491.8	2089.06	8170.3
6212.45	49.8996	3367.88
4166.63	250.795	3977.4
6157.88	1095.52	4676.69
4952.23	2898.81	2364.82
3864.84	735.916	4370.48
7158.14	-567.268	4537.61
5812.85	1342.53	4747.98
5856.24	1450.58	4666.96
8926.22	-310.411	5625.33
5076.27	388.284	5984.91
4755.54	1066.48	6436.5
3656.19	-119.676	5022.1
2703.97	-587.141	7315.13
5734.39	7.75389	4216.57
5657.44	1818.05	7216.37
10513.4	22.9892	3194.29
5516.54	382.677	3078.27
6116.55	1177.88	2564.44
3174.76	1304.54	4374.41
3883.44	1655.75	7245.07
5762.67	214.634	1030.4
2313.54	1874.87	-465.238
4396.35	475.158	3035.56
5879.23	-715.726	4708.4
6143.81	239.015	5009.94
5331.39	-470.511	6889.74
5371.48	864.709	1850.78
4299.94	319.691	2763.41
3118.3	341.592	4842.18
3837.2	1724.51	3247.55
1875.01	-784.371	2763.63
5291.51	531.482	6176.99
3133.92	923.094	1951.09
4401.19	2358.24	5534.55
4721.72	-1024.73	3802.99
6219.03	-117.108	5506.95
4531.89	1219.52	10899.9
5356.36	1197.89	4021.1
2316.19	471.487	4217.18
6522.8	101.766	1859.38
6178.71	-635.638	3192.92
3566.87	174.86	8922.87
7185	252.823	4320.68
2435.7	1295.5	4916.84
6661.04	340.093	9238.43
4966.53	1343.17	4342.98
5537.57	953.762	4417.13
4613.45	364.767	2537.06
2452.11	1520.42	8737.24
6115.49	-1131.46	11254.7
5404.28	2115.95	5703.42
1625.47	1084.34	4429.77
6480.09	751.83	5725.96
4086.04	692.372	4748.99
8334.12	350.57	3826.14
3001.69	1224.38	3276.23
4062.95	-14.2078	2849.92
3992.71	1578	6558.01
4275.63	587.162	2600.11
5192.39	337.077	4964.59
5170.67	785.189	5897.26
4355.01	761.169	5197.1
3262.9	1040.7	4622.77
3837.9	-140.665	4662.35
6441.63	171.055	4438
6454.36	-268.296	6664.91
8024.64	461.627	3153.27
5146.83	-753.037	6045.73
7848.81	294.38	4562.61
6976.69	1122.48	7281.65
6885.82	385.249	4809.23
4122.72	-479.82	3808.1
4705.32	1062.43	5248.9
3176.68	728.788	7162.64
5826.49	789.22	6297.85
7975.22	1324.28	3362.07
4716.39	-1.67075	6608.67
4546.64	-23.1156	4022.55
6489.17	127.702	7538.35
2256.64	820.687	5058.04
4669.66	1250.27	2640.92
3775.69	1160.89	3754.56
7998.31	-1186.19	8646.21
4936.37	1224.03	5495.49
4953.69	26.0584	4626.64
10128.6	-307.057	6301.72
2295.2	2233.69	3939.61
5940.23	-45.5141	6444.27
5751.83	-9.91846	10091.9
2181.31	544.62	5257.79
5456.98	1064.05	6231.6
6364.25	105.377	3056.32
5780.93	551.95	6836.12
6365.24	1851.81	3144.54
4005.3	2035.9	2541.85
6029.48	21.15	6714.57
5802.04	670.546	899.5
4003.28	2197.44	3118.43
6917.46	1076.67	10030.3
5794.94	708.904	131.907
6804.95	2625.33	3449.44
3672.55	2104.07	4382.87
5459.05	1998.67	8451.36
2790.53	2105.85	5477.02
7181.12	-79.7954	2795.36
7274.35	133.039	5939.1
4623.16	2582.18	4275.49
5652.81	392.713	2854.17
4942.04	653.793	5960.5
5159.15	1758.93	4413.79
4452.85	284.709	4741.01
4280.43	-282.555	2294.88
5012.59	473.379	6724.14
5459.14	1953.83	1430.29
7089.84	-644.996	4129.24
5971.08	-93.0256	6577.98
2703.98	345.608	5387.13
4236.39	77.9973	8927.81
3273.31	379.714	4972.46
4182.62	753.288	6762.23
2747.5	1640.02	5418.69
6290.34	411.042	4828.85
3370.68	-589.379	7449.64
6926.61	-543.427	2274.96
2003.35	2675.18	3520.53
2956.58	2339.6	3187.92
5149.65	1782.9	2475.81
6007.33	-578.953	7167.73
5268.92	586.773	6148.96
4530.77	1010.88	6559.87
1700.84	910.086	3539.92
4998.24	2028.3	5695.07
3086.66	1274.38	2381.68
1839.15	1732.59	2332.34
7445.82	21.0038	6185.68
5268.89	1575.73	6097.87
2419.24	1054.53	4870.78
4523.08	1925.36	5743.65
4484.45	-282.21	4665.89
7641.09	-21.0746	636.331
2933.88	1976.47	3842.64
4459.79	946.047	3499.37
5091.52	2913.44	5859.34
3794.28	1643.7	3535.87
5179.34	2880.37	1216.95
1739.21	1528.29	4390.57
6092.6	1137.86	4556.45
3519.46	417.556	5280.81
2054.78	3140.95	-958.534
6397.63	-78.5267	3855.48
4741.77	1295.67	4778.8
4293.58	818.639	2940.67
5060.5	1838.33	6174.26
6653.14	1067.52	7190.6
5498.02	205.348	3283.68
3917.14	3266.13	2122.51
4402.71	247.206	5100.75
4642.5	-51.3076	6244.35
4600.64	2214.19	2980.97
5418.88	1611.45	5803.41
3922.1	366.693	3085.77
7232.23	61.6306	3418.64
8953.29	-361.666	6764.19
7463.52	2077.77	3820.94
3842.8	-549.526	7397.98
2518.11	2978.33	1673.98
2488.3	2322.42	2157.76
5871.75	510.625	5139.16
4157.1	2343.84	560.513
8097.4	1843.45	7073.78
4820.72	3308.71	3111.53
6132.29	2378.38	9767.15
9293.92	1352.06	4032.65
3676.09	-102.71	3157.89
2271.61	1186.96	3809.03
3683.65	276.875	4733.25
3905.62	781.134	1745.63
3156.28	141.332	6590.31
5573.4	1452.58	3543.98
4987.98	286.562	986.417
5215.42	2056.32	4149.5
4548.82	1758.33	2331.22
2720.61	196.467	2102.44
3036.14	2505.13	2558.52
4088.6	15.3707	2501.13
4324.19	258.127	2381.44
4991.03	1549.5	4582.58
3557.74	522.023	4657.94
6045.51	1535.52	1150.68
3995.23	-281.073	3167.31
4014.93	676.476	413.128
5123.79	196.389	6506.07
4520.31	1276.74	4128.31
2335.27	201.529	6478.78
4498.39	796.165	4981.24
5774.58	657.263	1216.14
6752.17	1432.7	5128.23
4044.8	1834.77	2101.53
4548.24	-179.058	4751.99
6825.33	-57.3056	5089.68
6033.53	1772.63	2414.74
4434.99	1107.5	3962.14
7625.55	263.333	2565.43
-132.266	4198.18	2437.46
3804.34	2619.05	2604.58
5396.49	973.089	7333.59
6069	2460.84	5271.67
6001.12	528.56	5643.47
3625.91	1132.62	7387.97
2735.7	376.777	2780.2
6504.89	2412.2	3466.99
