# Supplementary material for: Controlling protein function by fine-tuning conformational flexibility
Source: eLife. 2020 Jul 22;9:e57180. doi: 10.7554/eLife.57180 (PMC7375816; doi:10.7554/eLife.57180)
Supplement: Figure 2—source data 1. [file elife-57180-fig2-data1.zip › smFRETdatasets/Aha1/atp_loSalt/o_g_x224_y151_M0.dat]

//ATP loSalt data set, trace o_g_x224_y151_M0
//<d_d>	<a_d>	<a_a>
4065.66	8056.54	500.441
2551.49	6547.57	3732.31
3068.71	4094.32	6176.01
391.054	7255.79	4714.76
4171.58	5681.65	7235.37
2107.27	2418.53	6969.62
2709	6019.2	4522.12
3350.46	7155.92	4709.38
607.417	2655.24	3982.42
732.714	4340.64	6227.67
3748.71	4867.93	2480.4
3245.78	6910.27	4813.38
2282.71	5587.49	5454.48
1509.78	5429.77	6177.05
7382.44	856.696	5029.35
6620.42	1365.02	5005.08
6600.13	1620	5022.73
9807.45	-255.543	6717.92
7742.42	1761.39	3875.47
7525.09	2342.59	7784.3
7798.51	721.917	4333.51
7910.69	348.135	3579.21
6662.72	727.916	8317.72
7541.93	643.693	7865.73
8736.85	-1388.75	5456.48
6394.01	-132.013	6838.62
9876.17	-193.194	7354.63
8763.74	318.576	8479.06
6351.23	159.588	8313.07
6199.16	227.69	6613.86
7621.4	348.249	4433.89
7533.56	-210.379	9088.53
4337.6	571.646	4775.12
9498.81	-1395.17	5768.69
6366.17	980.854	9198.72
7780.14	1523.06	6388.14
7122.78	171.5	5057.14
5746.96	477.225	6789.96
7630.64	-787.63	7399.85
9389.88	-558.841	4641.95
5300.41	1675.44	10104.8
13413	1090.97	7313.69
8136.59	447.064	10630.5
9439.29	-258.342	11091.8
8089.66	-802.151	11119
7635.42	19.9857	5678.71
6647.37	1400.76	9021.72
8803.44	234.012	7498.18
8127.85	321.423	8933.92
7136.68	388.677	5652.85
7139.88	938.645	7878.25
7050.4	-2017.45	8020.35
6142.8	405.917	9148.66
6975.34	561.157	6094.2
8035	751.497	6906.65
6021.85	1336.45	11317.9
7633.28	1206.25	6867.13
6945.73	917.442	6441.69
9655.08	1030.84	11007.5
5670.41	426.727	5884.79
4017.6	715.901	6395.31
6472.9	1574.46	11236.8
7614.93	2735.5	8751.2
7257.84	-336.608	4682.8
7101.77	1492.99	6213.43
5116.66	-456.864	6522.25
5299.51	893.419	8122.75
4651.8	724.985	4269.3
10654.3	199.242	4286.45
9403.56	-1129.89	10590.9
7958.12	265.998	6364.29
10896.3	-922.468	7906.7
10835.8	-265.719	9187.62
8025.93	-143.651	9850.78
6916.87	427.63	10365
6459.27	-1570.33	6389.38
6149.07	187.444	5240.6
5230.49	-531.572	10157.3
13069.6	122.542	6263.27
12518.2	-11.0154	9019.61
13380.4	-501.752	10316.4
6861.54	559.173	6895.42
6387.69	1676.52	5035.39
8773.4	-643.009	8529.31
10391.5	601.258	10632.8
6979.22	94.7911	8473.52
6672.37	27.2559	6878.11
8202.67	1744.84	6921.07
6815.72	1330.97	6975.79
8356.58	-729.498	5134.23
7487.01	871.395	8173.36
9104.67	-1081.18	7127.75
8262.82	-721.136	6582.72
7259.73	1183.31	10924.8
5486.97	-320.77	11777.6
8045.46	149.391	9286.36
12318.8	871.977	11257.4
7352.24	-806.257	7773.75
6895.12	285.299	9970.74
9112.77	-159.569	9971.81
6202.16	1009.24	6798.27
6217.02	1236.38	10806.5
6736.91	1601.54	5865.09
9836.51	380.244	6575.27
6033.27	855.565	5840.94
8884.72	448.78	3891.87
7540.24	1000.01	4920.96
8670.68	727.426	7671.15
6984.38	-494.134	5828.45
9861.28	-721.774	7772.05
7654.64	536.665	10169.9
7038.05	68.6618	7138.98
7823.96	-672.253	5475.29
6281.64	-484.29	8300.24
7994.95	-970.205	12848.1
7653.91	1112.92	6866.04
4945.56	-1011.13	5404.44
6810.7	690.597	6316.2
4773.05	1655.26	5816.94
12563.4	-952.018	6395.6
8460.5	1444.97	8809.69
4997.74	3354.85	9517.25
8097.56	-999.531	5824.68
4084.85	1846.38	7601.94
6262.65	-114.532	8659.01
8169.02	-492.292	7954.57
4283.36	1002.33	8083.04
9054.8	1681.24	2895.92
6366.14	-1547.98	8757.39
3149.09	-808.034	6111.39
7627.5	934.753	9248.36
7320.57	-1741.19	7611.96
6770.08	1010.26	8446.54
8425	-427.811	7064.49
7245.55	465.039	4883.86
6812.48	-825.293	8783.21
6386.66	-106.918	6005.27
6218.54	655.81	5829.65
9447.19	1751.9	6635.03
4955.33	221.839	7628.15
8015.07	-751.207	9239.98
7869.8	986.648	3344.67
5893.67	-711.637	8365.01
7362.02	-444.543	7777.61
4194.53	1884.16	8437.76
8291.3	1151.69	8771.37
8693.91	-777.654	8163.67
6394.17	-755.915	7160.35
6343.9	-969.482	6565.22
6414.73	2089.85	4667.92
3895.94	-282.375	4390.61
6124.37	-420.116	7128.32
10535.9	-199.831	2120.95
8981.04	58.3367	4041.8
8039.87	-130.555	5454.98
9519.28	531.054	6874.56
9641.01	-304.533	2941.53
7000.94	813.269	5783.13
5890.28	3210.07	5719.72
8942.36	-452.897	6541.31
9973.67	-466.159	8323.07
7874.52	-1081.7	8344
8507.14	-652.724	8754.09
6108.73	1821.09	5829.5
3467.34	-266.659	9823.76
6231.07	1456.07	4986.37
9595.18	470.78	6382.16
8620.79	492.444	7342.94
6601.37	-1431.32	3829.68
8797.52	-373.554	13231.3
5629.34	-780.499	8977.68
5609.86	1185.32	6385.95
8325.2	4.51457	6033.25
4983.42	526.748	9288.73
8158.36	1006.86	4848.83
1903.89	5721.48	4100.2
8826.82	117.276	7410.17
7797.34	-71.608	6432.76
6498.34	106.609	3788.46
7028.63	176.95	10978.1
6901.98	720.664	9751.79
6955.33	843.374	6048.46
5607.83	-275.751	4430.82
7400.86	-165.243	5747.62
10055.4	449.919	6370.77
8593.64	-703.899	7135.23
7733.8	773.416	9737.23
6832.4	724.079	5273.47
4967.47	-1010.72	5156.67
4179.96	1303	6350.73
9814.11	-636.32	5298.37
7124.07	322.211	9283.46
7950.32	2321.78	4415.18
7274.29	284.397	2952.43
2696.71	-582.911	5271.13
4673.98	-566.51	2684.56
9368.65	1428.7	6798.13
6866.48	304.131	9062.78
7548.2	-81.2288	6935.15
10468.8	186.807	5942.51
4112.42	-643.285	6493.81
5742.18	2182.21	8256.64
7176.35	-2210.69	6133.4
7746.05	2965.26	5018.28
3690.47	197.749	6303.83
8426.79	-1152.49	6734.61
7794.84	698.46	7007.76
5907.8	-661.424	5430.42
8171.66	365.252	5684.87
6884.44	2110.65	4328.84
3840.9	-170.13	7371.78
6805	-911.76	5020.06
8281.85	1454.6	7403.22
4263.06	491.998	4511.35
4033.92	596.718	6250.43
4065.43	1940.73	7799.15
5108.25	178.364	6821.09
4943.45	289.434	8178.52
4819.36	2296.79	6661.37
5838.34	514.545	5615.98
6532.79	1019.46	3847.66
7683.9	121.083	5226.94
7719.81	-756.951	11211.4
4746.1	659.647	10634.9
6329.74	257.682	6787.92
5504.11	933.971	8451.53
8007.99	146.111	8490.49
10158.4	-1579.72	9906.13
6626.79	-724.019	7804.04
4658.86	-1234.58	9501.77
4437.97	297.448	7398.9
3282.35	-430.814	7879.35
5572.07	2249.7	6380.95
4790.98	-716.148	5176.61
4626.21	506.423	6627.72
6339.36	775.414	7395.03
5163	-912.023	7667.8
8209.89	287.08	7235.15
6190.95	998.546	7098.12
6238.65	2477.41	5297.63
6251.12	-380.875	7855.3
