# Supplementary material for: Controlling protein function by fine-tuning conformational flexibility
Source: eLife. 2020 Jul 22;9:e57180. doi: 10.7554/eLife.57180 (PMC7375816; doi:10.7554/eLife.57180)
Supplement: Figure 2—source data 1. [file elife-57180-fig2-data1.zip › smFRETdatasets/Aha1/atp_loSalt/o_g_x224_y413_M3.dat]

//ATP loSalt data set, trace o_g_x224_y413_M3
//<d_d>	<a_d>	<a_a>
748.94	5166.57	5771.46
4410.58	6013.25	8348.4
1501.44	4177.75	7094.48
1425.07	2896.52	10200.5
1236.63	6660.57	6794.89
1089.65	5590.92	5517.3
4122.43	3845.37	5280.35
902.334	7171.39	6367.44
1755.07	4091.74	9025.95
1642.98	3066.87	7665.41
3706.9	5691.01	5215.92
2438.06	5900.83	5003.42
3463.72	4744.33	9327.63
4268.12	5191.83	8526.87
3670	3723.07	10525.2
4099.26	6180.88	6167.14
2220.14	5178.95	4866.9
1468.69	6514.74	7057.45
3440.17	6515.13	3633.81
1357.51	5957.55	6535.59
592.717	5554.1	4574.76
2213.18	5726.12	7364.9
3034.25	5822.27	8831.4
2831.87	4942.17	9341.74
2770.52	6407.69	5210.61
3470.22	5777.37	7297.18
3943.54	4978.24	5985.91
4894.84	4348.79	7237.79
1878.37	5559.71	2899.7
1773.65	5287.41	6156.83
349.513	3452.97	6157.85
2904.67	7129.37	6744.27
2339.83	3945.74	6949.32
3202.32	7429.57	9273.33
116.01	4894.98	5403.33
4128.05	4952.49	4491.71
1755.75	4269.47	5913.02
3341.84	2829.91	6747.15
4781.51	6967.46	5100.43
1774.32	3433.81	10224.5
3115.63	4847.48	7194.43
3892.15	4185.91	6960.77
933.487	3903.79	7315.45
3262.54	2016	5196.29
3196.26	4053.04	3734.58
3251.05	5709.49	8303.52
5056.16	6319.02	6272.36
4513.79	4515.34	5977.58
1376.74	6202.62	7420.29
5899.29	3412.73	6309.91
1897.09	4476.54	8701.16
2232.56	5951.84	7341.29
3941.15	5780.5	8249.66
1984.43	2699.31	7214.15
228.714	6022.89	5084.88
3583.8	6094.81	7276.75
2703.4	3149.39	2904.27
5275.08	3063.64	3915.43
2298.23	5127.06	5283.94
3417.18	5574.54	9935.37
2197.34	3386.33	5542.82
3621.44	5181.99	7995.72
4225.97	6406.51	5724.96
4178.07	5104.23	7211.16
1895.4	3925.24	4166.8
1209.61	4033.1	5471.75
1750.18	4578.07	6929.55
2063.94	5539.48	1840.91
3044.22	4062.91	6238.4
4734.1	5395.51	9289.19
2297.02	7120.4	3336.81
5431.57	5048.05	4716.7
3699.32	4541.53	1722.31
6131.86	5376.12	6797.25
2681.49	4565.65	2140.91
4709.21	4119.58	10382.9
2495.82	4365.88	6945.97
2322.93	4428.6	5106.57
1393.57	4909.67	3934.98
512.532	6414.65	5810.9
1281.5	2366.68	7809.42
1648.54	4293.79	6382.4
2199.33	5965.47	4780.97
1823.01	4204.97	6697.93
2442.86	5177.49	5151.42
3529.65	6476.29	9109.21
3929.21	3723.45	7123.5
3081.33	2647.65	10912.9
1944.92	6563.61	7634.46
2309.8	3432.81	5137.86
3389.42	6413.06	8529.88
3797.64	4178.41	9302.74
1966.82	3827.58	3404.55
3598.94	5313.85	6838.3
1703.9	3735.63	5591.82
2037.41	5024.62	4262.38
1424.11	3591.69	6265.45
3284.45	6105.88	7959.46
1219.35	2920.81	4255.29
2533.01	4874.95	7339.73
2010.66	6032.99	4667.47
4044.34	4391.57	1748.6
3213.28	3785.37	4661.99
1160.52	5228.93	5028.86
3857.2	2513.06	8688.52
3819.78	3655.11	9777.97
3103.59	2339.64	6960.79
1320.21	4940.31	4066.28
2006.15	3974.63	4856.76
527.229	3250.41	9983.4
4573.87	6142.76	3435.66
1950.08	5796.52	5975.41
2364.69	6182.93	6227.98
888.285	5769.57	5964.95
4091.45	5410.95	10461.1
3324.79	6831.51	5217.35
369.371	4487.75	7556.08
1622.15	6526.79	7451.76
4196.68	5287.69	9746.65
1270.34	4020.57	4823.23
2181.42	4777.23	4552.22
3109.44	5007.95	4498.33
1293.63	5785.89	5816.15
3639.94	4038.29	3563.32
1664.79	4388.92	9919
1295.24	3707.25	6571.71
2930.78	4651.14	4926.63
1039.58	3945.04	2203.3
3746.47	5709.58	5557.75
1705.11	7604.71	7183.48
958.203	4195.48	8805.87
2165.28	4349.66	4969.2
2000.12	4021.67	6350
1935.1	4400.18	5429.97
3263.92	6160.89	6291.94
400.573	4954.09	5024.91
3547.2	2100.16	8767.74
2019.17	5711.18	6853.01
1576.79	3258.52	8111.38
2262.37	4989.87	8792.35
1732.73	4676.46	5337
3720.13	4451.98	6498.91
2524.95	6342.26	9412.99
2387.31	4496.7	7917.09
2626.51	4551.32	6336.58
2087.74	6162.04	2550.47
3978.37	3650.55	4721.67
3578.27	3327.2	7178.31
2174.45	6439.58	1703.31
2193.81	3318.58	2192.76
639.319	4898.29	9807.58
2397.85	4021.07	10453.6
74.6858	4352.96	6522.12
2009.09	5033.53	4628.87
2538.69	4188.46	7671.78
2023.1	6118.5	5108.15
1289.49	4471.18	6331.11
1958.05	3254.21	3382.42
1964.85	4454.44	4253.05
3263.83	5350.19	8523.35
2703.14	3249.24	6931.85
4370.43	5235.89	4569.86
1612.74	2890.09	8134.62
3189.85	3906.18	11352.1
3441.22	3992.67	6305.27
2658.09	4004.27	9406.22
2561.44	3588.08	3291.74
3681.94	5636.8	3337.61
3074.12	4917.65	7562.53
1377.23	5014.47	2532.08
1550.42	3642.19	4790.79
2659.44	5386.95	5369.85
4003.95	7787.78	4230.6
3742.79	3332.84	7787.92
2031.89	3571.24	7809.4
2588.23	4549.39	8165.76
2094.91	5237.39	5497.22
2753.7	4083.99	5286.46
2268.15	5265.45	9105.84
3785.21	6100.85	8989.94
3269.26	5701.53	5674.08
2886.43	3646.05	5808.35
2104.64	5305.91	7135.65
1903.91	4449.19	9017.07
2939.42	5669.3	1875.41
3615.16	6198.74	3779.61
1766.79	5983.98	5130.67
1437.18	4155.82	5045.68
5436.34	2475.95	3423.07
2963.63	5722.67	4850.53
2630.49	4864.61	3714.6
3096.82	4246.89	9470.39
1416.94	3654.67	5448.01
3742.29	5680.88	5854.29
2958.33	3777.03	6315.32
743.164	3133.4	2567.06
1626.92	2844.37	5518.79
349.975	5464.19	7305.01
3719.56	5524.76	3873.55
691.394	3660.77	4794.98
2058.8	4744.92	3904.84
3095.28	2627.1	6376.06
2140.28	4877.8	4229.7
3311.05	4061.48	4336.55
2984.37	2664.13	1681.2
