# Supplementary material for: Controlling protein function by fine-tuning conformational flexibility
Source: eLife. 2020 Jul 22;9:e57180. doi: 10.7554/eLife.57180 (PMC7375816; doi:10.7554/eLife.57180)
Supplement: Figure 2—source data 1. [file elife-57180-fig2-data1.zip › smFRETdatasets/Aha1/atp_loSalt/o_g_x225_y272_M0.dat]

//ATP loSalt data set, trace o_g_x225_y272_M0
//<d_d>	<a_d>	<a_a>
7194.24	2219.08	8402.78
6780.66	3128.23	6559.92
11512.7	1016.8	7682.9
6232.49	2314.9	14445.5
7187.7	2141.62	8395.65
5553.9	3469.5	12044
6204.84	1592.83	8818.57
7932.95	708.162	7385.11
8711.11	3327.49	12012.2
10872.8	3829.95	8643.46
3916.76	666.511	4476.72
7612.84	2469.44	8154.94
6344.53	1127.93	10188.3
7133.12	1019.2	7862.78
7260.15	2634.26	11669.1
5459.65	2182.78	11903
14150.7	156.355	8041.37
7045.6	2006.5	9337.73
7192.92	3476.04	6678.52
8956.13	1298.57	7531.76
9971.68	139.223	7301.66
9070.41	3137.2	7066.57
9432.22	1712.38	11173.9
5788.67	210.758	7308.57
7033.97	-156.847	10004.2
8974.51	-546.791	7810.73
7841.42	463.923	4449.74
7754.62	-859.568	6208.22
8704.58	2046.02	9554.49
6947.66	421.558	6758.06
8285.11	2376.51	8636.33
9040.72	954.107	6525.93
7140.95	462.72	9019.27
3409.9	7235.61	11828.1
5731.21	2381.29	10524.3
8268.13	853.968	6463.14
7608.02	996.806	6375.13
8129.26	646.314	11490.3
6364.19	854.125	8645.94
8124.92	1336.35	5225.5
5694.27	1074.67	7130.01
7273.72	833.584	10316.8
2738	6900.02	7540.31
912.663	6784.9	8659.19
4043.23	4295.75	7316.24
7366.66	2580.54	8297.52
7540.67	1119.91	5891.43
7780.33	-620.918	11897.7
6517.62	1339.67	12386
210.333	5785.6	9956.2
3559.02	4864.78	10619.7
5952.89	3586.16	9925.6
2941.67	2882.59	7303.8
4633.22	3296.49	8139.37
8404.72	882.479	9293.92
10599.1	1186.09	9478.07
11166.8	2019.94	9192.08
9209.82	916.932	6747.94
2113.87	5843.09	8716.99
1405.36	3251.44	6563.38
5546.74	2939.3	12159.2
4221.79	6478.43	10508
2365.02	4474.5	11104.8
857.636	6679.4	10498.8
6307.35	1142.17	10003.9
11138.6	893.762	7370.92
6679.37	2050.32	5735.86
4469.56	1421.01	11350.6
7974.6	24.9713	9573.34
5515.33	1012.14	10980.4
8528.88	-316.203	9884.02
4249.65	2919.5	11991.3
10794	1130.64	9899.65
9048.35	2559.69	7535.78
11013.1	433.82	9691.24
13264.2	816.392	7135.67
7688.7	2641.09	9601.91
5431	846.507	8840.25
8762.28	-757.613	9395.3
11358.1	542.052	11762.9
7848.65	1649.77	9615.14
9272.01	1469.22	3717.67
7099.38	3201.71	9266.24
6687.85	1146.4	12080.3
11654.7	684.049	10220.1
7356.3	1455.12	9447.07
12361	-333.089	12839.6
14022.6	424.213	7235.6
11026.4	1927.64	6555.91
13144.8	-181.875	5345.05
8656.02	7.83858	7129.26
8159.64	2133.63	8622.14
8178.69	-842.286	8017.7
7234.25	476.502	8705.85
8352.94	-161.429	8599.58
7092.7	2338.77	7982.84
11086.2	1388.16	7150.84
9825.97	1909.39	11299.2
9104.27	1225.36	9408.56
11746	1832.28	7055.18
6053.1	2469.34	8442.7
6026.45	438.049	8394.54
7466.85	1459.74	12200.2
8488.53	1209.64	7249.71
6104.98	1143.3	9110.74
6565.28	1322.89	6860.61
4555.78	956.263	10685.3
11498.7	-93.8125	11176.6
8414.75	-190.999	12576.4
8126.11	361.253	5180.26
11307	1292.26	7877.97
6169.49	1983.66	9239.81
8618.57	541.83	11669.3
8849.81	584.35	8967.41
10639.3	977.934	8090.1
4586.5	272.349	10018.1
9087.49	566.241	5621.51
1791.67	4739.63	9999.04
4212.08	6030.37	12493
5784.48	2530.63	11066.6
8686.55	3283.3	10289.6
8964.61	195.769	8620.88
7815.42	-472.752	8496.24
9039.29	3333.36	8942.09
8855.66	2054.19	5864.38
7518.71	1205.95	8147.24
7669.67	-96.5028	10043
7246.79	1550.24	7356.84
8032.55	1023.58	9721.66
8888.95	823.792	6706.78
9487.17	1826.3	7546.89
12426.6	989.047	10403.4
13066.5	-283.618	11300.6
6679.07	1448.92	8112.01
5213.49	562.557	5641
5988.1	1232.3	6561.12
11662.7	1246.77	6539.18
7293.42	1694.74	9071.75
12359	1507.94	6354.31
9173.74	1301.59	7103.15
9790.75	34.0506	7198.52
10731.1	52.4853	7554.86
6574.51	1457.58	8208.92
9470.35	-295.192	8703.12
7319.46	2663.18	9649.91
9498.23	-201.235	8153.49
10092	1235.7	9734.7
6616.41	-81.0091	9317.29
10297.1	1351.96	7925.46
8594.32	1741.85	9007.12
6920.09	710.251	8674.95
9315.33	854.05	7805.24
6873.06	1012.45	8289.57
9893.92	675.98	9343.81
9902.35	2673.2	3852.58
3908.82	1728.02	7592.1
12536.7	1126.07	6888.43
8251.48	740.844	7328.11
12015.8	1424.87	7569.26
5114.14	3549.08	8512.7
8611.99	1119.87	8671.35
6330.18	2195.88	6402
9788.62	-19.7367	9720.46
8778.51	1163.84	7023.17
7134.69	-231.072	10792.3
6864.61	1702.36	7100.53
6762.21	1930.73	8264.56
2754	278.235	6658.3
7801.43	1749.13	7241.72
8354.98	436.357	6096.52
7624.83	-673.607	4174.92
7889.18	1096.18	4084.81
6086.63	237.945	5149.65
5311.48	855.84	12708.4
5670.48	2453.03	4839.13
8594.16	17.95	10372.7
9030.95	215.899	5492.63
3415.91	863.56	9942.27
5355.21	1360.27	12274.3
7917.41	723.439	5866.36
11712.6	-67.1455	10014.8
5478.94	1653.84	5742.06
10084.4	-718.383	3566.44
7501.47	-657.1	8662.75
6680.21	1407.19	7131.39
7501.05	-390.694	7630.35
10746.5	347.888	6218.38
7787.27	1220.39	9024.2
7328.21	-362.161	12564
6395.45	883.452	8370.94
2788.15	1658.29	7548.57
9937.88	841.396	11618.5
5833.23	916.843	10750.2
9072.99	-969.965	7236.49
9026.11	373.744	12654.8
7900.02	-886.856	10377.5
5757.99	-72.6447	8102.88
7653.58	299.13	5655.88
6420.79	79.9586	7186.7
7088.07	2064.4	6320.89
7166.7	-852.947	8647.13
9970.87	1266.42	8103.79
7209.27	-297.166	10198.5
6534.49	1942.63	6972.27
9325.35	3061.57	4558.84
5497.84	1360.94	6082.01
3971.23	606.032	5985.54
4963.89	-290.243	11526.9
6418.63	-809.959	9291.2
5425.48	-194.905	9753.06
5333.42	439.218	9640.25
5169.02	-247.556	7846.95
5966.92	1643.24	5827.06
9061.85	-1337.98	7279.73
3400.78	916.26	5009.7
6994.71	-468.251	6431.76
10660.8	16.5899	8951.07
3748.78	-286.713	7641.39
6652.57	1364.74	4857.54
5409.97	879.677	6707.39
7316.08	86.5799	8323.68
4459.35	263.152	9610.02
9165.86	1240.28	4264.8
5058.29	233.152	7952.64
5448.34	2056.77	5550.95
7577.19	404.011	5479.8
5370.1	1290.16	6778.16
6146.45	881.934	7313.35
2128.1	143.89	8536.83
7325.36	-1028.55	10256.1
5932.74	1311.82	5292.99
5884.91	519.861	5638.53
6622.39	1801.06	8451.8
8536.74	1429.69	8262.13
4877.49	1683.39	9963.02
4936.13	1208.6	7303.43
8208.71	515.968	5708.75
4730.81	740.788	4602.23
8665.47	44.9587	7340.76
6509.4	1511.28	6212.36
5162.21	-506.24	9601.54
6542.96	-547.69	7027.43
5037.83	206.145	8314.89
8334.17	912.425	6281.23
4802.62	2155.92	3336.98
4650.77	727.787	3768.74
4445.93	1278.93	6217.59
6479.88	922.842	5487.27
3209.58	2873.82	3133.45
7043.17	2922.18	8525.2
4373.05	1207.41	10210.8
6360.78	-288.163	8247.66
9863.19	557.749	7251.15
7450.41	936.99	7753.88
5713.07	360.973	6662.34
7296.97	1167.48	7457.22
5257.32	157.244	9280.59
7870.86	1352.81	7483.06
3749.85	796.629	7169.55
6557.78	852.837	6607.79
7247.9	625.549	6829.99
8731.44	-744.682	7209.08
5560.57	2128.39	8780.14
