# Supplementary material for: Controlling protein function by fine-tuning conformational flexibility
Source: eLife. 2020 Jul 22;9:e57180. doi: 10.7554/eLife.57180 (PMC7375816; doi:10.7554/eLife.57180)
Supplement: Figure 2—source data 1. [file elife-57180-fig2-data1.zip › smFRETdatasets/Aha1/atp_loSalt/o_g_x225_y331_M0.dat]

//ATP loSalt data set, trace o_g_x225_y331_M0
//<d_d>	<a_d>	<a_a>
4392	427.147	12581.6
4932.01	-71.5282	11311.4
6590.74	3234.14	8925.83
5246.34	1049.71	6417.11
6535.51	3922.24	10778.7
5315.71	2104.85	7246.36
4175.4	1957.18	6880.15
5953.2	2001.47	7714.33
6903.85	220.171	9978.85
5684.51	1590.71	3464.33
2501.43	4652.97	5712.45
3216.7	2868.42	10337.9
1147.99	5475.94	4487.79
2560.35	6035.53	8494.97
4215.03	3254.96	7318.08
-716.689	4894.83	10405.2
3100.25	4487.39	7158.4
655.369	3995.87	7058.74
91.9839	-452.618	6512.29
156.417	3951.97	1014.28
83.1453	3246.84	5235.91
1414.71	4715.96	7842.95
319.249	5493.5	4332.48
-302.109	3431.97	9831.07
2139.66	6145.41	5916.76
2108.17	2391.61	4016.78
-727.832	5366.85	3572.72
693.706	3111.87	9742.39
-656.797	4820.42	5298.48
2454.92	5084.57	6603.69
1594.03	6198.39	10574
-127.456	4382.47	1793.31
59.3336	5520.92	7258.89
-158.231	9800.62	7010.23
1518.61	4737.73	9379.52
2111.12	7750.6	6003.13
2859.98	4491.65	6600.7
-420.679	6012.7	8479.22
806.093	4721.94	9126.15
-278.732	2972.21	6430.44
333.519	3085.02	6314.48
-1538.42	4311.29	3881.49
486.382	7462.4	9963.04
1396.21	6730.17	6188.93
1035.37	4002.77	6913.43
-762.374	4410.93	7990.63
824.75	3062.9	9355.38
-390.105	3692.71	7283.59
898.801	4795.49	8912.71
1497.04	5844.25	7080.56
3191.11	4604.63	15012.4
-23.3492	4841.71	8679.58
2005.2	4169.21	8696.51
3335.18	6335.41	5125.51
5505.89	3894.89	7927.83
550.503	2653	9718.62
-1581.11	4645.71	6239.52
153.422	5671.68	7199.23
-1132.72	5611.87	3526.31
721.43	4553.37	3951.1
804.223	6840.41	7121.61
1749.38	5379.58	7921.17
1167.73	3982.85	8686.38
-651.539	5087.47	6304.65
-735.629	5822.85	10736
1212.84	4149.89	6836.43
-554.049	4521.35	2033.39
3934.66	4362.23	4980.36
2223.3	6609.61	1960.3
28.9945	4603.96	9675.93
437.102	4327.83	4842.1
411.033	6144.79	6834.94
-507.681	4935.68	7112.42
1243.61	3947.32	2966.09
685.681	4596.14	5924.78
-96.4548	6196.35	8950.03
60.6031	4009.56	8828.25
1461.29	2517.07	4906.25
448.328	7254.36	3716.62
-986.879	5491.38	5246.98
863.632	7226.08	7213.14
2476.06	3529.13	7978.02
906.488	9021.11	4454.44
768.191	3325.22	6811.16
-1280.87	7351.44	623.158
1914.13	3730.94	8315.8
965.476	3269.43	8250.84
2872.71	6703.85	7804.69
933.674	5038.1	6309.64
1293.88	3821.37	8574.56
1614.42	5389.22	8292.15
2132.35	6161.96	7291.75
3052.53	4788.91	7504.78
1590.6	2773.08	4042.58
4174.85	2251.84	5593.47
1275.17	6338.39	1848.38
446.955	5972.88	4641.56
587.411	8031.36	8159.41
4114.73	4682.16	9519.47
-387.842	4501.94	8907.47
1131.19	4349.5	5665.09
504.239	3609.22	11723.6
1672.77	4381.57	8657.92
3991.66	5910.89	9744.52
1228.61	4887.29	7733.8
651.147	6310.19	4897.83
1472.03	3829.39	7594
1312.06	7173.93	7933.81
-8.22441	5281.95	5576.75
2101.57	6927.29	7279.1
1575.75	5883.04	8722.99
1211.7	5685.25	3068.69
2461.55	5669.32	8362.83
258.474	7138.86	10777
189.116	3759.75	6105.94
-391.996	3842.14	14716.4
-732.042	5104.65	4804.68
1792.21	6040.1	5942.23
-348.277	5298.64	7787.13
-905.211	6417.5	6977.91
1288.92	6220.31	14181.1
2472.26	7568.36	6481.75
811.082	1478.39	8871.28
2787.06	4998.69	13176.9
1068.87	4817.91	7346.3
793.134	2957.35	14387.6
-489.72	2058.8	6324
154.139	5323.28	7488.33
581.091	4542.25	4835.02
1194.61	3122.19	7612.95
1820.43	4919.76	319.036
1970.9	6513.51	10259.6
2427.21	4145.01	7043.63
1118.21	3284.11	7286
2106.27	6166.8	7824.46
-712.632	5826.57	9125.3
1865.28	5823.31	4418.2
127.629	7297.82	5113.44
1271.24	5572.23	5384.09
-71.7115	3457.48	8048.28
1494.73	6086.02	4598.77
3227.2	4309.6	6668.74
693.499	6542.74	9335.57
1211.59	2617.14	8050.48
-806.817	7108.55	7090.36
1756.97	5297.29	9461.61
581.608	5596.77	11962.5
4200.58	5291.09	9740.2
448.549	5698.46	5515.52
233.441	4837.65	14138.1
1170.17	1316.46	10346.2
4262.32	3463.86	5490.66
4301.29	4668.81	7464.51
7291.79	3488.43	9402.29
5932.63	4817.13	7509.33
1534.39	2705.79	6699.57
-202.922	4717.08	7995.35
689.621	5542.91	9186.42
3969.56	3893.96	7072.46
1235.51	4364.66	6070.98
1189.51	4280.03	5288.32
1648.38	7000.68	5125.68
704.628	2935.23	6573.63
1282.9	6576.81	6831.05
1395.82	4494.42	7518.33
2973.56	4100.53	4833.8
9.03233	4199.94	10566.9
1954.15	5773.72	7018.75
1957.68	6604.51	8419.14
644.088	4388.35	9732.13
109.897	5179.87	2117.86
3085.94	2315.66	4159.28
2412.23	5594.05	9879.48
-704.773	4702.75	6150.73
2102.35	4327.74	7128.58
1251.72	4821.99	7873.23
2154.95	4436.55	5228.68
-472.388	4505.96	9216.49
-1268.25	5304.45	6124.69
994.497	7192.54	7096.43
677.249	4721.39	9801.65
112.67	6667.69	10370.4
-774.269	4059.4	8513.97
1941.99	3278.63	6971.77
-118.5	5312.69	7030.28
528.451	3348.2	9474.14
736.555	7756.12	7730.43
2490	4006.96	6303.29
-1268.64	6074.27	6132.08
-370.144	5174.43	12518.9
-1020.11	6572.44	7184.86
1807.47	7903.58	7368.51
-2578.7	5420.06	7030.74
928.775	3006.88	7761.18
2445.44	6045.09	7150.76
985.382	4050.62	3413.35
-426.627	5107	9724.95
447.769	4986.55	10261.1
1933.57	4701.49	9113.03
