# Supplementary material for: Controlling protein function by fine-tuning conformational flexibility
Source: eLife. 2020 Jul 22;9:e57180. doi: 10.7554/eLife.57180 (PMC7375816; doi:10.7554/eLife.57180)
Supplement: Figure 2—source data 1. [file elife-57180-fig2-data1.zip › smFRETdatasets/Aha1/atp_loSalt/o_g_x225_y338_M5.dat]

//ATP loSalt data set, trace o_g_x225_y338_M5
//<d_d>	<a_d>	<a_a>
5179.04	1686.25	9570.07
8162.35	1935.92	9947.94
9210.89	-280.437	6488.01
8247.75	1015.29	8442.11
5427.11	500.124	7883.52
10692.5	1577.83	10828.1
7962.94	2721.97	11900.3
6058.37	1285.74	11727.6
10485.1	-866.243	9924.52
6139.48	2268.3	12508.8
11170.2	1634.27	10220.7
6271.29	1890.99	11225.1
7743.14	12.3884	10205.5
7180.31	1173.45	12364.5
8963.22	2118.92	8867.33
5234.4	1124.67	10452.1
8552.36	-371.946	9516.69
10914.5	-318.294	10511.1
7132.51	2324.59	8705.99
7557.27	2189.75	5154.63
8034.56	1115.47	8430.72
6305.9	-17.4847	8964.07
9644.19	216.014	8187.52
7269.19	160.497	7742.22
7574.49	-374.816	9552.8
5889.16	-1026.66	9360.84
4370.35	6305.68	9376.33
367.674	7657.67	10059.9
2605.13	5359.43	6591.43
1837.6	7467.27	12264.6
2516.58	8086.95	9288.02
610.857	8910.11	9793.45
3136.04	6008.84	7823.54
5246.82	5953.21	12551.3
-67.5789	5501.13	15500.2
3860.39	8813.46	8094.69
5780.12	6285.24	11298.6
3061.56	4973.33	6389.47
3072.48	5390.09	6641.72
1687.83	5911.9	11996.8
3377.38	5184.62	10929.6
2116.84	4854.09	9927.02
3738.45	8108.14	8450.62
6125.1	6198.53	7790.59
1556.44	8548.89	4110.95
8847.14	6815.02	9539.64
2775.01	5630.77	7634.36
8231.96	7568.37	8489.46
2611.69	3470.33	12410.2
3269.87	7284.59	8636.2
2922.57	7667.37	8439.82
2008.19	6070.04	10456
5833.72	6367.18	9009.36
2984.18	4487.27	7351.96
2401.86	4099.72	10404.4
4763.81	3373.33	10762.8
2577.81	7361.14	16180.1
1477.63	4824.67	7833.14
2868.61	5872.9	5711.32
1691.88	3246.14	14943.2
2048.32	3845.37	9863.76
4572.86	6536.93	10622
3373.42	6054.95	11480
3873.36	6113.73	10943.4
3365.79	5824.75	6828.76
4067.43	5193.1	8425.31
1703.56	6193.35	7911.72
2115.17	6666.4	10516.6
2765.71	7652.34	9073.49
1869.22	7000.88	11040.1
2141.55	7759.52	6811.78
7699.85	5148.75	7368.26
4446.77	4405.01	8590.72
1176.76	5846.58	12889.7
3553.71	6262.8	10783.1
3326.67	7629.09	11351.1
2714.43	2604.41	9963.53
3129.65	4740.08	8668.97
3411.08	5592.66	10048.7
3888.51	5805.3	12310.5
3310.05	5372.32	8563.42
3948.77	5766.77	8608.35
5059.2	5522.74	10227.5
4370.69	7822.07	6254.41
5423.52	2636.02	9891.68
3056.07	4591.82	11543.9
1722.12	4757.74	9165.53
2852.34	5139.94	7948.05
1094.48	7099.39	10929.2
1976.05	9655.45	5736.18
823.57	5284.28	6225.91
2147.7	7693.86	9612.76
614.659	3753.15	14083.4
3604.93	5826.11	11423.3
5425.59	4883.77	10641.5
1848.57	6220.09	10936.7
4740.56	6743.7	12506.8
997.864	5014.08	7988.47
1015.07	6293.25	7848.24
2739.76	7820.96	6341.98
3845.61	5628.65	8815.12
5107.23	8040.98	10494.9
4206.64	4372.38	12430.2
291.946	6119.18	8195.55
2757.36	5777.66	8523.92
2488.6	5779.96	11589.8
2237.15	5679.01	9111.84
1953.36	7996.64	12547.2
3733.47	5708.41	9093.51
692.491	4702.08	8564.94
1525.08	5862.94	8071.33
4304.28	5381.73	7292.32
5661.75	7132.07	5565.68
3438.73	7216.66	11833.4
890.88	9225.72	12770.9
5142.27	5379.66	8371.97
3294.07	5323.35	8291.17
952.104	8600.3	10367
4699.89	4578.19	8013.24
3142.38	5057.81	4594.26
2409.67	3704.61	12147.2
5058.51	3897.47	7537.89
8752.73	2517.73	8965.04
7241.74	146.921	10097.6
6054.56	931.98	11400
8797.62	1405.66	6525.16
7626.63	2052.71	7222.53
11999	1528.23	7704.43
9667.02	2006.26	10085.4
8343.3	1756.53	12496.4
8813.51	482.242	10668.9
6465.62	1528.4	9749.27
8065.43	1766.57	9085.57
5454.17	1539.91	6634.97
5501.29	3412.11	10634.6
9110.52	866.934	9330.06
5042.06	3128.31	11340.7
9090.62	-502.365	12565.5
10723.2	486.714	9222.59
9354.21	442.382	12034
11755.2	784.419	9653.91
9159.9	301.662	10452.4
6903.26	-76.9105	9360.67
8607.32	-487.81	12041.2
6474.54	507.896	8789.73
7215.03	998.162	15375.5
7964.12	1760.96	10866.1
8419.66	271.47	8249.67
5906.52	1535.04	12755.4
9451.28	917.186	6156.63
5724.47	872.966	10858.7
12096.7	1808.07	9623.89
8028.17	986.317	10942.9
10941.3	1042.54	8557
7491.59	2.93547	11246.5
8613.94	577.377	11779
9342.78	589.401	8904.64
6309.2	1696.11	9355.73
9224.97	1310.43	5882.64
11719	284.231	7412.38
6342.99	622.195	12149.3
12284.9	746.361	7951.2
