# Supplementary material for: Controlling protein function by fine-tuning conformational flexibility
Source: eLife. 2020 Jul 22;9:e57180. doi: 10.7554/eLife.57180 (PMC7375816; doi:10.7554/eLife.57180)
Supplement: Figure 2—source data 1. [file elife-57180-fig2-data1.zip › smFRETdatasets/Aha1/atp_loSalt/o_g_x226_y211_M5.dat]

//ATP loSalt data set, trace o_g_x226_y211_M5
//<d_d>	<a_d>	<a_a>
3219.44	1208.37	9349.68
8518.39	890.998	10826.7
9358.55	396.913	9830.39
6638.67	1251.57	10955
6331.01	1355.95	10848.5
7610.98	2411.96	10303.4
7488.23	-35.9971	11408.5
4703.21	1245.55	12053.2
8209.45	1979.72	9130.11
4987.18	2456.59	10333.3
5930.36	963.124	11719.3
6703.23	1024.41	8306
5344.7	2375.32	13806.5
5041.31	2277.38	10859.9
2526.9	1483.68	7402.4
3334.14	1483.79	10161.7
7870.64	2742.57	9956.62
1236.54	4698.64	10133.8
3007.69	1430.84	9356.86
3591.15	2971.88	10346.4
3030.68	1692.68	9067.54
5994.02	673.468	8207.51
2172.87	4669	9460.65
1409.71	6598.26	9672.78
5338.89	153.575	7800.51
1992.04	1140.88	10736.4
4828.51	4986.96	13754.8
2102.33	2070.16	12730.2
3761.57	2501.82	7944.9
7120.24	1351.93	12327.4
2143.98	2234.69	13583.3
3747.6	2625.86	10531.2
1682.9	2995.5	12868.3
5187.48	4164.84	9555.32
5245.42	1507.09	12644.9
2007.05	6620.82	11643.1
3537.62	6363.47	13608.5
983.284	6419.27	9038.26
5045.88	-385.627	15510.9
3412.83	1754.33	11454.9
5524.66	1556.35	12357.8
2456.32	500.975	15405.1
1778.85	4709.61	13246.4
1619.4	7045.37	12425.4
2679.76	5601.9	10762.9
5065.94	1975.29	9985.4
4086.01	2664.41	9174.58
5509.22	3009.63	14914.1
4782.43	1607.9	10464.6
4611.23	1942.12	10018.5
5064.33	2616.02	10126.5
6508.37	1601.98	12633.6
4039.72	2881.98	9226.85
7343.6	538.265	15043.8
5335.74	826.895	7770.21
5468.99	1085.9	13868.1
4301.43	686.693	14586.6
5627.29	1951.47	8801.69
8225.77	-144.083	11652.6
5366.82	1157.58	10379.9
5483.14	437.166	11524.1
4440.38	248.87	11429.5
