# Supplementary material for: Controlling protein function by fine-tuning conformational flexibility
Source: eLife. 2020 Jul 22;9:e57180. doi: 10.7554/eLife.57180 (PMC7375816; doi:10.7554/eLife.57180)
Supplement: Figure 2—source data 1. [file elife-57180-fig2-data1.zip › smFRETdatasets/Aha1/atp_loSalt/o_g_x226_y338_M1.dat]

//ATP loSalt data set, trace o_g_x226_y338_M1
//<d_d>	<a_d>	<a_a>
2164.54	971.193	6665.83
5532.1	883.678	7766.17
4568.61	-209.128	10291.4
3136.68	1425.01	10201.1
5213.32	1892.97	6292.66
2634.46	176.016	8636.93
4794.4	1106.25	3893.77
4299.23	757.373	6902.05
6763.61	913.624	7748.36
5453.91	606.935	12065.6
3817.14	-192.952	9406.5
4133.35	-322.432	9588.37
5072.51	-1168.95	9092.35
2443.7	876.405	4722.96
7077.85	-199.259	5477.18
3161.41	1254.36	8644.26
3994.71	729.889	11327
6018.75	1111.18	9519.36
3514.21	1318.1	9237.01
7120.02	2230.18	11364.2
6981.39	1887.74	8667.84
4494.56	129.733	8251.67
4048.1	497.882	4908.3
4118.72	2303.2	7446.51
198.733	3677.67	8281.09
3173.88	2524.99	5794.92
3966.67	-204.389	6887.71
6279.27	-31.9975	7940.5
4332.31	449.499	11128.5
3791.23	175.193	3997.74
2701.38	2035.55	7691.96
3742.97	372.302	6829.71
4999.3	2644.66	5547
4363.91	808.832	7144.53
888.775	1926.81	5803.46
3016.69	-1202.63	10086.9
5300.59	1251.26	11877.8
6121.94	-302.934	7476.17
5361.8	346.832	8888.12
4134.61	2558.65	7624.44
5076.77	-498.85	9234.66
5908.78	868.302	7590.28
2505.36	668.389	7589.38
4987.22	-399.009	12234.3
5235.8	622.33	6045.27
6638.69	-196.401	8129.73
2470.75	891.82	9345.6
3776.87	-132.564	8410.31
5203.41	-1191.19	8832.99
3085.84	548.952	7396.02
5994.34	-1269.49	8727.84
5538.03	455.172	7561.97
5494.57	453.526	7503.06
5195.73	656.79	11294.3
4033.4	-670.478	8104.85
6520.93	-1153.45	8649.33
3906.21	40.4258	11517.9
7457.64	821.478	8568.66
4256.72	445.878	6744.48
5675.11	-85.2685	8208.94
6747.46	54.9115	10335.8
7858.18	1124.18	10920.1
5360.58	246.474	10127.9
4828.3	666.479	7077.4
4130.71	-772.304	7524.4
2715.12	600.027	10294.4
2697.31	551.641	9796.29
6293.85	29.347	10058.1
3027.2	1038.86	11700
5685.68	1578.11	10965.4
4380.48	-782.604	6914.43
3547.01	2866.08	5292.22
5324.87	1350.84	5380.48
5485.28	-321.683	12661.7
4512.43	1279.89	6962.06
6363.43	459.332	9560.79
2872.32	-25.4245	7474.73
4489.53	882.765	6772.42
6843.75	2471.35	5741.63
6293.46	161.114	11719.5
6176.83	-893.747	7620.49
4575	1582.65	9667.4
7259.08	2730.51	6476.94
5187.5	893.478	4663.33
9497.97	578.128	7537.85
4171.1	-52.3994	5768.49
3151.85	1352.38	7230.54
5387.15	867.271	10090.9
1129.76	642.067	6621.37
6044.1	127.06	5231.25
4126.78	1109.99	6324.08
5035.69	1947.19	5372.98
5654.28	1926	6021.65
3545.23	196.235	7346.75
3937.56	1.25542	5435.99
1741.18	-963.726	4965.73
6832.25	-656.898	7587.86
4812.32	1589.23	7005.57
6366.78	-116.345	10419
3712.96	-423.371	7276.13
3553.56	1336.37	7629.51
6445.2	1370.22	6965.09
4943.91	966.29	10581.5
4765.55	1379.81	6985.65
7207.49	936.733	9038.09
3972.14	568.119	7334.18
4432.95	1165.49	8089.67
4175.3	-369.961	8723.84
3634.69	-192.952	6385.33
2774.55	220.636	2888.23
5648.53	-629.768	4764.48
4023.49	2035.51	7124.02
3914.57	952.278	3048.88
4210.78	-298.535	5518.89
4624.19	1437.55	10865.3
3963.4	116.591	9733.92
6412.52	161.329	10488.8
1255.21	512.075	5652.69
5567.1	1235.27	6845.8
5185.4	-780.538	9995.84
4309.26	744.279	6206.47
4240.68	-1172.74	8795.97
4123.38	1164.25	7847.33
6908.67	1208.16	8485.67
6672.91	-304.726	8049.67
4245.98	-284.34	6917.31
6714.65	584.259	4960.29
3825.65	-454.595	7957.53
3884.09	1280.27	6894.01
3952.82	503.142	6209.24
6380.44	-412.646	9604.7
5189.97	119.9	7447.87
8969.67	-66.4882	8250.21
4770.3	813.044	7674.69
4142.48	-728.331	11117.5
5160.7	390.304	5869.11
3005.91	130.473	9586.36
2872.48	980.499	9279.07
1866.75	-80.3948	9464.71
3942.01	441.623	10715.6
5195.82	-371.259	7952.33
4696.55	189.981	6050.61
3018.12	763.804	9406.21
2680.08	-1077.9	11503.9
4316.96	414.858	7287.79
3816.83	143.787	5664.49
5656.12	1417.6	6420.75
5851.21	1506.53	8186.87
5898.42	717.225	7166.53
5470.84	-120.856	7566.4
4468.97	816.091	8630.86
5168.81	297.465	6823.55
7250.95	270.197	5384.7
6999.99	519.054	5939.77
8001.74	1951.89	7061.47
5593.59	-1405.46	6284.33
5111.73	-857.827	8505.67
5889.71	-903.871	6345.8
3680.5	687.811	7939.17
5714.32	-473.057	7998.61
7198.07	1555.26	7435.49
8280.43	1910.27	7240.85
3435.54	1114.8	5173.56
4811.03	-310.13	6773.33
4965.07	360.822	4732.78
4926.62	-19.169	3573.2
6185.35	-632.056	8356.55
3175.27	1985.58	5596.58
1765.88	453.971	4232.71
2757.38	1468.94	3673.69
6779.67	2905.74	7668.07
5053.35	-66.553	8004.32
5919.97	738.976	3726.38
4313.53	172.955	8191.04
3839.91	-298.291	6811.9
7983.53	1104.09	4438.32
3070.67	68.0848	4311.18
1802.92	1490.13	7616.67
3375.47	1518.65	5831.9
5810.72	987.055	6342.8
2511.95	-929.641	6705.11
7956.89	-354.64	4395.48
2333.33	1453.64	6045.24
6822.32	433.237	4508.05
6950.71	390.142	8153.99
5905.17	1608.01	8177.94
6757.04	354.448	6976.27
5477.05	-518.143	7970.15
7704.54	-155.032	6304.17
5770.04	1282.32	6412.62
3925.54	726.288	7455.82
3771.12	2546.37	8476.87
1972.68	1402.31	9414.16
