# Supplementary material for: Controlling protein function by fine-tuning conformational flexibility
Source: eLife. 2020 Jul 22;9:e57180. doi: 10.7554/eLife.57180 (PMC7375816; doi:10.7554/eLife.57180)
Supplement: Figure 2—source data 1. [file elife-57180-fig2-data1.zip › smFRETdatasets/Aha1/atp_loSalt/o_g_x227_y112_M2.dat]

//ATP loSalt data set, trace o_g_x227_y112_M2
//<d_d>	<a_d>	<a_a>
7699.2	2989.59	7424.27
6355.38	1780.25	10417.2
6460.5	3748.89	7595.86
5754.65	3187.97	6887.01
8327.67	1100.26	9786.22
6975.38	749.626	8832.21
8208.19	1964.73	4603.87
7977.76	1350.08	5803.45
7265.49	1079.46	9985.99
9343.58	3549.46	8972.05
9427.73	127.292	5416.2
7756.83	3050.87	5426.24
9439.31	1113.94	7327.48
4473.59	569.638	7701.48
10863.5	1972.26	10492
6062.86	1369.37	2556.44
6154.03	1978.23	8613.99
6332.07	2392.06	4787.77
6446.41	2219.87	11124.1
10041.3	541.2	9262.99
9158.76	1296.7	3724.93
7477.43	2647.92	10382.1
3084	2439.6	7034.94
4816.66	3634.48	2572.35
7601.66	393.757	3683.59
6584.34	1589.21	4415.23
6858.25	1760.6	8411.57
8166.6	978.877	3936.49
8475.9	-216.836	8055.36
8239.7	110.185	7509.82
8511.49	1926.02	9301.65
4970.61	1848.81	5966.76
9101.46	98.2077	7137.39
8385.45	1486.73	11085
7823.28	1634.68	9396.68
7832.4	1818.4	5699.18
7449.7	1766.22	8015.95
6463.5	1253.59	5543.4
6343.34	1883.29	7699.88
7345.86	2171.27	4194.16
4067.18	1208.21	12839.5
6530.8	253.098	7559.67
6982.97	3115.04	8757.25
7850.92	1920.16	11108.9
6376.99	-778.742	6734.41
8634.76	783.82	9616.89
5707.16	1422.31	11049.6
4842.48	-66.467	9106.47
13371	3463.52	7814.97
8975.11	1389.95	10909.6
7905.38	1656.15	7090.59
10164.1	2169.4	6528.44
10053.1	1990.57	10614.1
5629.3	-180.699	6909.13
8111.54	2557.69	7124.63
7962.49	-167.583	6172.95
4854.25	1052.72	6323.94
6151.47	2335.85	10786.1
6665.97	599.713	9876.63
8397.04	753.465	14247.5
8427.98	711.84	6933.38
3246.67	1595.66	5704.4
5437.72	1097.44	5251.52
6822.98	3081.79	6404.19
10318.4	3079.45	9000.35
6510.16	459.312	4791.76
9123.3	2767.3	8220.11
8543.3	1406.9	5361.33
4758.68	687.92	7021.12
8187.95	1732.75	7319.26
10160.4	1100.5	5308.2
7149.78	1421.74	8412.64
7828.42	247.98	10982.3
8956.79	2150.01	6285.31
11055	-755.575	6263.98
8999.44	123.559	8429.97
7228.5	2011.33	6001.4
9095.75	2109.72	8390.02
5199.12	986.256	5405.31
10062	271.628	6859.3
8773.03	489.989	11483.7
6671.04	3027.38	7200.73
7629.1	1444.18	8074.46
8993.53	1355.43	9667.19
5594.64	2108.63	6554.03
8498.05	779.964	4608.76
4520.17	-276.338	9152.92
7473.7	246.618	7742.62
6577.93	4302.62	5797.96
8514.72	1132.43	8377.78
5446.7	427.389	7875.45
7419.02	755.189	5407.1
6425.97	1624.67	5153.33
8429.9	1851.78	5555.03
7934.74	1138.67	5860.74
6292.01	1569.19	6916.93
7384.57	2832.05	5919.29
6517.82	1323.66	4761.29
5624.52	458.235	6501.43
7407.67	-833.267	8034.13
4976.2	-116.964	6625.2
4367.31	3714.57	8879.73
6303.4	-555.792	11373.9
5109.23	1688.69	5431.47
5731.67	1917.29	6030.11
5115.97	561.522	8571.21
8792.89	1152.86	5254.83
8065.53	2857.85	4582.3
5035.25	585.72	5523.68
6542.3	305.962	7966.15
4576.9	2098.33	10650.5
9702.48	992.008	6140.42
7309.52	416.798	9464.2
6160.52	1789.9	9451.81
8517.95	-68.1674	5246.24
8632.83	1773.1	5842.5
3041.78	1166.54	5767.31
8414.58	959.309	7484.31
5898.29	-272.708	9258.63
8981.27	215.631	7579.58
4645.89	1340.21	4247.88
7673.09	65.7475	6342.35
6638.45	647.748	7358.16
5858.31	1118.39	9902.64
3781.43	-249.543	5809.55
8278.06	-453.723	9100.6
6353.96	1199.92	7084.51
10520.5	662.227	4122.74
595.014	1564.13	4945.66
