# Supplementary material for: Controlling protein function by fine-tuning conformational flexibility
Source: eLife. 2020 Jul 22;9:e57180. doi: 10.7554/eLife.57180 (PMC7375816; doi:10.7554/eLife.57180)
Supplement: Figure 2—source data 1. [file elife-57180-fig2-data1.zip › smFRETdatasets/Aha1/atp_loSalt/o_g_x228_y107_M2.dat]

//ATP loSalt data set, trace o_g_x228_y107_M2
//<d_d>	<a_d>	<a_a>
7534.28	-667.205	6584.86
7318.26	426.609	9118.27
6048.86	-577.885	12358.4
9198.34	-1246.85	9592.33
4645.25	1621.48	8649.02
6912.52	2302.02	7267.46
8292.43	-1163.11	9963.09
8415.34	2258.09	8668.6
10363.3	-543.178	9679.07
9513.78	500.302	12236.6
9066.77	2072	13421.3
7633.75	753.43	9402.1
3563.9	570.421	8046.09
7052.18	102.249	7421.69
2743.25	5264.06	12084.5
5158.72	-390.807	8390.96
5375	-272.913	12587.2
4181.29	619.061	8709.36
7788.13	1971.92	6664.28
8487.81	1598.55	6167.31
5432.25	834.684	7105.11
7097.08	2305.86	6968.4
7851.14	609.706	8140.96
7486.03	634.432	7317.99
7255.18	265.471	7185.62
8793.62	1115.91	9230.66
7305.85	667.722	9566.05
3086.38	5114.99	13206.4
6523.38	1984.99	9389.4
5944.76	1746.47	7206.75
6536.12	136.069	3974.37
9745.97	442.466	6841.75
7421.06	537.208	6841.22
7138.74	987.765	10000.1
8108.56	1196.03	8601.08
6737.75	262.609	5383.33
6107.69	911.395	4315.34
8288.74	1459.69	10163.6
5137.8	758.549	9307.83
3252.83	-740.976	10162.6
6954.48	844.667	7478.03
4473.01	-173.303	15938.8
6294.55	1861.47	14790.1
5161.32	452.051	7686.71
1336.3	1173.83	7368.1
6359.11	2429.52	9892.06
5237.22	1502.68	7573.74
7740.43	1803.66	7283.37
4894.15	-526.548	13117.8
6227.56	1662.03	5699.59
6804.25	2892.05	6420.72
9638.04	297.2	9610.72
8450.96	101.943	15574
7510.1	-289.142	11233.1
5374.41	2058.25	8827.14
4935.74	1603.74	8795.58
4261.18	629.01	6578.05
4845.77	1455.87	7877.88
4812.25	565.207	8819.36
5700.86	1821.04	12488.7
4516.38	105.844	11541.1
7770.61	-1096.58	9514.46
5946.34	-599.58	14698.2
5991.57	765.691	7539.07
7098.28	-553.594	9657.99
7380.71	1108.47	6812.33
9075.41	1821.8	8379.96
5916.37	1669.57	12752.4
4191.97	504.083	6541.98
3820.65	377.816	9831.78
6197.21	-826.009	7023.67
4404.68	1979.18	6627.86
6404.02	225.522	10244.2
6909.36	837.257	7198.17
4719.26	2807.63	8718.52
6549.68	-187.589	6430.74
5564.75	866.021	11194
8617.65	-853.526	10501
7605.44	3476.47	6095.05
4259.4	-184.023	8585.47
6433.73	74.0123	8185.12
5023.43	2704.65	8189.72
7434.87	-242.524	7532.03
4761.29	-148.59	10154.5
8879.57	1043.47	9526.04
4917.15	713.222	10290.2
6041.87	1350.14	11305.7
6812.5	375.673	10241.5
4815.26	495.614	10104.1
6955.92	-56.5651	6114.91
4362.41	2261.02	14937.3
4868.58	2070.42	7495.75
1905.11	65.8858	9126.26
5397.86	1056.46	11363.2
6170.17	-329.15	7838.14
6688.45	611.972	4293.56
6735.64	2216.68	6090.03
8740.31	1297.85	6532.61
7518.43	-548.647	8435.7
5557.65	174.128	7449.84
6567.79	1901.35	6665.83
4623.92	774.181	8263.78
4439.29	797.158	8547.75
5781.2	1942.8	6020.41
9433.25	656.125	5834.5
5128.8	1929.52	6965.67
5276.32	725.943	6954.13
5287.81	827.213	7108.85
4237.97	275.946	6428.73
3487.69	-569.606	12772.9
4817.47	1149.34	8513.84
4751.22	1749	10919.9
1833.31	1261.75	12800.1
1560.55	1964.2	7630
4897.92	879.645	9581.51
6751.95	1255.88	10095
3967.1	2502.57	7217.1
3220.16	3494.88	10461.5
5098.78	1857.59	5694.75
2046.02	1515.15	5881.66
7044.31	1725.41	6004.56
4751.93	1076.17	8583.34
8487.98	-75.6874	11124
6074.77	1569.35	7737.97
7641.35	1207.22	6952.61
6796.17	1537.68	8671.24
3997.73	766.095	8043.15
3987.01	2004.79	6665.93
2880	1037.45	9770.65
4106.98	1746.09	11301.9
6362.57	794.53	10868.5
2875.22	542.451	8451.31
