# Supplementary material for: Controlling protein function by fine-tuning conformational flexibility
Source: eLife. 2020 Jul 22;9:e57180. doi: 10.7554/eLife.57180 (PMC7375816; doi:10.7554/eLife.57180)
Supplement: Figure 2—source data 1. [file elife-57180-fig2-data1.zip › smFRETdatasets/Aha1/atp_loSalt/o_g_x228_y363_M0.dat]

//ATP loSalt data set, trace o_g_x228_y363_M0
//<d_d>	<a_d>	<a_a>
12319.3	-378.405	5163.05
8669.61	-1184.48	6036.4
10615.4	633.595	5977.46
11964.7	2473.93	3002.72
8087.19	541.089	4257.66
9649.47	-391.215	5097.1
9845.01	-266.637	3501.77
9343.04	-693.357	4970.62
8153.31	891.772	4869.84
5664.37	520.501	7495.67
8424.95	-605.898	6336.33
11066.7	747.822	2986.33
12769.5	-202.966	3953.02
10468.3	1635.77	3929.28
11767	-300.136	5905.1
7329.27	-2262.68	4720.95
9084.49	-116.84	5594.89
11291.6	-825.102	3085.87
10482.6	769.387	4954.17
6681.62	-1113.35	8391.06
8383.03	68.7677	7541.69
7828.14	368.835	5146.4
10088.8	745.555	4354.24
9886.99	2382.33	3226.31
5719.94	-97.7449	4256.89
5470.41	-370.524	5963.2
5008.01	444.689	4800
8034.49	1535.21	1892.06
10926.1	710.487	2934.76
10369.8	-108.446	3711.42
10727.4	-1018.7	8498.52
8332.51	1770.23	2489.73
10033.2	752.287	4057.37
6282.79	158.744	3399.9
8787.64	-781.615	-169.044
10227.5	2253.02	3562.56
10928	666.765	4349.69
4324.32	1224	6061.43
9991.94	-61.2121	3890.52
12863.6	-1378.97	10111.7
7493.52	1411.24	3330.1
10970.5	193.49	2374.09
8586.17	-127.981	3811.95
8284.35	1870.29	4126.97
9487.06	-1118.54	3471.12
3443.05	-1035.37	8598.43
4287.73	-898.151	3131.27
9324.28	-0.325969	5372.8
11395.6	260.74	4098.29
12693.5	1765.78	6685.26
10589.8	-1111.46	3729.76
10643.2	189.784	3394.82
6624.62	10.1828	2985.03
10514.5	-465.343	4967.81
7736.53	585.162	1521.61
8455.71	2100.4	6177.1
10729	-64.3774	3448.42
9422.06	-77.0805	2156.27
6406.78	-769.268	4578.93
7428.79	834.314	4106.68
6268.21	3777.18	4670.51
6552.34	1054.8	1162.4
2606.25	-460.326	5324.26
7021.82	-998.488	2345.33
8258.39	819.878	1546.7
7216.4	774.114	5688.65
7360.81	1575.04	5773.51
8414.71	-1151.83	7558.88
10465.2	-588.373	5607.09
6171.94	-1111.71	4186.31
10119.7	289.068	5436.88
8388	1004.27	5606.96
7945.38	2728.61	4362.81
8460.2	-1151.97	8327.98
12363.8	-613.562	5093.18
6616.43	-706.006	3581.52
6743.13	916.318	2842.74
8752.39	-613.669	9216.54
9740.43	-860.442	6747.16
10607.1	-141.293	3613.81
10841.6	528.584	5153.48
5355.3	1780.9	3570.62
