# Supplementary material for: Controlling protein function by fine-tuning conformational flexibility
Source: eLife. 2020 Jul 22;9:e57180. doi: 10.7554/eLife.57180 (PMC7375816; doi:10.7554/eLife.57180)
Supplement: Figure 2—source data 1. [file elife-57180-fig2-data1.zip › smFRETdatasets/Aha1/atp_loSalt/o_g_x229_y168_M5.dat]

//ATP loSalt data set, trace o_g_x229_y168_M5
//<d_d>	<a_d>	<a_a>
7498.82	4955.14	5691.29
8141.65	3678.07	9768.59
9143.27	2106.6	8216.69
6958.83	2560.55	14778.4
2889.29	4014.13	15646.7
5775.58	1587.09	11736.4
5238.83	1823.13	12829.1
8597.57	1278.29	14423.9
4918.15	1621.36	11564.7
10456.1	1957.5	15695.8
9307.22	666.721	9378
5222.49	725.309	14252.2
4098.56	2697.18	14427.3
7681.25	2114.76	13191.8
6628.26	1920.97	10540.7
5816.76	2132.38	9998.64
3156.56	2812.32	13213.9
4380.18	5498.89	12900.9
272.529	7786.31	13565.7
1367.97	3414.54	15098
2932.7	5860.11	11572.3
4959.02	4694.38	8478.33
-387.035	4990.27	10493.4
4267.69	5708.83	14218.2
2349.81	3987.33	10251.5
1826.44	8015.83	12007.6
4225.45	5643.39	11154.3
606.414	6930.98	10446.2
2918.39	7944.17	10754.2
1350.46	5080.68	11177.8
3454.98	3987.21	12301.6
1220.82	4841.36	15294
3694.94	3645.53	9873.32
1756.8	4443.2	11636.3
5965.78	6113.8	11978.8
2120.21	6204	11780.2
1651.16	4549.29	10934.4
2044.5	6089.81	10250.2
3218.76	4182.49	13659.5
5916.15	5380.69	7998.12
2931.64	8308.56	13281.1
1137.04	3567.39	17223.2
1115.07	5537.49	12805.9
3418.92	6733.51	14302.6
5946.22	2883.46	10327.5
1174.34	5058.04	7474.21
1938.73	5933.83	12717.8
2764.4	2507	13412
3486.61	7729.41	13477.8
2094.11	2777.56	12521.5
2543.07	7322.83	11075.1
3131.51	3863.33	13126
3239.32	4018.31	12661
4064.72	5205.54	14497.8
5476.5	1864.88	13479.8
4416.05	5541.03	11154.8
6158.91	4628.25	7235.36
4036.15	7720.69	14194.7
4742.65	6972.01	11401.8
4345.62	4751.27	12865
2415.4	6524.03	10289.9
2007.44	4855.04	12840.1
2597.86	6950.97	10642.8
3307.56	6000.7	14785.6
408.446	5549.01	13754.6
4249.59	4294.36	15079.3
1354.42	5606.86	9960.1
7142.51	2220.15	11252.9
6548.29	44.8336	12657.1
11127.6	455.395	9650.17
9626.67	-803.038	13336.8
3746.15	963.513	9604.83
5335.49	558.246	9588.24
2523.64	6180.99	18043.6
1726.59	5206.09	12827.4
1756.23	3868.67	13810.8
4004.73	2495.8	14134.3
9601.85	852.988	9924.9
5581.82	1793.33	14425.9
5563.83	265.193	10840.4
6895.29	-848.772	17444
5993.93	879.789	8499.69
7152.66	1200.14	11552.4
4798.49	234.848	12181.1
5738.16	376.935	16973.3
7716.33	572.099	13524.4
8696.64	443.987	8571.6
3480.24	1717.7	11264.8
5510.48	1654.65	21247.8
6233.35	-100.523	9047.34
3869.23	507.134	12493.2
4949.1	762.929	10137.3
4982.36	2273.95	14195.3
4819.33	-482.741	15664.6
1202.79	920.456	14421.9
745.945	3751.82	12791.7
5104.88	860.44	9709.32
4654.86	1865.21	12578.9
6463.31	1310.63	9848.4
5005.72	-136.544	11986.4
6840.21	-35.9559	9904.05
6030.45	-158.897	10329.6
3548.38	381.901	9567.26
4371.23	31.392	12611.8
6682.08	614.494	9306.51
8527.48	2515.8	11082.6
3487.43	2316.84	14393.8
6011.94	881.593	13719.4
2589.45	2273.59	12386.3
1730.25	2037.31	11637.2
3535.74	1581.48	9615.34
2315.7	2223.21	10522.1
1924.71	725.985	11418.3
3844.45	2056.75	16503.5
4655.52	-253.95	10929.6
7121.19	156.297	13075.9
2779.33	343.672	15664.2
5174.9	1276.27	12870.1
6906.51	1833.99	12744.9
4761.12	950.545	11294.7
4409.29	2809.66	8616.37
5785.77	-894.337	13376.7
3911.69	1979	12833.8
8810.8	-1208.65	18314.1
5280.38	679.256	15179.8
2787.72	1425.29	13861.2
2222.55	1453.65	11487.4
9454.24	411.088	15629.6
1548.48	1126.76	15233
3547.8	1503.91	10808.8
3780.65	1730.14	9272.86
5226.38	1353.78	10849.1
6470.15	1407.71	10885.6
4032.77	66.4774	12694.6
3512.71	1224.14	12975.4
5886.84	614.373	12965.1
5192.48	478.658	13055
3445.04	681.695	14761.8
5062.43	-313.373	12790.5
5676.51	-144.706	16741.8
3527.69	710.435	14791.8
5938.98	1107.46	11725.1
3220.04	866.078	11398.1
5685.86	366.802	14416
4439.04	978.811	8863.72
1614.99	738.165	11669.7
5572.58	675.503	13068.6
2561.56	-22.8407	11355.6
5164.08	1688.27	10473.9
4938.68	1744.45	10563.8
8710.79	-247.747	13010
4535.66	271.81	13583.8
5691.83	1661.16	12847.9
995.615	824.426	11271.1
5300.15	1039.69	12983.2
5104.6	1293.11	10218
8067.66	540.816	11095.8
2321	-199.388	13039.4
5671.47	739.591	13213
5429.01	1659.57	13410.6
4317.15	146.153	11835.8
4112.52	302.421	16273
3765.63	2161.78	11309.3
6983.55	-12.222	14113.2
4375.82	1814.23	10354.9
2100.13	101.201	13412.4
3690.39	1307.36	12453.3
2344.54	3107.27	12279
3100.95	980.516	10463.6
5901.28	391.094	14281.3
5337.28	-249.519	15076.9
7029.31	-482.5	12311.2
4694.76	1509.31	11672.7
6318.63	-278.14	21014.3
6989.03	625.765	10079.2
3025.75	497.338	16381
6386.2	1223.44	11438.5
2148.09	1465.55	10525
3832.87	-599.855	11841.3
3241.43	-221.296	14710.8
5728.99	2228.93	12661.9
