# Supplementary material for: Controlling protein function by fine-tuning conformational flexibility
Source: eLife. 2020 Jul 22;9:e57180. doi: 10.7554/eLife.57180 (PMC7375816; doi:10.7554/eLife.57180)
Supplement: Figure 2—source data 1. [file elife-57180-fig2-data1.zip › smFRETdatasets/Aha1/atp_loSalt/o_g_x229_y170_M2.dat]

//ATP loSalt data set, trace o_g_x229_y170_M2
//<d_d>	<a_d>	<a_a>
5727.18	1557.87	22689.5
2320.26	1531.82	18229.5
5773.26	1155.81	23357
6444.65	2453.57	18509.5
4868.01	4517.3	20534
7354.88	5120.56	14087
6211.33	2649.78	22904
3786.7	1250.97	24741.4
4651.77	1107.23	20219.3
5819.06	3153.94	17960.3
6344.81	2161.01	16878.5
5721.33	1511	16294.9
6473.69	2040.93	25244.8
7008.65	1157.39	18222.7
5967.26	1308.17	20659.8
9494.92	53.1974	23494.3
9339.07	449.625	23478.7
9137.61	2481.12	19882.8
5252.71	154.238	21295.5
5833.7	788.866	17101
6012.36	1247.6	14407.5
8396.51	1485.3	18665.4
7214.34	399.429	19275.5
5022.28	2350.17	19912.9
1001.12	6230.42	18939.4
880.798	4357.99	16137
2162.11	5160.94	18357.9
871.919	5529.26	15441.6
71.698	4182.54	18917.2
3707.78	5748.42	15840.5
2618.89	3643.7	17398.5
-438.992	4693.64	20540.9
-472.982	6672.41	22656.5
8091.51	2727.36	15040.4
895.682	3864.06	18294.6
224.464	8560.01	18092.4
1805.5	5483.53	19654.3
1862.58	8775.21	17420.7
165.076	4541.53	22019
2484.12	5852.27	19019.1
865.577	6808.81	20819.4
685.121	4538.99	15945.8
1515.41	5676.86	21549.9
1803.76	5481.95	22535
950.833	4777.66	20414
3775.78	6638.43	21648.2
1471.94	5577.74	15401
1258.62	5744.23	19634.1
211.306	6599.56	18310.1
461.893	9625.42	21472.4
1074.38	6292.28	26731.2
2674.82	4609.13	19804.2
-1145.59	6407.28	19108.3
243.163	4797.06	19557.6
-15.2838	7561.88	19089.6
463.569	5783.57	16674.3
409.274	4440.26	20044.6
11142.9	1561.67	24813
3563.73	259.342	16338.9
4596.52	-552.417	20944.9
2844.5	4873.07	15977.3
783.371	6027.77	21002.2
-819.203	3979.09	18902.9
258.315	3746.85	17932.6
1305.61	6777.69	17407.2
2149.36	5181.85	20138.2
480.364	4848.24	22374.1
1737.14	3316.81	21678.1
1454.96	7498.47	20397.6
722.147	4149.39	18919.5
1960.4	4856.85	16480.3
4810.68	4543.71	19017.8
881.496	6951.63	12271.2
6.10657	5147.89	18503.1
525.587	5581	19323.4
533.142	3520.06	15411.8
271.915	4047.85	18755.1
1794.17	5290.9	17058.3
3917.1	6158.55	20507.5
2837.71	4420.74	24388.4
857.346	3833	21604.5
-198.596	7942.46	14988
105.342	5493.91	19615.6
582.429	2487.24	21676.5
672.184	5996.17	16311.9
1820.23	9745.29	15788.9
4023.37	5925.34	19971
1016.68	4316.69	21744.3
1447.09	3050.74	19786.7
2024.58	3717.53	18717.5
3431.9	8187.11	14955.1
-78.5151	5325.27	17508.6
3027.03	6787.13	23844.2
-1114.18	6329.86	27791.6
253.665	5376.2	24542.3
847.906	6588.49	13595.1
1631.35	3397.72	11127
7351.34	1827.26	16864.8
359.822	4104.36	15247.6
390.367	5541.93	14617.4
2547.4	3594.29	13978.9
1100.85	5019.06	14913.8
4770.22	3792	11284.5
1021.67	6332.75	17768.4
616.011	2414.45	14724.9
-797.329	6907.82	14152
1549.27	5610.03	16305.2
714.274	3523.86	13563.5
3216.41	3205.67	13941.8
4592.36	4806.15	13107.5
576.281	5464.51	11382
559.976	2119.8	12686.3
3772.58	5649.24	14718
334.16	2799.67	13243.2
-990.253	3901.78	16793.9
2380.05	4578.16	16954
1700.42	4291.85	7388.95
1364.16	5945.39	13884.5
875.086	5263.28	16674
469.434	4043.93	9895.1
-878.253	6903.11	11205.3
1712.87	4610.38	15244.8
2942.81	6656.9	11656
1171.83	6248.3	7698.61
2779.55	6329.96	15726.8
1927.3	5998.09	13533.5
1700.6	4612.95	15463.4
2614.44	3164.26	13681.6
-201.246	4794.2	10231.6
1585.56	5760.39	12862.4
-307.029	4200.52	13115.3
1379.3	9772.89	17284.6
982.753	4262.97	13693.5
1499.65	6648.95	14204
-131.238	5188.01	10117.8
392.693	5199.87	14886.9
1163.53	4514.09	13175.4
3454.53	3504.63	14138.7
-70.0145	3644.38	14181.2
-284.742	7699.58	17933.9
5114.11	3573.86	16235.7
-541.961	8091.76	12542.3
838.612	6207.82	14987.7
1103.34	4552.75	13400.1
1232.92	5194.67	13972.1
1329.97	6944.02	13549.2
-339.493	5582.14	13014.1
-1443.05	4262.42	14328.4
1953.97	4026.21	10213.9
1544.1	4499.7	13303.9
-340.191	3934.52	13890.1
-726.115	7617.93	15079.4
981.484	10769.4	15749.3
-72.1532	4378.44	17466.6
1542.44	3713.26	16455.1
2078.9	5407.76	15583.4
42.4626	6659.47	16101.9
888.196	5081.33	11015.7
309.907	4374.29	18037.4
-43.5734	5789.47	15147.8
-655.9	6152.46	17012.6
5122.57	5479.26	16811.4
7017.59	103.271	14385.9
4904.19	509.32	11233
3516.11	2271.81	12817.4
6734.59	2825.42	13714.7
4150.98	2085.85	14364.1
2075.62	5171.15	13492.5
9935.39	2477.88	17627.6
646.516	2451.39	16927.3
7685.63	4333.48	14175.3
4702.36	-82.6388	17397.6
6008.49	445.844	18371.9
5080.88	1288.68	9263.82
9775.06	1713.79	10561.7
3474.5	1923.79	11733.1
2835.65	842.946	14581.9
6529.17	495.276	12896.2
3458.6	3165.49	7338.13
4099.97	1382.65	8901.96
7772.21	1614.04	11489.4
9158.48	102.688	10434
4095.34	1088.94	10945.6
3935.12	1824.67	5900.02
6764.99	-578.356	9806.25
7057.96	1501.23	10270.9
6182.49	2345.61	14232.3
6626.99	-312.764	11047.7
7044.51	74.4442	11679
6328.45	-975.56	15009.8
5634.58	30.0824	8005.14
9086.38	230.54	8358.72
9023.41	1399.73	10175.1
8826.05	1146.05	9215.74
6021.11	210.885	9511.28
10456.9	203.902	7464.12
9112.55	-111.559	9772.37
7400.64	303.89	8420.5
10422.9	535.503	7425.32
6389.95	830.72	7028.1
4935.6	1123.88	8393.73
5426.71	1452.57	4268.9
5867.99	749.507	8604.42
4237.5	193.702	9308.03
6834.37	1041.94	9208.45
8587.17	1275.65	8222.12
9456.96	-261.253	11552.2
7931.41	2345.97	9502.63
8129.37	2986.03	8752.99
6688	836.812	12730.3
5990.56	352.045	10577.6
8555	-1263.9	9317.17
7236.51	-76.2889	10020.1
5519.12	388.429	12891.9
5441.99	-726.117	11671
7647.44	-189.867	7736.55
6666.77	673.618	10225.6
3513.36	1716.95	7371.8
4803.08	-1081.87	11294.5
9059.31	303.679	8257.99
9660.42	1165.79	9607.3
7749.29	83.7783	7339.09
6406.92	1542.18	7449.29
7419.49	907.775	6022.4
4957.17	88.5054	10081.5
4014.79	1213.03	8800.14
7320.98	645.549	11729.4
9467.35	705.926	8625.07
7840.75	-473.616	10242.4
4324.64	1492.98	9694.02
6487.31	-311.913	9968.9
7727.38	-527.704	8535.58
8837.83	76.6213	9041.6
4962.23	120.612	13326.9
5020.82	-562.313	9174.25
6169.23	470.916	11469
7935.63	1467.3	7464.14
9823.1	667.785	7950.33
7061.09	777.122	7073.26
