# Supplementary material for: Controlling protein function by fine-tuning conformational flexibility
Source: eLife. 2020 Jul 22;9:e57180. doi: 10.7554/eLife.57180 (PMC7375816; doi:10.7554/eLife.57180)
Supplement: Figure 2—source data 1. [file elife-57180-fig2-data1.zip › smFRETdatasets/Aha1/atp_loSalt/o_g_x229_y362_M6.dat]

//ATP loSalt data set, trace o_g_x229_y362_M6
//<d_d>	<a_d>	<a_a>
9579.97	1572.13	9879.7
12951.5	1534.5	10316.4
7966.21	825.242	5627.44
7620.29	2055.06	7581.66
10196.9	795.453	6126.52
4921.53	1444.41	8736.02
7404.44	-307.847	5495.93
9310.11	2922.05	4554.92
9864.41	1631.24	6586.78
10588.9	1262.21	5253.7
7980.35	2067.13	8889.55
8401.73	1551.86	6979.45
7602.92	913.215	6840.53
6889.46	379.211	8442.76
6673.64	894.493	5750.6
8219.46	1414.74	5158.2
8552.83	2633.02	4856.64
6440.43	2247.05	5800.19
7517.38	1099.15	4462.72
6393.57	859.229	7833.49
5345.7	2057.14	2021.79
6363.43	1034.49	7106.18
8281.32	784.294	5400.1
7072.12	918.285	3943.69
10298.8	2903.75	6604.36
10276.6	1332.26	4570.14
8172.34	2427.93	7054.23
8871.51	1709.01	9444.62
7213.97	2263.22	9784.29
5951.1	-193.689	7198.21
6577.47	3780.86	8823.78
7010.06	2969.42	5263.79
10395.3	2043.3	2131.48
11454.8	1460.57	4815
7897.86	1179.62	848.795
6563.67	1298.64	9052.61
9388.51	2256.11	4244.96
9785.35	2307.37	5308.86
11661.5	996.928	5338.38
10966.1	3060.35	5731.5
5958.16	2308.47	7013.55
6241.71	381.332	5981.12
8125.24	2872.94	6423.07
9081.1	918.157	6980.37
10558.7	1875.79	6110.51
10840	2865.63	4377.95
10954.9	2166.59	7741.48
6145.23	1922.67	6119.76
7583.7	2712.41	3859.4
9305.73	1664.25	7209.81
7023.72	1041.33	4983.83
8168.92	2847.62	6754.71
6892.66	1266.84	6179.47
9679.43	2509.86	4251.8
9565.58	1176.03	9512.09
11156.3	1137.48	7475.45
5041.98	1504.52	6447.02
9959.45	1672.02	4523.65
11095.7	2327.93	5944.23
7571.41	2049.79	6382.35
7656.72	1248.79	6593.06
7671.82	2301.88	9252.6
8916.88	982.73	6917.28
7833.07	1810.59	3874.04
10559.8	-580.09	9030.74
7122.17	1932.6	6492.52
6264.99	2990.59	9352.91
7566.96	845.574	9343.02
9921.46	205.759	8088.88
12046.1	2848.89	8009.2
8109.31	1692.21	5944.18
9818.23	958.018	8357.84
10664.2	1886.25	6796.29
7740.32	2758.69	7787.18
7310.45	628.811	3352.29
8672.28	442.228	7880.26
9624.49	1899.14	5234.69
9054.8	2535.55	6390.84
10740.3	1212.21	6816.67
7640.49	274.88	6336.04
7484.08	2952.82	4956.64
5188.08	777.749	9235.62
5280.59	-834.538	7413.74
9027.01	1230.85	6078.63
10035.8	-653.958	4635.44
7234.26	2946.35	5333.62
12369.5	508.478	10045.4
8946.01	438.876	6114.61
6830.61	552.614	4864.24
10854.4	-450.597	4890.95
11560.1	169.595	8570.39
10680	968.433	10720.4
12140.2	1546.07	4904.38
9444.23	1401.56	3821.6
7571.25	53.9983	6689.25
7426.28	2275.42	4299.69
10971	1211.37	11855.7
9555.4	-439.625	7303.41
10043.3	110.149	6357.79
9852.33	1111.56	3305.66
5318.15	3375.86	9494.65
6191.13	1323.93	9902.26
8626.76	486.544	3201.7
13803.2	982.846	7429.28
14138.5	1161.21	7348.17
7215.21	3372.87	5503.61
6990.23	989.274	7305.28
9936.1	1640.01	8384.64
6338.35	1223.31	10256.5
6066.79	891.033	6066.19
11172.1	2032.32	4195.63
10695.5	1428.89	5737
7162.07	835.769	7934.42
8813.3	1013.6	7490.78
8183.6	969.381	3453.99
6143.17	1714.77	2867.48
9331.08	-437.791	9225.1
6203.71	1646.12	5677.38
6297.06	2195.35	6213.47
9524.72	854.465	4037.17
5996.73	1730.34	8251.24
9655.72	819.634	942.823
8355.75	853.678	8030.61
11611.5	1889.53	6608.03
9650.02	1804.47	9251.05
5655.07	2041.89	6964.5
8571.24	-810.616	8084.1
6554.37	-533.294	8494.83
6105.56	-1260.31	3026.14
9527.17	182.161	3953.15
10629.5	1603.17	4835.29
5007.96	2023.59	4947.55
10159	1478.58	8393.17
8142.63	587.169	7579.15
10375	-20.4536	8390.71
7176.28	45.2985	6548.34
9401.24	2343.92	9959.66
9026.69	1905.97	6998.41
7648.65	1671.1	4663.32
7890.94	1959.84	6328.23
8213.39	2086.07	8756.9
4743.45	1707.1	4813.18
8511.76	2006.31	4320.75
11768.3	-20.0465	7458.99
9653.8	1650.43	4661.68
8208.79	1901.49	4285.17
7912.36	1639.57	5470.87
9164.07	847.393	9318.28
7672.17	2686.92	8136.9
1910.23	6376.58	9778.01
4568.2	6302.25	5854.97
2229.49	5853.42	7668.86
2732.74	5848.51	7320.85
1191.35	2976.76	1293.5
