# Supplementary material for: Controlling protein function by fine-tuning conformational flexibility
Source: eLife. 2020 Jul 22;9:e57180. doi: 10.7554/eLife.57180 (PMC7375816; doi:10.7554/eLife.57180)
Supplement: Figure 2—source data 1. [file elife-57180-fig2-data1.zip › smFRETdatasets/Aha1/atp_loSalt/o_g_x230_y151_M1.dat]

//ATP loSalt data set, trace o_g_x230_y151_M1
//<d_d>	<a_d>	<a_a>
8307.13	2271.93	10681.5
4484.19	2547.39	9302.53
5093.2	3369.72	10474.7
10551.8	3634.87	11204.7
7168.13	2536.36	10823.2
8683.28	3786.69	7857.08
8431.07	3972.32	12803.7
8215.16	2320.79	11052.1
5637.35	4036.87	10294.1
6810.33	3094.93	10349.2
3802.09	825.544	9235.31
7463.57	1016.56	7465.59
5023.92	1735.65	9958.83
7868.32	2029.44	10521.4
5054.16	-76.6403	11943.4
7810.73	1847.76	15467.7
6343.07	2546.07	11883.4
9744.72	1574.39	11826.9
7498.8	593.776	13182
5147.08	1184.96	10972.4
7163.07	1068.32	8641.55
9561.27	908.322	9917.22
8520.8	1209.97	8310.47
7313.24	1825.17	7006.39
5835.16	2061.02	9400.1
9878.39	4784.72	7333.58
9911.67	3634.73	11133.4
4982.85	1264.94	10476
3717.58	1419.01	12957.1
6079.34	1550.68	6869.4
4695.42	3449.47	8425.5
7168.07	827.42	8798.08
5535.25	1088.97	6297.03
6213.59	1449.12	9513.44
7541.07	1142.55	9660.58
8513.28	1165.13	7669.27
4673.06	2391.44	10337.1
5419.46	394.625	8167.75
4806.61	2687.95	8918.46
7217.44	266.173	5154.63
5650.89	-309.119	7627.47
5190.75	1354.04	5091.65
7127.82	508.322	7885.81
6526.03	1030.58	10263.1
7528.89	-422.437	8836.37
7295.38	273.374	7544.56
9926.02	119.207	6903.95
5949.99	52.9699	13012.3
6198.9	899.182	8665.9
9346.42	-232.731	6043.41
6945.58	2966.39	7276.18
9660.28	1876.22	6264.79
6283.67	1481.53	9736.37
8117.39	2232.19	9964.98
9977.55	-1087.38	9921.68
5762.94	716.355	8757.55
6956.83	960.834	6281.97
7738.67	-203.674	6121.03
6587.84	794.749	6634.5
4072.21	2197.11	8782.1
8005.21	2494.19	7194.78
9194.55	3021.67	4884.43
3796.95	5457.48	6603.04
2912.53	5888.79	6478.2
2287.26	8699.27	5002.7
2223.15	8677.56	8925.46
1487.54	5911.13	7382.69
2088.5	5664.89	7940.5
580.401	6178.75	8474.33
1566.31	6765.82	4017.03
1043.16	4577.16	6549.76
4123.99	5739.45	11056.4
662.669	5427.01	5103.93
2669.41	4915.76	11180
1042.27	6801.08	5337.51
134.578	5826.27	10221.5
4158.35	3383.14	7619.7
886.899	6320.77	9336.81
1315.49	6150.05	4703.76
2105.94	9139.75	9471.74
1204.75	4821.66	9413.31
1204.75	8532.54	9168.83
2953.46	5531	10583.8
3377.36	6366.26	10289.2
3735.79	8246.39	8775.46
6792.11	4114.78	7598.95
