# Supplementary material for: Controlling protein function by fine-tuning conformational flexibility
Source: eLife. 2020 Jul 22;9:e57180. doi: 10.7554/eLife.57180 (PMC7375816; doi:10.7554/eLife.57180)
Supplement: Figure 2—source data 1. [file elife-57180-fig2-data1.zip › smFRETdatasets/Aha1/atp_loSalt/o_g_x230_y191_M6.dat]

//ATP loSalt data set, trace o_g_x230_y191_M6
//<d_d>	<a_d>	<a_a>
4917.57	1989.66	10737
12120.7	1966.41	12750.6
10021.7	2457.83	10281.2
6818.39	1424.64	12845
13035.8	1230.9	10296.7
9196.82	1418.32	12111.1
9786.08	-671.861	14008.7
8223.38	93.332	9854.75
8920.5	678.748	16882.5
7487.47	825.653	8920.41
9909.75	-15.9114	11038.9
7576.72	885.031	12945.9
8219.31	689.513	12126.5
4497	-541.517	12087.5
7490.89	1098.71	15398
6710.88	-96.1786	9261.17
6389.02	1616.64	8464.24
7901.74	716.772	6476.38
4947.07	1195.48	10640.3
6452.86	1862.05	12001.1
3398.43	-673.377	12399
5614.55	1318.73	9829.97
6402.36	2260.54	12986.2
5665.29	1675.21	10389.2
8802.67	1093.49	6976.15
5922.73	-327.682	11797.7
8694.83	547.913	13106.3
8441.58	617.797	12429.2
3811.95	-103.613	11374.1
10314.5	-1186.65	18973.5
8323.93	376.539	14775.4
10386.3	-58.0562	9564.48
7938.42	-267.768	12649.7
9086.62	1348.27	10159.8
8433.15	2779.51	14546.3
11939.6	2359.39	13495.3
6797.2	1134.49	10586.3
7838.69	-257.853	10179.5
5727.1	128.296	11756.8
7500.76	551.508	12911
3777.15	3197.68	12133
9379.08	1852.92	9657.65
8677.83	940.088	14303.2
5785.86	190.589	11485
9116.98	1664.09	10576.5
7694.44	1183.71	9463.54
9339.95	2011.26	12666.6
6743.48	1380.82	6965.57
8294.17	1194.69	11515.5
7870.98	886.001	8828.73
7850.81	-383.323	11315.2
8542.68	2358.85	11652.5
12807.1	1155.14	8433.22
9154.02	2323.82	7354.15
10298	1323	10607.2
7062.16	285.022	12319
12072.4	700.429	12511
3193.32	4640.81	13507.6
9666.89	300.544	11647.5
10333.2	1027.62	11111.5
7675.98	1956.1	12351.5
9626.14	65.9129	10707.8
7810.85	1280.69	10551.2
7424.83	-834.664	11147
8886.73	-151.55	12793.9
6315.83	1125.73	15804.6
10162.2	902.948	8478.91
5646.17	391.796	13462.4
8977.26	510.227	12196.2
6722.35	574.276	8648.67
6470.06	-227.279	11255.1
9393.42	364.628	14492.3
9569.73	398.316	7978.39
7760.08	1296.41	17291.8
11370.5	693.279	14242.4
4678.91	433.71	12216
4253.59	843.257	10864.4
12181.7	1216.84	13963.5
7656.54	3033.45	8783.89
4353.06	1124.6	9507.08
4351.99	-5.06248	14147.7
4876.53	3661.67	8088.72
7846.02	-382.044	11094.6
5074.13	1260.64	8631.81
9479.42	1004.04	9243.93
8267.88	1342.33	10982.6
8053.19	-911.49	9785.94
8654.55	1333.23	13582.8
5934.5	2560.66	7800.52
8812.71	162.886	11409.2
6435.22	1301.99	11387.2
8808.22	310.196	10786
7344.87	812.419	10636.9
