# Supplementary material for: Controlling protein function by fine-tuning conformational flexibility
Source: eLife. 2020 Jul 22;9:e57180. doi: 10.7554/eLife.57180 (PMC7375816; doi:10.7554/eLife.57180)
Supplement: Figure 2—source data 1. [file elife-57180-fig2-data1.zip › smFRETdatasets/Aha1/atp_loSalt/o_g_x230_y261_M2.dat]

//ATP loSalt data set, trace o_g_x230_y261_M2
//<d_d>	<a_d>	<a_a>
4216.08	1072.24	10734.4
6209.1	418.643	6629.61
6753.06	2639.18	6119.12
5600.09	89.0496	7592.08
11269.8	1258.11	7825.31
6564.14	3509.77	12062.8
5341.93	3296.68	7955.43
5526.88	190.165	10412.4
5454.93	1807.5	10816.8
7935.98	303.45	10104.7
6190.25	1498.86	9164.34
8863.59	1675.47	5758.01
6570.29	356.244	14773.1
6888.59	2906.94	7450.07
10185.9	-56.1301	7024.7
4590.4	2447.48	7537.61
9824.83	1627.5	9259.71
3144.27	1308.93	9169.91
5923.39	1106.07	15334.9
11014.2	856.138	11118.9
2984.64	1407.16	15083.5
4576.67	89.5269	11682.8
8141.7	841.928	11646
8080.36	1163.45	9279.98
4092.32	2096.56	9095.99
6896.22	451.219	14622.9
7407.5	1772.16	11626
3090.96	6333.05	10609
-444.422	3345.62	13423
228.797	6388.29	13090.4
6721.63	1067.45	8723.46
9343.83	986.003	9337.23
7529.64	892.095	13291.1
526.346	5376.96	10133.8
1295.88	7498.14	11546.4
3448.14	2193.36	10612.7
135.696	4499.83	9138
918.659	5311.28	11005.5
2696	5957.07	13050.1
3113.4	4948.89	12412.7
589.577	4252.78	10720.3
1638.7	4719.62	12932.3
3032.03	4312.39	12025.8
6388.12	-139.635	13326.3
7421.65	436.944	12262.1
4952.92	304.206	13542.7
6463.4	-148.771	11536.1
8545.02	2575.12	10257
3628.19	3593.86	10104
3433.03	6318.82	12288.8
1296.56	6895.17	13272.3
738.679	6480.18	13532.8
119.867	5663.36	16891.2
1504.48	4563.47	9462.12
2094.74	6642.29	6219.65
1520.65	5820.65	11927.7
4923.25	537.725	12092.7
1924.53	4719.8	10064.6
4630.47	1793.15	11262.7
2675.56	1842.17	5292.06
3976.1	1879.04	6995.63
7076.17	-689.673	13703.2
7296.58	1037.69	14756.4
8992.33	2044.24	14238.4
7787.47	1042.28	8659.87
6300.4	34.655	13105.2
9177.12	1856.64	14173.1
6927.32	1162.93	13738.4
8987	-535.734	9633.46
8352.17	1586.63	13654
5632.58	115.045	8026.3
7678.32	-27.9951	14083.7
6317.32	387.427	10000.5
6359.63	1478.15	11790.1
2925.41	181.505	12609.9
6493.36	1806.3	10187.4
7254.72	26.0633	13977.2
7770.95	-554.927	7066.11
6857.88	1988.81	7963.14
12998.7	93.2708	9285.22
5233.33	1961.9	8728.96
3399.06	608.805	9992.97
5011.24	1692.53	12298.2
5234.41	2519.3	12697.1
5849.94	1770.7	10701.8
5275.75	1254.95	13403.6
7202.89	1523.49	11048.2
4034.74	704.044	13831.5
5195.17	542.726	11698.6
5998.98	2423.45	12539.5
5085.14	340.29	12603.7
7475.6	1038.06	12893.7
6339.03	2331.07	10170.8
6994.7	581.805	9319.37
6503.68	790.906	11365
9076.85	114.333	8984.12
6977.47	1727.09	11172.6
7984.76	312.196	11870.5
7715.22	-212.338	12253.9
