# Supplementary material for: Controlling protein function by fine-tuning conformational flexibility
Source: eLife. 2020 Jul 22;9:e57180. doi: 10.7554/eLife.57180 (PMC7375816; doi:10.7554/eLife.57180)
Supplement: Figure 2—source data 1. [file elife-57180-fig2-data1.zip › smFRETdatasets/Aha1/atp_loSalt/o_g_x231_y253_M4.dat]

//ATP loSalt data set, trace o_g_x231_y253_M4
//<d_d>	<a_d>	<a_a>
6073.1	3364.38	10917.5
4267.53	1879.92	8222.84
7514.95	2295.38	8346.13
4996.23	5036.88	11056.9
9868.1	202.4	10948.6
8708.96	2190.03	11692.5
6715.56	3261.79	10573.2
6634.83	1845.25	11557.9
3378.55	3507.69	13072.1
5340.94	2269.86	6425.58
6006.44	2958.82	10232.8
9189.52	974.979	9459.4
3824.17	3417.33	11372.5
2342.16	4594.93	7840.71
4143.03	9237.4	12545.3
3259.63	7974.6	12231.4
4377.17	3927.91	10699.7
1084.17	7822.29	14233.6
403.395	5839.47	15086
9646.39	4024.51	11684.7
4548.45	5814	12055
6475.64	2591.14	9688.83
5141.08	5725.12	11256.3
4025.14	7499.02	10157.4
4239.15	7471.21	14061.6
3747.55	6079.57	15108.1
3932.6	4316.89	15511.7
4656.79	5971.32	8346.15
3755.1	6111.38	12170.1
7052.19	6636.62	12308.8
4218.23	5333.27	16873.5
4041.21	9637.83	13536.9
2496.39	5556.32	11674.7
2946.63	7475.62	13681.2
2280.98	2802.03	12704.5
1430.22	2026.71	12081.4
3218.26	6041.88	6942.45
529.699	5997.55	11860.7
5812.95	6225.59	15675.5
4923.01	6534.38	12259.9
802.449	5170.17	10771.3
1434.45	5647.29	9687.23
5702.91	3624.74	10582
825.061	6285.6	10672.2
902.686	3912.64	14266.1
5504.86	3642.7	13004.8
2262.48	6982.33	9436.72
3574.52	3798.28	15107.7
1608.54	4962.77	15836.6
1881.74	5099.39	13776.1
1394.98	3608.17	10984.8
4555.07	6697.19	13620.7
6743.18	7118.63	14917.1
1656.12	7751.6	9744.88
2079.94	6883.87	12764.6
2250.49	7262.01	11286.8
2374.73	5437.89	12337.9
3327.75	8864.01	10217.6
1683.92	7363.07	11866.7
5408.64	8324.38	11412.6
2344.34	7781.79	14293.5
5387.98	6301.55	13980.6
2543.39	5756.61	13346.3
2921.74	8100.93	14887.6
1023.51	6049.77	13247.1
2329.36	5322.26	13492.2
-19.0235	6739.22	10771.8
5076.59	5497.64	12906
1611.25	6615.32	11063
1758.94	5356.58	14544.7
3053.95	8646.49	11678.9
3710.66	5909.36	9924.59
1065.97	7371.77	10439.8
4821.58	8177.45	10531.1
4450.13	6088.73	12472.6
3106.86	5408.64	14192.7
3859.99	6098.65	14442.6
1928.06	5548.54	8480.39
1548.68	3815.96	14052.6
705.421	6576.96	15442.6
5593.7	8013.99	9877.59
2915.98	8641.88	12743.6
1549.34	5059.89	14361
861.499	6596.58	13554.6
1622.56	7131.9	10461.5
1200.8	8168.49	10762.5
1654.18	5764.72	11944.6
2237.56	4037.4	14048.5
3707.94	7185.31	9536.09
2178.2	6145.45	9003.81
1657.63	7063.3	13193.6
1973.3	6425.15	10910.1
782.701	3413.78	11398.1
293.284	5956.16	12293
2826.99	5889.51	10775.8
4493.84	6467.37	15395
4964.87	7782.96	13500.8
610.464	6800.37	11913.4
5448.58	9209.37	12430.5
1263.51	7323.21	10034.1
4849.06	6047.6	10263
5251.01	5431.88	9577.93
3808.61	5277.51	8192.08
4162.65	4424.9	10592.4
2007.22	6601.04	7866.48
3863.17	5096.12	9561.44
3251.02	3181.11	11745.4
2229.01	3416.7	8361.89
2824.47	6383.65	8397.45
2588.22	4230.07	9237.63
3999.16	6931.93	12561.4
4890.66	5710.85	11332.3
4670.45	3241.26	8970.5
5954.44	1733.73	7260.38
4056.55	3797.91	13004.8
5083.53	1337.89	12515.7
5188.54	322.852	9817.39
3956.68	3228.59	13082.2
5232.04	2273.84	8825.36
7248.04	2148.8	7597.05
6296.97	1432.11	10479.7
5143.12	4507.06	11402.6
4916.37	1747.88	8184.32
8842.27	1717.44	10065.2
5285.01	2597.43	8585.94
8994.38	1379.32	8811.17
11455.3	2377.89	8428.15
10294.5	1894.36	10868.8
8273.82	990.466	14309
5524.8	458.64	9470.6
5824.79	2525.49	7483.63
