# Supplementary material for: Controlling protein function by fine-tuning conformational flexibility
Source: eLife. 2020 Jul 22;9:e57180. doi: 10.7554/eLife.57180 (PMC7375816; doi:10.7554/eLife.57180)
Supplement: Figure 2—source data 1. [file elife-57180-fig2-data1.zip › smFRETdatasets/Aha1/atp_loSalt/o_g_x231_y92_M6.dat]

//ATP loSalt data set, trace o_g_x231_y92_M6
//<d_d>	<a_d>	<a_a>
4128.97	870.468	8489.91
8390.61	354.251	4718.09
5656.09	1914.05	5302.54
5039.69	2714.8	10526.9
5543.58	3154.85	5095.99
6577.53	4844.59	5381.52
8410.46	1112.88	9593.23
5715.21	1588.09	5361.88
6417.17	3170.87	5930.18
5706.44	2829.2	5528.35
9706.73	2943.34	5701.42
6635.33	3225.54	4292.6
9779.18	1363.42	4047.83
4268.84	1851.55	8095.29
4861.7	531.063	12895
5480.16	1119.14	4123.87
8113.99	3824.16	5545
7340.19	2050.02	9066.52
5567.44	1613.25	8731.31
7193.97	3490.97	8772.42
4313.46	-163.055	9467.12
8484.49	131.65	7504.46
6370.02	1816.3	5125.5
3497.92	2628.55	10045.7
6038.74	1935.42	11628.8
2164.99	7057.36	5969.23
7420.24	2925.54	8199.6
9684.33	1163.21	7582.4
4491.23	69.8126	5725.59
4597.32	2730.14	3221.54
6816.21	1395.87	7592.53
7468.21	1565.98	6535.37
2885.35	2951.88	9535.36
3368.03	2547.35	4267.92
10308.7	1282.2	4420.4
5382.39	3643.96	7310.58
5876.41	3838.62	8492.93
5614.99	3466.92	8305.83
7006.73	1026.73	8099.4
3498.96	3629.09	9155.86
6957.28	3011.53	6110.63
5869.11	1070.94	6904.6
4233.64	2397.45	5242.94
7868.08	2291.27	3880.93
7253.57	1490.12	8844.23
3710.92	4481.31	5855.74
5939.98	2770.64	9995.53
5050.89	5275.66	4608.5
4943.76	1972.5	5065.82
