# Supplementary material for: Controlling protein function by fine-tuning conformational flexibility
Source: eLife. 2020 Jul 22;9:e57180. doi: 10.7554/eLife.57180 (PMC7375816; doi:10.7554/eLife.57180)
Supplement: Figure 2—source data 1. [file elife-57180-fig2-data1.zip › smFRETdatasets/Aha1/atp_loSalt/o_g_x234_y238_M2.dat]

//ATP loSalt data set, trace o_g_x234_y238_M2
//<d_d>	<a_d>	<a_a>
6742.86	-132.943	11863.7
8288.76	1089.75	8703.07
8432.52	-1442.14	7924.46
10354.2	-929.737	8538.61
10417	242.01	12932.1
4483.1	368.408	14897.4
5426.11	-1526.11	8301.03
8520.1	-404.582	9906.46
8431.59	1402.29	13141.9
9495.38	-46.1538	10908.6
8142.95	70.9246	8313.26
8442.7	1700.3	9007.89
6258.41	476.152	7517.69
6481.49	2820.31	11320.2
9226.83	149.972	11476.5
6868.78	2325.77	10347.4
7953.55	-22.2974	9233.22
4482.87	1541.65	10625.7
6381.55	1396.4	11112.2
8998.04	56.3957	13586.6
5568	-828.546	11259.3
7659.59	-29.9801	6240.18
13218.7	-811.629	14881.6
7595.98	1505.1	9809.11
8530.4	1924.67	11517.2
8832.36	399.807	9303.27
7312.27	-56.8199	11187.5
8980.8	665.959	9850.7
5250.84	358.136	10378.7
8860.7	117.441	7647.17
6474.61	-712.973	13050
6754.95	-25.1516	9039.6
8818.56	606.094	6923.35
5720.67	1836.53	10103
4164.9	1267.24	13540.6
9504.96	720.14	11086.2
4845.64	-481.037	9188.65
8133.3	506.084	13039.9
6710.42	542.852	12203.6
5108.88	786.559	12296.1
6341.42	-792.669	8883.49
9397.06	2106.65	8745.73
8075.93	3090.6	8281.23
7107.1	1507.39	13254
10918.6	-349.469	11979.7
4049.02	1929.51	15799.5
6612.44	1376.23	16035.6
