# Supplementary material for: Controlling protein function by fine-tuning conformational flexibility
Source: eLife. 2020 Jul 22;9:e57180. doi: 10.7554/eLife.57180 (PMC7375816; doi:10.7554/eLife.57180)
Supplement: Figure 2—source data 1. [file elife-57180-fig2-data1.zip › smFRETdatasets/Aha1/atp_loSalt/o_g_x234_y81_M0.dat]

//ATP loSalt data set, trace o_g_x234_y81_M0
//<d_d>	<a_d>	<a_a>
9439.5	1366.36	3902.04
7712.16	234.764	1399.67
7996.42	977.267	3611.63
6468.47	-805.192	3094.93
7376.76	748.489	1726.26
8433.96	569.437	9229.15
5350.62	555.271	5488.42
6445.31	-1002.13	5219.28
2513.53	1291.87	2750.53
6245.62	445.201	6735.79
4584.68	-948.006	4803.15
5161.96	779.049	10100.8
3405.13	-129.897	1820.27
5914.58	2854.05	5151.55
6942.75	-829.19	6704.16
4148.65	2468.13	5812.93
7834.48	766.44	4751.86
7752.16	-886.359	3977.14
5233.32	784.307	6079.41
2739.23	1304.74	4248.06
6419.56	1522.33	2981.79
7305.39	330.259	5693.42
7508.5	-736.786	6368.23
6801.59	-507.129	8012.99
5266.19	862.293	6832.29
6842.41	3471.75	2757.73
6397.94	927.355	5663.7
7757.38	2157.54	4202.32
3631.7	1430.03	3777.75
7970.24	1597.76	5523.96
6542.17	118.701	4583.84
4551.58	988.362	6955.67
7619.81	1934.02	1548.02
7131.76	-1337.86	6182.37
7378.93	-543.318	5024.38
3963.91	898.559	4291.75
5707.76	1370.62	4767.51
3386.2	2058.32	7500.34
5239.49	826.187	7268.77
3507.44	318.038	3295.67
3614.61	-260.425	6306.28
4643.44	-189.664	3770.29
6461.24	263.232	1725.86
8700	-221.775	7731.31
3652.69	1393.9	2722.44
4721.2	856.878	4429.18
7677.29	973.511	7340.43
4762.27	255.195	-2676.24
2830.26	-672.959	3068.86
4703.61	1214.88	4408.3
6537.06	415.336	1599.09
6125.39	-1005.12	5054.45
3474.35	840.505	5753.58
5803.46	2209.21	4068.37
10368.5	468.959	5669.54
6481.2	623.782	7109.73
4559.34	66.6367	6930.17
4025.16	690.278	3594.41
5901.97	67.2278	8253.02
6868.78	-824.1	9593.5
4946.44	1104.98	5274.13
6364.93	668.843	4148.99
5860.56	1212.51	3038.32
7553.4	1378.74	2855.77
7766.01	-968.865	6212.11
5132.88	1451.1	159.405
4555.55	1316.94	7596.19
5914.42	-348.664	7065.92
6197.16	-689.448	8976.81
8845.27	171.543	4549.17
6416.1	743.912	8119
6436.95	1822.9	1880.82
4828.23	1465.54	9002.01
8053.37	314.957	4125.83
7919.1	965.541	6091.45
6515.96	-384.576	5081.14
8356.62	1785.94	1569.21
7467.88	716.359	5945.46
8573.22	-294.42	4163.09
3563.82	-263.65	2808.47
6199.55	-578.962	3300.36
7073.67	1987.93	3088.41
8432.46	827.094	7211.98
4307.35	-280.037	7194.38
6547.33	234.233	4179.59
7216.92	-328.748	2158.01
5139.43	1183.33	2707.7
3282.03	1862.18	6608.9
6915.43	-548.259	5319.31
8699.8	969.593	4642.48
7463.7	697.428	3793.53
4112.1	1043.69	2161.71
3376.29	-807.05	9216.8
3683.51	2080.02	4448.93
3914.86	457.305	5957.23
6408.22	392.83	6737.47
7684.51	-923.631	3426.24
5156.05	-30.0133	7583.28
3813.35	-31.348	5056.47
7855.73	818.343	2384.51
7150.2	698.572	5845.07
5057.69	-544.709	4679.22
4985.61	953.741	396.981
3349.41	674.302	2234.78
9503.92	-468.57	1305.15
6438.32	1151.25	3876.06
9214.66	-1643.39	2640.66
-309.983	480.885	-335.728
6303.35	-675.192	4042.51
7747.99	163.754	5387.98
6412.11	2231.12	2495.4
7169.99	788.822	3882.53
4969.85	113.648	5570.38
5731.01	114.287	6541.49
5709.95	1795.26	2686.44
4855.6	79.8418	5638.94
3571.63	1335.39	2712.8
9998.53	831.939	652.403
5140.82	-399.957	1457.68
2890.62	-640.777	1884.36
6682.79	1509.64	5265.64
7787.47	-1211.68	3718.1
1261.8	401.051	1218.3
9253.19	2252.33	3566.05
8445.8	-609.758	3645.71
7564.25	-63.4465	6328.61
7217.03	932.282	2856.37
6559.55	608.666	2580.37
1458.23	649.026	-423.018
3683.59	206.064	-320.522
2468.49	85.2179	3488.82
6343.58	710.805	5247.46
7895.61	921.661	8557.5
3321.53	-131.475	6125.52
8433.03	-92.4276	4624.49
6545.62	-254.144	4740.64
4340.46	2119.01	380.276
8586.48	3040.24	3286.82
8681.29	667.652	1592.16
5320.78	467.178	6150.38
4767.55	2042.9	4317.27
3632.37	-300.478	5062.94
3973.21	2785.4	5176.6
7073.29	-627.033	8596.78
8834.7	914.833	4124.37
5200.91	1336.16	2728.77
5202.68	2562.05	6033.34
4347.69	1181.95	2489.86
5545.72	1142.84	3023.46
6227.62	1311.38	2280.67
2833.91	-47.473	7054.67
6701.61	1097.57	5095.08
4533.96	1409.1	2277.81
5281.96	213.315	3941.18
4897.09	351.814	4056.03
5182.56	2077.31	3685.11
6478.49	-74.9028	3246.53
3821.68	1282.95	5391.73
5923.1	-557.236	4396.35
5007.88	1135.09	7987.55
4071.79	669.435	7778.58
9444.84	1324.59	5616.49
5659.66	-13.0436	4740.13
7139.07	2048.37	8990.49
8670.63	1391.22	4651.49
4664.89	625.078	4072.71
7953.15	1773.35	2771.54
6779.46	-67.0292	2899.79
