# Supplementary material for: Controlling protein function by fine-tuning conformational flexibility
Source: eLife. 2020 Jul 22;9:e57180. doi: 10.7554/eLife.57180 (PMC7375816; doi:10.7554/eLife.57180)
Supplement: Figure 2—source data 1. [file elife-57180-fig2-data1.zip › smFRETdatasets/Aha1/atp_loSalt/o_g_x235_y87_M3.dat]

//ATP loSalt data set, trace o_g_x235_y87_M3
//<d_d>	<a_d>	<a_a>
5026.94	-590.151	4377
5042.62	1203.04	10384.6
4875.54	1319.49	4477.95
6658.03	449.018	5625.97
3661.29	966.73	5410.83
5046.11	1365.64	4015.45
5048.41	1712.84	7078.26
2761.19	982.679	6621.37
3090.91	1173.39	8886.7
6383.28	-500.913	4778.05
6534.52	1511.95	4637.83
4085.78	-55.3699	4818.22
4683.64	666.873	4977.66
1212.8	3006.17	1891.03
7229.02	2262.69	3568.7
4193.1	1056.09	5251.4
3754.7	995.003	3708.63
702.793	231.91	1680.08
4988.53	1234	4663.81
5138.71	148.547	4333.07
457.477	4.40431	1851.45
3231.61	-318.9	5566.16
6106.13	991.991	5396.04
4254.65	1502.91	6122.66
2453.12	523.783	5256.93
3931.14	738.382	2754.02
7480.48	1078.14	6248.53
4364.92	-253.543	4795.23
2303.41	1203.2	3461.91
1710.17	-17.3055	2774.48
3967.87	-316.587	6536.11
4366.09	1100.16	1403.77
4847.29	893.279	4508.17
6519.84	1311.04	279.997
4105.59	1806.09	3877.7
4383.35	-89.0678	3880.14
6795.51	779.301	5282.76
7421.12	1068.88	5469.47
4660.07	613.187	5800.18
2496.06	1926.21	964.644
4012.63	490.417	3614.67
5880.73	-903.983	4491.44
2840.65	921.099	6687.05
4776.4	1008.51	5325.94
7138.92	2019.74	5749.54
3012.31	-55.4708	9708.67
5403.92	1152.87	5466.61
4614.53	914.633	1351.52
3829	1044.23	2567.29
4482.03	2161.64	3206.03
1127.05	639.331	1513.08
5203.7	-725.003	3988.64
1513.73	-55.9265	2718.82
2782.07	533.457	9096.33
3488.27	52.2153	9313.42
2292.12	950.957	2919.15
4578.82	542.421	1019.99
6170.7	1057.14	1848.29
7838.93	214.565	4371.88
4151.34	2285.02	3158.75
6159.32	-244.008	3235.87
3538.64	1520.91	4970.21
1532.21	851.965	4960.65
6678.63	975.436	3111.39
5052.84	1379.6	3039.86
7392.01	930.088	3992.07
4049.26	2274.97	4974.64
5305.56	578.777	4616.34
5805.6	24.4681	4147.75
2546.8	1424.6	4587.48
2811.76	995.828	7945.1
1869.79	1275.29	9279.71
6035.66	518.127	4081.37
5618.5	546.42	1969.27
3567.45	-489.062	3040.37
3456.17	1708.02	5147.31
4512	1348.6	6703.86
5151.93	1906.74	6421.95
3758.89	519.273	3334.69
4457.95	-89.5506	7894.99
4265.06	3048.27	6706.31
3972.46	-326.581	6805.18
5296.05	138.031	3870.45
5939.55	-587.266	6831.48
7336.34	1216.76	4082.52
7697.25	2308.5	4921.29
6232.43	1142.05	3821.3
5747.49	600.096	5087.23
4368.2	-364.65	8037.54
4516.42	1237.83	7663.92
5874.8	1315.75	5386.13
3211.14	438.527	3515.34
4347.32	737.672	10374.1
3276.02	1320.06	1938.3
4661.24	-785.249	8806.46
6834.29	1820.1	4626.77
4625.71	475.34	8404.31
3176.81	65.2535	4476.98
4298.13	2194.42	3064.76
5448.95	968.316	5397.01
4998.36	2406.85	3152.72
2861.68	2337.51	4267.74
4281.4	1044.94	4314.9
5208.06	-239.189	3965.81
2942.26	-469.594	2332.24
7145.58	608.461	7052.92
7075.23	1106.37	3865.75
4554.93	241.161	8061
4654.37	439.631	5563.27
7705.99	424.034	1289.56
3774.85	1942.69	7103.41
6654.5	-371.395	5808.6
5428.29	509.188	4863.91
5930.81	-750.518	4754.33
5228.57	-357.253	6902.24
5877.79	333.156	7745.03
6673.21	-288.897	3524.22
3751.49	291.869	7167.52
1571.92	-767.246	5760.79
4376.72	1827.2	4949.73
6682.98	752.581	4342.77
4798.56	491.589	4093.3
5096.91	-29.6849	5726.95
3693.76	1562.82	5336.5
4940.91	646.393	4999.45
2486.18	672.51	3687.93
2827.28	1409.85	3780.89
5469.38	928.096	5635.71
8472.97	-599.501	3219.17
3408.03	1383.64	4880.04
3936.24	-130.554	3925.04
4111.08	1549.26	2837.85
6112.52	888.228	7893.58
5288.5	1883.36	5776.58
5630.62	2077.75	5208.53
5161.57	884.51	4683.2
9910.38	29.125	3950.67
5179.37	1130.07	5109.72
3701.99	1509.81	3526.7
4887.12	723.338	4639.9
4546.55	847.964	2285.92
4601.95	662.247	4128.86
3891.15	-631.911	6708.56
7482.27	563.243	5729.02
3610.45	1521.9	2938.43
4310.92	324.055	6057.12
6553.45	1751.29	5995.82
7079.33	-1249	3560.73
8050.49	-567.318	3806.46
5831.49	679.283	3541.77
6011.66	1039.8	2168.9
7436.23	748.691	5755.29
5231.75	1566.76	8779.53
6393.35	197.97	3855.35
5243.49	262.08	7846.24
2220.44	708.267	2431.56
5182.47	342.68	7159.59
6709.39	-418.748	3336.41
3896.85	544.218	5408.63
6269.47	177.58	7724.36
6580.94	390.739	5903.22
5662.11	2288.28	2964.05
10955.3	1920.74	8892.03
7914.97	3216.09	2340.41
5981.8	-225.222	6411
3753.81	730.562	1308.58
6603.46	-118.002	4559.24
6034.84	-6.58719	6301.57
5473.94	114.728	3009.67
6695.75	656.103	5703.56
6831.68	1940.94	3978.3
3962.16	-317.178	4513.99
8266.77	2052.61	5790.12
5338.07	2005.47	5793.64
6476.87	-417.331	4764.52
7552.09	650.62	1239.88
4227.01	-173.524	2284.4
1183.26	3009.64	5344.33
5660.19	-70.2585	2504.25
7290.41	736.193	6278.95
4450.54	-1048.22	4726.94
5729.23	-207.873	2233.82
5728.52	1769.37	8131.77
9318.65	107.121	4312.54
4926.62	567.531	6454.7
2139.94	566.047	4259.1
6435.33	-53.4335	4043.63
4090.92	1047.95	4867.61
7081.3	858.426	2849.12
3138.89	383.888	5513.77
7101.69	-528.418	3800.32
5154.4	-26.1243	4047.87
7373.02	1316.56	2212.32
4222.53	1775.67	-5.95009
3187.41	-350.86	4667.84
3942	401.103	2232.82
6588.02	555.977	4611.82
5041.98	1435.77	-184.427
6273.94	-299.383	3369.16
5493.79	-270.694	4701.71
3916.28	-702.869	2737.28
1868.46	-202.5	1460.57
6011.18	721.935	2743.24
6086.23	-91.8554	3327
4172.55	374.467	2123.63
4305.23	133.642	3000.51
7460.67	-568.8	5051.68
9176.99	-1075.73	4133.33
5917.85	142.474	4060.68
4035.47	-700.43	6034.7
6669.81	924.863	3389.25
6222.43	-127.38	3956.23
4218.12	-321.584	9684.73
4785.1	528.896	2698.85
4609.48	781.843	2896.1
6359.76	96.0024	2426.97
2038.74	-129.078	2281.89
4061.4	2057.89	2989.02
8502.82	1092.35	1037.64
1850.28	946.78	3065.1
5635.98	-248.886	4356.45
4266.95	562.808	2753.05
5559.05	1014.57	5070.29
3658.52	861.882	6516.17
5572.23	-282.408	8949.94
6460.15	-210.324	7026.67
4444.29	1547.91	2156.12
6077.71	-183.367	5255.45
5999.79	365.439	6469.8
5805.07	742.252	3965.91
4402.8	241.527	5225.87
5790.59	290.149	5071.64
4872.25	574.892	3301.7
5843.49	1296.86	4546.26
5615.59	365.735	2860.2
4285.01	50.6423	4603.56
2586.02	1553.63	3456.58
4327.42	1223.34	2484.87
3456.76	509.58	4158.04
5329.9	320.824	4131.62
6364.26	1309.03	11616.7
3838.87	-1361.33	6550.89
4325.89	421.604	4115.38
4839.86	130.918	6591.7
3204.89	-579.595	9615.75
4246.87	-504.073	4222.74
5353.65	781.444	8319.04
6800.92	643.395	6122.94
5739.59	645.748	6660.12
7594.77	-197.315	7484.25
