# Supplementary material for: Controlling protein function by fine-tuning conformational flexibility
Source: eLife. 2020 Jul 22;9:e57180. doi: 10.7554/eLife.57180 (PMC7375816; doi:10.7554/eLife.57180)
Supplement: Figure 2—source data 1. [file elife-57180-fig2-data1.zip › smFRETdatasets/Aha1/atp_loSalt/o_g_x236_y142_M3.dat]

//ATP loSalt data set, trace o_g_x236_y142_M3
//<d_d>	<a_d>	<a_a>
5460.26	3173.05	7886.81
4587.22	2211.37	8837.54
9102.48	3472.74	13869.3
5580.25	825.093	7868.22
6119.07	1776.03	13059.2
3773.75	914.425	16594.1
6228.31	-996.761	12429
2297.51	1532.09	11882.2
7497.25	1031.5	13920.3
4670.7	2755.35	13088.2
4639.78	3065.49	12205.4
3092.18	2382.27	12247.2
6492.82	2733.22	13488.7
6240.14	129.116	15722.6
7365.64	1905.66	13208.7
5469.6	1281.54	16037.2
5844.02	3590.58	9159.07
5603.17	4258.73	11364.1
3945.25	2236.19	12937.4
6388.99	2571.09	11297.3
4026.16	2787.52	15546.4
5058.73	3068.92	11594.2
4422.53	1987	12928.3
5339.33	-35.8923	14665.6
5352.5	1150.98	17563
7629.54	639.905	9760.94
3464.68	1197.66	13664.3
6810.28	1043.73	15658.9
3918.01	165.956	13491.9
4812.4	3306.24	9707.94
5404.45	858.507	9342.13
6309.13	644.713	12176.8
2987.05	2101.64	9914.69
1573.92	4797.78	10860.4
2408.19	4015.73	17510.3
1395.65	4138.24	14915.5
944.306	6973.92	11482.4
3163.82	3676.92	12231.5
3074.45	3919.93	15723.7
2658.9	3932.25	8521.82
2553.97	4416.57	15453.6
576.012	6057.92	13440.3
1776.67	7610.64	17776.4
1436.8	4011.18	14541.5
2587.68	5217.57	7738.03
1510.87	3874.76	16046
1771.76	4016.66	12924
2196.77	3446.73	21096.1
501.823	4071.36	15881.9
1274.91	5031.74	15805.1
615.073	3218.6	11584.2
2376.08	5229.28	17361.2
2083.67	6391.01	16299.4
2962.85	3484.51	15832.2
1886.09	5246.03	16779.8
1705.62	6400.68	15591.7
1697.38	6501.74	15455.1
1473.18	3300.07	15356.7
2516.27	2971.67	14711.9
3477.9	3927.8	13182.3
337.099	4311.98	19042
2965.94	7514.19	20537.5
1813.73	6222.7	14960.7
2068.05	5260.49	17414.2
1072.92	5821.2	17611.3
4603.03	7402.82	12932.9
2841.76	2359.75	16602.2
3670.26	6183.4	16501.4
2373.54	3913.59	14261.2
4310.44	3836.61	11560.5
2417.08	6721.94	10982.1
1440.61	5360.61	17727.2
1115.96	2534.73	15759.4
1357.06	5740.04	10821.7
237.512	5650.92	14037
2165.87	5561.9	14144.8
1979.7	4267.82	16605.4
2727.27	4855.47	16408.9
2195.35	5092.15	13603.8
2117.47	4505.71	12944.4
2577.32	5695.76	15056.5
565.241	7045.37	16243.6
1996.47	6000.97	14082.3
3135.39	5444.55	13338.2
997.995	5895.91	13667.3
925.594	7875.86	13836.2
647.572	6090.27	19142.1
787.766	5650.87	11558.1
1955.96	3843.58	12797.2
2451.94	8602.99	11691
1112.42	7523.69	15245.5
856.856	6170.17	12721.6
3280.58	5529.35	13688.3
1912.58	5245.32	14287.4
1095.32	6441.94	14825.7
6351.29	2701.25	18516.9
2292.13	5119.74	17192.1
1344.17	7746.08	12839.2
1859.67	4277.65	14530.5
-1404.13	4645.97	16975.5
1858.86	6831.46	14009.4
-393.741	3424	14813.9
1927.12	7178.69	12018.6
3299.52	6159.87	12036.7
1465.66	4806.73	13062.9
1927.8	6282.76	13039.5
1549.71	5491.34	10673
2817.51	4772.04	13884.8
3175.01	4677.15	15292.3
4787.29	5924.04	11326.2
127.512	6956.16	11036.4
3237.62	7006.86	16100.8
907.412	4666.81	14496.9
1739.75	1696.28	12369.5
1076.15	3238.54	12297.1
2981.17	4982.54	14821.2
1132.51	4770.91	13228.5
4099.25	4836.95	10231.1
34.5964	3651.71	12747
583.099	4420.26	15990.3
3121.2	6266.92	17853.4
3116.34	6550.81	16668.7
894.813	6472.27	11801.2
602.556	3562.58	14607.6
988.591	8209.59	9923.48
4449.92	7013.84	10292.4
708.982	2716.84	11800.3
1071.32	6846	16191.9
3883.09	3368.89	11164.1
1291.11	6321.89	12616.6
1234.2	3580.49	8980.72
2144.58	4392.45	11598.8
1554.38	5584.63	10476
3146.75	3246.54	13194
1671.4	7325.72	6996.39
3911.29	3410.9	8120.58
3010.38	3643.44	11692.7
4580.45	6233.32	8608.67
2907.11	5143.37	9723.65
465.605	7207.38	9770.46
1680.29	4815.67	13618.3
-443.332	3347.1	17823.5
1680.39	5333.12	11336.1
1778.73	3841.32	11318.3
851.833	5378.15	8080.65
119.86	5994.95	9769.9
1112.11	3562.6	15795.5
-209.829	4432.87	8247.15
1924.67	6462.57	13772.7
1514.85	5082.02	14306.3
3820.22	5821.29	13987
325.093	5100.52	9333.23
556.306	4467.96	14430.1
1944.23	7491.12	7715.51
1640.31	6049.77	12247
128.361	4670.13	8723.44
1888.41	3330.57	11691.1
235.807	5541.72	10622.5
-25.1092	4842.08	6005.31
4707.31	6789.82	10032.9
4563.38	4259.79	16352.7
4425.63	2943.89	13054.9
3007.92	3487.25	12187.8
2668.21	4539.83	13050.1
823.363	3494.42	7019.13
1028.31	5862.06	13330.6
1798.3	5449.95	11868.8
2125.3	4847.42	10980.1
272.723	3161.6	12337.4
2003.75	3539.84	14910.1
1525.58	3494.95	9051.14
1089	5273.41	10657.6
-94.6472	4271.17	13147.1
1391.27	4832.29	14195.8
2323.07	8069.64	14856.5
1187.53	4696.51	15337.1
2031.43	4741.1	13804.2
1157.04	3727.76	14047.2
1663.71	3336.62	11038.2
1752.47	4297.64	17388.8
3160.24	4191.47	13703.9
718.449	5817.64	18596.3
310.638	2411.56	12156.7
3253.55	4791.9	11334.9
423.681	5247.4	14035.4
1666.6	4426.83	13797
795.266	3721.97	13175
1318.5	5534.53	14817.7
-45.0225	5343.2	10846.3
1110.29	2198.07	9848
16.7669	6376.56	12893.7
1106.86	3119.07	16134.1
773.863	6989.14	12443.6
279.871	6388.49	9166.13
249.394	5183.33	14797.8
1498.02	5406.1	11535.7
-663.883	4204	13075.6
628.735	2144.83	11135.7
247.476	4094.01	12605.7
-142.126	4305.8	14825.9
400.041	3427.83	12985.3
1668.36	6080.8	11438.7
916.223	6492.4	10056.2
76.3346	6052.12	11904.5
-531.866	5786.56	15660.9
2530.55	6311.95	12482.7
1962.75	7103.06	19779.2
550.613	3900.44	13437.1
-394.273	3689.45	9119.01
-339.128	4063.5	10787.8
-82.5308	3071.76	14942.9
-284.266	4568.15	14429.8
377.582	3222.61	11752.4
-247.758	3353.18	8843.05
981.463	3235.96	9590.31
2401.92	1472.61	14272.3
1352.88	7083.62	11522
13.8553	2700.91	15904.8
-699.018	2597.02	14806.4
2166.3	3770.97	10488.2
-35.8247	2594.33	11979.8
757.613	3993.07	14353.9
1065.77	2513.99	10125.8
-1125.94	3617.59	11032.3
426.206	3331.73	15006.1
607.566	3309.82	16439.7
-958.41	5445.91	13617.9
2217.85	5717.08	14939.4
3668.97	1854.21	12795.1
-576.053	3921.76	13117.2
36.4804	6414.45	11769.2
427.911	6458.96	12316
225.789	3393.83	15274.7
-1015.11	4149.11	11816.2
774.546	4116.9	13181.5
670.791	4821.93	10827.3
-974.383	4137.18	15160.3
2158.06	4280.78	12653.2
1716.58	4440.11	15669
1151.27	3802.83	15401.9
762.836	3941.68	16046.1
