# Supplementary material for: Controlling protein function by fine-tuning conformational flexibility
Source: eLife. 2020 Jul 22;9:e57180. doi: 10.7554/eLife.57180 (PMC7375816; doi:10.7554/eLife.57180)
Supplement: Figure 2—source data 1. [file elife-57180-fig2-data1.zip › smFRETdatasets/Aha1/atp_loSalt/o_g_x236_y2_M6.dat]

//ATP loSalt data set, trace o_g_x236_y2_M6
//<d_d>	<a_d>	<a_a>
5358.55	3996.1	2276.14
6280.59	4807.08	1457.05
918.549	3239.87	110.714
5720.03	322.274	2063.98
4493.4	1970.23	4448.17
4453.71	2797.55	283.273
3718.46	5028.8	3845.23
3856.35	2859.61	1237.79
8153.21	6050.68	1940.69
4203.62	2934.9	1355.47
4773.23	2137.81	6998.88
5997.77	1642.54	418.286
6670.04	2077.01	219.094
3395.3	7306.6	3772.46
3623.84	3104.04	1828.24
8560.32	2885.54	3786.73
6197.17	5047.48	3318.99
6412.83	2100.16	2554.96
5785.48	4706.35	1547.1
4740.33	419.511	3973.21
7751.04	2551.38	6058.49
5848.69	6230.73	3481.23
6774.36	2226.28	2724.87
4463.92	2129.86	2225.54
4362.04	2552.98	-1310.75
6416.77	2008.12	3093.57
6763.36	3871.69	1769.41
6012.15	3234.66	2670.46
4041.35	3441.8	2280.61
2289.96	4089.44	2406.15
7412.37	1372.44	3501.25
3485.53	2222.68	3282.64
8202.49	1693.2	2766.15
7309.31	3554.98	4336.26
7424.52	3399.11	594.032
4155.57	2154.89	1857.03
3283.39	2476.93	2488.48
1750.99	5145.15	2825.02
1500.53	5548.03	1725.64
1245.42	6730.87	289.997
-341.543	7304.03	3617.63
-752.128	6997.22	294.445
1044.46	6073.04	3558.56
-1079.84	8456.8	3754.24
-907.75	8412.43	-178.261
-739.576	7246.78	6409.39
331.662	9775.97	3591.36
56.6696	7318.62	2515.36
458.76	6409.11	3731.68
-1819.83	8682.56	3577.78
-1569.54	4832.66	2869.43
1815.4	6945.74	2258.3
729.579	7300.18	4628.2
-1982.95	7057.28	924.31
1140.68	5809.57	-705.587
-819.354	8413.06	2312.74
627.355	8308.64	7217.48
2294.93	6372.76	3555.33
-1034.52	8635.02	2650.67
-1046.69	7086.09	4472.84
149.523	6093.11	3450.01
-225.92	6697.26	-2232.1
-1028.78	6651.29	2514.73
777.133	8077.91	1574.57
-96.6	6811.84	4080.74
1190.93	8938.12	6038.96
2761.17	10122.5	5782.08
604.861	5563.29	4923.34
268.362	7407.65	2558.38
1273.79	6397.63	3000.43
-1285.73	9357.9	2814.94
-11.5093	8900.44	5472.17
812.392	5417.16	2924.36
1513.76	6806.72	5068.49
142.726	6213.49	850.6
907.018	9160.58	7690.26
-386.034	7895.27	1769.29
718.221	6859.6	4981.03
-263.821	5394.15	6801.02
441.034	4514.25	3704.34
-213.562	8926.83	1895.69
75.1756	6716.81	6304.82
1017.77	7017.44	3433.82
1005.07	9132.71	6078.45
519.308	10871.7	2424.13
1196.76	5259.1	4174.33
549.778	8881.95	526.665
-649.131	6226.58	2045.63
580.586	5397.45	4302.98
159.418	7710.44	4083.68
377.989	3606.68	2960.76
652.94	7189.98	4589.05
818.636	5867.45	-323.555
614.99	7471.96	11383.4
1046.61	7663.1	3019.71
77.7766	9145.74	2270.04
543.748	8620.88	3346.26
2004.04	7640.9	1757.25
-2200.04	7413.48	4941.46
-1023.45	9013.86	7554.81
-766.273	8488.26	2574.1
537.269	8727.4	3498.3
-60.3406	7379.93	2271.33
357.896	3792.39	7298.07
1134.75	8278.99	4191.08
-483.807	7263.61	5650.98
422.811	6903.98	5371.02
1126.18	8370.89	3711.87
1166.11	6492.32	2121.59
1427.23	7891.03	3829.53
1450.04	8710.9	8329.38
1014.84	7151.26	177.008
-1761.01	8715.75	4042.15
-465.819	7032.85	3411.13
19.5201	8109.68	3135.04
-48.8862	7068.16	3474.01
-197.823	9599.4	2815.92
2426.65	5574.92	3304.88
-517.376	8378.31	6063.85
-521.681	5483.67	6437.05
611.975	5711.7	2608.11
-691.518	9973.64	5601.88
6.74839	7905.4	6018.7
-268.886	8664.93	4962.77
-285.977	7113.85	2541.51
373.807	6489.96	2406.63
-905.225	8924.36	3293.57
2188.05	3868.44	6217.93
-882.758	3591.73	2729.26
856.628	5687.91	6394.41
1292.46	6146.22	4753.81
-858.422	7475.69	-547.206
-1014.89	7789.04	2314.26
97.228	6682.41	2722.02
