# Supplementary material for: Controlling protein function by fine-tuning conformational flexibility
Source: eLife. 2020 Jul 22;9:e57180. doi: 10.7554/eLife.57180 (PMC7375816; doi:10.7554/eLife.57180)
Supplement: Figure 2—source data 1. [file elife-57180-fig2-data1.zip › smFRETdatasets/Aha1/atp_loSalt/o_g_x236_y368_M3.dat]

//ATP loSalt data set, trace o_g_x236_y368_M3
//<d_d>	<a_d>	<a_a>
9001.34	1701.71	8000.42
6328.78	1731.25	2489.84
3806.04	1830.44	12088.5
4238.89	3172.1	3672.46
7864.77	514.606	7939.17
6047.99	2092.51	8513.92
3353.77	2386.89	4047.62
4101.17	1624.73	7967.32
7215.73	3853.23	6033.4
7552.14	375.425	2768.21
10711.8	2284.93	2144.58
5972.24	1153.13	2909.29
7000.66	3943.92	5948.01
3925.88	1222.7	8058.22
5980.12	2070.19	1851.98
7031.76	1672.23	5105.3
9390.62	1511.28	4090.26
7553.11	85.3052	7528.68
6554.83	2077.92	2346.36
6538.03	3575.37	5114.84
8839.6	710.424	4730.71
7597.94	1378.97	7528.01
5741.81	1976.88	3927.78
7919.93	1410.52	5616.44
6824.96	1159.69	6311.22
7584	1058.65	4870.85
10317.8	1766.84	4865.1
5422	375.424	4576.29
9106.81	131.409	7695.54
7477.19	1132.33	2167.61
8935.87	260.421	3835.9
7905.79	445.649	7573.31
5593.87	1956.49	5548.83
6470.16	2397.31	11231.8
7479.69	1811.51	3968.9
5597.75	661.97	4249.19
7807.05	2657.91	7851.5
9602.9	886.605	3482.23
8030.03	1893.13	7308.46
5174.64	3316.18	2986.36
10243.3	2369.62	3397.74
8459.95	2673.08	2802.71
5367.43	1326.24	4308.09
7138.96	564.552	8117.8
4845.36	2504.86	6447.28
5632.93	437.062	4209.48
5862.08	176.766	5354.78
10155.2	-329.905	4490.6
5722.36	2256.07	5741.85
6694.17	2882.53	1903.88
5612.05	3342.13	6211.81
6901.1	4589.58	7325.21
7544.33	1052	2419.41
7614.83	1656.66	3325.41
5231.21	1195.31	5958.65
11709.2	903.505	1366.45
8779.54	2646.92	4111
7771.5	134.041	4190.88
5520.53	1310.29	2883.78
5776.98	880.119	3042.05
7456.52	665.334	12624.8
7477.16	2464.32	6922.05
6461.57	3130.33	10121.9
7140.93	1741.11	3575.14
8700.18	1851.85	1913.76
11581.7	-185.48	3747.76
7667.62	544.717	7520.29
8792.82	-500.568	9618.59
7668.6	372.344	6057.09
9165.28	1015.45	7422.69
4783.78	2485.94	7970.08
6343.75	762.774	5074.41
9164.12	1377.21	3870.4
10887.3	-248.56	7339.51
6353.67	445.506	4045.29
8592.53	3009.13	7321.47
7434.84	1311.58	3487.75
6693.39	3616.88	7228.38
6854.23	1068.93	4523.33
5913.85	812.227	8486.18
5720.96	774.679	8231.77
8391.22	1945.47	7150.62
7189.41	1801.87	3394.88
6730.29	2754.33	4235.57
7181.78	2868.07	10056.6
3867.75	1447.58	6003.8
6600.89	873.788	7669
3448.41	847.577	3732.46
5364.56	1680.2	4017.96
8682.64	4475.94	1480.28
8222.18	1897.8	5545.69
9425.28	822.944	10312.6
6988.65	632.2	5650.62
8985.08	196.32	4784.26
4422.5	1754.06	4804.92
6591.41	954.542	1801.84
5735.23	1084.98	5581.84
4367.75	1179.06	3879.44
4571.37	238.409	7618.31
7691.45	385.88	6042.29
7875.66	2376.28	1703.84
6133.66	841.717	5809.71
1761.52	4526.34	4822.28
6975.84	978.18	5174.94
9287.5	831.216	5190.22
8016.36	469.481	7802.05
8939.61	1060.59	7164.82
9764.43	629.586	5016
4946.93	774.504	8396.95
6829.69	-792.314	7380.15
8468.23	1952.82	4723.38
4745.96	3349.37	5736.72
7074.63	1473.94	3106.61
5265.65	1187.93	4126.43
9151.91	382.179	6796.56
6258.67	1408.94	4076.84
6742.21	1411.9	3898.03
4865.15	-197.733	5596.2
7711.54	962.853	2853.69
4205.6	256.581	6841.59
7065.24	1673.49	5819.89
5489.94	1090.09	4191.77
10372.7	869.459	3885.97
4012.54	1525.54	4868.12
8976.03	1830	4557.73
7124.36	-120.079	4216.03
6090.98	22.9327	10360.6
4907.72	1462.23	5868.63
4120.45	577.292	3574.6
6290.85	1581.04	4875.55
8617.2	1591.88	2902.24
8400.12	1590.92	6645.94
5799.26	909.488	4930.96
6824.44	1020.96	7602.87
7980.76	962.337	4426.43
5767.39	670.538	2694.1
9192.78	2818.49	5736.49
6500.03	1695.78	5661.67
7978.61	1472.09	5883.81
11726.4	2051.99	8195.11
7617.05	566.238	9238.46
7898.77	1182.12	5674.9
7310.79	1974.24	5228
6056.73	673.428	9603.03
6414.61	494.746	4615.28
7414.54	1374.03	6203.12
8663.47	2114.36	8534.37
7603.73	489.98	5618.7
5087.63	2088.37	6403.12
4240.35	208.32	8739.45
10694	1366.96	3051.22
7521.79	372.98	3372.32
8561.69	1529.94	6653.83
9186.47	1741.97	5641.29
8028.33	984.801	8323.96
6644.72	1813.69	3436.22
10187.7	1936.56	1918.66
7195.15	942.823	3850.13
10428.4	2475.19	3343.07
5660.89	2659	6130.39
7094.3	773.132	5138.9
5299.17	217.122	6320.49
9967.26	1605.51	2086.23
10016.7	1244.4	5782.61
6862.24	1928.41	4208.47
6023.91	559.672	4832.71
6962.26	2762.35	2427.85
8212.48	620.089	6970.41
7058.18	1630.08	4010.37
6858.59	1669.09	2837.18
11316.7	1195.66	8278.94
4057.38	1121.58	3807.8
6577.65	1255.52	7206.48
7892.45	694.723	1704.53
3974.93	1635.51	3464.74
6702.01	1173.04	4255.5
7962.67	3616.65	6731.18
10172.6	1451.75	3756.31
5362.11	1128.11	4045.93
7255.91	2122.98	5299.9
5216.44	766.52	8431.45
5479.45	1117.28	10124.2
8244.26	1725.42	8493.24
6838.79	561.571	5496.43
5057.72	452.065	4911.98
7556.44	1190.99	4332.38
6552.63	626.813	7074.34
6845.4	371.575	4458.41
8062.48	1895.27	1872.52
9140.51	405.524	2180.74
8512.05	1462.3	4321.65
5459.38	1444.95	5161.85
7037.68	-174.984	4770.74
6662.37	2081.79	992.975
12093.9	660.458	1372.14
7875	372.077	5402.22
8990.6	2223.83	3486.26
6427.49	3578.48	4916.18
7954.78	291.205	8900.22
8448.37	2124.27	1648.36
4662.86	1802.71	3118.78
7544.4	4063.97	3940.29
8191.58	1039.11	3021.41
6025.51	2078.76	5008.03
5306.91	2494.97	9325.19
5145.65	3902.61	6786.64
5418.27	1285.07	4959.96
7032.47	1251.1	6412.92
4664.81	3439.71	7880.29
9533.39	1926.04	5449.06
7652.37	2266.2	2148.93
9840.79	2286.16	7657.02
7790.94	3336.41	1327.65
4607.08	2051.02	4105.26
6816.1	2634.05	4967.51
6599.88	288.273	5837.46
9022.92	672.695	5288.45
9611.75	759.969	1376.33
10427.9	-69.5348	7667.87
5349.96	495.316	8955.69
6684.78	-59.9047	4146.93
3325.79	3501.39	1471.69
9627.29	1632.62	2553.44
6298.46	1872.98	4680.16
6658.29	1217.29	4853.74
7917.43	80.2021	6372.51
4419.45	-4.31816	7866.02
6207.43	2097.61	5128.34
8424.45	1184.48	6738.65
4481.65	1316.35	10046.9
8684.94	2283.3	5639.19
3269.33	1997.35	4960.51
8624.47	-279.361	7239.66
6178.83	1318.82	3177.32
6894.85	1504.41	6987.06
9820.19	1013.26	6495.25
9142.4	1363.48	7764.94
6273.22	968.803	6781.98
6140.86	401.376	2127.5
10437.3	788.458	7176.64
5693.58	1961.98	5832.59
8078.23	-77.4493	1636.82
6745.03	2740.46	5720.42
4482.44	929.219	5480.04
7146.17	567.509	5047.16
9191.41	1217.28	5641.66
5564.79	194.915	5083.64
8492.8	-330.514	7028.39
9969.29	1551.99	5423.37
6213.39	103.75	5934.27
6187.68	1824.65	5678.19
6411.22	-415.025	6309.19
6804.21	1351.86	3434.08
11826.2	1226.1	3902.86
6188.24	1723.47	11510.4
8817.95	2139.15	5249.03
9939.78	1015.23	7265.98
9430.87	805.326	7347.53
6043.37	2821.52	4239.74
8084.51	6.41021	2416.32
7325.25	-202.235	6778.64
6251.06	3157.06	2942.18
5252.83	1049.41	7277.07
8028.68	170.245	6607.44
4387.41	1516.71	3686.47
7198.89	716.408	3948.09
5254.67	1438.86	3522.48
5736.69	1447.15	4840.18
7252.47	1615.36	4751.27
12033	1875.17	3654.55
7622.95	618.393	2818.26
5910.19	1276.46	2882.55
6088.31	569.206	6198.52
9239.78	521.404	5909.23
4835.2	2357.11	5872.04
6736.33	169.731	2338.96
6916.66	1185.17	5141.24
8688.57	620.644	6274.78
6956.64	1648.59	5258.93
8117.33	187.107	4066.25
4861.86	1222.65	2253.46
10540.5	1205.97	5818.82
11440.5	1042.41	5750.36
8276.31	-365.286	6490.87
5397.72	451.636	5606.23
7269.19	438.117	4994.46
8902.03	350.289	2722.2
6091.06	2595.1	8105.56
3911.13	2789.32	4250.4
11113.8	-368.73	3936.07
5138.05	1189.23	1803.63
6508.51	3652.48	5830.91
5124.94	2027.31	1914.06
5931.95	2395.19	2452.2
10414.3	-33.4601	2426.68
5475.16	716.009	1545.09
6869.4	-248.849	3792.62
7693.98	279.94	6425.31
7044.71	1902.32	6196.63
6291.22	1841.45	8666.37
6398.76	630.283	5328.17
4687.69	1183.28	3366.06
8476.89	1174.89	4654.38
5493.46	-2.0627	8082.69
