# Supplementary material for: Controlling protein function by fine-tuning conformational flexibility
Source: eLife. 2020 Jul 22;9:e57180. doi: 10.7554/eLife.57180 (PMC7375816; doi:10.7554/eLife.57180)
Supplement: Figure 2—source data 1. [file elife-57180-fig2-data1.zip › smFRETdatasets/Aha1/atp_loSalt/o_g_x238_y284_M5.dat]

//ATP loSalt data set, trace o_g_x238_y284_M5
//<d_d>	<a_d>	<a_a>
8423.42	491.732	17537.7
11644.1	86.9752	20196.6
8101.37	1806.19	15153.8
9790.59	1023.89	14610.3
5700.35	508.746	12021.2
9505.72	-206.817	12716.8
11098.3	778.303	9725.03
4623.17	1475.49	18773.7
8529.61	-640.648	14862.3
9033.33	274.195	12903.8
12595.8	508.423	13963.1
11282.1	86.8677	12802.9
7294.64	0.438938	17732.3
8906.69	276.599	17903
9558	-269.657	17281.4
5859.54	-1232.49	12444.9
6140.12	558.401	14573.5
9393.72	-834.699	10437
10167.1	1101.01	13672
5335.47	797.463	12028
9219.98	-23.1563	13300.4
11231.1	-36.065	12329
9329.54	-508.852	11804.7
7129.81	867.932	15970.5
10798.2	-254.35	11870.1
12404.1	563.811	9477.4
5445.37	-879.434	11113.4
10085.6	-324.121	12336.4
7918.13	2375.28	11113.9
6820.78	701.252	14822.1
7803.36	607.543	12197.8
8981.94	940.84	12493.1
10945.5	479.77	11179.5
7428.6	1310.81	12467.2
7078.06	-65.5633	12128.2
7894.13	1405.93	11907.9
11410.5	513.988	13424.9
6111.36	-858.432	15892.3
5321.88	2122.24	12189.3
9143.97	924.349	14530.7
8712.46	497.946	12814.2
7685.14	-168.462	15833.9
7590.03	1425.4	14683.7
7865.28	-871.256	13661.1
6496.84	1126.96	10266.7
9310.82	1325.55	11580.5
8750.41	-346.531	16005.7
8018.06	-314.838	14871.5
8638.15	2116.42	15136.6
8534.57	-124.117	11004.4
6847.29	-700.377	14511.9
8102.27	-111.714	13174
7822.3	268.676	13330.3
8973.38	2290.23	11325.4
9143.16	330.256	13677.8
9682.13	295.473	13917.7
8732.61	450.388	12201.3
5550.01	2161.94	15880.8
6947.89	1875.22	14599.8
12302.7	1198.64	14061
11241.9	656.69	11604.9
9495.32	2422.99	9674.09
4866.58	149.399	11360.6
8379.06	1216.01	14105.8
10054.6	2293.29	13113.9
6182.97	2052.78	8767.3
8927.86	1014.31	11606
7530.29	-55.7519	13018.7
5841.73	900.2	11004.9
5806.36	-590.586	13940.7
10244.9	2326.68	13540.9
9078.47	-529.375	16223
8070.65	-1068.98	10823.3
7940.14	1348.18	9310.75
4933.71	1837.83	12207.4
9916.17	-2.72754	9512.04
5467.53	1264.66	13815.2
8793.17	2322.93	14678.6
7025.3	-6.51839	6922.28
9129.75	-1002.95	12545.1
6441.27	982.528	13771.1
5639.27	1771.4	12877.2
10980.8	1496.81	11828.1
5778.29	1575.45	15912.4
5735.4	152.607	12059.8
10880.7	-49.2485	13807
6356.16	1424.54	10063.9
6088.44	2673.34	11402.4
6125.96	1856.06	9637.72
8413.75	770.786	13922.1
6212.47	1311.75	10343.5
7224.72	215.829	10985.1
6303.02	-427.901	13986.5
9616.21	489.196	12117.7
9562.83	796.377	10254.6
7037.37	-95.9616	10477.9
7764.14	1346.63	9673.11
9519.36	-804.969	10355.3
7749.47	664.959	12125.6
5433.52	1973.47	13307.2
6470.37	737.736	16697.3
8642.79	1587.06	10054.7
9307.12	1274.03	13883
5357.93	2202.78	16340.3
6876.66	-661.567	12253.9
6747.28	3336.73	15255.7
7236.89	1486.35	10291
5526.18	265.812	11610.9
5302.53	-459.685	4798.32
6861.09	1290.91	11130.4
5696.82	1142.95	12608.9
7522.44	1665.07	11069.4
8428.65	-402.313	17867.1
5830.27	354.128	12155.7
6202.5	693.557	11545.3
8169.99	993.021	10247.8
