# Supplementary material for: Controlling protein function by fine-tuning conformational flexibility
Source: eLife. 2020 Jul 22;9:e57180. doi: 10.7554/eLife.57180 (PMC7375816; doi:10.7554/eLife.57180)
Supplement: Figure 2—source data 1. [file elife-57180-fig2-data1.zip › smFRETdatasets/Aha1/atp_loSalt/o_g_x242_y119_M4.dat]

//ATP loSalt data set, trace o_g_x242_y119_M4
//<d_d>	<a_d>	<a_a>
1247.24	1237.34	1801.13
4624.95	2801.77	5755.68
3369.43	839.984	1737.52
4081.29	4067.94	5307.88
1112	6176.52	8931.22
2855	3664.52	6598.39
1827.6	4873.26	5992.3
4562.07	3271.8	6159.91
66.5506	4628.97	7365.07
-1058.12	4132.46	8770.56
1333.76	3561.38	8095.91
1435.3	3812.56	9100.87
180.966	3696.76	5276.67
469.504	6315.93	3545.88
1814.97	3807.77	6427.43
-878.991	6047.46	4458.21
2663.21	2687.37	9481.46
1364.31	4720.64	7144.99
926.415	2429.94	8558.34
1443.67	3599.48	8119.54
1887.81	4563.38	7803.65
-1193.02	5774.08	7670.46
4256.5	5405.3	6068.22
1756.42	3720.81	5709.17
-44.3736	5943.16	7731.77
1605.79	3993.43	6433.74
2489.12	4668.78	10589.2
1524.19	5514.2	8687.93
2950.56	5200.47	11290
4104.51	2617.52	7682.21
659.205	4472.84	8800.26
4509.03	3250.81	8336.48
3748.05	4217.32	12625.7
-252.209	5705.74	5494.98
956.181	5256.38	9755.78
2183.7	3977.82	8541.44
2344.72	4702.38	7333.45
-102.341	2894.37	6134.49
2546.49	3862.05	5835.42
784.392	5170.86	8671.33
2712.37	4533.26	6520.05
1554.51	5458.69	10235.8
2820.09	3614.84	7324.17
3379.44	3837.52	5016.58
2838.83	3799.29	9319.95
95.2611	4490.99	10842.8
1205.4	4006.05	8913.38
1457.6	3945.1	6454.86
3641.28	3836.63	11721.5
551.421	3764.54	7263.96
4321.96	6113.79	10597.5
772.489	4988.08	4302.52
1751.72	3429.2	5655.36
332.697	2721.39	5133.52
735.823	4244.85	8722.97
1497.01	3432.13	7145.89
1290.05	4209.51	9974.66
729.206	3175.94	8129.29
1355.48	3256.94	11506.9
1557.06	3452.92	11034.4
-62.383	6211.93	8149.05
609.036	5633.04	6420.69
1829.93	5865.4	5391.62
938.683	4400.79	6701.11
2334.51	4076.35	11313.7
3408.52	2834.78	6708.31
912.477	5656.6	6640.48
206.572	4209.93	5008.48
436.873	1562.35	7970.11
3660.58	681.694	5727.69
1627.03	2212.34	9088.12
1671.02	2988.21	7454.97
-366.473	4957.86	5224.31
909.275	5477.72	10056.1
1723.25	3010.76	5307.75
2138.1	4276.36	6415.3
387.911	6582.02	3921.68
470.78	5934.56	4321.01
-17.6156	6855.33	7812.63
3142.5	4708.34	7013.38
420.079	5203.54	5855.93
5284.06	1059.32	12169.3
1654.22	3601.86	8413.28
3364.82	1509.09	8144.21
4579.9	1581.58	8037.17
2324.12	4334.56	6013.1
3933.94	3649.82	7857.69
3980.5	585.594	4466.34
3556.14	472.714	7579.79
1646.9	1654.32	8782.75
6135.73	-230.338	9061.53
3814.22	419.213	4290.68
4249.26	992.666	7193.94
3980.64	-267.808	11400.4
4136.61	-666.29	11078.8
4172.3	-889.962	11607
4236.23	-588.111	6310.59
4002.5	1156.28	7621.51
3883.66	597.401	7197.46
5868.57	1111.11	5463.97
7250.26	1011.1	5573
4460.27	555.965	11132
7657.43	1766.32	4514.53
8050.11	1100.47	7425.53
6293.5	447.889	7547.95
5022.37	-23.0621	12126
4316.38	1830.47	4606.89
7064.53	-1169.04	8636.41
6466.29	521.702	6532.78
6644.04	1924.84	7367.42
4857.52	-456.535	10937.2
4944.48	819.552	10576.5
7186.19	990.566	6800.47
4481.98	1276.38	4627.95
6260.41	2017.97	9983.17
5007.63	892.048	6151.25
5539.06	996.664	6059.34
3596.5	-294.227	9901.8
1561.24	1218.32	3111.04
7758.64	1199.12	10962.8
4962.51	689.499	5941.23
1632.4	-18.1682	10192.4
2606.25	3333.41	7116.28
4446.97	-84.2333	3632.73
2235.21	2018.13	8209.74
2958.26	33.0718	5425.24
6630.87	-1179.17	9335.57
6741.02	1209.8	7792.08
2142.48	-85.7057	9783.17
2687.52	132.644	8161.5
3873.47	178.45	6182.49
4697.83	-976.16	6597.89
2493.31	166.203	9247.96
2768.45	1614.55	7217.27
6393.48	2216.13	6046.15
1808.32	462.973	7676.45
2289.9	381.74	5172.07
1203.13	1391.4	12083.5
2898.48	-585.022	6931.85
6349.28	-154.806	6332.26
5547.57	37.9194	7904.68
3377.82	829.151	6806.97
2944.75	-415.817	6659.62
2735.64	-799.021	8406.32
2883.65	161.383	7744.68
5819.94	469.693	4769.48
2081.48	1486.62	4984.04
2568.1	-103.5	7746.97
4246.34	52.8884	12661.3
4531.55	-362.928	3894.76
5489.08	-499.46	3992.16
4054.54	726.713	9899.42
3718.11	650.729	7498.81
6650.92	-356.579	6337.39
2310.87	-346.686	5895.89
1575.36	-1032.07	7271.94
6875.26	-686.978	6639.95
4472.95	422.746	8511.66
2050.02	936.844	5880.55
2696.22	2114.7	9242.65
6432.67	1453.02	10884.7
3162.44	1676.27	6794.09
2672.16	449.022	7107.63
6130.85	1472.1	9464.47
5849.63	517.91	7380.59
5024.14	638.453	11666.2
4840.42	-336.729	4063.58
1957.99	-566.285	6744.14
2918.05	151.376	5668.11
3547.01	1035.71	4231.94
4469.15	1177.04	6787.66
2494.38	-501.214	7740.88
2408.76	894.982	5880.68
6627.22	-471.524	7860.31
5808.24	806.395	5431.1
3812.53	805.959	8837
1003.21	1452.59	3663.76
3775.5	483.439	4031.87
3760.02	-326.81	8386.07
2266.98	862.122	9745.74
4297.86	870.65	4479.73
3498.62	-510.517	4107.43
5523.28	1489.13	9779.33
4510.81	1400.88	6246.28
5642.37	-123.236	3100.94
515.092	15.74	5796.83
3570.36	1947.11	2906.96
2515.55	1763.69	4373.2
3623.02	-437.723	7283.47
4043.63	1445.25	2929.19
3018.96	2235.33	3994.5
1846.74	677.331	10057.9
4451.11	1042.2	5386.2
5452.71	1146.06	4753.87
4637.16	463.834	7385.47
4899.12	518.066	5992.08
