# Supplementary material for: Controlling protein function by fine-tuning conformational flexibility
Source: eLife. 2020 Jul 22;9:e57180. doi: 10.7554/eLife.57180 (PMC7375816; doi:10.7554/eLife.57180)
Supplement: Figure 2—source data 1. [file elife-57180-fig2-data1.zip › smFRETdatasets/Aha1/atp_loSalt/o_g_x243_y246_M6.dat]

//ATP loSalt data set, trace o_g_x243_y246_M6
//<d_d>	<a_d>	<a_a>
3266.47	5017.67	13450.5
1124.91	4011.82	15459.4
4498.27	5780.24	16561
1360.61	4740.88	15082.1
4705.92	5310.57	12589.5
842.249	4000.73	15631.5
2439.2	3543.22	15766
2158.95	6003.93	10603.6
4260.23	6030.46	15155.4
4155.32	2576.74	10866.4
1564.73	4572.63	12506.5
1826.03	5165.85	10797.9
3203.48	5224.61	7611.05
4148.78	3800.79	11530.5
2780.66	3877.95	14348.3
5593.32	2839.78	12674.6
5781.79	4492.02	11344.7
4308.33	5000.66	10720.4
2198.86	6077.91	14231.4
3191.97	4189.53	10071
2025.42	3748.79	16315.3
1867.39	4585.81	11392.3
6096.78	1735.93	15481.5
5672.8	4015.72	10980.6
3107.62	3860.76	12922
3808.57	3727.69	13575.7
4284.88	2307.82	13509.6
1848.69	4106.4	13129.5
4415.33	3261.58	17120.8
3472.62	2611.95	17850.9
6525.03	4766.98	11482.5
5198.12	4484.92	16235
2126.35	4509.46	16439.5
1175.21	2088.38	11849.2
5689.86	1611.5	15726.8
3490.41	3096.06	13685.9
5459.65	2064.8	13379.1
3351.79	2506.75	14900.1
1083.77	4206.9	14469.6
2136.9	4209.61	15596.8
2538.52	3982.78	12507.5
7856.31	2644.64	16122.1
3343.54	4547.32	10819.1
2752.42	2990.78	11167
5131.13	3899.68	12804.3
1605.04	6364.63	11927.5
7228.9	3392.72	12350.8
4700.37	3501.24	9106.88
3267.06	1911.24	11646.6
3415.89	1775.35	14692.9
3025.86	3716.49	12087.3
3290.62	3059.08	13187.5
1026.28	2996.53	15469.9
3211.37	2669.47	11153.1
3536.36	2754.53	11774.2
1579.09	5236.13	11661.6
2578.67	2359.16	10406.6
3238.85	3693.13	15009.6
2237.46	6638.35	9439.57
3884.05	4783.07	11967.2
4117.02	4330.09	8053.6
4702.06	2740.21	9891.34
5029.42	4692.88	14216.2
2464.87	3746.23	12979.3
1851.96	6947.39	14047.5
2550.23	6135.36	12257.2
3292.47	4385.74	12749.4
6671.34	899.079	14335
2792.38	4216.67	11060.9
6343.91	2606.84	11450
2872.21	2471.18	11436.8
3052.09	3569.58	10736.3
3779.39	4051.23	12554
7305.62	1429.1	12013.8
6463.13	2840.77	14401.1
2732.76	3118.31	10122.1
5898.49	4650.48	10513.6
7837.64	2132.76	15493.8
5185.8	3884.6	15947.6
2439.27	4877.63	14242
4329.4	6111.2	16561.9
2319.06	929.077	6080.79
4597.49	1146.32	9896.64
6519.55	2482.5	10515.2
2641.75	3951.61	9853.01
3896.04	3964.36	12314.3
3825.9	2126.46	14781.2
873.009	3338.94	10819.2
1757.73	2708.64	10287.2
2698.62	3649.39	13270
2228.57	3200.66	9607.14
3287.36	3267.52	9848.34
4492.2	3904.92	10738.8
5900.39	3981.05	11432.5
9684.03	2377.05	10600
6269.84	3185.28	8015.02
5975.43	1875.74	11178.8
7225.96	2541	13480.7
4815.88	2972.5	13054.5
5636.43	2741.48	7272.04
2570.57	3132.28	12619.4
3465.63	4221.97	14685.8
4165.22	4091.56	10280
3160.68	2604.39	11797.7
3909.93	4552.3	11040.4
5219.73	2958.03	9774.27
4460.69	3086.59	10376.1
394.783	6116.91	10347.4
3305.11	4646.64	11094.8
3339.91	2154.01	17977.7
7109.42	3041.09	8985.51
2312.04	3716.08	10979.1
5446.73	2716.29	10516.3
7270.46	2010.23	10091.7
8015.24	3135.11	10409
2621.41	2097.47	10496.9
5173.14	4249.02	11901
3141.49	5144.65	14044.9
5166.84	2344.74	13009.5
4922.42	4229.08	9891.1
5900.13	1947.23	13567.9
3186.28	5063.28	13369.7
1292.91	4119.37	9855.08
2662.23	5966.49	14397.3
4843.48	3540.57	9733.44
2653.57	3827.12	12918.2
2046.6	5130.4	10966.7
2796.63	3660.61	14722.2
3457.34	6083.29	13054.7
3391.69	5273.56	11893
5075.04	5433.82	10809.6
1967.82	7004.24	10411
3724.03	3044.06	13708.7
3304.35	4466.36	14146.5
1560.89	6537.13	9880.03
3076.3	4277.92	9635.59
1965.8	3935.28	11256
1829.99	5030.28	10940.1
2738.61	2853.35	11639
4830.1	4974.02	7377.95
1984.07	2495.26	12462.3
1882.71	7998.83	10088.5
4704.34	3428.89	12664.7
3696.63	2530.22	11207
4938.34	6547.11	9972.37
2117.47	2440.9	10447.6
2833.96	4962.26	13958.6
3511.59	3496.72	13841
-72.388	2287.54	16066
1076.71	6083.88	10377.1
6024.1	5836.9	10249.4
4296.73	2746.72	9152.17
3650.44	3961.03	10277.4
4830.41	2789.24	10996.2
3024.42	2133.2	7027.06
7060.04	4391.82	9767.35
4769.51	1016.61	9456.93
5879.96	4571.97	8019.87
4284.17	1477.42	10835.8
1900.38	2006.87	10030.1
3689.59	3154.5	17289.4
3430.54	4455.26	5405.15
3507.28	3928.18	14457.3
2612.31	3124.93	8372.36
3472.55	1208.93	14290.5
4022.13	4324.26	10466.4
2343.7	3597.43	15876.1
2077.23	3073.94	12928.8
5351.89	2187.56	9767.86
3695.5	2226.03	10029.8
3920.52	5315.11	8800.63
8561.06	1953.35	9810.49
2140.66	5090.84	9947.76
4654.95	2659.84	7872.38
1152.59	4173.89	9307.38
4798.63	3290.93	11933.8
4267.77	4843.37	9649.86
3157.43	2137.93	10262.1
6326.18	964.676	8994.04
4096.74	4047.51	9505.71
3591.91	2170.26	9061.97
6897.66	2683.21	6233.77
3394.77	1689.57	11604.2
6324.46	3891.24	8007.55
3628.81	2810.89	8503.22
3285.14	5731.54	9072.05
1484.54	1063.08	9682.94
3874.55	2135	7705.8
5643.28	2067.8	7849.19
1970.34	5439.49	6313.26
541.802	4864.97	4196.09
8031.03	4042.46	8619.71
2506.22	3017.24	7240.21
2150.59	2467.46	11960.1
5308.9	2857.71	10735
2887.9	4561.28	12025
5257.7	3220.9	12216.7
3848.34	5034.81	11688.3
3790.35	3827.52	6475.31
4108.83	3072.48	10873.9
2228.87	4926.35	13216.3
1965.14	6709.23	10074.2
4184.95	2031.84	10633.3
5272.91	5063.79	12367
2696.97	2582.06	10880.1
4843.24	4063.66	11651.7
4969.94	3101.79	11738.2
5464.58	5467.21	9758.92
8467.58	4912.34	12312.4
3208.82	6017.44	8786.91
3572.41	3875.5	13040.1
4552.83	3308.8	13077.5
4800.88	6408.49	10525.4
4585.5	5054.15	15003.2
2645.64	5492.87	14069
3989.06	2940.04	11483
4535.46	5361.34	11978.9
3345.45	6307.74	12256.2
3211.76	4978.17	10077.2
2317.04	3510.15	7333.46
5779.64	3346.27	7812.62
7102.32	3548.36	9076.4
4168.55	3890.46	9354.52
5088.47	2783.52	9867.62
2929.77	4791.45	12478.2
5377.97	4359.94	12631.6
4304.51	7746.74	12318.6
3802.02	6901.53	8832.44
2521.52	5217.85	11671.8
1811.84	5460.31	11514.6
3243.57	4154.69	13333.1
1949.41	6394.17	13415.8
7534.17	7912.04	9076.87
2196.95	3135.92	11267.5
1378.96	2723.45	9478.41
1379.12	5355.56	12963.9
2052.58	5795.28	12417.5
2016.41	5371.46	12049.4
5892.55	4385.23	13739.4
3551.4	5646.67	14302.1
2765.74	5842.33	12055.4
3132.37	3115.36	16011.6
2382.09	7173.48	10946
3714.99	4432.69	12336.4
-217.488	3958.45	13396.7
2403.79	6817.09	7942.91
3498.91	8135.09	11781
5565.69	4525.54	10674.6
2748.66	5680.86	7512.04
1766.54	7117.41	12342.4
2895.16	2455.47	11702.1
5352.27	7192.27	11279.4
-251.919	4450.86	8276.45
3625.35	4918.94	10988.5
2680.84	5101.36	8933.45
2706.28	5151.8	13882
6139.18	5561.17	9829.26
3472.89	8304.94	8614.84
4212.94	5329.73	11420.4
1290.02	6586.17	13828
2790.62	4241.99	8862.72
2933.13	5877.3	12988.6
1727.87	3485.31	10190.6
2674.34	5148.49	9644.91
1983.32	4866.27	9708.17
3238.4	3474.69	12805.2
7572.07	4149.45	9618.02
4454.55	6389.05	12415.8
2575.56	6967.17	10909.8
1294.6	4622.03	14729.5
5787.89	5218.25	11522.3
3743.95	2927.3	12188.3
3542.65	4491.28	11428
5497.35	5067.53	11923.7
1889.99	3763.08	13930.2
4786.56	5126.25	9214.03
5617.34	3022.89	8726.01
2589.09	4184.95	4369.95
4671.47	1603.54	6034.33
3236.29	5507.3	4282.36
4814.71	4943.28	10688.9
1843.94	4979.17	11561.5
2769.48	5326.94	9128.86
4348.7	6768.44	8289.84
4447.82	3746.96	11738
3202.41	3460.48	8117.77
3423.97	3168.06	7354.41
1157.17	4341.41	6021.02
1239.39	4285.55	8951.61
4789.09	4311.06	5785.11
1862.54	5266.72	5161.23
4505.21	4267.72	4094.09
3415.73	1550.39	10407.8
5773.86	3679.38	4830.15
3737.85	4281.32	9017.22
3023.79	4152.01	8637.38
1802.76	4679.9	7612.09
5555.36	5409.92	10120.9
4653.12	1339.22	12213.7
3239.11	5377.8	3954.63
5560.25	4570.48	7356.5
3326.79	5232.98	10143.4
3469.73	6123.83	6146.49
1945.27	3955.36	4309.19
6201.01	4117.23	7572.01
4375.44	3638.98	8104.95
2281.19	4013.8	8802.71
4103.84	3576.98	7266.12
4304.1	1268.8	6635.88
2534.11	3712.6	7356.07
3923.47	2391.46	8728.99
3397.36	3520.98	7934.26
2163.92	6039.19	7018.8
2397.27	4136.19	9479.24
4277.39	2606.1	9568.94
5144.01	2064.05	5173.92
6900.9	5501.29	6226.07
3029.93	4070.8	7678.72
4594.69	4199.03	5422.28
2784.47	2974.79	4928.66
8846.22	4955.21	10747.8
4633	5363.98	4472.69
3502.95	3093.9	4757.25
943.306	3558.95	7781.47
3836.86	5679.45	5958.44
4578.51	4144.53	7545.51
4215.49	5919.47	10856
2594.59	3798.31	8719.99
4297.53	1815.42	8047.9
2686.57	5197.45	8784.24
2231.65	5742.87	5987.34
4836.52	2984.1	3596.74
3137.24	3945.42	7618.26
5369.79	2670.91	14034.7
4317.4	3553.96	5963.81
3148.41	3684.24	7199.95
6830.92	2759.91	4394.8
5499.95	3350.11	7512.93
3522.9	3633.29	9480.79
4749.55	3388.54	7313.76
6649.38	3285.8	7137.71
5336.86	2847.94	10333.5
4639.06	4879.04	8860.31
4228.56	3383.59	2947.1
3335.94	5179.09	6086.48
2387.79	7188.67	6094.36
2321.39	5435.71	4957.36
6945.82	4842.72	6062.57
4052.96	4528.85	7791.41
7198.3	1056.05	9971.34
5147.21	1945.32	8778.88
7751.06	769.34	8551.48
9113.87	1924.84	9446.91
5398.99	2369.21	3830.06
5663.8	1883.82	10382.5
7012.44	770.653	11441.9
7774.98	-53.3451	13172.6
6281.88	508.291	11513.5
10199.5	-772.04	11849.3
6540.37	627.294	10838
8309.48	1691.27	8704.1
9037.5	-220.102	9015.33
7926.66	512.722	13638.8
6479.5	12.105	10348.3
7039.18	4252.9	9108.75
7537.64	925.782	9330.85
9444.88	-503.631	14388.3
10493.1	210.792	10321.9
10150	1752.97	12922.5
6874.57	1476.95	9466
7145.7	2563.35	6373.09
7450.82	2326.29	6987.2
6327.33	1055.85	8987.46
3799.95	460.405	8626.18
7035.41	20.3312	10576.1
7781.52	326.155	10710.7
4931.64	-338.093	12050
4942.21	502.226	6453.71
5402.23	745.072	10908.7
7721.46	928.948	9558.14
9037.18	455.092	11338.7
6958.84	83.0573	10331
5856.45	1096.9	10097.8
7194.15	3302.46	11033.5
7856.73	983.2	7330.55
9233.21	440.727	9889.62
6215.64	2788.82	8542.56
6523.32	76.0367	7120.76
6077.51	180.933	7100.19
6075.44	690.75	8357.93
7599.34	331.405	7854.38
4815.76	299.131	13355.1
5712.7	1603.05	10618.2
4996.38	1995.53	11830
7819.57	644.346	8815.76
4776.01	598.524	9091.59
4808.8	409.763	10240.5
7391.79	1173.26	7553.99
9669.61	501.164	13843.7
9497.55	-591.663	11821
9803.93	695.549	9757.79
9693.02	1066.09	8766.96
5496.39	1466.44	11974.6
5953.73	334.391	13127.4
4553.41	1357.74	11411.5
5530.77	22.1299	12758.6
7716.28	222.399	10907.2
2982.52	1181.13	7909.72
4565.03	1630.38	11569.4
9250.45	-277.967	11065.8
5200.71	122.187	11322.2
12703.1	-776.827	7145.81
7825.93	1444.77	10514.6
7957.6	430.332	9384.95
8010.8	147.371	9108.85
5938.13	904.264	7181.65
7760.9	1101.8	10023.6
6048.88	356.213	12747.4
7935.73	48.037	7086.46
5382.12	1194.34	8579.9
8716.93	665.029	9482.52
7682.68	816.994	12116.6
9482.42	-731.25	10510.6
7303.79	90.8677	12080.7
5999.67	234.456	8280.51
4991.17	1733.96	10901.1
9138.17	854.886	7463.2
6656.69	-208.616	7847.02
6001.92	1077.76	11164.2
5554.49	-452.182	12536.8
5595.38	203.677	8374.05
5930.28	322.674	7184.4
7069.38	25.3031	10339.1
4653.42	1064.41	8951.61
8735.23	-1378.35	13152.8
7068.44	177.693	10462
