# Supplementary material for: Controlling protein function by fine-tuning conformational flexibility
Source: eLife. 2020 Jul 22;9:e57180. doi: 10.7554/eLife.57180 (PMC7375816; doi:10.7554/eLife.57180)
Supplement: Figure 2—source data 1. [file elife-57180-fig2-data1.zip › smFRETdatasets/Aha1/atp_loSalt/o_g_x244_y198_M4.dat]

//ATP loSalt data set, trace o_g_x244_y198_M4
//<d_d>	<a_d>	<a_a>
4655.84	3135.03	10820.1
9717.15	1786.02	11853.3
8360.89	5178.53	10746.3
8008.77	3555.25	9000.3
5445.2	8397.02	14966.2
6845.96	6264.83	14116
2197.44	8170.65	12322.1
2718.39	5767.47	11289.3
693.071	4739.02	10501.1
8818.54	1074.36	9342.85
8280.68	2714.06	12448.6
6109.36	1620.96	10936.8
6384.07	3562.23	9060.42
2923.14	8871.1	11127.4
4325.19	5788.13	7562.58
1940.35	7370.33	15191.7
961.674	3997.41	12734.1
2251.65	7387.35	9582.41
3097.15	7241.4	9940.72
8102.17	1355.98	7966.46
7362.27	1209.1	10939.2
10138.2	3.3047	7396.96
11326.2	536.287	10868.8
8541.88	1738.11	9686.68
6768.69	4609.59	7823.27
4972.99	7891.9	12132.1
4811.66	3947.95	9800.07
5331.61	5696.04	5958.48
3103.74	5639.31	9438.69
8963.49	1096.81	9603.3
8133.29	3228.7	8352.71
6465.87	7601.24	6221.36
6245.85	3281.94	8643.94
9388.47	2413.92	11138.1
8256.38	1680.08	9717.13
8573.1	1402.34	8829.8
5994.82	2325.81	10249.7
12567.4	1271.17	8345.43
3898.89	2677.28	9762
12375	2599.55	8105.6
6935.17	-65.2889	9861.31
6155.43	-410.003	9710.46
9852.57	54.0203	7888.62
12167.3	1840.88	8309.39
9585.65	1103.39	10222.8
11862.5	1051.51	8998.24
10483.1	-395.421	8975.37
6224.12	3290.21	12039.3
7432.14	1226.58	5183.9
5834.06	120.091	8954.65
6252.58	-63.7866	13788.6
8958.65	2823.23	10459.1
12016.2	1135.52	8185.58
7439.7	-257.519	11487.6
9137.26	593.007	10501
8079.61	2158.37	10213.6
10359.4	425.695	8765.53
8875.35	163.024	6984.74
6204.8	479.542	4206.44
10110.3	64.0037	9285.54
14623.6	-175.557	11142.9
5312.08	4558.76	8064.81
8004.05	230.818	5636
8124.34	618.508	8346.84
6368.25	1079.51	7459.94
8914.72	337.336	11060.7
9359.46	1424.06	9782.19
9172.43	1763.11	7796.32
9397.21	1293.44	13091.9
7815.76	-87.691	9169.43
10125.1	95.6436	8598.66
10411.9	1400.9	7094.98
9388.75	1105.44	10372.6
8466.16	701.086	11098.5
7971.9	1488.47	11032.1
9149.88	88.8289	8821.96
13013.5	710.201	10525.1
10932.6	1644.48	11078.9
6177.2	962.772	9207.07
8073.24	1014.57	7426.41
