# Supplementary material for: Controlling protein function by fine-tuning conformational flexibility
Source: eLife. 2020 Jul 22;9:e57180. doi: 10.7554/eLife.57180 (PMC7375816; doi:10.7554/eLife.57180)
Supplement: Figure 2—source data 1. [file elife-57180-fig2-data1.zip › smFRETdatasets/Aha1/atp_loSalt/o_g_x245_y216_M1.dat]

//ATP loSalt data set, trace o_g_x245_y216_M1
//<d_d>	<a_d>	<a_a>
2237.89	4782.21	7896.11
4934.07	3635.3	10750
5289.16	3346.83	7491.36
7208.09	377.127	9560.65
3846.47	2892.72	6550.72
3315.08	2210.93	6647.22
7571.33	804.945	10175.6
5539.34	2452.47	8085.92
7140.17	2236.31	6638.62
2096.25	1451.72	11030.6
7067.17	542.709	8361.44
6868.79	439.555	12966
5270.94	214.911	10736.5
4612.9	1977	10115.7
5781.42	2137.73	6002.84
10383.1	1652.83	7312.07
4576.67	1156.98	9615.81
5840.7	2406.69	8566.52
7480.86	2765.17	5518.28
4375.66	3006.12	11377
3152.79	2999.11	6768.95
6998.61	2859.7	13225.3
7233.26	2450.22	6645.43
3642.44	390.33	6199.89
6987.46	1160.53	12180.3
8222.39	1330.81	10106.2
7695.39	601.747	7367.85
5129.13	854.901	10104.7
4368.94	1293.99	8840.41
8682.02	1096.19	13516.8
7176.66	611.97	13166.4
5059.43	1313.58	8477.15
8453.95	1035.31	8926.51
6372.29	1313.16	6300.58
4655.49	283.348	13588.5
5767.08	3833.89	8358.85
9094.58	1323.47	11155
7023.02	889.822	9074.59
6486.07	2453.42	7153.93
6054.1	212.564	8964.73
5810.97	1180.06	8559.48
6134.67	-820.235	9036.97
6624.12	-516.931	10610.2
3608.71	1365.27	5906.18
3507.57	314.882	7263.65
4975.6	442.606	8070.39
