# Supplementary material for: Controlling protein function by fine-tuning conformational flexibility
Source: eLife. 2020 Jul 22;9:e57180. doi: 10.7554/eLife.57180 (PMC7375816; doi:10.7554/eLife.57180)
Supplement: Figure 2—source data 1. [file elife-57180-fig2-data1.zip › smFRETdatasets/Aha1/atp_loSalt/o_g_x245_y80_M0.dat]

//ATP loSalt data set, trace o_g_x245_y80_M0
//<d_d>	<a_d>	<a_a>
5114.76	1134.96	6300.17
4259.31	1290.92	2819.45
4617.09	513.051	912.92
3809.87	627.869	1799.9
3218.82	715.522	4876.67
1538.3	1320.1	4475.72
2666.88	1234.46	6256.07
5200.54	103.171	5570.02
624.422	-358.725	7605.71
4834.8	378.177	2166.18
159.286	2232.46	4977.54
3549.15	-36.656	5953.39
2548.14	1170.95	7094.66
2554.75	2451.74	2863.6
3496.15	2822.47	2516.43
6488.28	1341.33	3289.11
7064.53	826.554	2660.29
3127.47	108.799	4225.32
5175.25	-707.694	7104.3
4781.98	-256.267	2427.34
609.236	-243.382	3335.16
2189.76	412.512	2829.8
2880.87	1266.86	4452.47
3842.21	1905.45	4501.38
6665.2	-1494.59	6765.89
6139.12	1229.57	3160.75
2483.29	238.488	3347.89
1990.33	708.71	3067.95
3967.91	2711.63	5999.93
5246.15	-698.656	5982.36
5284.44	791.286	3674.22
2888.33	58.3683	6181.8
5232.63	116.07	6547.88
2771.19	54.6482	7806.99
3201.46	-286.645	2953.4
3754.22	920.508	1755.2
1643.98	130.716	5427.74
1543.36	-576.212	4834.31
4634.93	2046.21	946.965
1681.51	413.475	2813.47
3816.33	638.565	1840.88
1434.71	366.527	4768.42
2502.41	2185.99	3992.27
2935.13	340.848	4194.71
2505.59	1028.1	5063.68
3039.52	378.063	4871.9
3850.39	254.557	2430.48
6453.31	562.575	4436.11
5276.06	660.25	4568.24
2186.82	-836.238	7899.64
2929.19	1356.96	6302.57
1341.49	940.089	6414.37
5704.02	-1029.16	9617.7
4933.79	563.017	5310.11
4737.74	1023	3243.23
2859.83	650.818	2286.62
994.614	362.928	4767.36
2445.77	171.462	9354.59
3323.99	688.446	6919.5
6436.69	944.404	5379.1
2493.33	1321.56	2100.94
4894.58	470.146	6195.2
4234.47	1297.84	5239.08
1032.11	818.317	5226.6
3269.07	559.615	7454.18
4467.34	-969.73	5102.54
3072.24	2272.82	2178.46
4954.32	208.358	3410.79
3248.23	1020.59	2141.33
3953.2	-669.966	4564.35
4232.11	2306.32	3012.33
3659.97	118.427	3457.82
3590.95	747.126	3483.49
4106.29	353.248	5183.49
1818.78	119.89	-1615.56
2922.53	518.148	5812.04
2688.32	314.973	1895.96
6246.57	2430.77	2258.27
3815.2	819.101	3329.56
2151.1	651.758	1196.56
2273.63	305.669	2410.88
4671.63	630.304	3717
2641.98	912.522	-179.961
2935.96	-626.029	8787.26
4605.91	1152.78	4024.84
1445.52	268.7	4275.84
2116.31	1636.22	7405.09
3137.2	1149.61	3106.29
4164.98	-102.366	10594.9
5579.2	-244.327	1425.22
1752.01	1171.24	3365.11
2789.1	295.031	5567.96
3175.66	452.526	5700.9
2028.93	2256.1	3089.49
3401.79	1753.56	2997.13
2346.49	417.43	2018.93
3136.95	614.096	1874.24
4590.78	-728.474	3438.15
5419.55	888.002	4524.61
3653.32	441.724	5823.73
1552.83	586.518	4671.79
3569.78	656.556	1161.55
2618.69	928.66	6240.4
2050.54	-310.393	6354.12
-1224	2567.71	5315.74
5573.34	2231.4	1493.55
1040.75	812.626	2783.2
2663.81	756.012	366.598
2925.03	-258.836	6038.44
3575.93	-110.631	1980.35
3559.52	935.958	3862.72
5759.08	788.918	3960.27
2178.39	2846.86	3344.89
4517.91	845.061	3521.97
3034.25	1199.1	1351.73
1536.69	-218.434	4122.1
4030.07	587.079	7522.48
4337.27	1070.57	1807.13
2110.43	-242.041	4380.17
5782.73	1443.38	7644.3
4536.6	1196.83	1351.2
599.424	203.259	2093.3
3303.69	22.2948	7217.54
3058.95	578.023	7593.54
2596.69	1548.92	6246.19
1147.68	2477	3307.3
3932.25	-160.345	3645.26
1137.22	334.318	4649.43
1875.07	1184.8	1843.32
3021.21	1780.35	4585.95
3102.6	-286.317	5066.99
3032.23	-623.438	3820.62
7224.45	897.079	7874.47
4797.07	1610.32	5225.9
2167.29	764.984	2652.33
2425.96	-1385.97	4872.06
5698.99	-342.671	118.618
5194.35	18.5619	4310.41
3908.41	728.975	2148.71
3529.36	-307.887	7010.36
5439.68	479.728	3327.39
3339.14	1661.79	2943.09
1604.74	234.694	2752.39
2894.63	297.586	7002.83
3990.04	652.691	930.06
3909.03	-133.003	3059.05
2665.04	1048.09	153.803
2799.34	1083.75	-152.158
1219.51	-515.799	8243.59
1202.35	942.415	893.562
3381.7	418.035	3520.17
1798.71	-210.84	2292.84
3702.44	781.891	5707.84
4195.79	-390.461	5033.59
3149.26	1404.95	2253.59
3673.17	25.9839	1452.61
4577.98	1162.08	7688.05
4051.61	-551.595	3968.33
3733.04	77.0428	6168.14
2844.5	-118.567	4783.04
2652.48	696.848	4079.89
5159.03	781.724	5871.71
609.726	-544.662	4499.95
2851.14	-600.533	3787.61
2811.63	447.371	3496.19
4428.29	541.672	2199.6
4504.79	-177.263	451.015
4258.85	-487.738	3921.14
1181.73	1350.81	4556.74
2343.18	-476.831	5370.97
765.534	508.157	4418.87
3886.46	-245.937	3086.73
2419.97	84.6854	2909.01
2067.58	114.044	5569.88
2854.06	823.696	5936.97
5259.35	178.364	3437.69
4095.41	654.858	4532.19
4139.4	541.651	2948.07
4905.6	1013.21	4101.52
6473.23	589.184	4846.2
1996.69	1307.8	5449.16
3316.5	608.175	2123.95
3000.45	311.442	3689.94
6713.49	-1254.03	4272
2900.63	-297.807	2618.58
2967.91	1299.73	3798.46
3348.78	1725.98	4609.5
5658.72	601.117	4830.37
5792.25	2319.73	6062.04
4122.08	-6.27574	2378.74
2965.76	467.712	-181.71
3705.48	92.2146	4304.93
4412.41	-165.768	6736.05
3642.01	-589.036	1826.68
2756.27	1699.24	2254.28
6166.31	910.962	878.52
2358.5	-3.93686	4700.08
-37.2047	573.926	1309.91
5070.44	2061.04	1810.65
4559.15	1359.7	-315.013
5336.61	3.07056	3343.18
5979.04	740.128	1952.76
2050	1128.24	1721.04
5041.05	364.034	4677.14
7162.87	81.8121	4835.28
3720.38	1495.07	3125.48
2161.2	297.911	8260.45
-307.747	844.414	2612.67
2703.07	5098.2	5624.73
5922.95	2745.58	5021.85
4664.72	3302.89	2095.57
2029.08	2629.2	8540.09
1085.75	2322.42	3641.77
5020.56	-220.468	1774.18
1713.47	636.168	2106.63
1376.33	3758.72	5804.78
3429.51	2749.47	2557.81
5550.87	2508.74	5283.17
5166.66	1805.09	1030.35
4200.79	3832.54	6229.16
2445.73	4358.29	2716.9
-15.7389	772.316	4366.52
6924.54	2172.38	7223.55
174.177	835.739	193.427
4518.65	2509.44	5129.84
448.486	2928.28	7286.03
692.788	4426.87	2635.73
2257.98	2092.55	2139.4
4288.97	-330.159	6920.55
1268.18	2965.05	-341.406
3357.53	838.58	1454.13
840.02	2082.63	2740.1
5658.53	1830.17	2523.71
3526.09	417.823	7001.21
3668.94	639.293	3853.35
2135.17	1264.55	6184.62
5806.43	392.829	6698.99
5000.21	-298.668	4186.79
1548.57	-608.709	6520.48
4237.86	1358.56	6241.62
2616.75	851.364	6399.45
3175.64	206.71	6040.32
4899.32	-251.785	6424.89
4782.31	-366.339	6572.14
3444.95	315.904	2593.73
2708.27	-86.0194	7283.02
3869.75	-595.543	2844.81
411.923	-796.244	6498.67
4335.09	-92.5473	2597.21
2532.01	1269.97	4236.76
4757.98	1547.32	4828.44
231.516	1840.07	3455.03
4445.62	-259.779	4224.08
1951.64	160.427	3730.7
1878.38	224.731	4964.36
2262.92	1406.93	1996.41
5558.93	815.744	4076.57
5926.31	98.3253	5621.54
3679.51	2212.32	3198.11
4664.33	2431.59	4181.4
2714.97	2223.41	4807.49
4160.77	3144.02	5041.27
3469.08	3680.38	4373.67
3485.11	1682.94	7797.82
2655.73	1465.78	2266.67
2430.37	2836.64	1166.94
2893.05	492.107	7408.17
3655.11	843.081	5278.83
3041.92	1445.95	2606.45
2090.48	189.693	5425.68
3270.79	2306.69	701.667
880.04	430.075	5685.36
2087.22	-1019.59	3903.18
2331.37	1040.03	3447.7
3954	1082.02	4953.47
2334.7	2266.8	1807.99
8432.01	-2.12574	6886.14
5355.61	668.517	2441.65
2869.8	808.115	6234.57
3853.37	2053.74	7579.76
4337.92	72.3163	2026.28
2160.16	1199.27	1137.52
7448.05	1782.23	4438.6
3149.26	773.852	5106.97
4453.13	-233.053	973.34
2493.54	-130.941	-1255.83
4493.68	409.229	3557.05
1090.49	298.582	7669.75
5347.77	-534.376	4724.83
3733.53	-714.836	8205.16
3381.38	1317.15	3699.88
3018.68	1186.5	7065.36
4013.83	3131.34	5774.55
6899.5	-91.8889	3609.94
2579.52	666.464	7941.54
4784.03	466.181	5539.87
4520.78	1779.94	4169.16
4209.63	1664.75	3979.68
5655.74	-112.176	1722.95
4786.59	1322.33	6189.83
4677.34	1253.61	5922.46
4496.5	257.133	1159.52
-416.539	1989.75	4590.39
3596.04	2191.45	4538.79
2859.93	516.993	6982.14
3279.56	-109.451	3844.84
3507.79	1071.17	1133.73
3924.86	488.871	4422.56
3987.15	-167.669	3212.96
3809.17	1668.14	3178.17
6130.51	510.44	2174.1
5232.91	1068.78	1466.18
3753.16	392.648	6260.57
4235.34	-160.23	2955.6
3011.63	1733.65	4476.68
2848.62	885.398	2981.7
498.428	154.771	8181.19
3335.62	-1077.14	4550.73
3357.14	-0.70376	5227.69
3608.6	986.65	5433.36
5006.53	838.61	1292.99
5339.94	1434.3	8029.53
4135.77	1025.96	1890.33
4176.57	-175.913	3215.76
3664.45	365.572	7289.44
5156.23	491.118	6366.4
6673.62	-399.616	5325.35
3961.97	519.191	4638.36
2420.8	567.971	5771.79
5248.56	202.187	1978.07
4275.73	910.833	657.717
5703.11	1474.08	3944.12
3347.74	1120.47	1861.2
4628.05	1006.31	5912.36
2713.3	1902.88	2544.07
5087.6	633.822	5286.49
4849.59	-504.603	7153.63
4568.8	-713.375	7523.57
4158.97	338.629	1495.19
9421.29	577.292	2982.04
1212.12	14.5128	5639
4933.87	966.039	7383.46
1009.06	3043.01	432.736
4542.57	-13.2967	6138.76
2243.17	123.428	7029.77
5738.9	-124.56	7281.37
4627.31	839.348	2060.36
3018.37	0.478623	2035.67
3084.35	1628.63	1166.98
2439.85	1493.14	2692.86
3559.52	-374.47	2135.79
2066.4	785.749	1591.28
2440.38	265.804	6414.27
4584.64	708.319	2161.31
5752.9	1137.22	4170.26
1419.9	2023.05	4348.07
4284.9	402.577	6011.19
2696.2	941.721	6022.59
2102.12	483.087	747.383
3661.74	-528.215	5610.8
4511.45	1138.42	4740.39
3966.35	277.79	3060.84
4047.08	730.486	4317.76
4347.72	1488.26	896.416
3911.15	-706.329	7348.82
2440.63	2225.66	2012.03
3169.36	-379.144	4511.43
4252.33	1749.03	4767.52
3246.39	-175.684	933.986
2742.89	784.838	4626.07
4400.07	2119.38	1252.16
4540.47	893.451	6213.92
4394.35	540.596	-236.271
4976.56	1430.52	3265.35
2742.29	1300.63	7550
4015.59	283.759	2771.65
6678.19	1621.61	877.719
2677.5	1131.77	7328.66
2420.29	1388.43	5184.19
4686.11	789.282	7499.26
2856.19	1795.49	5882.98
3385.57	1882.23	3450.19
3649.32	163.865	4844.42
5323.83	-113.095	2097.5
4705.01	-493.547	2733.11
3588.92	31.6977	4846.48
3231.55	1428.09	3719.73
6536.25	381.397	6348.91
7672.92	735.172	3901.55
3255.72	-357.049	5372.74
4470.48	1489.49	2324.79
5448.93	-1300.44	5606.93
6864	270.153	4631.95
2433.84	1274.45	2279.73
4083.59	-343.645	2508.29
5115.49	263.147	3039.89
3776.23	1863.55	5050.01
6447.73	-1573.45	3422.58
3591.07	1353.39	2269.82
4605.29	-314.402	5871.92
3392.47	971.282	2137.7
5484.05	-723.351	4237.47
4604.2	690.527	4247.85
3308.73	1245.81	6672.26
4365.2	109.792	3953.53
2755.05	1238.77	5379.8
4221.72	1125.1	5558.41
3073.71	740.605	4349.97
4416.09	1971.26	4577.16
3576.71	-268.437	3526.73
4321.04	-237.571	4059.71
6045.54	526.471	3423.64
4733.46	-784.974	3520.64
3141.19	1428.88	4263.38
4543.73	355.269	1722.38
3894.99	1947.52	1255.17
5127.62	1039.66	6564.59
5985.21	1211.87	2930.81
4694.84	-783.125	4881.41
3383.29	344.764	7815.83
4348.68	21.2369	2900.35
4531.86	-807.518	7262.66
2150.87	1091.37	3246.06
4109.61	-320.477	5863.59
2366.04	421.123	4257.69
5403.76	1110.82	5735.39
4131.93	1398.44	4093.16
3156.63	572.096	-357.179
3479.17	399.191	3929.62
5694.21	1813.68	5272.44
2277.13	436.47	7056.74
3929.03	355.511	4954.89
4362.16	51.1425	-1571.66
6956.08	219.577	2932.16
4035.35	-198.412	4782.41
3482.51	-815.241	5482.75
-177.696	204.206	4218.85
5033	716.102	2766.03
5060.54	-627.808	4397.48
2427.13	389.911	6525.81
4903.98	-714.059	3450.12
4221.63	418.025	2609.5
3566.72	-51.2061	6279.46
3648.51	1625.35	4069.69
4256.1	322.32	5219.54
7059.4	1528.19	1972.89
2308.66	-332.103	5549.06
7011.45	-30.9784	5539.73
4104.75	820.053	3653.68
4675.06	682.698	3652.49
2660.72	904.052	5199.73
4481.47	-616.768	8915.99
3501.43	512.307	6356.89
3907.16	2225.86	2327.83
4440.98	1151.19	4786.75
5701.63	-1100.03	6471.13
3872.49	1115.14	7294.9
4067.82	799.972	2850.7
2954.17	521.558	6527.9
5971.45	-166.153	6808.23
4127.06	1142.83	4666.99
3062.4	-1335.3	7746.42
3504.61	255.829	3185.22
5519.26	-820.707	5183.42
3581.14	939.556	5637.43
6952.73	-426	3353.9
2284.21	170.899	3140.9
5287.38	1356.8	5482.29
3130.65	-438.003	5016.38
6255.97	324.286	4602.47
7018.6	-515.492	10647.9
3279.49	-1081.63	4261.2
4085.55	-609.096	5854.78
2483.84	479.98	4666.2
4243.78	1307.52	2856.16
3948.22	-738.149	4586.92
4797.89	725.638	3022.23
7266.45	-634.869	7019.72
6080.37	743.226	6404.87
7307.19	667.376	3040.62
4624.91	-469.076	4667.53
3743.06	345.143	1688.33
5456.69	3123.34	4801.46
5636.77	973.225	2289.24
6379.16	501.085	4644.94
3707.81	-445.197	5344.72
4306.2	1462.25	1396.12
6223.28	1536.6	4365.44
5157.35	509.098	6792.1
2564.29	-865.297	5717.38
5004.98	-103.91	7075.72
2109.91	2627.27	6297.87
6861.19	980.81	4781.84
2211.84	-690.019	5283.95
5662.69	-211.746	7322.13
4086.59	2638.89	4950.39
3489.46	328.668	5438.82
2954.06	67.9426	2737.54
2821.67	1321.06	1971.99
5190.59	-206.747	3708.06
1896	868.635	5223.02
5218.93	213.75	1899.89
4613.2	883.384	2440.2
6162.53	254.016	1127.61
5346.23	1190.65	3028.97
2991.9	572.729	4393.33
5149.12	349.129	2625.51
3113.53	21.8393	2674.97
3764.53	242.437	3749.33
5162.61	154.853	4713.25
7366.61	1128.16	4528.33
232.668	160.613	4772.58
5356.37	262.642	4332.27
3407.94	-188.789	3373.74
3374.35	-78.3496	4271.7
4965.29	-970.102	6291
1829.62	1609.51	3477.8
5854.15	785.313	2889.2
3996.15	683.774	4607.03
3513.75	586.32	1737.18
5711.81	-136.553	6593.47
1774.82	629.747	7336.29
1074.54	-988.462	5730.73
5443.11	-578.542	6159.85
3390.95	283.937	5230.61
3075.74	78.0203	2339.2
4304.88	1268.12	10231.2
2703.7	-163.04	7502.92
4009.65	806.761	3228.22
4616.25	379.325	2002.08
3636.85	2212.92	3076.7
3282.59	-983.275	1806.4
8689.36	1377.47	3194.39
3877.68	580.263	5855.94
3073.55	973.286	10619.3
3308.01	-425.163	8555.53
5170.05	1267.35	3264.3
1298.75	-896.276	3003.07
3386.99	884.635	2415.31
2679.99	1769.98	731.019
2401	1513.55	-1308.96
3269.5	2085.17	2476.66
2403.98	1444.4	1867.72
4304.31	-75.7378	5275.09
6948.69	139.888	-8.40036
5197.27	329.934	5127.06
2512.88	1047.76	2061.9
3041.57	393.359	4121.98
3863.59	481.258	2310.54
7110.32	-1114.36	3047.59
4193.98	252.581	4450.42
2193.25	1748.66	5987.1
3549.37	2083.27	5146.97
2952.53	381.728	5354.97
1983.96	294.689	3221.58
3628.97	99.2237	4010.42
3922.26	3104.86	4842.68
2115.67	1541.11	4763.09
4902.55	-226.592	3355.11
5557.01	1173.95	2243.64
5507.23	1699.89	3859.2
3305.96	197.633	972.922
4844.07	-310.444	-602.094
4330.69	-225.531	7515.12
5335.73	-284.748	4244.55
5206.64	-1301.29	3884.69
4279.61	942.372	4433.3
6451.58	-385.966	879.19
1721.23	-801.151	960.709
5447.27	1418.78	633.779
4445.09	-412.675	623.255
4650.75	4.08844	2898.49
5100.67	83.9546	4982.91
3977.4	527.416	654.565
9331.29	45.7839	2521.35
4294.19	77.8558	4311.04
4875.44	741.293	3201.29
1853.71	247.3	4873.56
2716.3	776.714	5017.75
3518.22	1654.1	4656.92
4731.81	830.082	3866.69
2706.94	699.57	5050.98
1959.54	616.249	1802.09
3125.57	1881.87	3027.32
2869.32	810.228	6185.7
5191.75	698.921	2430.01
2670.35	64.3201	6862.57
5943.52	225.507	1818.5
5068.64	543.475	4964.85
4501.16	449.741	5050.08
5731.57	1941.16	4689.65
5929.83	-365.695	3405.04
4810.63	2289.3	7097.38
3842.26	2393.18	4131.01
3410.01	308.514	5268.12
6614.6	111.668	4694.23
5739.99	2625.94	5487.74
6401.59	894.099	3136.55
4848.42	714.46	5500.05
4423.19	1551.31	3515
3083.79	972.158	4173.77
3573.34	264.01	4472.87
4684.91	1303.46	2105.63
3141.08	335.876	3286.23
3102.16	887.713	1937.77
6273.54	1102.2	5042.35
1164.15	2001.25	2256.1
3416.67	86.1905	9356.24
4898.43	983.587	2804.38
3645.26	789.263	-226.757
4218.65	914.82	5061.14
7505.76	-107.311	1314.46
5851.08	927.496	2038.73
4549.03	607.577	3374.94
4059.25	867.117	3075.17
847.023	29.159	3108.37
4059.05	-373.708	4309.78
804.706	1346.52	1837.98
5174.58	588.94	3978.62
3531.88	821.009	3903.24
3555.36	-26.3589	2538.91
4620.55	-666.649	4771.61
5617.96	-23.9109	3138.42
4790.74	954.567	5342.31
3870.71	-146.285	6307.74
3749.02	2327.14	3278.47
3934.57	775.659	4522.32
3712.97	14.8061	6745.06
3633.93	752.365	4558.42
4455.39	926.904	5604.4
3907.29	378.063	7085.07
2946.23	1680.37	3183.39
4525.19	1142.16	5947.68
