# Supplementary material for: Controlling protein function by fine-tuning conformational flexibility
Source: eLife. 2020 Jul 22;9:e57180. doi: 10.7554/eLife.57180 (PMC7375816; doi:10.7554/eLife.57180)
Supplement: Figure 2—source data 1. [file elife-57180-fig2-data1.zip › smFRETdatasets/Aha1/atp_loSalt/o_g_x248_y139_M4.dat]

//ATP loSalt data set, trace o_g_x248_y139_M4
//<d_d>	<a_d>	<a_a>
7985.78	-990.232	10830.5
9292.11	-356.206	7884.37
6504.79	2082.65	7878.81
8519.37	831.554	8366.53
9451.34	1901.08	7547.26
5987.6	-567.137	9826.05
6628.62	1409.57	5131.19
7857.51	1304.67	6282.64
7423.33	2194.23	12320.8
5869.48	1611.41	8089.37
7346.42	1497.29	7543.17
5165.44	1309.78	6452.8
5723.05	532.049	9318.44
8992.38	1492.48	10771.1
8665.29	1963.65	9113.98
7824.67	684.022	9720.37
5559.83	182.27	5348.1
5613.33	767.39	6197.84
10287	-179.401	6094.37
7499.11	1433.32	7567.98
4981.77	713.987	10870.1
5882.24	-403.069	9792.81
7396	1660.46	11617.3
9610	538.636	9340.72
7737.45	2378.25	7366.15
9371.05	-249.384	11085.2
6644.3	2961.25	12934.7
9979.45	2119.51	8773.82
4932.24	2460.37	8384.19
6784.47	502.113	10936.7
8060.15	974.636	10390.4
6050.49	1500.17	7537.41
6695.73	-271.277	14544.7
6083.37	793.446	10791.8
11239.9	1513.57	6441.67
6728.04	183.719	6467.89
7014.64	2433.64	11202.9
9287.18	6.08285	7110.19
5016.69	700.701	7910.27
8613.13	18.5564	8310.31
5208.79	1733.28	8305.05
7531.29	752.456	8503.86
6648.21	-327.357	8871.29
4269.54	4242.32	7073.25
7241.03	1255.76	10074.6
7907.44	1180.54	9429.79
7004.16	1106.5	9824.02
8403.14	1153.18	8724.18
8327.76	-369.674	7360.62
10103.8	1718.36	7670.26
6420.94	1439.69	7978.55
7378.55	1791.31	7867.88
6333.32	1279.66	6198.98
8720.34	2526.09	7564.26
5796.28	1591.76	13191.4
7304.05	1205.88	8064.26
7055.69	1548.04	9072.14
8273.67	815.943	7920.27
4968.32	201.007	6950.82
11130.1	533.264	5453.15
7851.92	471.99	7053.08
6791.44	1188.84	7320.6
4504.37	1186.44	2591.4
7587.52	751.635	6825.81
6045.33	1225.27	3271.27
6441.76	3433.01	5430.73
7315.68	477.508	6352.71
5809.37	1095.98	7959.76
6406.75	1952.36	9965.16
8366.38	1700.55	5590.02
8129.59	-605.034	7590.34
5897.96	1799.82	8837.36
4372.45	-255.226	8146.19
8939.5	1774.53	7130.1
6622.25	2166.98	7458.61
6657.6	1129.98	6302.88
4988.83	528.743	9610.89
3809	1585.79	7884.28
6814.76	1598.12	7972.59
9529.14	440.95	9277.59
8364.74	3652.08	7037.33
7518.28	-82.1228	5524.4
3725.6	5290.02	5045
9935	160.405	9074.68
7382.68	922.357	7692.34
7599.86	853.97	7915.38
5217.34	1211.72	5223.78
8258.5	-151.367	6902.87
5126.58	2463.32	8190.35
6305.78	1647.97	9605.5
7501.93	4146.18	8139.9
5703.44	1269.11	5218.57
4449.36	371.882	7052.92
5193.66	1926.93	9578.43
4230.45	1677.57	9096.82
7578.14	411.693	7405.15
7858.73	3321.56	3153.14
3552.62	1220.48	4696.17
6737.5	1293.06	9320.44
5036.43	1040.48	8534.56
8544.71	1181.87	4329.5
6526.13	744.542	7984.95
8824.91	678.756	6678.94
9217.59	2953.8	7517.48
10793.7	744.789	9276.34
4568.35	1697.89	7311.88
3946.54	214.987	5804.39
6776.11	1942.35	7466.39
8463.15	749.818	8153.51
8598.12	3074.43	6901.73
4018.48	4571.5	9449.46
6307.92	1415.17	8930.59
7616.75	539.657	9141.19
9463.78	1547.37	4437.01
3191.29	1121.31	3963.67
5283.63	3422.32	3319.45
9759.1	1291.4	6721.65
10905	1828.49	3152.9
8494.36	-224.304	3662.56
2981.08	4336.2	6911.63
6757.89	1230.8	7919.55
7863.1	1152.53	6188.07
4487.19	2346.41	8076.44
4576.69	1659.78	6429.72
8118.15	1849.62	5095.15
7087.22	1427.69	4072.7
2852.43	3132.44	7544.55
7713.92	-408.624	9957.17
8225.52	-1257.25	9958.73
7938.42	449.864	10297.9
5950.37	83.4736	8336.26
9897.67	1830.31	8088.21
7344.01	2637.36	7232.15
3915.23	1649.95	6706.92
7095.9	1699.95	6098.33
7914.82	-1039.05	8436.42
5760.6	797.796	8158.8
4546.87	3550.61	7390.79
5771.64	574.804	11603
7014.44	-19.369	10913.1
10136.1	2565.07	7747.84
6260.64	2547.78	6696.65
3569.89	3258.52	4790.01
6227.04	4129.97	5095.24
4041.47	1219.37	4106.68
4125.3	2819.43	4721.61
5556.32	1371.95	5133.87
8866.42	1273.84	6921.88
4827.32	-887.012	7099.71
816.594	4619.34	8662.52
6147.34	317.471	8093.77
9246.1	1153.95	8705.33
4098.99	2269.2	4888.59
7158.76	413.879	6252.96
6332.19	1281.16	6589.4
7182.3	1004.54	6654.14
4943.26	3144.34	3607.02
8837.88	565.042	5414.4
4527.12	3375.4	8374.74
5301.66	1224.78	9172.55
6911.53	411.5	6558.92
2502.8	4917.72	7659.7
9888.18	3480.47	10524.2
9673.31	2086.01	6520.35
6340.91	1820.59	6435.15
9329.74	-691.679	8624.49
6587.5	370.816	10567.7
6328.45	1343.08	4213.66
10916.5	1692.1	6306.46
9636.95	414.732	6660.22
9903.59	-162.888	7111.62
4815.54	1425.37	9818.13
5942.94	1513.17	5664.25
7609.78	-196.622	6605.76
4719.42	3214.07	7146.24
7807.63	1563.08	6654.56
4751.29	2653	10489.8
4825.68	1451.08	5304.29
6590.4	-388.12	7760.94
8238.24	1709.91	9494.69
3371.88	2019.56	6072.35
7714.52	-221.818	8375.58
6569.32	3750.76	7181.9
5451.97	2089.01	6234.92
8079.45	-23.9943	6750.14
8764.73	-1198.78	10045.5
8506.62	1594.2	8042.26
5227.25	212.336	7063.83
3193.84	1400.47	10384.1
6448.97	3141.18	8173.54
8369.22	1187.08	9175.47
7216.32	363.294	5610.93
3556.87	1700.05	8268.07
5870.85	1779.55	7799.18
6660.24	1474.85	4777.73
8263.56	3610.67	7290.24
6195.8	306.498	7296.26
2420.01	2261.75	6987.7
7182.25	1016.51	10010.4
7801.06	1606.77	9480.56
6942.95	632.083	6257.34
4537.92	2415.29	8639.64
3896.87	2462.95	12274.2
4012.98	-276.737	6419.11
5697.83	653.772	8095.41
4932.53	1577.41	6907.41
6904.75	2386.51	6472.97
3741.35	2057.3	7799.93
9612.29	1089.68	4966.09
7512.34	1185.78	7230.94
8052.29	536.621	5992.86
5155.49	632.6	6766.96
3359.02	1798.25	5462.95
3758.49	3039.94	9829.03
5688.97	79.7304	9081.65
3733.08	1423.35	9651.32
7065.44	-302.636	5456.72
7524.57	3278.89	8082.42
6964.38	1075.13	5777.08
7453.9	84.0894	5788.9
6645.78	-1410.09	10450.5
6374.08	3351.29	8272.29
5641.12	3754.8	7413.12
4748.33	1241.24	6888.52
6566.66	537.692	8371.85
7338.33	3707.07	8484.64
10581.4	676.398	10986.1
4776.87	1988.45	9010.12
4477.96	2559.6	7539.93
9120.65	234.993	8803.53
6824.97	1139.31	6261.86
6299.91	3224.13	8127.31
2654.07	4198.88	6300.75
7384.41	695.388	7880.28
7289.56	-54.0289	8000.75
9519.46	-155.939	3581.35
7645.43	835.911	11272.3
6875.59	602.451	5416.84
3425.79	4585.57	7898.86
4612.14	-976.113	5313.1
6830.21	-412.4	8227.8
6715.27	1119.71	9036.38
6411.1	1159.15	7202.44
4114.19	1866.93	7166.54
5466.66	333.692	6807.63
9455.2	1565.97	6136.56
5648.56	1049.1	5453.81
7268.26	-192.949	4521.96
7730.9	899.622	2222.41
8197.09	959.481	7839.48
9275.55	1020.27	6274.09
3934.59	903.078	6690.06
5790.67	1579.92	5949.88
9364.85	2203.16	7410.02
6017.31	3165.32	9399.13
2991.27	64.2363	5903.38
7050.43	2842.18	8429.29
4642.62	-685.749	7985.5
7006.64	1179.27	4188.92
6178.57	1212.02	7002.51
7558.06	664.921	10295.8
8602.99	898.555	7207.17
7563.48	875.4	8210.11
8605.9	193.232	8499.57
6350.52	309.989	7647.8
5814.23	3755.89	6167.59
