# Supplementary material for: Controlling protein function by fine-tuning conformational flexibility
Source: eLife. 2020 Jul 22;9:e57180. doi: 10.7554/eLife.57180 (PMC7375816; doi:10.7554/eLife.57180)
Supplement: Figure 2—source data 1. [file elife-57180-fig2-data1.zip › smFRETdatasets/Aha1/atp_loSalt/o_g_x248_y67_M6.dat]

//ATP loSalt data set, trace o_g_x248_y67_M6
//<d_d>	<a_d>	<a_a>
5319.91	2058.55	5935.4
3223.89	2218.38	4898.86
3133.45	1729.58	3009.86
3938.45	2480.1	7491.27
7045.02	1475.69	2407.12
7700.85	1383.08	2821.5
7436.18	-581.872	6959.19
4114.41	446.424	7113.66
5931.41	1111.12	4020.8
6591.02	2261.77	4997.5
7232.39	1194.09	3221.27
5808.71	694.971	5905.14
5906.9	1247.53	6654.86
6653.48	377.616	3960.52
4425.62	52.0955	5057.66
5510.52	1722.81	3521.4
6525.61	766.313	6011.52
4491.87	932.781	6401.38
912.704	5269.61	5528.52
1882.35	3771.95	5827.57
2529.12	2085.61	11251.5
2504.95	5586.56	5147.84
3481.68	5868.74	5565.66
2011.66	3602.39	5374.91
3760.36	4240.21	4267
2475.49	4237.4	4277.75
1943.02	6124.68	6195.89
1917.69	4976.99	10458.5
736.251	4155.06	7216.15
3362.22	4521.4	4794.38
2792.13	7131.91	9529.93
2573.35	4838.54	10810.1
3124.09	5310.21	3520.92
2215.73	4118.49	9346.39
6356.4	5151.32	4571.45
2598.93	4281.38	7952.73
901.506	4067.12	7713.43
1622.65	5982.93	6306.65
2020.79	3819.55	3675.16
3485.16	3836.89	4802.04
3133.3	4330.24	8745.66
1246.11	2454.83	10576.1
1334.26	4420.68	3676.3
10296.9	1232.67	3935.84
4889.63	1946.75	7037.11
6533.02	426.184	5385.65
5015.38	2884.63	9.52186
3472.17	4541.77	8464.67
2365.92	3212.63	5622.95
1020.21	2585.63	7031.87
2094.36	5391.48	3659.58
3031.18	3114.72	3652.13
5191.12	3019.28	3871.91
133.971	3141.89	6366.17
7422.44	3485.98	6062.02
3546.97	1791.87	3150.88
1792.07	744.283	4829.82
1846.43	2820.61	7612.26
1238.34	4480.72	6206.71
685.211	4477.38	7476.16
6406.44	2579.1	5757.68
2333.98	2899.55	496.297
3187.12	1801.57	318.325
5241.43	1028.08	4513.53
4974.9	965.518	5266.91
6785.45	536.191	2099.36
3775.47	372.422	8138.57
5937.18	1808.83	6255.8
6537.7	511.809	9972.14
6575.75	632.839	2626.97
8105.17	-64.6506	8895.5
7753.75	-628.142	7667.84
3834.59	1972.92	6571.69
6588.02	-511.876	8108.26
4362.77	377.93	3470.31
4619.22	-188.493	4495.91
8190.67	1188.19	6621.92
5487.5	953.121	6227.12
5642.58	-173.58	5339.29
5622.93	911.029	7083.08
3611.8	-23.7166	9329.76
4318.68	240.941	4029.57
3505.91	706.346	3106.39
8001.67	1661.62	416.866
5443.15	282.18	4915.01
5258.1	210.584	7104.8
6548.64	-299.526	7924.76
3442.57	-808.476	4228.9
4127.19	218.897	6390.53
5163.3	946.598	8237.59
3783.83	654.217	4186.73
8912.24	-140.596	7102.8
4759.92	1343.73	9653.37
7498.43	-856.838	7572.9
4608.39	-773.13	7206.35
7064.72	57.3674	-23.1454
9697.29	427.814	5869.36
4628.8	-557.025	6889.66
5995.78	-148.6	10017.6
5695.77	-933.157	6993.21
7051.43	1807.4	9340.16
6227.01	-561.049	7509.57
4177.64	525.297	3771.88
3948.66	1254.8	7809.46
6625.77	-212.923	6997.99
3883.89	333.987	2573.41
5622.65	1127.07	6020.84
10570.9	411.155	7708.63
4723.75	468.968	6891.17
12058.8	602.031	6910.48
4911.08	2784.3	2468.74
4644.24	861.083	4282.79
5715.83	433.962	5032.61
5704.16	210.712	4699.11
7746.14	1570.34	8495.24
7318.93	1788.09	5075.05
6946.44	676.946	9139.66
4431.79	-162.016	2917.19
6952.56	54.2838	4768.26
8684.3	932.204	5483.32
5123.19	1587.46	2176.75
6234.7	1359.24	5530.95
3011.01	675.307	8883.51
4453.47	246.767	4856.08
4862.8	1093.38	4465.42
6350.59	1222.08	1315.91
7413.42	1816.9	3334.58
6978.03	672.853	5967.28
6203.54	-487.074	5154.96
5576.23	363.028	3108.85
5494.56	-261.493	6473.41
5564.1	939.499	1994.86
6181.81	1137.03	6765.1
6290.67	379.402	7654.09
8816.93	1495.57	3699.86
6890.62	318.378	2232.72
5244.68	805.476	2465.16
6356.39	1580.83	4946.27
9485.43	-1000.11	4930.74
6421.24	16.8165	1009.34
10533.2	549.363	4617.98
3506.97	-275.953	2795.48
3196	1225.48	7451.06
4606.05	-350.101	4669.11
5575.9	18.4574	5337.87
3890.77	1712.22	1001.58
3350.08	970.787	4612.59
6758.73	-181.497	7497.89
7794.99	183.456	7653.98
3591.07	-145.017	3838.81
3170.26	-280.563	9746.49
4650.01	2612.98	3279.56
2776.9	-366.999	3756.71
4272.89	1411.33	-124.487
3827.58	868.652	6945.09
2623.34	274.268	5255.61
3676.55	571.318	6376.14
5373.5	565.185	7060.77
5374.37	-253.158	4966.56
6091.44	-89.0165	8417.15
6634.51	221.621	7143.61
7015.78	288.407	6804.73
4578.16	765.01	4250.54
4527.75	1416.42	6529.65
7346.21	2782.44	2666.49
3468.75	1664.47	2962.55
6086.26	864.088	5927.52
3255.75	1260.09	1062.29
8098.09	502.445	5937.08
6451.36	1759.1	5957.98
6320.34	597.739	7834.1
2439.38	1120.18	2473.29
6578.74	1196.72	5074.56
4381.71	87.1344	1911.77
5496.83	281.46	6652.65
4253.53	295.244	92.9693
3920.01	1670.91	6146.04
4353.89	898.865	6054.88
3517.88	666.281	6235.8
5685.12	870.885	6475.93
3180.67	160.665	4311
4446.78	1498.68	4633.14
5295.03	-911.356	3239.82
4505.62	1507.59	5290.52
4742.47	462.624	2723.47
3639.8	488.504	5855.4
5977.81	45.235	6588.03
4401.71	885.183	3980.38
5488.72	-304.346	10084.8
3753.3	1165.46	3289.53
4607.28	418.83	2362.39
6303.27	1943.67	8698.85
6524.78	-644.735	9132.59
1027.27	247.802	5474.3
4046.2	797.79	5144.82
3452.32	1885.37	5208.16
3535.46	173.287	8785.07
5896.26	-488.414	3632.29
2399.31	987.615	7085.86
6158.13	617.442	2736.77
1911.47	1686.77	9329.52
3462.44	692.669	4849.99
5388.31	-631.381	7546.73
3930.17	-1263.3	3950.33
4479.93	495.732	2913.92
3583.3	-749.983	7101.36
5931.8	1210.62	6384.99
6387.8	-79.8948	4724.38
2416.28	625.396	4486.58
4388.72	346.238	4002.66
2380.09	1122.12	7003.52
7065.81	961.777	3893.82
5151.4	104.874	3928.07
4415.76	790.416	5396.4
4006.32	1378.6	8048.33
3591.62	1597.89	5804.83
6054.84	484.206	5118.07
5356.11	734.443	8671.03
4132.22	386.426	6711.77
4323.56	737.69	7457.09
5924.54	662.432	4112.84
6205.32	118.677	3574.72
1306.43	1445.67	12544.4
4875.95	949.213	675.559
4472.61	323.615	8607.21
3146.51	1083.46	5146.14
4773.71	139.149	7280.94
4467.18	547.558	7048.53
2692.64	1313.61	3726.19
5939.42	348.447	7675.68
4695.33	213.176	3786.3
2974.75	-109.194	4442.49
8109.63	524.699	4082.65
7097.33	-558.399	5405
7395.76	-458.859	8901.21
4390.28	490.874	4160.32
3945.94	45.4672	5508.33
2576.69	1420.32	5718.15
1312.33	-698.662	7804.99
4026.12	169.487	3447.55
4432.78	416.03	12899.9
3838.93	670.883	11616.6
3653.07	1526.69	4444.13
2490.93	867.658	5203.52
2331.37	1063.42	4821.07
3321.49	742.175	8410.06
3642.43	-829.628	6354.98
3523.28	284.15	8589.45
6553.32	-1398.89	8800.61
3709.58	-67.5762	6703.99
3398.86	739.157	8091.67
4527.03	390.265	10001.1
3522.38	1317.09	2976.17
6354.99	1648.33	6414.55
3312.88	-297.74	5716.58
4124.92	636.554	3092.65
2944.48	2207.57	2556.22
5196.51	223.615	2218.28
6756.28	2061.63	5227.8
3104.72	1174.27	863.571
3432.32	227.941	2608.28
4021.95	-170.547	3652.58
4434.05	1398.98	9837.2
5590.28	-74.8264	3344.15
5226.32	582.611	580.799
5587.16	1110.51	6568.82
5517.25	407.273	5817.18
8045.31	1462.58	4299.13
8568.9	-292.853	5078.02
5801.68	424.448	2361.73
4599.71	-134.802	7747.6
6539.83	-164.322	7386.55
3066.55	1424.19	2641
3137.55	2421.28	7908.58
4865.27	756.563	1739.65
4772.76	2461.52	2948.4
5890.58	175.755	5332.76
6764.97	316.169	9097.26
5905.19	488.667	8428.5
3964.93	-22.4913	4044.06
6536.95	701.772	3723.46
6322.04	-328.846	3388.72
2160.9	-100.212	3874.27
4864.82	1049.3	4210.63
5230.28	-18.8771	3337.46
3133.41	1764.36	452.042
4983.37	1659.41	-2840.64
3649.45	0.604547	4056.53
4972.29	320.139	7516.36
6561.01	179.054	5873.71
4788.14	2164.57	3070
5504.33	1587.4	4650.74
5008.25	-5.48198	5429.27
5246.7	331.381	4200.92
4637.61	-535.184	5220.4
8205.69	608.869	14.0103
4550.34	326.771	8279.91
5484.98	908.497	5214.44
4043.16	566.6	5897.42
2485.63	539.062	5785.29
3960.83	-288.598	6516.92
5039.37	465.437	2740.4
4306.01	586.96	6483.53
5237.95	1301.65	9699.72
7604.47	322.053	5198.88
2578.67	-295.471	7631.92
3561.83	1421.61	10599.6
6195.92	-268.607	6867.38
7180.02	1238.27	7487.77
1606.75	1533.74	7894.63
4923.97	482.44	5976.46
6516.16	437.27	5404.62
5190.26	-50.3098	6042.65
2758.83	3136.03	2757.33
2110.79	-776.726	2190.87
5237.85	-735.826	11110.4
9172.38	-580.222	8864.12
6176.33	986.662	3402.23
4197.25	-338.996	6115.87
5062.85	1967.12	687.344
4228.74	-39.5473	7803.94
6138.58	-253.773	8993.55
4297.83	-105.021	8869.29
4380.89	127.58	7942.73
3330.4	765.888	9243.89
5937.81	1003.37	3248.9
3493.75	1738.7	4450.16
5678.89	77.291	6513.5
4826.07	428.726	1517.84
4906.99	-871.172	7960.27
5898.31	1900.09	8614.22
3187.42	19.6803	3574.19
5883.44	-239.262	11251.5
2993.43	1119.38	4446.15
6824.86	284.399	9150.14
2640.57	1804.01	1378.8
5415.04	-467.375	4694.1
5164.61	1011	3435.57
4705.56	677.093	5618.21
3899.47	1149.58	5888.81
7209.66	355.813	7077.66
7733.92	364.094	3907.05
4743.94	1542.28	10480.8
4856.46	628.741	5803.95
3897.6	224.243	6146.22
3170.25	657.374	5130.44
3632.39	366.652	5765.07
3865.66	1286	5857.57
5878.7	1470.61	7597.55
4450.72	1554.03	3507.29
2547.29	62.7641	4754.25
4397.66	320.945	8185.1
3090.17	-95.138	7539.54
5276.17	426.869	8458.27
2720.26	-249.676	6335.94
8170.26	682.187	7140.16
2312.94	-708.311	7653.47
542.464	1604.9	7381.72
2612.22	-523.357	7666.44
2135.41	3104.49	6220.06
3400.82	1123.84	5544.92
2955.84	-1129.58	4738.62
2936.58	-157.573	5947.14
5611.48	-776.715	7990.91
3147.58	-181.903	9261.31
5426.24	608.84	4715.64
5499.46	709.187	3488.77
2197.88	1430.1	4557.12
6613.03	-558.326	294.821
9303.37	1289.03	6929.05
5711.88	1621.43	4784.33
4958.54	1034.05	2702.87
5818.11	602.868	6361.65
5740.23	857.226	10120.9
2175.05	468.007	1532.5
4975.98	-61.6914	3935.51
5333.22	657.692	3107.52
6229.75	-232.281	8950.25
2144.05	1852.82	6701.74
3054.3	-362.151	4931.34
5046.22	850.529	7077.29
6617.98	569.666	6692.19
2999.85	-42.366	7693.09
1941.87	-31.0879	5232.08
2052.45	-232.097	7897.72
7070.75	1517.48	6467.26
3971.76	769.941	6506.71
3254.1	654.906	3648.66
3433.43	371.223	2056.43
4794.8	-233.921	5357.72
3172.3	-264.863	6674.09
3755.92	726.129	5028.17
3183.16	828.141	8819.43
13066.6	602.649	6474.11
5428.03	203.238	3559.61
4894.69	427.829	5894.22
2181.28	2542.71	5735.75
