# Supplementary material for: Controlling protein function by fine-tuning conformational flexibility
Source: eLife. 2020 Jul 22;9:e57180. doi: 10.7554/eLife.57180 (PMC7375816; doi:10.7554/eLife.57180)
Supplement: Figure 2—source data 1. [file elife-57180-fig2-data1.zip › smFRETdatasets/Aha1/atp_loSalt/o_g_x249_y253_M1.dat]

//ATP loSalt data set, trace o_g_x249_y253_M1
//<d_d>	<a_d>	<a_a>
8892.25	3244.12	10737.6
7482.93	2714.22	10525.8
6322.78	543.505	10857.3
9928.07	2654.57	13746.8
8607.47	2615.07	13585.7
7183.22	3724.43	14404.9
9753.11	1867.33	9396.97
5703.56	3066.37	11620.2
1410.41	5349.02	14617.9
2519.91	5652.21	10044.4
5990.77	3625.19	15891.9
3079.31	6931	12842.2
3755.7	7726.58	13129.1
3702.1	6513.9	11515.7
3963.96	5257.91	10763.5
1980.23	7075.45	12591
2401.79	7562.53	8638.04
2636.34	6412.9	8659.6
3205.62	6636.73	8688.45
-205.944	5150.28	12617.8
3172.11	5111.8	13628.9
5399.19	4898.95	10702.5
3009.08	4398.24	10169.2
1907.78	7036	12125.7
1791.76	7246.89	12189.5
2336.69	5589.89	11184.7
1005.15	6621.42	7479.02
2685.15	8384.3	10822.5
3879.04	6799.31	9634.33
3202.04	5415.97	11250.2
3100.14	7485.38	12456.4
2975.63	7460.23	10989.5
3095.41	3776.75	15300.4
671.508	6906.66	11901.1
1830.63	7917.87	13076.9
2497.86	6901.58	13041.2
3871.28	6890.66	13600.9
1269.8	5639.14	9966.31
-571.251	7108.04	11023.9
209.801	7030.87	9439.05
4149.45	6277.95	10068.8
4125.39	4630.5	11934.6
2072.88	6525.12	13468.3
2119.69	5497.05	15789.9
4690.23	6118.59	9728.25
-378.797	7427.22	9684.98
3332.38	7274.97	9049.08
3554.31	6541.52	14619.5
2025.78	7106.76	10465.5
2410.54	5815.32	13184.5
5204.02	8020.46	8100.2
5810.08	3697.82	9283.44
1456.43	6616.91	10861.2
3018.29	5383.25	9618.03
2263.35	4464.66	11379.4
2867.7	3519.59	11910.9
2238.61	6872.32	6700.64
1851.59	5575.52	11048.3
1579.82	8415.07	13298.6
2294.77	7660.12	12975
5053.39	4835.38	11815.9
443.966	5049.98	12380.8
2601.87	5776.41	8862.2
1783.69	5348.01	14727
5813.16	5509.54	10144.3
3113.25	4138.67	10824.5
1988.48	7284.7	11478.5
1971.2	7817.39	11291.1
2527.58	5508.4	10640.1
2787.61	5206.47	12687.6
1584.12	5718.8	11021.5
671.225	2453.25	13477.3
2804.43	5220.02	12531.9
2285.77	5397.72	14507.9
2971.51	5715.23	9387.15
4379.46	5385.53	12016.3
4577.87	6538.1	11676.5
6244.06	4609.88	11200.7
1572.17	4734.12	13974.8
5739.48	3607.04	8760.75
9709.69	1008.97	5615.66
4812.07	2251.89	8812.21
6396.56	1202.12	10926.4
4413.74	976.083	9373.21
5735.41	1971.69	13813.4
6222.17	1123.43	9028.99
5835.64	1792.97	8809.58
5276.4	2868.93	6812.74
6024.98	2401.64	10296.2
7167.8	1998.11	10500.7
8062.85	3738.62	4527.09
5074.81	3653.76	11980.7
5420.45	-359.29	10568.1
7963.41	1506.09	8851.09
4799.8	5134.35	9342.78
2353.9	6262.26	13195.9
5769.87	2852.55	11054.5
4207.03	1078.95	7683.46
8228.97	622.802	12297.3
6340.76	865.295	8993.53
8168.65	886.406	11012.7
10465.3	-55.9059	13902.6
6392.28	-194.776	12479.5
4546.52	518.98	8575.67
7455.31	-130.889	11353.2
9435.7	1796.36	7384.23
8422.6	1008.02	9559.59
9729.66	740.126	10541.8
6636.1	586.46	10424.1
6660.25	1776.06	12036.7
7575.48	1889.82	11076.4
7277.53	959.049	12492.7
5915.73	592.055	7160.65
9371.06	-144.088	9028.57
10975.2	1605.07	8112.65
8152.02	-136.483	10795.3
7855.37	1817.77	11351.6
7447.31	1032.51	9214.46
6252.56	1239.39	10181.5
9034.69	-562.288	13341.3
6795.37	-173.654	12101.8
3531.96	228.239	9756.39
8183.79	888.541	6177.9
6211.71	1467.38	10060.3
5608.98	1030.85	9357.08
6492.85	-397.171	8833.96
7507.5	-32.7374	8948.95
7526.8	-6.36576	11708.6
5754.68	1303.56	6568.39
7570.11	278.406	10476
6820.7	-643.182	10543.1
3909.47	399.539	11459.4
6544.97	1222.59	10044.5
5485.04	2046.88	10447.5
5532.12	-69.8862	8632.76
8693.2	736.361	9212.79
11608.6	-949.278	6819.74
8229.36	2559.27	11432.7
8458.03	-326.301	10875.1
6552.66	1308.38	9253.46
7152.16	-386.635	8116.82
9376.97	2565	10144
4758.5	905.926	11176.6
9331.02	2943.28	10362.9
5778.82	1461.99	10934.5
10056.1	930.686	9439.65
6362.4	199.525	9705.04
5487.63	-317.606	8963.64
10358.7	1548.1	10042.3
6507.83	762.998	10930.3
12413.6	-524.533	10885.4
8132.73	-285.15	7874.03
6539.24	1419.41	11980.9
5812.33	2632.91	10349.5
9987.81	395.882	11488.2
6079.09	1470.58	8423.72
8534.71	-347.576	10089
9670.55	-349.581	6467.47
7340.62	-219.103	6922.61
6131.15	3007.44	12993.6
5789.14	718.993	10949
3869.18	526.691	3174.62
3722.65	2868.34	11440.5
6108.06	-387.704	9058.26
5421.38	-971.928	12402.7
8533.44	555.28	8332.3
6525.96	1423.79	10941.7
4938.96	2004.54	11154.6
6221.43	442.011	11248.8
6973.75	404.98	11802.8
5303.06	1139.92	5791.15
10580	931.243	10034.1
7845.59	1167.41	9323.72
6053.45	1533.76	8427.24
6269.84	353.021	7358.87
10626.7	-307.718	8506.37
5753.01	1917.58	11742.8
8281.06	1333.61	9408.72
9269.1	818.373	11019
7362.02	1979.38	6133.53
7924.84	831.671	9855.06
5144.91	1155.64	6313.52
6831.7	157.704	12511.8
7257.03	-1131.25	9388.94
3815.05	457.62	11315.1
5499.42	-1103.59	8653.09
6120.71	1222.3	15340.6
8175.18	-771.315	11861.6
7521.12	-255.296	8488.4
9934.94	85.0566	10667.5
8379.11	555.133	9358.58
11499	895.697	11188
6474.97	859.906	7942.97
5338.14	1220.48	7370
7642.96	814.063	5035.69
5473.61	1108.15	10721.4
3318.23	871.612	10974
5681.89	544.166	10683.1
6878.55	427.545	7520.51
6178.76	-457.004	8705.39
3827.19	1716.61	10787.7
5724.45	1127.15	9184.85
2758.49	1671.8	5241.1
6802.06	513.855	8687.32
5160.94	943.436	8137.91
5965.73	-781.652	9334.45
7506.25	113.16	9805.24
5722.2	971.569	8211.67
4971.11	487.219	6326.12
