# Supplementary material for: Controlling protein function by fine-tuning conformational flexibility
Source: eLife. 2020 Jul 22;9:e57180. doi: 10.7554/eLife.57180 (PMC7375816; doi:10.7554/eLife.57180)
Supplement: Figure 2—source data 1. [file elife-57180-fig2-data1.zip › smFRETdatasets/Aha1/atp_loSalt/o_g_x249_y310_M6.dat]

//ATP loSalt data set, trace o_g_x249_y310_M6
//<d_d>	<a_d>	<a_a>
1825.75	6369.31	14555.9
1155.27	6553.46	10207.8
3343.21	6014.62	13511.8
191.751	6375.85	10909.4
519.004	7552.1	15231.4
1457.73	8215.82	12254.4
53.1785	5227.75	9987.39
2274.87	8018.16	11136.3
1191.11	5972.09	8153.44
997.885	3358.09	9600.5
2293.37	6234.27	14507.6
-48.0103	6106.18	12871.4
1386.02	7870.69	10399.2
1470.2	7427.22	14323.9
-565.841	6532.72	10944.7
121.619	6526.43	10276.5
-58.367	7919.36	11688.3
1048.77	6022.93	12002
-831.616	6593.36	8838.78
1356.57	7870.25	12314.1
431.519	5757.12	13233.8
927.609	6662.62	8653.71
3808.74	4844.73	10205.8
-102.499	6405.57	7035.04
-1048.94	6462.23	7129.72
1803.43	7960.37	9169.68
-725.901	4880.61	11190.2
32.6092	3118	6378.07
-1882.99	5742.51	9089.15
-372.062	6184.94	14353.1
912.566	6791.45	11579.7
-168.705	6618.45	3791.36
997.512	6955.68	9263.2
-261.372	6110.37	10841.2
1284.9	7030.9	11303.8
94.2261	6192.13	10958.3
742.806	6208.15	7699.55
-589.495	5748.61	12344.6
435.169	4421.67	9814.25
583.022	4789.46	11155.2
3057.4	7139.45	11404.7
99.3324	7224.49	9785.09
1934.56	6991.25	13955.2
3289.24	8181.69	12312.3
3661.43	4058.01	11401.7
502.424	8802.12	11413.5
355.122	7586.22	11407.5
861.21	7326.79	8488.8
-87.7196	6551.49	7640.71
1319.67	5639.53	13281.7
-159.183	5378.57	14786.1
360.877	5852.47	7152.75
1527.22	6343.38	9908.8
2528.27	5639.42	10358.6
-498.759	6776.63	11323.3
4031.35	5390.9	9754.85
3002.33	5891.32	15478.7
-153.187	5712.87	12860.4
1842.78	8442.74	8994.59
-123.469	5009.14	12084.5
-1255.32	7038.74	8363.46
272.26	5227.45	11601.6
986.023	6335.76	15580.5
1823.17	4943.62	11100.2
-75.9	5349.53	14364.1
-433.334	7370.58	13415
-94.0469	6369.2	12650.7
1330.74	6914.04	11399.7
1197.1	6001.43	10570.4
385.069	5025.11	11985
1072.69	3872.85	13688.9
2820.25	5057.65	11007.3
652.312	5122.29	10659.6
2540.48	5388.32	8144.37
-1142.05	7326.85	10629.5
-533.702	8174.86	9604.82
-663.414	4244.97	8203.32
491.901	6530.73	15594.5
1410.12	7138.6	13943.6
60.1543	4903.17	15404.8
1577.68	6339.48	11795.1
224.216	5414.12	9096.43
1463.51	7171.95	10771.3
-1002.83	4880.88	13488.4
1661.95	7388.23	9191.33
1174.68	6552.06	12501.3
1533.72	5515.65	12350.6
1594.75	2336.82	10272.5
2980.41	9858.11	17110.5
-474.002	10545.2	10260.9
-594.911	6743.01	16723.1
-314.44	5332.64	12486.7
2684.4	6448.41	13480.4
2829.89	5100.45	13788.1
1216.35	5003.79	11502.6
-253.423	8311.08	9851.36
1769.19	4376.41	14265
1896.4	6079.45	14495.2
-799.344	7445.39	12369.3
506.971	6087.91	8301.59
-159.073	9399.8	7370.65
1083.75	5906.21	9709.38
1296.2	5128.59	15407.7
402.056	3720.65	12564.5
524.793	5282.55	11270.3
70.9528	7283.12	6884.91
-642.549	5353.64	9508.92
1585.72	5178.9	12245.5
1814.71	8684.26	10709.4
270.791	4139.57	14127.7
746.235	5182.24	8924.56
904.438	7158.83	7717.78
1371.59	5257.34	14363.8
-1001.26	5798.18	10458.3
819.92	6462.32	11801.5
714.254	5670.56	10415.4
