# Supplementary material for: Controlling protein function by fine-tuning conformational flexibility
Source: eLife. 2020 Jul 22;9:e57180. doi: 10.7554/eLife.57180 (PMC7375816; doi:10.7554/eLife.57180)
Supplement: Figure 2—source data 1. [file elife-57180-fig2-data1.zip › smFRETdatasets/Aha1/atp_loSalt/o_g_x249_y340_M2.dat]

//ATP loSalt data set, trace o_g_x249_y340_M2
//<d_d>	<a_d>	<a_a>
6339.9	1537.19	7585
2731.5	2710.22	6335.3
6897.96	1968.99	5478.26
3382.43	319.821	8059.15
2843.55	767.295	13193
7354.88	1673.02	9275.52
7180.09	2311.93	7484.57
6481.84	1495.89	4244.9
6051.09	-1579.21	9482.64
4963.46	1103.02	8640.76
6170.93	1489.84	9062.46
7563.64	75.8711	3528.64
4519.61	1250.19	12364.2
5046.29	721.433	8882.23
7281.02	519.298	7984.62
5135.5	953.436	9046.73
10534.1	-653.804	8482.13
5331.57	-844.492	10654.8
9064.27	659.137	8159.83
3338.66	2101.19	13630.8
4332.9	886.919	8902
6852.29	1900.96	5392.33
8271.42	808.978	7342.02
7550.44	210.62	13474.7
3901.88	1982.89	7486.98
8676.42	282.877	9235.16
7079.06	-34.1174	8794.59
7989.96	1442.61	6001.21
4469.76	2174.97	10477.6
7661.48	2681.18	7065.78
3307.51	3557.84	4309.06
5167.95	545.569	8490.34
5076	1348.57	7043.47
3413.31	743.452	8396.92
8318.7	279.296	7547.91
2903.04	1498.89	8316.54
7395.88	1872.35	4876.08
6311.7	-161.595	7776.87
5952.8	428.217	8661.55
6337.08	1123.75	9845
4127.9	713.751	7729.47
5825.62	52.9926	6592.68
6544.13	746.696	7507.52
5961.7	-50.6216	12528.1
9244.63	1132.73	7145.9
5332.42	-90.4058	10186.2
6961.58	2254.03	6404.56
6160.38	174.005	7417.8
2532.47	946.541	10277.3
6048.13	-412.395	10339.8
6478.46	2103.78	6755.15
3070.88	1027.51	6028.38
7247.57	3846.81	9811.67
8205.76	-755.125	6410.92
6768.8	75.8086	8102.91
7809.31	421.885	8341.63
4888.75	957.667	7659.77
5941.71	1343.68	6662.39
5880.75	1686.69	5151.73
3774.04	295.403	9217.86
6791.3	1187.25	9350.44
3127.99	983.226	9004.89
2647.36	112.434	6337.41
6729.14	1441.21	7279.19
8554.75	625.109	11660.7
6388.72	2757.43	8206.8
3966.24	-1273.4	7860.16
6131.06	2497.27	5417.47
6033.8	-137.598	8082.54
4898.03	979.894	4739.68
5789.9	-956.669	7858.91
5224.68	926.148	9069.42
7475.14	-815.382	6282.32
4533.89	221.995	3343.81
8497.85	592.434	5699.87
7219.24	-1329.4	7025.23
6866.94	-267.624	9226.04
4407.89	969.676	7436.16
9635.82	-1670.29	7519.55
3792.67	1987.22	7426.81
9618.97	257.24	7581.33
4294.68	31.782	5488.93
4373.68	-579.705	9254.83
5532.49	1220.47	4016.73
4333.32	428.841	11709.1
6527.41	409.277	6521.44
5292.97	1021.41	7999.17
5766.64	302.55	7379.46
8614.81	68.8637	11293.4
3996.6	-501.607	11498.9
9901.34	662.458	8803.24
6782.84	1010.3	9753.41
6395.61	-181.998	3105.76
6482.72	2315.47	6480.54
7821.58	644.184	5031.2
5918.03	1921.69	8044.72
3439.15	759.924	7643.31
8967.32	123.307	3785.73
4288.68	-707.746	7348.96
3121.39	272.686	6732.55
3982.6	2392.38	5311.59
8358.27	-404.885	3741.6
9204.16	-964.4	10298.4
9322.37	689.291	2605.41
5920.73	591.437	6628.69
10562.8	-448.288	5502.58
5533.33	173.366	9205.4
5073.69	81.219	10871.2
6565.67	1453.52	5126.6
4566.14	2989.97	6367.89
4030.42	59.3492	11943.6
2962.56	-450.247	8508.29
4468.1	1009.88	4558.14
5775.5	1099.89	10980.3
6152.63	-191.984	6276.91
3691.05	506.117	7211.23
6577.34	1271.9	4919.98
5781.54	1610.88	7045.51
4821.89	1023.09	8706.09
4752.95	-1092.81	9244.68
7768.83	574.674	8308.83
4693.67	1805.74	4500.8
5069.39	-324.084	4251.58
4551.45	-437.998	11351.3
6747.05	6.4553	7342.47
4532.74	433.316	7634.87
4524.08	1192.88	7440.29
5856.06	1410.99	10571.2
4579.07	-312.888	9779.79
7667.22	1348.87	7914.11
6955.91	494.604	6660.81
2512.28	5160.16	9368.58
5219.35	1349.17	6899.77
3293.65	1875.72	8922.46
3978.4	282.041	4777.75
6903.53	-330.462	8228.39
5346.31	912.389	8517.54
7081.17	-1244.58	9073.5
4586.11	1447.04	8832.12
7207.28	658.99	8901.54
4469.65	829.36	5806.95
5469.32	980.469	7945.95
5362.25	83.8847	9534.26
5596.62	1119.66	6011.5
3905.98	-283.336	7499.72
1899.91	3301.52	6040.59
4269.71	489.318	8582.08
3961.03	983.397	7715.45
7841.05	-358.435	6422.76
1575.84	2824.61	5293.81
5493.07	769.138	6605.88
4316.41	1275.23	5158.93
6513.9	54.8329	8923.95
5097.33	-1327.7	13033.1
5326.4	-713.102	9483.4
10063.6	957.873	8853.31
7607.62	-127.422	9765.8
6876.02	793.626	6857.35
6991.87	-715.237	9157.38
4691.21	934.432	8773.4
8503.16	2560.51	4926.16
7013.17	761.536	10003.2
6598.07	315.281	6979.64
6394.59	1440.26	8779.6
6186.41	700.95	8769.52
2760.19	824.822	8234.73
9472.26	-28.9878	10094
8574.04	269.151	8290.23
6593.03	203.319	6827.36
4431.86	992.307	4696.9
6883.85	726.399	8646.53
9644.14	764.808	11242.3
7065.57	55.7523	6179.48
7887.8	-384.952	6124.25
3661.66	-458.768	5324.47
2360.83	3353.63	6948.32
5374.85	318.086	12538.4
5008.41	271.902	5896.35
3936.08	-152.423	9898.68
6519.11	-503.367	2653.81
3341.03	2109.69	8916.01
11470	-22.2422	10235.4
6542.08	321.635	4421.96
6014.78	1378.97	6718.72
7308.71	851.599	11717.1
3547.24	-144.085	9862.74
5815.41	174.641	9188.74
4082.27	97.0433	9824.01
4520.49	1526.63	5771.35
4929.13	65.2193	8713.03
5524.18	1129.11	8209.39
6261.52	-513.783	10518.2
4374.19	1356.88	9296.09
5213.21	455.961	6197.22
3316.31	1107.54	5979.9
7005.47	779.686	7083.65
5815.73	1814.12	6137.54
5729.46	916.579	8871.14
3560.17	5555.11	6916.27
7070.29	351.353	9086.15
4282.86	706.807	10089.2
2505.25	834.711	9555.46
20.9345	4360.11	8799.47
3802.8	2306.75	6193.73
6554.23	721.171	6207.52
3559.83	1788.99	7458.42
6797.7	970.145	7598.59
4733.95	269.864	8045.51
6215.31	1197.83	7436.8
4231.6	169.269	5211.4
4491.88	1140.58	7903.92
7669.04	-299.995	8487.67
6928.77	1163.83	7454.62
10372.6	-623.178	8891.97
7442.99	517.849	6215.64
7811.66	581.692	10704.2
4518.11	-761.625	7661.76
7152.42	122.043	8084.44
5455.82	15.5986	7164.11
5301.57	827.749	4981.12
2732.82	2188.87	8337.84
4909.25	772.494	6915.44
3595.86	1138.97	9814.76
5185.27	525.717	3579.73
8285.73	888.249	11093.4
5858.47	3952.5	10917.2
6775.88	147.499	7872.56
5726.17	1039.43	7042.86
5257.39	-1140.61	7434.22
8049.26	549.528	2569.49
5398.49	117.801	10333.2
8745.82	677.031	3017.95
9094.51	2288.27	6473.13
6901.13	827.918	7861.1
6297.32	-1174.94	9536.88
2810.31	-377.862	5918.67
5930.49	84.414	7772.4
5248.4	547.378	9897.38
7085.93	-293.466	3733.72
4090.49	2274.82	8689.48
4720.65	1048.68	5939.32
2352.09	1725.03	6957.26
7440.44	990.619	7903.51
5026.71	921.81	6591.62
6384.74	1317.85	8070.73
7066.1	215.24	6959.4
7035.8	767.051	7565.69
5877.83	1086.05	3499.85
5201.36	254.746	9168.55
6442.37	-497.33	7386.26
5675.19	1370.59	4131.65
7107.35	-1153.51	8511.38
4891.15	381.96	6290.86
5111.71	1007.84	12015.2
4915.89	1296.16	10077.6
1333.67	-880.62	9264.94
5855.37	550.524	8896.61
4558.63	850.443	11131.9
5132	1305.16	10578.6
5335.69	-121.774	5637.25
5118.26	-493.052	6623.5
5237.57	1141.23	10146.6
5250.64	-52.8708	5912.7
6780.29	427.758	6079.52
7388.43	425.443	6603.04
7688.99	2117.98	6080.67
5655.47	2592.02	8794.57
11204.3	746.887	7557.51
6032.17	587.166	8111.5
7388.43	659.137	4217.54
5610.29	516.936	5674.53
4919.93	606.207	7250.07
5928.47	1457.33	6750.71
8844	443.507	4558.08
3241.25	1521.93	5664.19
6597.49	-850.934	11645.8
7253.4	1391.16	8638.59
5210.96	1078.73	5415.54
8201	-1512.94	7227.14
4582.72	-198.378	4943.5
5036.23	2308.01	5916.02
5564.62	102.572	10933.9
5113.54	744.421	7732.35
2501.84	791.087	7509.33
6826.03	-381.827	13333.6
5702.16	113.027	8210.19
7226.56	-1153.83	10521.6
6501.04	780.265	4244.42
5893.34	-162.321	8670.27
9237.11	2149.57	4908.6
10265.6	713.983	5249.45
4229.12	-213.993	11018.9
4881.12	-481.468	10456
6092.27	-109.752	7595.8
6744.22	1463.32	5552.62
6476.8	-759.335	7240.08
6128.95	425.856	11062.3
4405.13	416.686	2875.65
5491.16	-45.3093	5999.82
9895.1	-207.719	4848.75
6262.63	497.799	7389.56
9427.97	359.51	6359.72
3101.18	817.996	5331.86
8696.78	387.69	4601.97
6258.38	165.848	3521.47
5709.99	-1000.5	6375.28
7836.28	-273.932	7061.67
4368.25	1471.6	10193
3280.85	-1064.67	6638.95
8721.59	956.36	4004.38
6634.38	247.484	8543.56
5209.59	3420.74	5191.59
7252.18	1106.63	6773.27
8298.53	739.005	7631.92
5505.67	1619.93	7549.26
4120.3	966.112	4326.02
6375.75	778.414	9812.97
5475.42	1865.47	8889.14
7197.49	1293.18	4185.23
4777.64	1272.23	10090.3
10915.6	539.54	5158.15
7838.5	1589.68	9875.67
5454.81	-1339.56	6566.52
5561.81	1065.7	6433.22
5812.87	463.819	8534.53
5044.09	2319.61	7256.39
4876.56	589.751	5966.41
6356.13	1022.41	8036.51
7090.57	944.541	9071.44
5649.02	240.133	14765
6815.07	-302.198	5277.2
5950.9	1217.53	9950.29
