# Supplementary material for: Controlling protein function by fine-tuning conformational flexibility
Source: eLife. 2020 Jul 22;9:e57180. doi: 10.7554/eLife.57180 (PMC7375816; doi:10.7554/eLife.57180)
Supplement: Figure 2—source data 1. [file elife-57180-fig2-data1.zip › smFRETdatasets/Aha1/atp_loSalt/o_g_x249_y381_M4.dat]

//ATP loSalt data set, trace o_g_x249_y381_M4
//<d_d>	<a_d>	<a_a>
7406.18	401.12	1704.21
5688.93	1714.03	2146.43
5490.49	557.324	1231.4
-51.812	832.581	3583.74
6763.1	526.182	6810.28
5089.22	2470.27	8173.74
4588.98	3065.97	3422.85
4034.91	1233.67	4433.96
2789.29	951.123	5880.17
1486.6	1436.14	4082.1
4921.76	1830.49	9943.24
4127.68	2433.25	3838.19
5273.17	253.995	4224.54
2783.76	2311.94	4445.32
3021.09	747.762	4232.38
8260.75	601.562	4118.38
4945.73	-861.793	4147.8
6722.85	-429.202	8031.14
1552.93	3223.5	2831.37
5125.51	1766.61	5980.66
4420.11	-135.102	8208.71
4458.08	1554.97	2193.71
5265.28	1428.84	3466.94
5591.44	1202.12	6685.58
3488.43	2493.39	3315.96
6633.13	184.351	5540.86
3176.36	-46.4048	11459.6
6297.61	-139.594	5261.93
8070.36	1483.88	4251.07
6156.57	-69.7511	6222.69
7624.07	-874.777	6614.19
7068.93	47.0829	3365.26
7380.21	1674.31	9448.94
6293.13	2267.89	5908.7
2816.42	1411.93	4951.62
3820.38	704.605	7319.61
6010	-358.113	6304.81
7149.56	-12.0283	2880.09
9360.93	2071.39	652.599
8563.45	146.304	4400.12
2354.95	146.982	2772.91
6986.19	933.786	4962.49
1004.01	489.712	2240.81
5366.64	-936.409	11674.7
8335.37	387.511	4217.16
4224.22	351.172	6826.15
3396.84	1303.18	3429.66
3952.64	458.262	4637.83
5755.44	282.353	7238.94
4629.32	2319.78	3606.14
6317.44	1008.76	8998.7
5957.15	412.732	5606.06
8317.76	1626.37	2844.46
3793.74	2068.09	7690.67
2073.04	-99.5433	6558.13
6096.55	580.123	7380.02
7293.05	-381.324	7526.77
7416.69	748.134	2974.62
5632.1	2015.12	7141.28
7713.24	888.268	4751.56
6503.66	465.365	4706.34
4623.46	1464.5	-492.846
7301.63	210.302	8501.02
3712.48	1383.62	4214.17
11279.7	1104.55	2600.61
2449.42	1199.1	3004.65
5496.84	551.709	3289.42
4037.45	804.608	4530.56
3581.89	1805.1	6173.15
3191.38	189.467	9885.85
2445.37	696.507	4770.2
7036.46	1928.58	4377.76
4045.39	1200.24	5319.74
6369.94	24.4381	3383.09
4854.47	251.536	4201.27
5371.44	902.405	4381.82
4961.23	1099.38	4352.37
4980.62	668.698	8531.95
5850.15	448.13	2258.25
3538.56	-497.773	9024.79
7968.68	914.426	10070.1
1821.64	-1002.33	8962.47
6998.96	438.31	7758.35
5245.76	-346.917	7754.48
4709.62	544.803	10628.8
3259.76	-820.278	4707.22
4399	1137	11080.5
4453.84	1182.71	3431.03
2885.46	920.861	4840.85
2037.44	2609.44	5269.91
3396.43	2408.65	4412.36
9727.52	300.658	6116.43
4726.74	765.222	8917.78
2691.72	-86.46	8884.4
3040.89	854.767	4942.57
5346.68	-693.388	909.784
2359.43	48.5602	4953.81
5755.1	169.853	6193.34
9850.78	1.04931	2929.75
3835.83	2181.68	4593.17
4788.34	977.205	5044.29
4525.13	-632.584	6569.35
7900.31	1510.49	7824.46
6159.51	2595.81	2993.35
3686.68	-1172.11	3867.67
2116.09	358.548	7458.04
5177.5	628.154	2525.71
6181.33	899.082	4898.45
4434.93	206.642	6701.27
5244.72	384.186	6231.5
5028.64	1655.56	5408.46
8340.67	-15.2402	2122.19
5492.93	375.369	4424.28
3009.52	491.27	5014.7
2502.67	1601.3	1499.83
5569.29	601.317	4508.15
3551.86	1604.67	699.176
4994.44	-0.0806726	7702.01
2498.26	432.587	5000.91
7329.46	1208.89	7098.89
8306.25	452.665	5649.71
5798.62	1410.33	4624.16
2985.75	-368.053	7531
5724.85	1603.87	7475.29
6402.81	919.756	4761.57
6520.04	656.712	7090.12
4553.97	479.69	4009.8
7501.4	137.778	6847.37
5335.8	-20.5168	4118.2
5219.82	-1401.83	6491.45
9368.63	391.569	6258.76
3066.67	863.855	6168.25
6607.09	1474.51	3346.14
6235.01	192.05	4747.8
6245.82	34.2002	8268.19
3476.74	491.992	8386.35
4035.6	1885.83	1739.29
7392.43	181.145	6851.64
6480.96	1400	5312.75
4952.72	1470.33	3523.47
6352.11	1345.65	1514.12
7061.04	588.969	6999.41
6822.55	-323.434	8058.8
5074.74	199.247	3495.26
2789.81	76.5016	3552.23
4700.76	-476.328	4962.87
3534.62	158.764	4194.25
6418.3	-338.965	7224.84
2303.3	406.807	2926.37
5802.53	906.937	3476.5
4132.54	803.88	7556.03
6338.44	-904.176	5782.27
4087.95	273.99	9131.78
4709.26	763.41	6599.05
8287.65	655.659	3749.41
6909.06	-174.178	6893.89
4707.28	173.113	3340.54
4604.05	634.872	2879.15
3268.56	126.445	3130.66
2319.48	410.43	7742.97
5038.87	1815.75	4032.76
5047.52	1724.38	4171.66
4003.86	1291.75	3521.24
2606.33	2013.86	9020.69
6957.77	-118.715	5241.33
6404.14	1669.18	5073.06
4607.2	955.603	4954.91
5911.69	-759.959	8080.38
3955.81	745.45	2994.26
3518.03	678.707	9616.09
7280.21	912.682	7911.5
5344.08	2264.07	6353.16
6849.6	1418.09	5323.76
4242.58	800.465	3443.59
5710.26	2177.43	5045.64
10087.4	2504.89	4749.81
2514.31	916.254	5367.7
1820.04	620.733	4577.14
4323.06	36.6721	3861.01
3299.22	429.751	3564.51
3282.18	1052.82	5046.45
6346.94	293.707	1447.82
2684.62	815.246	994.12
4848.91	-67.5661	5534.38
3406.77	2506.92	6479.57
7860.83	-1006.03	3391.28
3684.9	1457.48	6687.87
4341.29	126.161	6111.46
5923.48	585.824	5435.92
6720.83	965.751	3814.06
6204	-210.936	4475.57
6149.58	485.087	5797.23
6482.47	903.82	4553.77
5034.57	16.4898	5960.49
3640.8	171.524	5716.47
4425.78	925.637	5360.19
4676.42	190.977	2923.43
3103.11	-659.926	2025.12
4249.75	1652.08	5549.02
4012.96	1500.09	6958.3
5326.97	474.79	2567.56
3896.22	-2.29746	3959.87
4871.15	-786.363	6034.87
5660.7	472.467	3623.78
7273.79	1747.46	2297.57
3925.13	924.886	5531.74
4057.81	886.833	4067.21
3463.97	402.492	4796.88
3411.95	285.375	6749.8
4989.7	-250.929	5094.05
1976.15	-271.315	4596.15
4697.33	-286.6	2611.48
4213.24	2096.56	7399.4
