# Supplementary material for: Controlling protein function by fine-tuning conformational flexibility
Source: eLife. 2020 Jul 22;9:e57180. doi: 10.7554/eLife.57180 (PMC7375816; doi:10.7554/eLife.57180)
Supplement: Figure 2—source data 1. [file elife-57180-fig2-data1.zip › smFRETdatasets/Aha1/atp_loSalt/o_g_x249_y56_M1.dat]

//ATP loSalt data set, trace o_g_x249_y56_M1
//<d_d>	<a_d>	<a_a>
379.92	4344.66	3574.42
2293.64	8453.71	3600.71
-441.09	3724.43	2225.72
-730.159	6560.62	5997.69
1252.96	9261.88	7002.3
1199.05	7057.16	4909.88
877.838	5017.33	1524.49
1752.13	4722.88	1662.02
1165.66	8223.4	7223.28
-655.957	3061.42	6605.7
238.435	6563.66	2880.63
-313.22	3312.81	3568.45
712.307	5475.55	2390.33
1303.17	3054.04	7113.76
-553.271	4963.86	260.765
2225.38	7419.34	1631.97
454.115	9162.18	5741.96
436.128	6792.01	4749.4
1787.87	4435.3	-29.5076
-1264.9	7411.42	3613.22
-677.202	3749.89	6311.3
930.257	4024.25	3034.08
1708.63	6277.12	1455.2
753.61	5870.56	6647.66
1388.31	4791.4	2078.75
-839.179	4360.34	4140.07
35.8999	4402.9	2085.19
-108.462	7366.59	2681.86
973.651	6560.3	1707.7
557.47	6182.63	1549.65
-536.655	6485.47	6213.25
947.921	6108.06	2208.19
-73.5621	2794.29	6795.2
181.117	6366.18	3492.35
651.621	6950.5	4951.34
1099.43	8779.12	3776.21
876.188	6345.37	7461.74
-1276.79	6574.56	2231.25
-1118.22	6714.85	3899.3
236.91	4811.04	1929.56
-1329.64	7170.75	7027.42
45.6151	7028.59	4238.14
1201.61	7836.75	3455.1
-865.744	5652.7	2840.87
1094.84	4652.83	4382.74
-188.847	5560.26	1762.04
1542.03	7821.29	3626.07
1165.04	4711.17	9043.55
-1183.21	5036.27	6783.14
-1173.81	6267.04	4963.75
730.951	4449.95	7331.72
369.625	5675.4	9202.13
23.5001	4760.49	2685.76
-549.496	6153.88	5680.11
-555.099	2898.14	6163.1
1986.76	4787.86	5993.42
180.537	5002.96	2984.88
-243.744	4356.53	667.347
-261.594	5270.6	4380.44
464.397	4071.12	1932.03
809.397	3019.01	5374.5
6388.52	5758.82	3786.59
-698.198	2957.2	3504.97
869.64	5132.21	6550.11
1268.33	4902.13	-1517.09
194.055	5068.75	4686.7
1455.31	5825.63	1834.77
415.448	5921.52	4246.64
2728.57	2979.99	3765.5
-210.237	8057.12	2303.29
-600.908	6290.43	2955.71
-757.566	8899.4	6782.62
-710.922	7791.61	3008.38
2482.62	4147.74	4327.27
-1360.8	6398.35	2237.23
676.427	6896.96	1392.89
-488.597	4684.83	3101.05
-897.932	5249.78	3514.91
193.061	6021.15	2024.7
511.544	5328.83	3973.97
-357.897	4992.43	7585.89
2323.44	4214.45	4505.54
840.191	5180.91	3926.41
357.426	5078.67	1661.72
-1372.08	6447.84	7030.66
629.92	6851.87	4654.89
62.6098	2490.1	6631.27
-1464.02	5314.8	7129.92
1368.37	5148.83	3151.59
-259.855	3505.04	5725.71
-786.201	5807.85	2368.26
1185.47	4914.49	7019.2
2501.26	6008.92	5202
884.903	3862.69	-201.871
1993.77	3691.69	5790.25
139.89	5317.62	3895.59
-1423.18	4815.67	5148.44
-1876.5	6287.06	5021.21
-204.703	5884.58	1385.58
-837.109	7185.24	7523.77
1712.52	8673.25	6095.78
-518.564	4993.32	7132.54
869.026	4907.3	3583.28
-185.99	7448.43	613.951
1955.52	2949.92	1960.92
556.291	6630.62	5260.24
1846.41	5063.31	3447.91
-250.995	6878.96	5975.27
1530.99	4107.09	2471.52
867.902	4593.34	4752.12
2177.81	8390.08	2802.57
1018.74	6949.24	4559.59
2316.2	5386.47	2590.61
-1139.52	3938.87	6758.05
456.365	4757.06	7800.94
640.188	5263.74	10436.9
-51.1371	5623.67	3966.2
-369.503	5777.78	2314.06
2211.43	6215.22	3545.98
-1288.2	5336.5	8604.04
1909.68	5079.96	-608.693
-173.833	3217.34	3044.4
222.075	4203.18	6263.85
-1576.12	4170.94	3368.56
1573.37	4085.82	2736.66
177.481	6156.71	4675.17
379.313	3809.27	3469.18
971.312	5661.72	4652.44
1901.22	6090.79	6351.96
1144.34	4688.48	4317.62
1013.17	6609.01	2053.55
1445.68	3996.47	3589.01
1783.48	3812.29	5935.79
724.927	5223.65	5785.33
1666.25	5888.56	-1749.5
-757.531	4099.15	3473.36
933.838	3700.62	4618.99
605.75	4555.63	5827.51
-702.904	5490.62	2991.23
1742.87	1937.53	4590.18
-708.81	3122.27	6677.5
-605.062	3788.63	3884.02
-1293.3	3026.34	5769.27
1481.09	4079.14	4786.64
647.488	6523.79	6658.69
350.091	4527.68	9145.8
2.8695	3172.6	6968.58
1073.89	3081.19	4567.81
-2043.86	5308.65	1734.82
1635.94	4143.7	5576.38
273.246	5850.98	3095.03
504.982	3941.45	7667.79
