# Supplementary material for: Controlling protein function by fine-tuning conformational flexibility
Source: eLife. 2020 Jul 22;9:e57180. doi: 10.7554/eLife.57180 (PMC7375816; doi:10.7554/eLife.57180)
Supplement: Figure 2—source data 1. [file elife-57180-fig2-data1.zip › smFRETdatasets/Aha1/atp_loSalt/o_g_x250_y246_M0.dat]

//ATP loSalt data set, trace o_g_x250_y246_M0
//<d_d>	<a_d>	<a_a>
7954.6	-613.571	12269.8
7480.31	877.56	9848.77
6937.94	1488.83	11590
5743.96	-1133.97	11938.5
5033.51	1335.65	10402.4
5773.3	-1051.98	10293.7
8705.38	1419.72	9647.82
8805.09	1161.51	9445.42
6159.47	1035.17	9995.82
855.328	-224.292	11091.3
4366.63	-205.615	10846.1
4870.76	1692.3	12008.2
4524.29	369.359	7091.98
4867.15	-1414.38	12116.5
6468.01	48.987	9604.74
9536.15	-1641.71	13011
5295.26	-286.737	8792.28
3115.35	-6.13126	18127.5
4853.8	-399.056	10381.3
1987.11	219.052	12646.9
5699.18	2825.98	6659.61
6578.11	547.781	10357.7
4784.37	640.046	9651.19
4919.25	-679.892	13644.6
3174.09	988.892	11926.8
2425.01	-104.393	11009
4685.35	2015.8	10290.1
4058.96	-435.776	12461.2
3343.26	-227.026	9439.69
4413.96	-134.884	12548.6
6739.49	2129.44	12379
3371.66	943.386	9590.45
5360.73	-332.895	11951.9
2695.05	31.7919	9036.42
4807.97	2012.1	10637.3
6155.33	-604.423	10506.8
3662.58	608.409	10151.9
5115.32	419.906	13620.5
4230.69	911.732	8939.02
4396.15	-39.4503	9357.37
4754.48	-132.795	9744.29
1432.16	381.017	10105.6
3756.42	1396.8	9367.66
3729.23	555.81	13265.9
3785.15	320.934	12611.6
4733.6	64.7389	9864.02
2778.27	1516.98	12468.6
4701.53	794.485	14159
2311.36	2196.06	13875.5
3127.64	27.335	12998.6
5612.44	309.889	9620.02
2880.99	482.401	9407.74
5271.09	63.7144	9203.59
5196.24	1596.51	9346.96
7079.91	-1078.36	13896
9586.18	917.591	10304.3
4175.68	965.229	12963.1
4222.48	-390.06	9666.48
2765.21	601.635	12382.5
6883.95	535.46	8907.64
2310.62	1526.41	10188
5961.96	-245.844	10911.7
3446.93	284.457	12227.8
3733.54	769.911	12045.4
5642.17	1522.9	13415
5706.94	755.686	5314.82
5996.25	1637.82	8773.71
6625.1	-269.592	14198.2
5461.6	186.4	10017.8
2246.09	-365.883	8301.59
4187.38	361.543	11473.6
5824.21	2194.81	10150.4
6244.1	-1155.38	8828.8
5991.63	1414.3	10166.1
2886.22	1650.5	8939.82
3957.42	834.31	10742.7
2088.64	180.689	7927.31
4503.63	-612.471	9702.69
2417.03	-1023.56	9261.75
5168.74	1363.76	12029.3
5011.35	1556.04	10520.5
4980.2	1989.02	8672.33
5352.29	1259	9487.41
4006.49	1138.49	9331.44
5269.43	1108.21	11506
5523.65	618.178	11524.7
3873.95	900.061	7500.61
5045.65	190.46	11121
5725.85	-973.705	7352.22
4385.9	1860.45	11596.8
3762.52	931.086	13781.3
7295.75	141.336	7642.71
7421.05	1300.43	10263
4195.47	227.684	11125.6
5443.88	946.754	7441.52
3856.59	-1165.4	12168.8
5302.61	-100.053	5612.54
3684.95	575.973	10086.9
3894.75	-546.521	7710.91
3683.98	-539.414	11161.8
7776.7	-1057.53	13555.9
3848.8	-1115.05	13632.3
7160.47	787.648	7709.32
6052.82	-249.525	10068.1
5793.08	-452.419	8992.01
5309.46	1601.1	8530.12
2850.08	2042.73	10153.2
6273.98	1562.76	9360.51
5203.47	-263.757	11497.8
5063.87	-227.556	13727.4
6020.17	252.286	13048.7
4619.73	1388.47	11715.3
2512.05	-182.909	10749.4
5472.93	640.81	10078.3
6829.11	392.805	9100.95
5420	356.156	13912.5
4843.98	1308.06	10719
5705.33	232.917	10854.3
3998.16	486.636	11084.3
8471.33	1235.56	10800.5
3550.18	209.282	8134.34
3067.85	-151.046	11280.9
2422.36	1170.18	11369.4
4083.69	1110.33	9449.41
2224.74	717.647	11007.1
5524.59	1014.47	13553.3
3188.8	699.876	12805.9
4386.04	1427.33	12869
4913.73	280.207	10274.5
5269.19	20.312	9402.15
2904.55	1223.86	8905.19
5443.8	-518.93	15321.3
3440.95	909.749	13971.8
6259.53	-594.858	15046.5
3892.81	955.72	10138
6628.41	28.6525	11194.2
3373.06	1487.26	12559.2
2542.07	1480.69	12113.9
9767.33	186.768	10506.4
5570.55	-1187.11	12959.4
5355.41	739.797	9798.62
3393.62	188.766	11684
4078.08	188.132	10780.7
6216.29	423.533	12637.7
2799.94	1215.52	7509.38
4770.33	-900.381	11345.4
3303.79	1493.05	11265.2
4587.79	2002.52	11338.7
4634.91	809.528	12574.6
2985.98	264.737	6334.96
6071.37	1124.63	7760.78
2863.81	-773.297	10531.8
7546.49	236.974	8429.5
6119.61	450.348	9899.96
4158.77	27.4489	6430.53
6730.91	-583.322	15573.6
6782.08	-385.619	12427.9
3128.9	1991.2	10447.3
4345.74	1001.88	7546.96
7679.54	1026.99	9114.93
5061.23	705.996	10320.4
5060.56	515.205	8284.87
3079.05	1939.6	10758.8
4332.13	464.654	9959.62
7021.51	-382.131	4623.04
5458.37	-437.469	11223
3298.39	-393.646	11398.7
4314.77	-933.827	14343
4914.45	1712.91	12242.6
4612.41	-334.82	6153.95
7969.81	1717.12	14471.5
9318.84	-23.4008	9861.73
7352.07	2.26663	13472.5
3052.41	-828.591	13900.3
7955.75	-1012.27	10376.6
2890.6	1176.27	9151.92
7388.73	-74.8463	10941
3713.97	637.991	9801.5
7332.73	705.633	7507.47
5247.09	173.779	9198.23
2416.87	-671.052	9604.46
8610.15	-493.402	10582
6804.13	1083.66	14274
2316.79	-699.14	13839.9
4886.2	727.515	9181.69
5912.65	-357.569	14843.6
7635.99	1766.27	9967.62
4190.97	325.787	11470
6105.52	223.854	7624.42
3631.29	-905.647	11199.3
6954.35	-140.445	8156.99
3821.71	833.51	7513.66
3185	1782.67	6419.02
3697.87	1026.48	7650.68
5770.67	487.743	9034.23
3511.6	-161.185	6549.2
2059.57	594.415	6052.38
7069.83	543.253	6186.17
5119.43	-525.508	7301.73
7146.01	-57.1837	10213.3
7600	-816.276	9666.1
6889.32	-789.777	9083.23
3733.04	-595.833	10004.5
4058.75	1114.51	7611.51
4992.13	110.773	7052.23
5628.93	646.66	9955.72
6535.26	-999.053	12489.4
5226.08	-513.805	7853.22
4457.63	-1738	9922.46
5673.86	-431.383	8543.5
5047.74	95.436	7617.18
5363.58	-308.67	12966.7
7242.02	-272.26	9984.12
4525.78	861.67	9550.96
5278.95	-991.202	9330.64
6014.89	331.818	6554.77
3759.37	3175.5	10326
7632.08	297.195	7666.93
8107.08	49.5258	11221.1
7253.63	-620.999	6499.3
4241.42	-184.418	12565.1
7303.51	272.179	10706.2
5001	-934.589	11986.7
6027.03	326.148	9307.99
5834.72	680.277	7554.21
6673.28	1071.17	11536.3
4134.98	1800.69	11290.5
5911.83	192.006	9908.8
4530.66	-164.357	12434.9
3697.33	-1106.21	11940.9
6548.21	-790.98	7334.22
6332.01	-995.551	8968.35
5305.85	940.538	12561.1
5693.93	-837.411	10908.1
