# Supplementary material for: Controlling protein function by fine-tuning conformational flexibility
Source: eLife. 2020 Jul 22;9:e57180. doi: 10.7554/eLife.57180 (PMC7375816; doi:10.7554/eLife.57180)
Supplement: Figure 2—source data 1. [file elife-57180-fig2-data1.zip › smFRETdatasets/Aha1/atp_loSalt/o_g_x250_y59_M6.dat]

//ATP loSalt data set, trace o_g_x250_y59_M6
//<d_d>	<a_d>	<a_a>
3801.91	4128.28	1504.72
4790.19	1453.93	4940.65
3525.37	1682.64	2971.83
5933.93	1672.85	7172.78
4429.92	1319.29	8396.57
8116.23	159.295	5726.97
5446.22	2199.98	4156.24
1453.77	698.075	4105.39
7322.45	1409.12	1658
6043.17	1285.12	4958.81
5014.73	2513.43	6074.04
7133.51	302.127	4466.23
2340.98	4395.51	1254.29
7718.84	-311.359	2730.4
1055.66	6634.48	5091.21
180.959	3779.29	4610.15
-164.627	4619.38	2462.75
975.632	4089.03	6985.59
-1380.86	5756.91	6096.7
924.628	4942.45	2917.9
-1477.02	4822.8	5114.31
-503.451	3590.02	4778.91
240.058	4627.6	586.238
-193.579	3679.71	4863.58
2173.36	5428.49	2403.89
587.646	3426.77	541.345
5666.26	1583	5478.51
3678.57	638.886	9012.57
6391.49	1981.84	1187.37
5829.66	2365.58	4684.44
6527.79	1703.44	7917.92
6707.83	-369.511	7367.94
3060.61	1080.25	969.549
6835.97	1951.93	4019.8
7149.9	452.168	8990.9
68.0061	3085.39	6107.72
4860.73	4761.48	2992.26
-277.615	3564.38	7683.12
6719.69	1445.19	900.911
1028.76	2596.53	2703.67
3314.08	3036.66	3997.2
5859.45	516.02	2164.03
3157.24	509.136	3068.21
6904.84	749.209	5541.7
3798.05	1008.69	2873.96
2445.46	2104.13	4350.21
6305.68	345.51	5268.2
8636.13	3189.43	4367.6
5771.76	765.147	3624.63
3312.39	1537.79	6428.71
3424.68	2603.53	3366.78
7414.06	-706.32	5492.06
2571.88	1864.85	4141.99
5293.79	1049.94	5939.23
-962.44	2719.78	4815.62
1848.19	5714.01	3497.83
3207.95	510.141	4216.12
677.573	5451.8	1908.9
1150.02	3669.75	4310.13
1141.99	3678.61	1982.65
-1165.62	4688.74	5157.98
4878.7	3039.52	2825.52
2117.62	1251.71	1099.28
8086.99	815.21	5809.53
3461.04	-429.913	3960.33
5557.25	279.09	3473.15
4716.63	2082.29	2583.74
3482.16	-753.627	7533.06
