# Supplementary material for: Controlling protein function by fine-tuning conformational flexibility
Source: eLife. 2020 Jul 22;9:e57180. doi: 10.7554/eLife.57180 (PMC7375816; doi:10.7554/eLife.57180)
Supplement: Figure 2—source data 1. [file elife-57180-fig2-data1.zip › smFRETdatasets/Aha1/atp_loSalt/o_g_x252_y33_M2.dat]

//ATP loSalt data set, trace o_g_x252_y33_M2
//<d_d>	<a_d>	<a_a>
2651.16	5880.83	987.591
2823.96	6675.13	1028.45
4191.78	9772.92	7316.41
3596.33	8724.4	2992.89
4996.35	8716.41	4405.19
2621.48	8639.29	-732.598
2526.73	7137.19	2007.45
5380.6	5175.62	2948.3
5862.03	9049.58	-489.447
1836.38	6909.78	4653.93
4281.71	4830.2	5228.05
2574.94	5561.91	1402
5089.55	9112.56	2233.98
3358.55	8818	730.418
1887.98	5753.24	2711.54
2274.76	5455.36	3492.28
-39.4129	4388.2	682.824
2083.05	5365.09	6465.63
2727.31	8410.63	-940.512
4134.92	5457.35	-185.882
1411.44	7431.48	2678.03
5487.47	4688.64	1457.43
-956.636	6286.53	2819.64
3467.02	7511.92	800.486
475.341	7377.61	2678.65
2829.36	7156.24	986.228
3677.35	9429.61	132.081
1292.82	6298.54	3464.05
5577.9	2797.36	6412.93
7210.22	934.168	-252.502
6179.29	2244.54	1860.04
13192.6	1703.05	-1296.14
7907.76	2475.45	486.87
10639	2215.69	-1492.5
7119.48	883.557	-2296.51
7267.98	1271.74	-669.799
7031.56	2007.33	730.451
7439.16	3529.57	-1079.85
9554.6	501.298	543.28
4188.42	783.734	2650.64
10075.7	834.274	-2787.34
12077	743.142	1402.7
7500.47	4045.28	4341.77
8482.96	1419.65	2727.37
8582.23	181.671	3077.33
5796.1	1491.79	5185.29
9466.28	2968.47	1519.22
7153.98	1877.65	506.647
8034.53	2188.88	2614.83
10621.5	930.313	1736.91
8374.58	2126.83	421.088
7528.28	1374.53	-221.012
9289.97	-591.48	2113.98
5850.1	1064.45	1895.4
8330.96	2152.69	2816.34
6498.31	1436.08	4755.39
6907.69	2238.08	-1228.05
9727.05	1409.99	-102.888
4404.15	1417.36	973.742
5788.84	3619.84	6059.51
8953.76	2469.13	-1167.9
7313.53	328.956	3358.03
6403.72	1316.56	486.012
7448.12	2070.69	2795.33
9317.89	1082.09	1562.54
8320.72	1278.69	2950.19
9831.24	3814.99	719.134
9993.68	-600.141	-920.639
6701.72	-648.901	1578.64
7921.61	448.196	2446.75
8791.4	2649.1	-1019.81
7997.1	727.28	3876.49
8005.06	2462.47	2287.1
7349.09	2442.05	-1622.64
12886.2	1048.89	3220.98
10511.9	1405.49	-2124.26
9727.67	1881.55	153.082
11804.7	2169.72	1324.93
9678.6	1810.44	2625.88
7529.71	332.093	1629.53
9116.65	972.214	-226.531
5881.68	454.584	1175.14
9104.32	2722.19	36.9772
13835.9	3234.19	5396.06
