# Supplementary material for: Controlling protein function by fine-tuning conformational flexibility
Source: eLife. 2020 Jul 22;9:e57180. doi: 10.7554/eLife.57180 (PMC7375816; doi:10.7554/eLife.57180)
Supplement: Figure 2—source data 1. [file elife-57180-fig2-data1.zip › smFRETdatasets/Aha1/atp_loSalt/o_g_x253_y218_M0.dat]

//ATP loSalt data set, trace o_g_x253_y218_M0
//<d_d>	<a_d>	<a_a>
3825.66	1381.67	10604.8
7295.4	167.033	11608.7
6130.66	1617.55	10076.6
9000.77	1371.53	12045
7651.38	-106.251	13146.4
6359.82	12.6716	12365.7
8127.18	2051.14	13097.3
6365.27	2044.14	11581.7
7589.17	213.357	11486.5
2429.92	1310.27	11077.1
5092.52	1210.06	11728.4
8007.52	1758.41	10241.1
6608.11	750.773	8506.89
6067.76	1664	13972.4
6147.87	1552.31	5952.73
5064.97	1511.81	11467
6022.54	-453.519	8659.46
5108.08	3561.38	11747.2
6322.14	1696.62	8589.5
7990.13	-385.595	5773.34
7589.8	1935.49	9924.83
6522.93	-31.0189	11446.7
7363.6	2485.18	9514.64
4255.49	1920.47	7721.01
10078.3	-368.843	9469.32
10030.2	911.451	7811.54
9279.38	1904.14	10026
5238.88	249.501	10768.9
7597.82	276.297	9450.76
6078.26	1147.37	12761.5
7393.63	409.912	11650.9
9267.04	300.784	7942.51
9579.41	749.695	8848.53
6374.14	-333.517	7315.89
10104.4	656.43	10846.3
4785.01	923.225	10058.2
11035.9	1702.87	12587
5924.02	2386.81	9224.74
6166.85	-19.3578	12040.4
9580.82	-1388.95	13118.9
9089.07	410.912	7301.48
7807.78	1778.86	10656.2
8146.22	551.791	8727.76
7001.22	207.812	8042
6618.31	-523.221	8133.35
8732.86	3196.85	10780.9
12975.1	699.379	5455.37
7858.99	-136.155	15036
9365.94	2329.28	10566.8
8604.87	-1169.09	7213.66
6109.26	103.394	4776.4
9289.73	-370.714	9468.11
7840.67	2335.37	10540.4
6915.74	1838.71	12771.2
10913.6	767.242	7195.6
7411.32	1029.89	14511.7
8853.9	1627.76	5420.13
5391.36	-811.833	8763.44
10905.9	868.752	12897.7
7256.56	599.472	8572.58
8101.12	1269.59	10044
7507.57	3163.97	8625.27
10073.7	3091.37	8530.79
9700.68	-7.61886	11061.2
5479.35	1753.43	9597.44
6776.46	815.788	9556.91
9315.17	1256.11	8862.38
7124.68	99.9125	6451.37
9135.18	-13.5106	13368.8
5852.05	746.547	6048.69
6948.78	2585.57	7675.38
6532.17	533.311	8758.37
7911.15	2057.14	8456.77
5675.63	1892.59	11159.9
10712.2	-1328.41	10676.3
9253.88	2570.13	4314.56
13480.6	533.643	10918.1
6921.4	-677.787	8342.61
8534.58	1169.37	10363.7
10946.8	651.128	7970.28
3463.01	309.943	8275.11
10215.9	-353.674	8678.47
8582.88	-99.9	6534.72
