# Supplementary material for: Controlling protein function by fine-tuning conformational flexibility
Source: eLife. 2020 Jul 22;9:e57180. doi: 10.7554/eLife.57180 (PMC7375816; doi:10.7554/eLife.57180)
Supplement: Figure 2—source data 1. [file elife-57180-fig2-data1.zip › smFRETdatasets/Aha1/atp_loSalt/o_g_x254_y252_M5.dat]

//ATP loSalt data set, trace o_g_x254_y252_M5
//<d_d>	<a_d>	<a_a>
7533.32	4464.89	11731.8
7244.65	1161.61	4611.22
6788.99	2050.19	9524.1
7546.71	1362.37	9890.62
7908.35	3351.08	13062.9
4795.78	3145.51	9079.77
6225.52	4165.77	8926.21
6007.31	844.447	10570
3775.51	3466.78	12999.6
3884.56	3307.86	8924.96
1268.72	5199.08	10659.7
3708.63	3916.44	11931.6
4520.84	5337.48	9247.63
4511.39	5188.01	9618.23
2936.76	5576.71	7519.04
6255.6	2540.74	11697.8
3217.28	7842.59	11610.5
6290.1	6347.99	10899.5
4848.61	7804.46	11273.7
3015.69	6768.78	10951.6
4060.16	5876.29	10090.1
2038.94	5024.64	13710.4
5643.57	6345.56	15884.8
2599.27	5126.52	11190.6
1703.97	8977.87	12023.3
7937.08	4197.25	10501.6
2965.51	4038.54	14534.2
5871.11	5505.47	11259.4
3081.23	6913.4	16356.7
5812	8407.96	13867.2
1311.84	6434.44	11669.3
6021.84	6198.07	7497.87
4800.32	7147.64	11968.9
2568.24	8050.03	14135
4050.34	7244	13354.3
1906.31	6552.86	13010.7
4767.2	5876.15	16093.6
5374.44	6673.58	13509.9
4016.4	4958.79	12012.7
3789.57	4818.31	9661.56
3560.92	6688.22	11173.6
3318.82	6456.87	15192
1037.79	7092.03	10108.5
5813.22	4303.13	11567.9
5961.4	5033.77	12826.8
3623.84	3739.05	12389.5
3478.81	4195.29	13392.7
4584.62	3549.4	10708.5
4898.35	6422.75	8656.98
2084.45	6028.98	8547.33
2530.65	5321.84	13389.4
5684.51	3092.23	8347.34
3522.22	1285.08	10458.7
7006.88	2422.75	11828.1
5055.6	2139.25	13916.1
6288.71	1413.16	7821.39
6906.87	4038.43	12075.2
7258.45	3929.81	7372.35
8740.51	627.845	11473.2
6717.84	2176.84	8982.31
6268.36	2007.63	6237.93
7777.22	2390.14	10118.5
5697.34	2467.54	6553.85
6562.98	3687.3	8037.11
7919.79	50.8481	7613.71
6881.25	4295.81	13019.2
11491.9	1638.05	7093.01
6894.11	3300.79	12029.2
7794.43	143.767	9466.35
5664.22	2793.7	9250.95
5160.99	1357.21	6339.17
8265.65	2434.35	10186.9
10289.7	2085.27	9103.88
4815.82	2820.4	5409.27
9171.69	1520.88	12565.8
9916.17	-69.6546	6860.22
7280.85	1143.72	6328.57
7333.13	-216.745	11564.7
