# Supplementary material for: Controlling protein function by fine-tuning conformational flexibility
Source: eLife. 2020 Jul 22;9:e57180. doi: 10.7554/eLife.57180 (PMC7375816; doi:10.7554/eLife.57180)
Supplement: Figure 2—source data 1. [file elife-57180-fig2-data1.zip › smFRETdatasets/Aha1/atp_loSalt/o_g_x254_y387_M6.dat]

//ATP loSalt data set, trace o_g_x254_y387_M6
//<d_d>	<a_d>	<a_a>
11557.5	1134.66	10137.7
10798.7	1781.49	4126.47
6906.37	1289.37	4772.23
11023.4	1308.37	3941.8
9257.16	-921.473	12331.3
7729.83	1798.62	6098.97
7782.56	2805.18	5474.98
5803.53	2325.63	3969.54
7583.27	2371	3003.78
11726	1412.25	4113.89
9952.37	1589.94	4522.19
9017.21	1163.88	4929.3
6156.68	2321.22	4168.39
11429.7	486.431	6116.02
4919.66	124.974	5603.95
8151.84	826.344	1547.69
10155	1116.95	11146.9
10485.2	2260.43	4927.75
7854.1	519.883	2972.92
8067.51	521.266	7211.44
11886.9	611.105	9220.13
14378.5	-561.302	8412.87
9325.98	378.629	7736.59
5607.94	-170.671	11416.7
11255.1	833.078	6594.96
8421.91	2545.03	6334.74
8088.16	1184.32	6918.53
5505.69	929.854	7186.88
9577.91	-302.037	7882.08
10016.6	1335.1	9616.25
10339.3	-528.537	13179
10240.6	1392.56	8531.24
7079.17	1828.74	3850.31
5932.07	283.274	5450.55
10853.8	345.264	6752.01
10680.2	1794.64	2880.06
7260.55	2807.76	3034.53
7600.81	1434.98	6490.92
10905.2	1944.61	7061.84
8465.58	2579.51	8397.09
8371.78	2152.96	6584.06
5470.29	6288.43	7037.09
1785.52	4141.49	7499.51
2379.82	8086.52	6362.35
3125.99	4869.18	3703.11
11038.7	2118.38	4900.13
11316.5	1874.37	9246.34
6702.75	5688.12	6727.02
9554.34	2513.86	7302.66
4161.09	5238.53	5210.7
2306.88	7055.03	9870.6
-388.463	5421.14	8318.36
6384.82	3195.82	9327.95
2284.01	4850.94	4883.2
2566.22	3849.81	859.747
2441.59	3824.33	5116.16
2804.99	3582.08	5367.19
9299.81	1141.59	8836.19
1598.52	4345.59	7061.05
5948.53	4062.27	7731.35
5933.1	3128.52	2729.31
7263.34	3152.04	6004.61
8526.34	985.834	6374.57
5355.97	3134.08	3303.54
8678.82	1701.55	4954.75
7090.43	-352.14	5423.51
4686.27	1666.97	7677.35
7920.24	376.489	6329.16
4649.86	1464.34	8556.83
8899.67	537.269	8179.71
1955.89	6212.88	7373.34
5011.69	1098.69	10651
11776.5	1980.57	3178.46
15000.5	-156.954	10379.2
9494.99	2298.27	6443.47
1344.48	6565.94	6366.17
8694.37	2574.5	8371.03
9198.32	1431.42	6150.02
329.579	5534.11	10903.3
2664.21	5278.43	9231.99
2579.56	4042.01	7927.11
2250.06	4355.41	7078.7
1982.39	7533.03	5158.32
3642.25	4213.44	7029.86
4315.69	1382.63	9631.25
5768.7	1251.49	7230.94
9257.58	3655.55	8258.02
7521.85	2924.88	9441.46
2035.11	6256.44	6290.5
5805	2221.47	9285.22
8300.57	341.205	5743.41
1747.28	5001.33	7966.53
5563.08	2354.07	5499.11
6725.63	1879.95	5788.21
6203.67	2651.06	5397.97
10310.5	129.899	6991.56
4400.85	6221.82	6955.85
7911.82	1808.16	11769.2
3198.52	4428.11	10293.8
8384.01	4406.47	5712.14
788.987	8005.43	11463.6
11080.5	2064.54	11704.8
3581.48	1334.88	7809.39
6714.18	4344.15	7119.38
5662.53	3218.81	7513.85
4717.41	2843.8	8596.67
4754.63	2292.55	3755.85
12295.9	-546.278	10063.2
8206.87	1162.37	7529.56
2491.21	6639.98	7627.85
7758.02	4648.94	8125.31
3894.9	1422.32	7459.33
3427.79	961.143	3872.33
7815.56	1215.49	4843.49
10413.7	823.116	3084.62
2872.57	1916.35	8404.21
9706.44	1304.54	8924.7
8806.39	2984.02	9714.95
8625.12	741.021	8030.33
1960.94	6898.46	6469.02
7499.55	3793.29	5007.75
5192.8	5694.17	4384.68
7715.43	492.312	5368.74
7997.31	-448.56	5491.24
5512.78	2316.55	3870.83
1724.83	3588.84	6293.77
9388.2	-308.611	6896.97
5258.55	1001.79	10643.7
6795.56	-129.1	7458.47
8864.77	6.30647	6754.5
6561.3	1468.17	7825.81
4438.02	4774.49	11171
8480.89	1458.72	6165.65
7517.49	4108.44	8883.58
8375.33	2038.28	5776.88
5227.72	1943.69	12033.1
6947.6	-249.583	5886.38
8914.91	632.749	8085.66
10906.8	929.599	6414.34
8458.12	241.239	4550.29
7317.77	3016.7	2470.73
5901.27	3886.58	862.813
3064.9	5298.14	8839.03
4052.67	5212.23	5212.46
2662.72	6555.34	4871.26
3145.57	5038.8	7739.4
4822.54	3204.55	4384.6
8105.61	774.517	4661.54
1791.99	6959.27	7677.35
6595.33	1620.5	10813.4
9828.76	1729.56	9202.85
1517.41	4526.11	13390.1
4347.34	2967.89	8985.32
2535.47	5112.48	3642.77
1611.3	5150.45	11960
5006.6	3559.19	8701.05
8960.57	1684.78	5967.56
2686.64	1358.72	8611.38
4721.63	774.305	8523.62
2802.9	6780.97	6389.84
2396.53	5379.7	7232.04
7422.88	310.869	5988.82
1486.96	4324.53	1302.5
7872.87	1381.9	7953.43
6439.55	2095.02	7594.46
3685.41	3974.67	5477.67
5040.22	2214.78	9841.95
4507.41	6423.51	8977.88
1933.63	5966.72	6139.06
400.062	6213.89	4238.8
819.665	4170	7179.71
9169.64	1135.89	5755.25
3039.04	2621.9	8838.37
3864.21	2234.91	6276.85
3259.85	5347.24	7167.36
7685.59	1743.34	6174.15
5585.67	1300.28	5875.3
10976.5	858.259	6446.66
