# Supplementary material for: Controlling protein function by fine-tuning conformational flexibility
Source: eLife. 2020 Jul 22;9:e57180. doi: 10.7554/eLife.57180 (PMC7375816; doi:10.7554/eLife.57180)
Supplement: Figure 2—source data 1. [file elife-57180-fig2-data1.zip › smFRETdatasets/Aha1/atp_loSalt/o_g_x255_y18_M1.dat]

//ATP loSalt data set, trace o_g_x255_y18_M1
//<d_d>	<a_d>	<a_a>
3900.97	2413.26	-59.567
4739.67	2592.94	3041.79
5152.72	885.407	-958.564
3514.01	3049.26	1361.22
2721.95	3813.73	-296.594
5405.96	3431.7	-780.2
5433.89	1690.3	2937.55
4537.64	1402.18	1676.74
3076.25	1449.71	-1007.25
4067.08	573.965	2657.62
2543.71	1647.92	2986.56
5742.89	2753.31	2651.76
2600.82	2308.09	2354.97
3157.18	2761.77	-485.675
4238.76	3173.32	908.483
4685.21	63.5317	1282.7
3957.23	1313.91	-49.2511
4609.92	1002.15	1208.27
2245.32	1995.88	1594.46
5866.24	2907.22	-401.868
2992.89	2343.35	-1519.93
3660.57	1247.88	1505.37
4100.84	1309.95	794.683
3501.86	6593.48	990.563
610.658	6136.52	1118.35
2132.63	5912.44	-59.8845
958.411	5873.88	1826.3
-1798.29	5277.09	-1038.86
-317.357	6849.05	1261.24
-682.478	5448.28	695.614
2618.7	5577.34	3553.1
1281.17	4279.2	914.425
2157.19	3973.26	3396.36
1713.59	4731.99	194.532
72.6927	6271.88	3150.62
1952.94	6701.12	173.235
3366.38	4869	-784.33
746.961	5064.89	-507.884
898.629	5082.64	1631.72
-1459.82	6957.2	500.677
198.687	4753.59	1733.83
1125.45	5057.59	3568.68
2891.4	7647.95	-912.493
-86.7525	4049.78	798.708
2719.77	5181.88	2870.32
2061.22	5015.46	384.673
728.503	6444.05	2342.1
1637.67	5263.33	-239.995
683.226	6166.22	1038.74
2141.62	7469.46	3176.47
3335.68	6766.48	2403.53
1817.92	6482.65	-207.587
1238.57	8044.82	998.74
3288.96	3427.3	3301.89
-1654.29	5266.56	4573.91
1363.68	7360.57	1136.39
3217.21	5812.69	-2082.03
2799.83	4055.18	-1130.69
1174.28	5425.24	-574.194
-1.37174	7096.36	6351.65
1397.95	5558.11	1256.1
1731.69	5210.1	690.478
3848.19	1518.78	-1310.85
4723.27	867.947	1546
-685.079	5424.83	2992.77
782.606	5935.77	5145.26
-147.576	7426.12	-12.7752
-951.46	5776.97	-2702.79
1756.34	4454.82	1591.67
-195.766	5372.01	4616.1
29.0435	4129.82	3731.2
511.326	5735.37	1741.43
816.03	7062.7	2535.12
389.831	5463.2	1907.1
1079.71	5495.23	-1056.52
3471.6	1036.11	499.914
6337.56	1498.53	2122.79
3920.32	803.319	1804.96
6118.07	1705.92	1355.53
4748.82	998.016	-1568.17
7203.79	659.825	3248.9
4007.71	-56.5039	-301.889
6770.72	315.355	5233.84
3338.9	431.161	1790.81
7286.71	1424.02	3207.29
6981.35	1506.14	2645.98
6558.94	505.792	1441.32
6962.94	1089.58	3814.44
7211.96	1294.49	430.935
6436.58	497.19	-2411.31
7871.21	624.776	-47.1536
5787.07	802.753	2871.07
6360.41	-200.154	111.722
6194.44	88.539	3451.72
6800.98	133.368	-735.231
5962.78	-546.853	1002.92
4617.75	1386.64	1537.74
6093.67	565.951	-1359.17
6404.79	-216.33	3777.5
5450.84	583.76	433.678
7393.27	2091.15	711.025
6325.53	1173.67	116.721
5321.58	388.832	2353.98
6093.68	1292.46	945.784
5960.95	765.851	2923.22
3674.38	640.519	-1156.82
9762.76	705.362	1551.82
4772.88	1459.97	2286.42
5690.98	211.835	856.545
5335.63	1918.78	1357.31
6459.24	-664.039	-908.891
7650.31	720.306	1401.21
7756.83	141.254	1016.58
628.937	1167.23	2418.66
1841.18	-165.983	8473.51
5423.94	824.564	-439.604
6926.81	2007.08	1766.12
5941.91	-512.786	4373.32
6564.62	944.961	2028.5
6037.51	-70.6599	6108.73
6567.85	1380.34	1298.72
8500.14	568.083	613.948
-441.033	-371.864	-3127.06
5433.57	2531.2	859.86
3231.42	55.2691	2925.15
6199.09	449.68	6287.47
2793.6	1424.62	2044.6
10518.8	212.538	891.633
5042.78	1512.66	-741.839
5471.32	157.108	3883.75
4734.32	18.5022	-1113.39
2765.63	429.418	-361.844
6521.69	-602.798	-1089.45
5944.76	722.946	583.424
4389.66	1160.84	-11.2931
3315.52	1879.85	-838.08
7199.71	865.98	508.821
5217	1223.83	2019.77
6720.79	479.431	2506.37
5208.72	-229.775	-606.221
4328.86	214.531	1791.07
5023.25	386.77	2505.18
4235.66	2233.18	4514.74
7219.8	1357.01	1459.53
4680.52	1906.5	2518.88
8644.56	-499.334	1156.18
6245.28	758.904	862.36
2685.03	1441.2	1797.55
5120.4	361.044	1215.82
