# Supplementary material for: Controlling protein function by fine-tuning conformational flexibility
Source: eLife. 2020 Jul 22;9:e57180. doi: 10.7554/eLife.57180 (PMC7375816; doi:10.7554/eLife.57180)
Supplement: Figure 2—source data 1. [file elife-57180-fig2-data1.zip › smFRETdatasets/Aha1/atp_loSalt/o_g_x25_y248_M0.dat]

//ATP loSalt data set, trace o_g_x25_y248_M0
//<d_d>	<a_d>	<a_a>
5654.23	2393.79	5773.55
5500.9	866.264	6354.14
5437.9	2658.89	5421.16
4591.62	926.392	4857.9
6592.19	1831.02	2779.15
4944.34	2530.22	3546.61
6329.73	1372.37	6614.54
4259.98	1365.42	5463.22
6122.63	1710.4	6049.15
5671.91	916.098	7109.42
3319.27	-90.0214	4300.73
7797.26	-244.653	3616.13
5463.82	-1027.33	7499.72
4379.66	266.239	4416.69
5967.86	1090.47	4839.01
5082.13	2878.92	6072.57
3246.1	42.0702	5025.22
5958.29	-370.149	6858.62
4168.9	547.847	7028.55
3804.73	1569.82	4804.78
3632.71	-736.45	4156.98
5048.12	-144.677	5476.59
5323.72	2130.34	9443.16
7454.39	-1106.91	6413.05
8592.74	1802.26	3702.11
4486.77	-197.123	5546.73
5500.42	-1431.32	4927.47
5601.5	398.255	4937.65
6338.82	-356.456	5578.7
7825.81	964.236	4325.06
7046.5	465.493	3950.66
3959.56	665.345	4272.33
11727.1	309.144	6398.65
4744.32	802.736	4472.63
1195.65	-837.907	5633.63
3835.02	-29.8999	4536.75
8686.67	-795.322	6068.43
6043.91	387.649	5199.23
2981.36	461.156	3742.93
8827	-1052.28	5490.61
5166.06	-1063.25	7259.2
4625.58	1891.76	2623.99
4956.66	315.966	4455.35
4070.71	63.0721	5238.29
5182.42	364.769	6757.53
3491.92	-218.062	8187.82
6444.97	2348.53	7762.58
4232.16	366.796	5273.7
9123.84	1374.61	4834.65
4781.07	-805.111	3608.15
3042.18	-385.476	7935.75
7100.27	-132.437	6009.22
3745.06	-1.54763	7242.5
8333.4	-329.338	7383.58
6064.57	20.493	5274.8
6429.9	1250.55	6936.92
2817.21	-227.238	8621.59
6180.63	610.343	7539.5
7542.77	686.52	4012.98
7881.84	401.373	4539.53
5732.12	-1000.29	6821.88
2465.4	1301.61	5539.75
3903.34	1663.74	6658.26
7858.38	-1065.25	1925.6
2560.56	-248.475	6960.48
5349.47	-124.881	4499.34
3734.07	1090.52	3381.25
5621.4	221.402	3764.4
2656.87	-348.473	5773.77
3995.71	166.504	4377.42
5548.5	-632.239	6634.92
2627.83	1684.17	4969.39
7771.17	-304.672	5368.96
6814.69	821.065	5854.83
5746.6	81.8381	3488.84
4413.9	110.004	4545.38
5334.78	-698.228	4744.93
4742.49	-784.305	5889.42
4497.71	-610.947	5014.46
6142.18	294.898	8644.65
4176.76	1012.6	4895.76
4013.71	-571.58	8222.46
3312.37	411.314	6121.1
2937.05	231.976	6030.24
5283.41	865.425	6886.47
6969.42	606.929	8874.02
8320.01	609.335	6311.64
4897.29	841.799	6149.54
5157.21	-94.3179	3946.52
5289.4	1369.1	2876.19
3973.64	1046.97	6235.23
3829.9	850.731	7328.39
1667.56	993.099	5480.29
6836.03	129.813	2765.14
2317.69	640.244	4195.12
4019.19	-131.423	6001.72
4243.01	398.716	6831.8
5531.51	-256.627	5915.88
4301.33	934.452	7495.85
6729.77	-757.594	7256.92
6915.94	-672.634	5324.72
9291.73	-486.328	4095.22
5674.99	328.159	5138.01
10569.7	-1135.7	5033.55
6281.28	-374.468	4159.01
4796.33	-393.361	5312.04
3934.51	1116.82	3367.68
3366.3	266.936	5768.04
5840.45	-431.18	9297.41
5195.9	952.664	6887.04
5846.15	663.071	4613.8
6891.35	305.179	6342.45
5603.21	-1042.28	4180.17
7808.99	67.7915	6879.6
2731.39	-565.006	3702.48
3221.97	31.3738	5922.67
4109.36	631.279	5616.5
4302.09	784.369	5096.29
5682.71	847.504	4645.68
6270.57	-662.003	6685.26
5231.86	-46.5409	5222.57
4870.38	1693.44	5895.49
3185.16	1009.62	4887.4
3250.99	42.8283	7407.13
5451.88	-531.979	6349.93
4690.27	-450.699	4848.27
4951.65	578.943	4998.92
5393.23	690.491	3277.13
2769.07	532.337	5380.89
4120.62	1666.87	5224.44
3673.25	747.664	6015.14
5282.72	-729.777	4784.71
5672.49	1031.71	5535.87
4294.06	1867.77	4448.84
4193.5	-551.144	5114.09
3323.81	899.059	4239.5
7852.53	-261.707	6296.66
4491.18	-1762.09	6357.82
4600.24	553.292	5194.49
2555.23	1022.94	4685.56
8048.82	-464.732	5286.03
7396.19	76.4723	3881.53
3878.26	841.572	7009.55
2768.42	116.376	4095.81
3967.36	-824.848	5611.24
5512.51	818.744	4324.34
6717.96	1222.92	5269.25
5823.88	-263.951	7269.43
6907.23	-473.177	4802.17
5509.05	1694.71	6587.01
7256.53	1480.65	6631.71
2630.49	924.018	3997.55
6112.92	-208.586	5998.58
3996.77	1206.65	5558.88
2578.3	-679.114	4960.55
7350.21	829.157	4454.18
3057.8	662.432	2367.54
9685.67	-110.86	4556.77
5747.56	-313.076	4517.81
6513.66	1006.93	5198.9
5254.56	-108.8	4698.95
6418.61	1685.71	5948.44
6767.93	314.563	6570.07
2346.81	1418.02	7222.95
5034.59	380.399	4711.99
5902.76	-178.688	4444.61
4231.42	2140.57	3617.76
1441.47	-1014.32	5542.26
5398.35	-1418.29	5343.98
3208.13	-741.845	5795.7
7654.23	-1043.97	5506.96
4595.87	-458.157	9587.13
7763.81	-692.097	5864
5169.89	1319.47	4114.77
3447.77	854.708	4735.54
6773.58	391.127	5959.55
6018.68	710.491	6056.12
4951.41	-430.158	6063.6
5381.49	-198.897	7681.66
4443.13	-535.96	6944.05
3053.46	-627.398	5498.02
4947.93	57.7936	4220.79
5365.54	-1139.18	8282.77
2268.37	145.995	5875.41
6545.73	346.426	7608.9
8451.48	-1199.95	5484.44
7092.19	-745.798	7248.88
1845.21	379.312	4527.89
8324.35	147.14	4426.78
6602.61	-598.934	8027.53
3730.06	-697.636	4678.1
5917.03	3.83281	6424.28
3738.45	271.305	3681.19
3007.27	746	8259.2
3744.64	943.076	7457.78
9756.32	-746.978	3512.03
5406.38	-374.569	4267.78
8510.26	-100.128	5166.43
2705.57	83.4756	4503.2
3442.18	508.461	3305.95
4999.23	-1038.6	4590.33
5380.88	-70.8769	5329.99
4396	774.912	3088.63
6106.09	244.269	5437.75
5311.99	-71.4199	6525.19
5488.96	1456.5	7052.13
3990.15	61.9352	4542.95
4977.56	1084	5103.65
5960.81	-886.897	3966.1
3209.98	606.079	5628.92
4331.43	-1133.44	5388
3790	304.733	5124.56
4564.97	1187.82	5028.56
5925.86	-551.388	7046.78
5985.38	328.583	6380.81
5107.5	163.571	4670.95
6144.35	399.512	5516.76
4749.73	1058.8	7188.42
9493.08	-42.472	5414.97
4438.65	277.533	5376.27
7159.31	576.933	4627.2
7046.75	412.664	5834.61
8140.79	800.258	3875.12
5274.81	434.067	6530.67
7024.14	933.375	6303.83
5584.49	-316.985	5122.93
5405.84	-828.142	5527.73
2654.57	1099.5	5637.37
6221.38	1566.05	4028.58
6832.6	-302.464	6856.08
7094.75	718.284	2553.45
5552.69	876.018	5237.19
5600.82	-2073.68	3385.47
7450.32	-34.8778	3482.29
5478.25	215.511	6359.65
5856.55	111.61	4758.82
6312.48	938.819	5954.98
2598.87	1824.87	5577.22
3786.51	1477.46	5106.55
7643.69	-257.755	5657.15
4770.19	-702.43	6405.29
7967.64	-311.003	4645.26
4471.92	1527.94	4907.39
5465.19	-984.683	7107.48
3732.92	-1427.38	5589.57
5020.58	-156.254	5622.81
7586.04	-617.583	4405.36
4070.17	461.475	4882.98
7010.59	-458.869	4330.87
6429.83	27.1741	8280.29
2549.33	-223.65	5852.95
4708.64	997.631	3718.51
3565.98	-143.493	5177.52
5862.56	1641.23	7448.21
3409.61	946.374	5196.82
5823.75	-278.035	7847.19
5119.3	-64.2568	6424.76
3808.12	-667.836	6052.71
4066.77	230.705	5607.6
5185.33	472.192	6904.42
4976.18	67.3197	4690.37
6186.66	-195.001	6043.13
3897.11	329.991	3921.86
4182.44	780.723	7219.7
4905.89	-305.106	4311.53
5797.7	1435.2	4103.81
3203.46	-986.959	6436.17
7309.55	519.375	4664.11
6190.8	947.978	7260.05
4759.13	1701.51	4561.72
3436.67	887.55	4182.83
4129.17	130.685	5828.5
7670.55	-1513.86	7627.17
5514.42	-105.115	5226.06
8288.35	-442.814	5849.76
6465.67	-204.357	5724.48
7378.3	427.365	4233.55
5105.7	576.165	5570.73
3636.6	354.097	4507.35
7222.07	1187.45	4471.22
2359.79	617.701	5799.87
2856.63	2519.92	5661.48
2010.96	271.8	3674.03
2601.23	-742.023	7504.54
5869.1	1019.66	5575.78
7193.93	52.6232	5960.55
5276.72	-511.521	5519.61
3785.87	715.72	5265.13
9341.41	1598.56	2960.11
4139.52	125.909	6008.83
4071.31	1565.64	8202.33
4912.19	1497.75	6003.96
2317.49	-313.341	2587.6
6488.97	820.578	4720.79
11140.6	-13.8425	4698.33
5327.07	-398.378	4801.5
5224.94	-646.73	3513.2
3425.48	-508.739	5684.23
6275.47	1505.06	5129.04
5652.95	-120.83	3087.07
6779.27	-135.151	6217.57
4217.51	1443.93	7273.4
3995.78	585.962	6173.38
5971.77	194.629	4090.56
4873.87	257.605	4313.35
5293.42	-845.996	4580.83
5385.82	-522.896	5209.78
8259.94	-173.348	4521.83
3887.78	-424.84	6957.51
3045.86	-215.202	4687.93
3902.36	-717.844	5885.17
4463.21	-658.485	4972.52
3779.03	351.868	3861.49
5011.21	852.087	4535.81
4377.29	-174.356	6167.99
1043.79	-39.0026	5960.71
4722.43	1392.16	3701.54
3655.38	803.574	4524.43
3384.37	992.507	6102.23
6435.55	877.438	7174.32
4970.95	1678.43	5580.6
4457.97	652.352	6384.27
6123.93	-248.178	5203.18
3640.84	-904.108	7627.6
4742.84	-396.624	4560.36
4343.05	-554.999	7306.38
7364.66	-56.808	5146.54
2502.6	1651.51	3661.65
3352.57	544.216	5615.45
1518.3	-273.359	5031.12
4152.16	1638.45	4201.76
4147.11	330.826	6007.98
7602.25	-483.274	6165.92
6637.2	-512.778	5570.66
4344.65	845.668	5928.07
2251.36	-587.187	5120.87
4126.66	-174.215	9459.09
4068.43	543.576	5334.63
5503.54	-1128.53	6294.34
2856.47	547.681	5310.14
5989.08	-1047.71	7147.25
6429.82	628.548	5244.21
2902.43	-672.146	5279.31
5603.07	-257.029	6090.52
4941.03	405.451	5401.11
4155.56	1295.43	4856.23
5263.94	-199.794	7578.73
3511.51	730.678	4182.51
6548.98	-719.618	5315.91
8306.52	-272.116	7287.3
5941.85	-20.6735	4197.84
7097.24	-400.288	4565.94
6332.07	679.488	5962.06
6033.86	785.926	6025.14
6748.95	673.144	6133.78
5484.64	781.147	4208.33
1811.02	1610.36	5541.12
5125.54	-325.135	5311.6
5181.66	1553.53	4819.54
6424.47	403.568	5320.38
5156.36	977.101	3621.05
5812.39	-618.034	4650.18
5147.54	1449.83	5158.72
4660.59	-280.249	4584.45
7238.47	297.992	4193.77
4634.59	70.9602	6022.59
5067.31	-1091.98	6930.08
7889.02	2.71082	4213.88
3804.78	-405.024	2182.46
-263.111	1156.3	2741.48
5545.14	1135.85	4845.06
3868.39	-883.281	3114.23
4044.94	-1178.24	4268.16
6408.32	1123.66	5625.65
7166.24	-553.798	4630.31
1984.33	1362	5316.92
3412.08	-76.9062	5379.8
4141.29	1778.77	5113.65
4684.41	1087.03	4269.23
2472.13	430.753	3238.91
8266.75	-649.252	5962.9
4574.64	-955.48	4718.57
4951.43	-3.3674	4287.2
7800.04	-35.2123	5717.11
4381.92	-1037.41	6488.57
4208.11	2703.08	4581.11
6290.99	959.842	3457.84
4755.33	417.87	4793.66
4461.07	1999.83	2445.93
8378.2	378.079	2393.52
3072.8	14.9928	5829.72
8823.99	-1565.85	4279.86
5436.82	-590.943	4665.65
5988.85	111.663	3239.59
5845.71	-497.54	4713.22
5712.3	-387.964	4676.79
6128.95	-2010.97	5001.5
1314.04	541.277	9742
6111.63	-812.093	7186.04
3387.19	231.291	7911.05
7383.86	434.85	8559.11
6567.59	671.249	3728.08
8214.07	104.613	5939.18
5740.85	-552.765	4423.69
3568.69	-37.1172	6795.04
2415.5	1690.93	8397.98
4068.78	625.855	4255.75
4445.52	-412.888	5995.45
4764.04	421.048	4431.85
5750.14	-953.266	4135.67
3270.48	551.077	3693.35
7329.18	388.302	8808.33
6743.74	-138.534	5562.85
5078.78	-208.212	6099.74
7466.4	1576.07	4123.58
4010.51	171.814	2845.38
6000.47	279.422	4999.78
5599.58	-619.398	6461.75
4198.68	-940.548	9042.09
4536.29	-918.342	7038.02
2933.29	90.3275	5340.13
3613.72	-165.554	7523.44
10666.6	1008.81	6569.98
5991.21	808.662	4718.2
7378.31	886.192	5858.84
4854.09	-61.8831	4874.09
1940.55	3951.04	7735.66
3748.51	362.859	5117.64
5216.68	615.063	4869.08
7660.61	-420.946	7522.87
5965.53	20.5213	7231.46
2485.75	704.86	4633.18
3335.76	488.352	2614.09
4026.61	-839.465	5540.03
4251.41	-771.387	5927.85
7372.93	2023.25	5245.12
6690.67	-657.741	4857.64
5602.02	-90.4609	4703.19
2998.53	41.21	5052.99
7492.61	-245.475	4848.81
2524.94	-764.965	5565.91
5999.83	1383.77	4068.06
7155.87	1066.53	4715.84
5067.48	221.558	4609.9
3553.8	1411.1	5592.93
4967.28	155.607	5686.81
6107.19	608.899	6148.21
3378.12	-219.109	6643.24
5985.96	784.205	3628.18
3575.75	659.879	4993.19
7863.07	-665.322	4566.24
5672.35	-745.985	6780.73
5501.05	-92.6211	7741.59
4914.49	781.275	5389.26
4428.65	-411.947	8418.53
6322.21	-975.901	4092.39
4421.45	8.04989	6353.71
5803.42	-434.915	6121.76
2538.69	1381.53	4761.09
3429.56	779.087	6747.89
11841	484.374	5140.73
3798.06	384.059	4133.31
6755.55	1007.03	5028.76
8384.97	-803.528	3573.46
9822.59	-811.581	4750.57
3693.14	582.258	5678.38
6030.36	315.321	4495.26
6866.94	229.779	3664.56
5916.37	290.292	6110.09
6174.89	546.365	5749.22
6806.79	295.365	3780.26
2827.16	521.829	4844.19
6608.96	-883.983	8192.52
9324.74	-685.392	6811.2
8428.57	693.536	4855.53
5914.98	820.996	5112.01
4789.92	474.122	4442.77
3794.45	-396.46	5781.52
7969.47	292.075	5429.65
9880.14	-1109.07	5189.31
7273.66	703.885	5306.87
4922.67	-830.616	4738.4
5883.51	-1526.54	5897.74
5371.15	849.737	3238.12
5432.01	787.346	4914.46
3615.73	1025.51	6804.52
4159.49	-286.134	5099.64
4932.1	736.595	7245.89
7419.76	1326.5	6913.19
5193.17	746.059	4557.24
4347.77	-280.76	7626.85
4931.06	-565.386	3967.89
8402.96	80.7631	8156.26
7518.32	84.0777	5531.21
4814.53	-231.251	5193.61
6946.38	-1036.04	3569.56
7129.29	-183.679	5828.22
5395.22	201.152	5067.38
3792.03	607.977	5084.96
5764.44	1932.53	5938.13
5862.94	555.11	5908.8
5918.74	1170.06	3719.09
7919.49	1271.57	5906.84
4197.21	2314.31	5213.44
6502.18	-561.1	6995.94
3668.12	-76.9641	6663.88
9481.21	-631.313	8392.24
4213.51	485.953	6402.24
2440.22	552.951	4378.02
5811.32	-1180.87	7299.68
5160.67	139.561	4018.48
6353.73	-682.261	3658.28
5801.1	-480.649	8525.22
3902.23	697.735	7132.09
5470.51	268.565	5455.16
2530.4	280.062	7841.31
2147.46	793.73	7198.03
3173.41	-0.826962	6466.62
6784.72	198.529	6012.39
3861.28	-259.529	6784.67
5278.79	-849.505	5862.64
7158.37	1772.64	4882.92
3356.76	1246.29	5943.41
6893.91	1552.71	5792.11
6552.67	267.409	5250
7894.9	1006.4	4918.64
7187.65	-354.54	4556.9
7637.67	-1197.85	6815.75
5736.5	-1060.02	5560.96
5142.16	-1558.16	7790.33
4853.5	654.432	4231.41
5649.35	-440.361	5594.59
4569.93	-205.176	7577.65
4450.59	-446.335	6863.01
4087.65	275.837	4545.21
5705.45	1078.8	2898.14
6696.26	-312.073	5191.23
7398.35	55.8611	5152.15
3631.63	23.745	5637.38
5003.3	-1123.18	6371.6
5449.37	1074.15	7060.18
4865.1	270.031	5743.51
5892.08	-216.764	3864.6
6271.01	-856.388	4992.87
5415.37	-1040.62	2568.13
5779.16	222.431	4705.57
5907.67	725.505	5670
4580.05	-138.409	6923.42
4308.06	-283.411	5275.38
8258.46	1040.44	7935.97
3541.49	-121.913	4487.21
4571.38	-460.772	5700.82
6526.88	1634.66	4937.61
1701.11	1760.72	5474.83
