# Supplementary material for: Controlling protein function by fine-tuning conformational flexibility
Source: eLife. 2020 Jul 22;9:e57180. doi: 10.7554/eLife.57180 (PMC7375816; doi:10.7554/eLife.57180)
Supplement: Figure 2—source data 1. [file elife-57180-fig2-data1.zip › smFRETdatasets/Aha1/atp_loSalt/o_g_x25_y371_M1.dat]

//ATP loSalt data set, trace o_g_x25_y371_M1
//<d_d>	<a_d>	<a_a>
8151.71	499.619	2014.73
654.154	-689.813	2992.04
1443.67	-947.763	2595.1
559.431	576.192	5104.57
5127.42	1210.09	3951.13
3904.96	-965.047	5750.45
4499.4	82.2933	4723.34
2143.07	1512.43	7174.85
4139.21	624.042	1704.26
3889.38	2784.67	5114.75
2278.26	1770.89	3501.51
6026.14	-551.942	3184.92
3328.05	1079.39	5755.5
3293.31	350.026	5230.36
2923.52	1856.49	3338.58
4856.84	4292.34	5344.58
5916.58	2269.54	3791.16
2471.93	1046.41	4212.71
1191.45	2457.78	1575.52
969.808	2330.09	3822.74
1981.54	1032.2	3096.45
5835.08	210.715	6206.1
5056.98	1318.99	2236.78
2529.89	995.34	3536.71
2599.99	203.713	3934.73
4063.55	649.939	924.801
1431.81	419.774	1923.88
2543.4	1286.35	2743.36
2640.32	2030.84	2545.73
6809.12	1018.15	3318.35
4903.21	482.77	3109.16
3474.88	2294.31	4083.11
2675.61	823.089	4625.78
2404.53	109.543	4434.87
5706.42	149.21	1887.37
6168.61	1616.73	5205.14
5300.19	1.76286	3405.76
2872.48	-14.9678	3861.24
5766.7	1138.7	5339.31
3006.45	-914.473	4414.51
4890.66	-453.839	4881.91
6545.02	491.124	4970.78
3759.16	90.7339	4494.61
2349.04	-445.818	4399.88
3921.11	968.631	5240.85
4933.73	-122.301	2851.25
4377.51	-231.423	6017.02
4158	759.054	2379.96
5318.77	1373.53	3543.52
3547.61	719.279	3507.34
1928.96	777.509	4001.48
5387.35	-51.9995	4161.32
6046.99	-1061.21	2335.66
5014.53	585.173	3144.02
5524.71	-409.122	2458.62
2955.31	-1026.78	5067.17
7710.66	79.7317	2280
2606.79	106.823	2892.1
3939.8	-153.71	2765.98
4659.44	218.188	4680.75
4554.8	-656.698	6605.52
6336.97	-308.512	6232.65
3647.22	2092.97	2963.03
3523.69	-2012.39	3759.28
4325.19	921.163	7762.48
3573.31	229.58	6145.17
4878.67	278.092	1594.77
3051.9	-1091.57	5457.1
4700.69	1697.94	3610.89
3502	144.402	5966.6
8502.53	230.787	3872.28
3612.9	-295.014	5591.29
6661.27	287.584	3364.88
5913.31	-256.975	4962.1
3108.02	1171.18	3322.26
3759.62	93.707	3102.87
5016.43	2329.22	3971.83
3495.29	133.365	3841.55
4005.76	862.531	4275.41
5065.26	89.2395	4353.74
5813.84	-1684.51	4323.47
1522.22	1103.45	4490.25
3471.59	421.341	3140.56
5528.83	441.533	4501.79
3274.55	557.059	5086.26
2229.51	366.864	1633.57
4363.72	921.03	3464.3
4618.48	333.292	2953.4
5038.47	81.5952	3814.64
4919.11	-472.553	4532.66
2304.63	-612.469	2480.2
4779.98	388.756	3994.87
4348.81	-992.233	3851.71
5012.97	-295.797	4545.22
2914.68	-1247.8	1550.02
708.74	959.341	3210.79
6659.05	1293.49	5506.26
4970.02	341.71	3583.87
4784.92	-520.615	4233.95
6114.06	200.288	5595.29
4168.66	-506.683	4383.19
3160.57	-899.051	4585.46
1379.28	8.21129	2087.81
4503.73	-45.7809	4829.71
5821.89	-573.87	4344.27
4245.74	2027.69	4644.26
1050.26	2657.56	3662.33
3959.58	-713.353	4453.77
4878.71	978.189	5196.29
5455.97	-1047.79	4766.85
4530.32	-177.043	3970.22
4915.39	-365.181	4139.23
5321.53	3.39541	3111.07
5072.04	268.774	2304.52
4350.15	293.414	3420.33
2271.81	541.408	1223.92
2633.7	1479.87	4560.02
6096.79	-15.04	2872.06
3690.42	649.526	687.105
3473.74	1095.59	4107.21
3959.3	-860.685	3188.66
2796.69	397.611	3241.77
7792.22	540.316	3461.6
2823.41	-347.844	4222.8
3991.97	-813.592	4255.37
2693.3	1567.91	3234.21
1610.16	1981.36	2594.8
5392.24	1229.1	5156.31
2899.45	369.731	3924.9
3658.8	884.456	5685.11
7543.09	285.289	5762.78
4278.42	448.783	2146.43
3794.62	38.0309	5553.8
4199.21	888.805	5645.78
2364.2	107.204	5338.98
5082	1787.49	3836.08
4832.14	-804.489	3836.21
7458.96	587.744	6346.46
2165.82	-500.282	3091.84
5294.43	335.124	5522.89
4958.75	473.635	3387.51
3277.25	-333.35	1668.17
4065.98	1082.91	4003.86
3331.71	471.304	2991.07
4253.96	-615.339	5865.65
8071.39	1055.95	4963.36
3602.55	91.1773	5474.69
7655.05	-322.575	1946.9
3697.81	388.879	5473.22
4026.35	2108.14	4670.82
7387.54	-84.6642	6031.38
3093.77	722.825	4710.6
4979.08	-362.229	3883.43
5360.96	275.849	3639.06
3976.57	-596.095	3927.43
5166.9	383.976	4774.5
5269.58	2430.13	5629.96
4770.18	767.832	2649.88
5434.38	848.969	5122.59
4417.32	-28.6325	4273.25
2251.17	237.547	4735.48
1278.49	-889.69	3600.91
4563.38	-453.869	2706.8
3627.59	19.3383	3643.42
1614.89	272.315	2638.03
5687.75	-222.989	6051.57
4129.46	728.108	5327.08
5516.56	300.813	3860.48
3106.17	388.609	3858.9
8278.29	-364.126	2205.27
6021.96	187.689	2359.7
1492.88	1731.13	2725.85
5278	-526.087	2790.75
4301.73	-139.351	5856.08
2245.96	183.573	1989.97
6452.49	-50.4908	4317.24
5642.17	578.473	4617.3
4318.14	898.962	5580.32
3258.59	1361.36	2984.38
8941.08	961.697	4859.38
8527.14	-756.78	4965.85
5727.32	156.546	2234.84
5363.81	-1230.27	2169.19
4531.42	861.402	3800.03
2383.27	-562.204	5388.83
3321.96	542.481	2468.99
5319.04	-977.156	5227.67
3109.67	-387.859	4180.23
4637.51	-748.819	5181.26
2415.43	885.556	5644.71
5189.43	-470.196	3328.03
5532.92	-824.763	1884.84
2659.71	-1391.96	3551.53
6517.95	1624.63	4113.4
7501.55	-1271.82	7396.44
8589.16	-158.934	2652.68
7758.1	-653.372	4149.86
4559.51	-466.496	6886.41
3856.15	-574.139	5285.84
4335.3	-87.8649	5655.65
6087.53	697.514	5829.11
7029.55	-189.276	4279.23
3339.62	-835.253	4669.06
2670.49	-1047.34	4552.42
6986.83	372.493	3260.44
4716.32	490.535	2044.35
7038.14	574.126	2678.2
6013.77	1170.34	4404.92
6753.51	1141.2	4583.57
3696.79	1020.66	2927.14
7385.41	-339.069	5224.4
6412.23	-1148.98	5925.12
6828.47	1789.72	5607.64
5357.33	-61.1055	5948.31
4589.14	-208.029	3114.72
3661.13	1468.42	4151.33
4623.92	250.533	7303.34
5532.77	-553.015	757.335
8455.07	418.121	2039.84
3389.03	-805.496	3455.44
5464.4	1519.93	4814.68
3656.66	1269.5	5448.86
3087.21	2007.44	4760.42
6119.48	1786.17	6334.04
5715.79	-109.368	2944.65
1901.64	-978.399	4221.47
4856.48	358.605	6681.31
3695.08	-317.939	1282.89
6302.04	-150.471	6442.64
5479.26	-598.138	3446.29
3126.58	-350.453	4523.93
5696.03	1006.61	5395.77
7155.27	2447.8	3488.79
6750.74	458.589	5517.4
8604.22	-1030.47	3132.13
4253.77	37.733	3368.2
5840.19	-695.703	3605.41
4607.61	1866.25	3251.69
3692.6	364.482	3769.92
5959.37	-849.706	3325.51
7379.27	665.538	2363.56
4733.43	576.208	4497.01
6001.1	-60.0017	3010.41
6792.14	-178.547	1256.82
3741.3	-358.861	4808.13
1947.74	-326.209	2934.81
10141.6	-176.832	4204.49
4650.21	-373.783	5716.68
6344.32	-304.762	3439.12
4962.51	685.803	7811.39
7180.4	1419.97	3972.28
3868.43	-46.425	5862.41
6068.15	-446.558	1870.24
2456.82	497.058	3603.81
4539.06	-814.629	4042.7
8399.75	470.644	5697.89
4177.83	1698.83	5213.18
5900.02	-484.98	3281.38
4485.08	584.391	4442.89
6594.96	-206.737	5229.87
6680.97	1065.03	3477.29
5640	-249.063	3599.15
5306.22	361.727	6683.93
5517.74	-629.866	2607.56
4762.45	-821.064	3216.76
4297.6	-444.51	5863.43
6750.52	-1049.79	3723.42
6639.79	212.655	6757.91
5509.02	-72.7502	2258.43
5667.81	-59.4264	4031.61
3882.6	-904.742	6695.91
2634.19	-526.686	6974.18
2779.87	732.437	4707.31
5241.55	2108.21	3652.74
5073.58	1335.41	3574.9
2729.1	-61.5345	4365.49
3117.5	348.525	7647.17
5932.8	-299.479	3951.88
3044.56	374.399	4358.94
2500.77	-361.109	5922.48
6717.05	659.179	6281.47
8555.32	135.401	5186.65
2252.73	57.9391	4783.35
6742.09	970.718	3267.75
2467.52	-586.717	7217.58
7421.65	328.98	5166.24
3608.93	309.781	5455.83
4178.63	-66.0658	3399.15
6316.4	-1096.64	2343.08
3110.59	779.107	5086.61
4514.89	-272.034	2560.17
6353.49	725.206	3614.13
4627.75	-757.62	4779.15
7780.36	1021.09	4324.74
6059.08	656.232	3773.03
4922.27	224.759	1952.01
11258.9	-602.081	1626.53
8143.96	314.185	4025.45
4846.69	-108.727	6085.76
7394.21	-118.441	4612.82
5598	580.191	1274.13
5954.58	-1024.38	3629.56
6042.81	-19.3458	2915.27
4356.27	-1212.99	5631.44
4146.27	198.788	4588.05
2558.44	581.619	3967.5
4666.91	-57.5074	3574.6
2915.57	-708.215	5904.94
7753.92	324.668	5381.4
5599.12	-1085.39	4274.85
6336.6	1121.15	5039.1
3400.3	1035.94	4129.72
3484.45	416.095	4205.06
5489.94	-870.275	5298.77
3916.29	-571.436	6788.59
3243.33	1121.03	4290.4
5298.32	1173.61	2268.26
5581.6	-163.292	1641.03
5019.11	600.06	3863.43
4399.66	-19.7934	3721.08
4370.74	-19.3159	2267.95
10298.5	-479.11	2445.97
3123.44	502.75	4558.28
6688.8	1220.15	4429.7
3474.63	-1368.05	3471.61
5018.73	88.3679	248.695
4380.24	532.239	3145.14
5534.35	-885.919	3080.7
3952.82	-997.568	3398.12
4593.03	196.4	2254.91
5640.55	-8.25178	3380.47
6707.79	-625.484	2289.56
8067	439.998	6288.36
1927.05	579.523	4071.49
8090.86	-1096.76	3200.24
3971.58	1188.67	1825.56
3567.59	69.7569	3431.11
5026.24	-38.2584	1819.5
6322.66	376.639	4695.24
3860.47	300.208	8285.59
1660.23	-345.471	3424.79
5205.13	750.041	3553.75
3731.53	1191.77	4694.39
6797.94	-718.549	1611.9
4039.65	518.905	3009.78
3904.79	1464.08	4959.16
5686.23	556.745	5333.89
6082.69	-273.435	6805.91
4258.37	62.2083	5111.41
8424.74	465.278	3330.49
5443	-327.102	2679.34
4082.65	-172.815	3369.9
6506.78	-634.299	3015.63
5158.3	-406.948	3750.99
4576.98	-267.921	1876.46
5750.1	-273.372	912.585
3832.79	223.781	5471.86
4435.99	-910.521	3468.11
5982.36	1369	5968.97
3457.78	-25.2975	4734.02
5236.9	17.9108	5955.09
3189.1	-587.724	4254.95
8275.96	489.351	3315.25
7367.68	613.905	3238.29
5401.13	-239.239	2478.82
3016.77	459.962	2586.09
2003.85	-157.335	3457.27
6560.93	347.975	5085.88
4429.37	3684.37	6056.93
3493.58	-194.824	5148.66
5220.91	752.986	5690.29
3061.34	-428.807	4043.2
3207.2	-545.987	3223.34
7373.25	-1026.11	3848.22
4814.37	-1609.56	4670.18
4079.14	574.98	5054.54
5153.84	-203.102	3828.08
6205.57	814.149	3536.36
3143.34	827.313	3337.76
4897.43	-35.0908	5533.61
4319.02	-264.26	5480.56
5464.05	235.567	2382.83
6015.98	607.888	3734.77
5031.85	268.378	2046.98
3633.13	141.664	3061.51
4056.5	797.372	3525.4
4898.59	-272.709	5834.21
4620.83	-617.592	3977.74
6855.02	304.509	1830.12
5708.14	561.787	3444.27
2757.55	-312.953	5788.08
3147.85	11.338	3129.22
11296.6	262.9	5650.56
6734.17	446.729	5060.93
2493.9	-1065.38	5197.05
5488.88	-765.098	5591.85
6198.56	-138.719	4507.56
5549.56	465.058	4211.49
4466.88	1540.05	4481.64
4113.98	-762.035	4300.27
6285.74	-333.11	5453.06
4007.84	-580.809	2588.22
4769.64	110.435	4001.46
3716.97	-244.596	5060.41
6599.17	-561.178	4483.44
8987.77	-390.63	6085.7
5615.7	696.871	4414.27
4568.48	51.2474	4288.89
5828.52	468.505	3985.09
5958.3	-616.151	5308.27
3411.6	757.727	3420.04
6729.42	-351.815	1731.75
4822.13	-196.24	3936.91
6221.83	285.689	3773.35
4380	289.056	2679.36
5089.9	310.119	5996.37
6037.62	186.361	5013.07
5044.65	-380.401	5536.64
4901.09	538.618	4274.08
5577.01	-908.222	2887.92
1608.56	759.132	3418.7
5738.58	-247.398	3442.68
3585.43	451.127	2474.23
5280.48	1776.46	3140.95
5539.8	-1058.04	4117.08
3401.8	320.305	3733.86
4701.36	828.694	3678.01
5750.56	91.2751	5462.25
2768.67	-738.406	4306.82
5078.79	1081.31	4367.48
9621.64	-1005.29	6265.72
6283.68	-1650.87	5800.84
3711.54	-0.806472	4337.43
8839.98	-1236.36	4598.17
4506.3	1648.03	4928.14
6333.74	81.6594	2532.31
3021.44	1856.66	1430.72
3436.33	-836.993	3933.41
5751.67	475.509	4544.35
3657.92	-870.529	3444.89
6072.02	-969.199	5238.08
5723.33	-322.758	3108.26
1603.06	836.336	2478.69
6464.22	-83.8023	2323.57
5443.6	-107.588	3623.31
5267.1	-1015.62	4882.92
8024.27	-518.899	2210.1
4684.33	2.30021	4586.65
3515.59	-38.1138	4109.36
5054.6	-1191.94	3154.34
4178.09	557.255	2899.9
5962.95	-302.173	6255.23
2849.3	-76.5963	3485.38
3182.59	-175.143	5484.2
4437.87	64.5511	4302.09
4869.05	-36.9805	2687.29
5122.35	436.465	1066.88
5727.66	-1292.25	4979.76
2556.75	125.456	7354.79
5550.65	1114.1	2833.84
3319.25	260.996	4673.7
6960.33	-247.583	1906.29
2975.54	1408.65	3369.72
7147.26	-580.226	2880.49
8064.52	717.642	5614.2
4655.76	50.411	5039.02
5799.05	638.183	5078.2
2329.21	858.843	7311.45
3101.03	747.05	2035.41
3781.9	946.684	3979.44
4873.78	181.588	4099.63
4071.93	-528.265	5158.77
4429.14	422.281	3043.75
2468.83	368.25	4616.49
9782.84	-98.1093	5017.09
3718.44	1650.89	6082.25
7489.99	1961.59	2079.97
5026.26	-215.07	5214.14
5298.36	-210.313	4836.43
5790.91	773.845	3351.88
7064.13	-1041.59	5637.27
2730.12	1174.22	1926.28
3739.96	290.542	2622.76
4742.22	-399.016	4987.77
4078.69	1198.93	3870.63
5508.12	-1006.68	4509.09
7408.39	122.486	3626.45
4244.18	-551.713	2320.65
4521.75	-751.436	1931.5
6211.87	370.769	6193.58
6583.01	60.0295	5471.27
7111.44	304.229	3258.8
7174.85	-624.564	3860.2
4434.14	-667.714	4976.99
4121.85	861.682	2556.83
5424.85	1539.25	4827.65
3432.85	-1261.42	8108.92
5421.47	-508.197	3367.45
4498.52	-227.526	5354.23
4928.52	-919.492	4062.42
6038.74	374.167	4708.88
3531.39	1407.36	4944.72
2761.02	1280.3	3871.42
5654.23	291.337	2535.51
5355.79	1351.7	4839.65
4855.66	56.7155	5892.64
11121.3	1445.02	3349.17
6940.77	-151.734	2559.97
4615.27	-699.447	4803.64
5761.63	2318.39	3182.24
4092.74	1753.45	3699.17
4425.2	-814.361	3849.44
6785.01	-1087.72	2731.71
2923.23	337.683	1993.6
4815.76	123.168	5092.7
5730.86	-415.83	3487.95
4455.56	447.87	4020.29
3750.22	-499.478	3201.07
7802.67	-1294.21	6299.65
5522.55	-719.239	5741.98
4192.18	-211.645	2860.81
6962.23	-544.903	5533.55
7730.59	10.9057	1826.69
3886.74	1261.23	3320.75
3935.34	95.6413	2164.34
6108.02	-695.698	4247.28
5763.98	-937.169	3144.67
4519.89	-556.858	2865.49
3183.06	-128.143	4733.28
4864.98	-1341.06	4841.43
1969.54	-611.834	5492.89
5445.17	178.141	3440.33
6071.03	214.838	2433.83
5512.04	174.774	7255.89
5098.51	-353.863	5834.28
4978.5	-254.236	2662.92
5518.7	116.168	3632.22
1632.83	436.041	3682.25
6163.98	490.704	2201.58
6954.2	338.599	4597.21
5748.33	398.764	5556.55
4889.4	416.534	2652.45
324.866	2515.43	7292.28
4053.61	768.059	2620.89
3135.85	-338.551	2884.07
2747.02	1628.18	4790.16
4805.67	1018.97	3715.85
3209.18	308.956	3038.3
6306.99	-341.302	4844.71
3849.58	723.912	5895.43
5656.74	240.774	2281.39
3816.87	284.674	1720.64
2607.48	302.643	3569.4
4382.55	988.15	3677
4776.61	-117.585	5228.24
6768.95	1254.78	3229.79
4279.83	502.165	3286.09
3903.16	-46.6178	4012.96
4446.22	-23.1	3510.92
5774.8	463.664	5612.24
4262.24	-289.411	3620.07
5911.51	1025.79	5406.54
6585.95	-229.466	5201.45
5387.46	351.298	2817.38
3491.77	412.64	3020.43
6184.52	-259.176	2091.66
4040.01	1033.96	4246.21
7551.33	2005.62	2891.95
7096.54	2679.25	3687.96
6443.77	-963.832	3739.78
5965.28	-636.854	5806.38
6754.17	49.6001	5559.34
5976.35	-588.978	5506.58
3903.36	-1228.4	4490.58
5235.72	-426.828	2252.96
7522.16	1869.85	5430.53
8074.29	-83.0017	6012.77
5149.79	-117.677	5209.74
4816.31	-407.361	6476.4
4914.03	900.144	2420.21
5268.17	791.083	2138.96
5001.32	1142.62	4061.17
5432.89	2859.36	2171.04
5113.89	-129.066	3957.11
4400.68	89.5465	3499.13
4750.26	599.128	4007.31
4137.43	-1082.79	1643.09
4661.87	-130.851	5185.75
6901.75	-844.586	2597.23
3487.65	-755.721	4075.07
6165.29	683.519	7482.92
7431.11	-556.248	3996.43
4356.39	-888.927	4222.87
5145.22	990.117	2670.76
3281.76	115.381	5141.09
6180.81	181.281	3039.47
2246.74	813.693	2719.82
7378.8	545.406	2669.29
6737.97	-1276.67	2712.95
6023.07	519.35	2188.24
5083.33	-888.976	2697.6
5000.74	109.059	3258.73
3475.5	-707.192	2504.53
3237	-676.121	3816.6
4057.12	680.394	4760.75
5524.27	-164.12	4412.23
5808.62	899.937	4896.95
6854.01	474.145	4421.15
2548.4	-447.193	3102.49
6603.71	109.004	2645.92
4668.88	58.7391	3541.25
4355.02	242.334	4009.84
3443.11	-127.96	5167.37
3716.17	971.743	4415.37
9802.25	-719.403	3101.56
6593.13	-1150.89	3019.94
4630.71	-1552.88	4396.2
3704.18	-287.878	4719.78
3547.31	-231.515	5462.04
3088.43	650.337	3521.71
3617.89	-41.9531	3680.51
4384.72	83.5304	2132.33
7132.91	1090.24	4904.7
4432.67	0.559668	2183.5
5142.56	443.881	4332.55
5524.68	-249.518	4938.06
3695.9	732.939	3717.72
7350.4	-159.361	4573.92
4679.48	1132.62	3442.59
6290.94	644.308	5377.11
3577.28	880.539	3252.39
6606.23	2047.98	3392.08
5628.01	1235.55	3168.4
6046.93	-1428.62	3266.44
2424.83	-89.4349	3914.8
5155.28	1602.56	3522.01
6011.65	-214.21	4882.19
5463.58	1394.86	4894.06
4642.65	-1198.59	3726.13
5356.04	-1697.27	6774.46
4649.93	155.157	1382.74
3404.05	-531.69	2160.97
2900.43	-76.1847	4610.63
3397.99	215.034	2434.03
6302.31	1246.63	3617.22
4902.54	-69.1544	3033.82
5506.02	1099.35	5866.29
4366.88	-786.884	3216.31
5608.11	2331.92	4664.59
