# Supplementary material for: Controlling protein function by fine-tuning conformational flexibility
Source: eLife. 2020 Jul 22;9:e57180. doi: 10.7554/eLife.57180 (PMC7375816; doi:10.7554/eLife.57180)
Supplement: Figure 2—source data 1. [file elife-57180-fig2-data1.zip › smFRETdatasets/Aha1/atp_loSalt/o_g_x29_y424_M4.dat]

//ATP loSalt data set, trace o_g_x29_y424_M4
//<d_d>	<a_d>	<a_a>
4164.56	526.249	6518.09
1812.51	8.61689	4596.29
2421.37	1513.39	2718.86
3573.45	2458.26	5397.89
1704.02	367.526	4733.92
664.939	956.97	891.015
2277.48	514.971	5894.77
424.826	1128.74	5908.32
2549.17	3031.78	4296.42
2692.72	-897.384	6824.94
469.883	2800.59	4832.92
4589.98	2656.44	3014.05
2630.47	1589.01	2110.95
2982.48	193.451	1798.62
2778.21	-217.846	5758.57
6240.43	-691.226	4542.07
1759.31	454.387	5695.42
3537.81	-420.778	4721.06
6969.43	11.9532	6692.03
4612.15	379.341	2892
4662.99	1415.75	1626.36
4240.04	-317.043	4075.9
4924.42	730.544	2950.73
3597.34	1481.66	720.209
4502.73	414.503	4743.79
4564.51	1937.17	2256.28
4499.78	784.446	2479.94
2622.67	2619.44	3538.47
4290.54	701.517	4286.05
3683.61	410.853	3319.59
6273.05	142.757	3666.71
5735.85	-88.5062	4649.74
2263.17	729.771	2988
3236.43	2232.23	2549.62
2361.02	2538.88	2489.07
1107.3	3776.25	2548.2
2199.82	1995.03	4387.87
3575.36	1145.25	1306.89
3403.47	400.208	4222.23
5661.31	1061.87	2753.27
6799.93	969.681	2471.32
4832.01	-156.52	3731.76
6406.71	2250.16	3142.78
1679.28	2842.35	2897.81
3895.91	-1.79304	4852.38
3476.26	394.274	4054.34
5309.52	72.1838	3227.37
3966.44	808.559	4489.15
2203.32	381.606	2140.36
1939.7	115.045	3341.56
4523.44	1098.03	5204.45
-1017.37	2928.85	4865.88
782.957	1592.37	2792.02
1607.82	1453.37	1382.57
2257.96	1762.09	4899.48
1601.89	2159	3100.61
-1345.75	2849.84	3645.19
3407.79	-480.482	1660.64
1668.74	-403.391	4746.14
5853	-419.393	7308.59
2371.94	1869.98	6281.33
2023.54	351.94	2657.59
1628.45	3921.31	3781.21
-114.257	3416.52	7447.86
3846.99	483.46	5955.02
4573.24	193.908	3533.64
945.596	7.15272	4612.58
3335.03	471.407	4362.7
246.433	2509.91	1005.44
893.681	610.413	4692.82
3345.13	-723.836	5944.26
5842.76	656.479	2935.96
4257.91	-325	4250.41
5214.88	118.512	3041.37
4792.37	617.746	1869.15
3581.58	-523.05	3400.82
4937.77	1150.94	2191.09
2787.8	649.017	4356.09
6864.44	1786.12	3914.02
2979.66	-198.12	5266.59
3493.34	1575.45	4239.36
3421.06	-816.289	2803.17
4880.66	-273.44	4371.46
766.279	-267.486	3718.44
3347.56	-902.008	1802.95
3332.9	-183.07	3165.88
2242.06	-628.489	4457.62
3652.06	-911.106	3620.59
1379.88	-54.4552	3646.64
3233.9	1324.21	6366.6
2694.01	2214.11	2653.05
3696.92	1200.3	3926.57
2688.48	-178.92	4796.46
5362.02	-1355.56	4392.47
3072.63	576.318	5291.41
1642.76	559.286	5604.44
1300.97	3650.67	3747.5
-2540.08	5094.21	3777.28
1465.9	2958.41	2019.14
511.414	1772.01	2774.57
-187.935	2577.64	4218.11
-518.769	2401.32	4236.03
-1944.61	3354.72	3136.23
823.046	1460.6	4182.39
-186.983	1237.88	3279.08
723.665	3192.65	2120.06
-1636.94	3568.15	3399.96
-212.209	3104.69	3486.99
1481.73	4574.97	5520.62
1435.92	1804.31	3113.4
-325.756	3467.26	3045.73
-985.375	3194.22	1642.55
-1154.53	2550.36	1627.05
1007.14	3238.52	1866.27
885.311	5556.52	1448.97
-860.126	2815.28	3204.91
906.398	3700.71	3488.31
625.361	2141.97	2395.58
-982.104	474.608	5923.65
1134.64	2268.08	3738.77
-771.386	4149.59	3790.72
88.1751	1264.39	1271.76
2146.71	2409.39	3407.82
-1241.39	3772.52	2387.24
-504.086	3887.9	6341.09
1622.42	1327.03	3974.3
-1139.91	3240.34	1648.21
-1566.58	1512.45	733.478
1041.24	1930.05	2711.12
33.7824	2713.75	2658.69
202.667	4396.93	5642.97
-433.009	3087.23	1954.85
148.688	2491.04	2688.04
-720.194	3713.49	3576.82
1155	2466.65	2251.45
2499.7	2552.36	4452.6
1017.54	2572.65	1322.47
685.632	3791.44	1891.81
189.536	1937.17	2316.92
354.563	2783.59	2631.42
1943.01	2959.03	821.35
-418.561	3193.9	3708.72
1510.93	2663.18	1072.95
-434.217	3749.35	3929.74
1292.51	3616.97	3503.62
842.283	1530.69	4580.91
-1489.96	3880.74	2536.47
1203.28	5138.08	1214.61
692.836	440.552	3479.12
-537.186	1758.94	5591.62
330.641	1263.98	1230.34
818.443	2359.52	2464.75
-81.0265	2407.95	4241.83
479.564	2227.97	565.591
-370.475	3441.28	2329.23
147.06	2992.89	4054.64
8.38343	2882.23	4520.85
784.206	2408.09	3346.8
2724.84	1398.53	3118.81
372.303	4189.67	3604.95
633.91	2678.16	3259.55
-763.657	2275.24	3268.01
431.036	2292.66	3955.74
505.97	4245.98	2315.86
800.214	5052.88	3677.21
-23.9017	5107.95	3422.96
1580.86	4252.71	3965.81
-209.988	4126.01	3889.67
1533.91	3416.1	2854.95
891.894	4641.48	1539.21
2901.47	3816.35	2650.84
174.598	2481.23	4136.49
1379.28	4177.33	3059.16
904.356	1672.71	243.335
-1140.06	3574.91	4749.98
-878.087	2716.14	2230.94
405.672	4008.19	1152.19
-905.459	3599.44	2593.86
-849.176	1346.3	3585.88
-152.159	2490.54	2433.89
951.358	2890.53	5448.35
-790.423	3102.03	444.326
-402.443	2317.04	409.429
-737.327	1627.99	5823.53
-923.669	3799.73	3258.57
1213.37	3558.96	3519.08
187.977	3794.45	1081.34
467.627	4156.52	3538.89
954.097	2448.35	-700.581
1861.85	2139.62	5439.02
-747.056	3634.55	898.467
360.477	3918.13	2212.98
-1064.75	3127.36	2452.33
-428.849	2905.63	590.281
305.339	5239.14	2678.79
-513.243	4885.88	995.087
129.32	2430.14	2348.71
-46.0508	2978.07	2158.59
1256.53	3226.19	2520.91
-248.476	1446.05	2402.3
2017.73	1078.01	3033.86
2501.04	1822.79	2225.49
547.612	5275.77	2797.78
182.098	3405.36	6802.81
-1185.61	4373.67	353.574
-522.606	3192.52	1728.36
-832.913	4491.45	385.879
73.3058	3196.95	1203.1
-269.887	2116.19	989.896
-70.7594	3897.84	3658.76
1039.13	2184.33	3058.35
-494.226	3524.3	2777.33
513.457	949.076	2793.11
2607.57	1281.43	1872.19
956.947	2466.7	3229.66
-125.401	2963.62	2363.04
-244.419	3692.67	1956.77
1891.41	3953.38	1603.67
80.9369	3042.43	2900.2
1268.74	2937.44	1838.47
709.023	2762.69	2321.64
-209.905	726.399	3122.31
-1308.56	838.928	2318.42
-728.888	3174.24	1688.08
1732.52	3069.67	1889.71
831.629	3368	248.228
3214.94	359.434	2384.45
-861.81	3268.53	1248.01
-76.0381	3854.85	3521.21
2031.59	3342.11	1048.33
-829.891	2880.15	4754.8
514.954	1523.4	2532.62
-110.069	4441.58	2613.19
463.708	2465.25	3233.1
934.66	4096.38	3398.77
121.661	4268.11	2746.37
132.708	3062.9	4044.21
-57.5321	3613.15	1838.28
68.2547	1827.48	454.704
-435.901	3149.33	4821.38
1646.93	4775.42	1610.86
-365.507	3818.08	1189.92
-1274.12	3677.85	3959.52
530.327	5010.13	2606.68
-344.517	4531.34	2584.23
76.7211	2935.81	2684.15
-50.8393	3630.3	4210.05
-180.98	2864.5	3282.52
616.998	4165.34	-318.75
869.289	4046.75	4111.51
269.666	3002.15	2557.05
920.674	4793.46	3079.49
477.673	4421.35	3195.3
-669.128	5700.26	2147.72
443.491	2168.46	3933.81
730.834	2525.08	2894
1037.77	1228.61	748.595
279.057	2076.24	1973.9
-1007.02	3385.8	1336.99
-1105.07	3191.17	5225.63
889.9	3495.07	3419
-424.971	1565	3326.71
248.103	2188.71	366.482
1501.66	4586.08	2743.8
-779.942	3434.31	2086.22
-103.21	1519.45	4696.71
-457.07	4020.75	3921.9
-1557.01	4661.31	2304.72
-1036.1	2918.61	5253.8
655.334	1458.34	1772.49
1149.92	2188.26	2661.24
975.143	2668.84	3492.29
1506.38	3871.35	1332.02
1942.72	4069.99	4206.75
-448.258	5809.22	1541.45
-83.6692	3046.99	2824.41
-465.136	3571.05	3014.56
-489.093	3920	3840.06
-519.949	1828.38	2608.37
-1325.78	1485.34	4616.83
1171.22	2808.91	486.422
-912.346	3767.69	2356.5
-1008.02	2117.82	3421.16
1105.76	3821.51	2490.36
734.022	3984.33	3209.94
-822.238	4190.7	3418.42
-371.896	7156.4	2025.93
1042.05	4455.97	4477.65
2490.46	3814.23	2086.03
-80.102	4723.21	1153.65
-1821.65	1756	1616.48
-696.714	4184.55	2085.18
736.996	2720.33	684.127
246.261	5623.55	2942.1
160.108	3974.68	3594.33
689.703	4496.21	3987.05
502.361	1910.22	2356.72
2317.09	4612.89	889.713
-582.16	3840.07	3055.39
1176.58	2669.41	1724.91
447.313	2999.77	1722.91
1268.54	2278.25	2679.94
-2096.02	3101.53	4254.53
459.933	5052.15	1099.23
224.857	2526.19	1170.85
1165.09	2615.27	2389.42
-1762.29	3241.06	2496.97
2351.55	4035.31	2108.96
-341.171	2339.63	2375.79
2110.7	2676	1092.2
699.784	2103.42	4210.02
278.381	2996.98	1789.52
194.877	4027.06	1608.03
1526.36	3271.29	1915.48
313.474	5587.06	1929.39
154.312	3186.37	1531.25
-663.656	3381.25	3074.53
748.905	4993.87	1389.52
364.044	3750.59	4540.55
1223.78	3195.25	3655.92
1233	1838.23	1942.36
517.424	2110.41	137.053
2534.69	3983.07	3834.32
-687.868	3192.75	2295.42
17.5674	3451.58	1869.66
732.946	4527.61	3543.53
529.333	3996.79	2708.91
-757.096	1499.35	2255.31
1844.77	2618.85	2334.87
-119.743	4469.34	1889.1
948.674	3470.76	3326.71
-1632.62	3607.2	2201.9
976.398	2922.27	3987.84
-334.353	2378.5	1739.73
874.603	2825.91	1625.43
-529.278	2172.24	3488.85
-703.524	2738.53	2257.17
351.934	4848.29	4955.37
1792.35	1504.39	2650.31
-191.717	3176.79	2008.91
809.791	2869.41	1444.32
68.4549	3106.35	1968.99
1450.98	2932.05	1777.29
-652.264	3499.89	2154.7
3040.56	5598.76	2353.01
-1388.2	3442.5	2830.89
307.54	2848.99	1111.61
430.926	2792.34	2297.31
736.478	3982.92	1271.3
1727.8	3320.62	4199.95
98.0905	1748.04	2909.53
-891.128	1962.62	2302.83
-752.728	3407.97	2526.58
3370.13	1681.73	2110.66
-847.016	3037.59	4804.34
1645.16	4295.17	1423.9
150.751	2131.56	333.924
117.403	1998.08	2796.09
1581.66	4440.13	2607.71
268.134	1619.21	421.864
-881.737	2272.12	4058.75
4.46445	3863.75	2864.61
1196.97	4505.59	3581.84
6.65169	3832.89	3737.82
953.718	2452.42	3268.76
1036.94	4420.96	1757.39
1946.36	4816.59	1283.89
1420.23	2786.89	1676.41
2794.64	2811.69	3459.84
475.486	4338.9	3471.79
1410.97	4101.68	1455.59
-230.681	2880.75	4102.67
-132.763	2342.5	1685.98
-899.18	2633.09	4657.44
-66.5368	4038.37	1394.01
-956.292	2470.55	2426
618.392	2772.12	3157.16
1574.66	3456.36	2635.44
-703.179	2841.16	1947.52
-119.908	2928.02	3212.51
-1266.52	2795.63	2563.04
951.199	1404.69	3560.1
1306.84	4577.82	4628.51
-1115.75	3452.03	2851.99
2788.4	1632.2	4610.96
-76.3899	3162.43	6660.2
301.413	2268.16	2362.23
332.442	3327.2	413.99
206.462	1820.99	2353.35
-1000.56	3732.37	4299.69
509.51	1737.81	1806.09
457.76	3470.71	2730.47
1109.31	2515.43	1775.18
-1119.69	3788.21	2521.82
-109.696	1865.69	-114.732
378.555	3290.77	2976.91
3.58813	2787.65	3632.74
-108.972	2644.52	1298.87
-337.01	2847.43	3861.54
435.983	2915.94	954.192
1050.47	2996.92	337.943
572.776	3919.83	3406.4
602.874	2665.26	2919.9
691.546	3629.91	2673.46
-1176.12	3468.19	1878.77
987.038	2820.51	1675.64
1488.47	3228.57	4306.16
901.692	3235.48	2932.26
879.667	2492.24	1638.37
997.071	3928.51	4558.55
1143.46	4284.89	1736.91
2335.76	2807.46	4554.32
528.595	3316.8	3064.35
-626.127	3412.89	1858.04
-427.317	1577.27	1337.65
1293.52	3213.92	2686.42
1219.31	1639.4	4951.8
1127.68	2355.2	2458.4
-1161.84	3992.55	1617.95
1602.5	1536.4	4343.66
-1490.84	4596.49	2233.29
271.653	1575.25	7413.36
483.456	2349.45	652.302
894.412	2362.92	2493.14
895.434	4462.08	4461.49
342.951	3161.14	3432.53
1255.08	2971.75	3197.14
-339.045	3370.86	3668.97
1096.76	2626.73	2863.5
2543.3	2499.23	2342.87
-470.442	4474.03	1722.51
312.839	4768.89	1083.81
-346.711	2305.91	3546.1
1814.9	2543.45	2901.31
681.665	3928.3	1958.76
1204.6	1888.73	4955.38
2288.11	2361.67	2888.73
-201.487	1483.37	3076.17
620.855	3874.89	5083.8
-1359.44	1637.99	2914.17
692.781	2847.25	2519.72
-202.487	2814.67	2518.64
-1180.53	2208.96	3476.11
1559.51	2716.4	2506.85
829.552	3153.15	3043.81
-895.979	2446.26	1026.68
-296.024	2974.28	2698.78
447.831	1718.02	2944.55
-416.277	2016.57	2902.96
875.9	2609.23	936.447
1951.49	3651.57	3355.65
-579.062	4170.07	1177.11
992.758	2849.38	1889.63
22.9769	2356.06	3460.92
-676.669	872.431	3745.4
2558.39	4178.51	4242.3
679.353	2023.57	3811.31
33.1062	3986.79	1913.73
2295.71	1671.81	-62.9291
1175.13	2376.37	2856.46
-674.979	1230.69	4280.79
1092.64	2898.19	5838.22
747.47	3261.83	2549.29
825.744	2069.42	2908.41
-1011.97	2685.9	1267.3
1760.94	3040.2	1644.82
322.154	2890.34	4847.08
679.057	3932.82	1037.36
650.863	1709.17	3949.47
-893.081	2104.72	2528.32
-646.834	1707.31	2197.14
-889.286	2991.86	4210.31
-925.345	2583.24	2533.23
-585.168	2155.86	5424.54
381.867	2330.66	1620.67
2670.6	4344.49	4383.93
-14.7178	3274.91	3525.83
-9.02525	3863.28	4587.26
1913.67	1869.56	2533.05
-308.327	3910.59	2514.71
1755.24	3761.89	2449.02
857.704	1016.1	5387.26
884.407	604.166	3327.43
-612.603	3014.74	3341.26
455.407	6118.31	761.386
216.529	3076.34	5569.89
87.8921	570.917	3374.84
1073.67	1176.49	2399.03
-1081.07	1386.75	2581.18
-1432.54	2333.63	2976.77
443.249	1697.47	3965.97
477.038	2146.86	-590.123
972.7	2925.75	5762.92
-231.088	1833.72	3305.9
2924.7	4179.57	2620.59
-860.264	2091.48	3912.66
187.935	2325.85	-270.73
2897.92	1716.17	3613.82
1062.47	1443.99	45.5062
1573.05	3031.67	4206.42
662.669	3490.1	1758.6
197.381	3115.83	2083.25
668.32	2827.6	3149.2
1040.64	2500.56	3613.6
989.784	3512.23	4308.28
168.56	2964.15	4231.83
-774.594	1370.2	4517.54
693.457	1844.31	3004.74
-1223.16	1023.18	3745.15
181.567	796.395	3197.45
-938.152	2631.88	821.068
996.27	1960.16	4687.44
-427.828	2048.32	3603.26
2614.65	3840.32	1776.22
830.781	3260.61	983.323
450.246	3368.8	4595.59
188.598	2510.01	3038.26
-147.771	2636.24	3130.51
106.281	3944.39	6212.18
473.209	3104.64	1665.41
163.689	2739.72	2300.63
-570.271	2568.44	3029.67
-1223.71	3238.12	1680.09
-59.4229	2701.07	3703.52
59.3605	4796.18	3546.33
-655.776	2943.73	2859.21
300.164	1278.3	3373.45
629.77	1941.46	2089.42
1788.34	2460.15	1634.42
1903.13	1484.19	519.933
145.086	2831.2	3282.77
-39.1231	3949.68	1965.7
-385.151	3646.68	2891.09
1830.34	2034.86	3370.23
1.23513	1306.62	2961.32
1340.37	2580.16	1928.75
1012.9	2773.76	2132.64
345.09	1959.35	3495.25
105.86	4147.02	3049.63
395.301	3907.12	2266.01
-596.001	692.771	3539.05
-380.011	4524.67	3538.37
443.877	1609.62	2320.3
1665.31	1683.65	3055.91
1071.1	3792.33	1518.72
2278.19	3651.79	5773.34
-127.823	2725.39	2957.02
-752.963	2418.74	673.305
2683.39	2098.31	2983.7
579.917	2886.16	4086.68
-1455.98	1764.27	2844.97
474.113	4364.45	1173.21
-298.715	3102.44	1423.12
5.40275	1003.27	1261.04
1782.84	3109.92	-576.927
2146.53	4328.41	1437.17
434.728	683.644	4006.24
2935.06	2244.47	3606.36
-45.3331	3526.05	2245.95
1180.52	4995.17	2739.64
653.423	863.636	3997.05
434.148	1233.23	2164.77
1910.69	2395.79	1918.61
196.878	2125.64	4642.85
2008.73	3762.73	4306.55
2253.81	2326.29	3154.21
204.744	3174.35	76.6886
699.688	2314.62	3443.66
2361.98	3248.68	4428.63
2891.04	1017.73	637.951
804.023	3562.73	3271.8
1693	3184.63	3343.2
2372.17	2066.27	2415.38
1682.63	2961.95	3898.68
-59.4091	2438.57	3728.59
2782.46	1130.77	-87.2576
2522.77	2772.93	2009.62
1237.83	2758.93	3619.43
756.585	1965.1	1580.02
1926.03	1644.32	2730.42
565.959	2682.29	2736.28
1150.69	3561.57	3749.33
538.924	2631.82	2254.6
708.195	2261.31	1438.53
2179.39	1266.43	52.6193
153.753	2776.52	2281.06
2036.37	2818.62	211.955
-530.41	748.946	5106.94
-202.336	1357.77	4889.6
3751.27	2403.34	977.264
3163.79	1111.39	3668.8
-612.651	1836.61	296.767
499.07	2300.68	2514.18
-31.0982	2423.38	2476.16
525.456	2807.69	3186.12
-816.242	1548.33	2907.27
539.552	3265.45	3936.02
41.8969	2052.13	1472.03
-201.763	3163.99	4467.3
1139.13	1275.1	5082.3
1047.39	3069.92	1372.76
398.848	4944.58	2342.49
-649.221	4869.95	171.973
414.683	2300.3	1818.52
1285.24	1231.62	3473.2
212.796	3702.99	4803.86
-608.125	1361.17	5676.28
631.723	3680.93	4009.69
662.089	1740.3	2563.38
1536.82	3304.16	1000.54
-1660.05	3408.06	4188.73
1273.61	2785.18	1832.32
511.649	2804.92	2230.62
-803.947	2725.76	3254.57
1484.15	2481.85	5564.11
-1355.95	3594.24	1828.75
-235.649	2033.36	2977.43
-678.974	1767.24	1989.92
252.54	3564.09	2501.38
1236.85	3357.42	1198.23
4050.92	3786.33	2294.63
-204.116	1984.16	3868.61
14.0345	1197.52	2723.86
1667.49	3090.99	2647.93
