# Supplementary material for: Controlling protein function by fine-tuning conformational flexibility
Source: eLife. 2020 Jul 22;9:e57180. doi: 10.7554/eLife.57180 (PMC7375816; doi:10.7554/eLife.57180)
Supplement: Figure 2—source data 1. [file elife-57180-fig2-data1.zip › smFRETdatasets/Aha1/atp_loSalt/o_g_x30_y365_M0.dat]

//ATP loSalt data set, trace o_g_x30_y365_M0
//<d_d>	<a_d>	<a_a>
1371.23	3340.72	3988.29
2412.17	1029.06	2752.71
3738.33	1862.27	3595.13
5039.38	66.6173	4402.12
2183.03	710.867	2452.2
1331.69	25.4627	4261.31
1680.41	1644.37	1702.38
3908.08	2279.47	661.452
1222.43	733.033	1611.33
2591.97	3350.01	3362.38
964.154	823.694	3468.56
2370.81	1045.72	5965.17
2034	686.027	1981.33
4600.03	542.784	5250.67
3008.96	1272.34	5167.65
5769.36	1002.79	2407.51
3686.79	1421.24	4010.62
3035.91	1167.31	2358.64
4633.61	572.564	1273.78
5661.28	-1146.33	4128.55
4817.97	958.024	3519.93
4616.36	1403.26	4529.39
5938.65	1076.62	4001.29
5480.14	1173.66	3143.84
3670.12	-993.786	5383.3
3383.34	426.797	1974.45
1683.07	-447.371	5128.39
2188.29	1138.06	6091.62
7370.71	1595.74	2726.73
5184.61	2322.71	2999.89
4953	1258.99	2767.44
3118.35	-1006.08	3473.92
4801.06	1382.18	5132.73
6511.35	916.286	2153.87
3939.18	659.396	6251.57
4295.7	862.472	2922.85
8570.47	369.456	4295.18
3782.85	-1390.26	5167.18
6400.66	-155.003	2100.8
5934.07	1133.68	5041.8
4029.2	1376.79	3732.44
6044.73	-1146.4	3333.24
4266.25	-1131.75	1979.8
4600.61	156.033	2682.91
2379.54	63.8999	6816.25
6191.49	1644.78	3744.84
2271.03	-92.2126	5044.2
5733	598.246	4124.04
5790.95	1456.45	3341.82
3649.88	-48.4497	3801.86
4921.67	1715.56	2240.34
6493.06	1175.72	4945.07
5907.88	-168.39	1805
5058.85	1245.56	2706.21
3150.27	1544.86	4891.18
1436.51	-717.551	10003
5122.97	1926.66	2735.47
3802.19	1056.44	3897.4
4068.54	328.203	2907.19
3380.73	1365.79	4398.14
4905.63	2066.5	3478.72
4323.12	1091.68	2676.86
6320.69	-266.446	6665.05
5018.93	21.1259	2150.13
3255.38	450.687	1754.36
5409.47	-644.57	4470.16
2766.28	78.1635	4242.26
5262.27	-608.852	6333.14
6662.81	937.708	5219.23
4627.2	796.569	4610.07
3275.81	893.365	1475.1
3349.1	101.994	3984.09
5851.4	-1019.69	3247.61
4534.96	528.685	1495.29
4954.07	72.1811	2536.49
7260.37	-380.6	2424.76
6301.01	889.594	3393.1
3524.43	683.195	3387.72
4694.63	-758.284	4021.49
2534.93	-97.638	1489.34
2943.34	1647.19	1875.41
1816.46	2606.23	4591.16
2425.91	-262.008	5832.1
2549.82	-666.128	4285.81
3477.42	1045.92	5946.95
2584.85	996.412	3153.07
4162.98	2.46187	3448.88
6833.36	-902.628	2491.79
4430.64	-800.68	3150.37
5359.41	-381.411	2745.62
5264.57	-95.6024	7428.46
4779.23	-278.118	4990.96
5264.72	245.528	2248.25
2839.54	-1168.02	3588.44
5020.83	189.645	4316.04
6952.53	-683.111	1489.64
8377.86	1796.18	4409.08
8583.18	498.492	3529.69
4813.06	1109.72	5447.14
1707.04	3767.65	2711.69
2392.55	1801.33	2923.04
175.843	2001.18	3425.3
1481	-1056.85	3208.08
4393.28	-356.001	4032.76
2518.95	-528.207	5265.76
1087.27	2093.22	3072.34
1604.55	907.593	5071.88
885.687	-134.967	5597.23
2321.26	1634.4	2711.31
2597.04	-663.456	2778.29
3529.88	-367.496	4824.33
616.96	478.104	1236.53
4116.22	-410.841	2882.39
3509.8	-297.246	7789.98
1282.12	-346.865	1323.11
5571.03	223.29	3529.9
7855.74	43.4739	2385.72
4225.2	1254.75	1975.15
4196.11	774.314	2807.95
4588.61	2917.51	2647.27
5796.04	247.651	6354.15
3873	1648.3	2972.85
1263.77	16.8397	1790.87
5686.48	-1076.52	4281.86
6608.23	428.37	1400.92
3736.72	-231.61	7084.38
1947.4	579.534	3599.88
3954.7	828.943	4635.36
3290.08	376.153	3361.35
4022.28	903.096	5324.47
2452.52	-591.44	4493.7
3952.63	2854.43	2641.93
3812.78	1036.54	5112.87
3660.22	41.2426	4203.39
6788.66	-21.6414	3435.76
3820.71	773.982	2215.78
972.468	1656.74	5072.52
6264.53	-255.609	2836.76
9562.32	-415.6	3880.63
6245.97	-8.40609	2520.16
7485.36	-39.7075	3651.77
5319.32	-68.676	1451.06
4067.64	-964.963	3419.01
3383.76	-1809.77	2304.38
3970.79	-513.148	2720.94
4242.4	1255.23	4250.36
3617.65	461.966	1946.42
4994.12	-448.782	5666.53
2303.31	-123.354	3840.86
3626.91	240.421	5111.77
4738.9	1645.66	477.707
5013.08	504.829	1146.41
932.752	-1257.66	2206.99
5159.73	-451.784	2057.18
4621.68	350.465	3083.68
4654.61	1014.49	2946.99
3790.84	634.276	3851.47
2988.75	-335.917	3913.81
4618.21	-398.442	4007.68
2458.23	441.584	922.1
2702.04	-128.266	3603.64
5315.09	-1444.92	4261.82
6277.11	314.698	4539.13
4309.28	-1110.46	2938.03
2989.76	578.749	3272.2
921.54	-527.686	4594.38
6849.74	-715.376	6983.71
7061.57	-712.273	6293.31
4583.86	341.665	4386.71
4684.77	-826.126	5275.03
3461.96	642.511	3643.49
6689.17	228.196	2891.97
5123.98	389.103	5648.87
1791.69	-517.431	4054.47
3821.87	-423.542	1774.89
4015.91	804.435	3371.24
1117.24	1154.26	1996.96
3025.96	836.221	4929.55
3855.74	-242.568	2755.42
3105.94	1623.56	1923.58
5613.55	-902.541	4501.09
2923.77	484.982	3541.95
3651.44	-163.727	2294.73
3251.66	1131.55	3720.45
3588.22	-518.014	3721.95
5093.54	957.611	2227.28
4948.36	517.608	5722.53
4793.26	192.655	6037.75
5231.2	-403.971	3873.2
1583.98	813.102	2515
4206	-1109.86	3802.27
4377.07	939.892	4223.78
3716.9	526.299	2925.47
5220.62	-463.61	1883.51
4864.62	-1628.21	4423.71
3519.11	1288.83	4163.64
1099.7	-79.3767	3526.09
4671.99	207.321	3156.64
3366.06	1655.67	3360.53
5479.58	-141.549	4358.3
2929.31	-1152.4	4517.79
2054.4	244.046	3104.58
2813.18	-262.716	5508.4
4972.92	-106.913	2294.15
2660.54	1349.7	4298.17
2459.67	1345.95	2279.04
5542.26	-31.3756	1840.41
4932.74	249.983	3202.55
3878.64	360.49	4465.51
1072.17	-1240.94	7449.72
4198.27	527.644	4610.91
4116.67	-563.564	4380.94
5924.73	-687.725	3270.53
4795.48	880.847	3002.58
3718.77	-559.432	5172.16
4269.8	-313.8	4923.77
3403.93	403.77	3661.37
3194.61	83.5511	4031.94
3168.66	-1173.8	3468.06
7113.47	-996.723	1606.06
3999.15	1007.06	4637.16
3102.02	-235.626	5597.41
5636.41	-653.59	3462.17
4137.04	2159.58	2846.46
2820.03	-479.594	4374.52
5375.3	1857.24	2411.51
3906.51	150.094	4597.95
2561.8	109.77	2908.12
1662.25	-270.768	2921.47
5018.59	2125.5	5790.92
5392.37	570.226	4638.75
4324.72	-350.546	4230.5
5171.22	448.062	3580.14
2690.27	-37.2791	4090.32
7375.88	192.718	4657.56
5829.58	1586.99	3186.15
2807.98	225.824	4016.52
3900.64	492.821	2048.57
4716.5	141.118	5556.45
2665.31	2016.96	4291.37
1181.5	1171.93	4879.3
2872.75	-228.997	2626.53
6049.96	-579.834	5542.16
7487.43	1349.47	3546.79
4712.13	2639.27	3104.19
5235.1	267.429	4384.23
2798.8	121.362	1690.99
3585.23	479.8	3141.5
3995.39	759.166	2169.11
2474.58	-523.663	3345.53
5321.7	10.5564	6834.58
5820.41	-555.131	2752.76
6106.04	1287.15	3284.88
4795.88	64.4801	3612.04
4479.94	-1125.42	5168.86
2801.52	-692.433	7543.18
5936.87	-14.1334	3534.44
8133.65	789.639	4947.6
5558.24	1433.16	4971.44
338.71	637.339	6263.05
2473.69	827.118	4157.17
5266.85	1553.71	4473.51
3202.74	161.016	8185.48
3356.94	1067.46	5944.62
4802.02	-600.442	4482.1
3365.5	-413.432	3581.03
2045.83	-336.53	3277.7
2497.06	1516.65	3502.29
4869.55	-171.099	3595.27
2423.5	-45.0506	5663.24
3820.58	-322.783	844.311
