# Supplementary material for: Controlling protein function by fine-tuning conformational flexibility
Source: eLife. 2020 Jul 22;9:e57180. doi: 10.7554/eLife.57180 (PMC7375816; doi:10.7554/eLife.57180)
Supplement: Figure 2—source data 1. [file elife-57180-fig2-data1.zip › smFRETdatasets/Aha1/atp_loSalt/o_g_x30_y372_M2.dat]

//ATP loSalt data set, trace o_g_x30_y372_M2
//<d_d>	<a_d>	<a_a>
3201.7	1808.5	5475.11
6709.57	413.301	6441.7
3296.92	576.117	5819.95
4132.58	1235.68	5419.41
3088.5	241.768	7665.97
5368.37	388.502	6613.89
-145.307	2946.7	4730.45
-31.0015	2294.65	7273.45
298.459	4584.75	7361.88
-227.893	1385.67	5617.89
502.603	2793.79	5833.87
2373.5	2423.15	7369.97
491.169	2057.38	6296.56
163.634	2707.44	4454.52
2190.87	3887.27	9489.31
-442.414	2353.65	7298.66
70.1246	4032.01	2864.14
1116.74	2652.86	2917.22
1659.67	1097.85	4618.21
266.858	4067.54	7687.97
1754.24	2471.6	7577.33
2866.39	3898.47	5700.08
485.077	3410.1	4541.69
2393.04	2537.85	5331.37
1746.8	797.605	4071.71
2698.34	2214.83	5999.45
4689.65	2754.48	5995.44
584.541	3200.19	3241.91
-496.8	3506.42	7099.95
3350.32	1294.21	4824.55
4030.19	4284.65	6395.56
1316.33	3772.79	3922.56
3524.98	4941.45	3729.16
3989.64	1789.63	9932.92
3922.13	3356.99	3550.39
2161.74	3101.13	7410.21
2710.75	3354.1	6078.96
2505.07	4768.29	5332.03
658.384	3023.49	5678.06
2506.54	3358.71	7993.15
1898.95	1453.19	7002.5
2328.18	2820.03	4915.57
1725.01	2918.37	6374.02
2697.19	2712.9	4918.65
2867.26	5722.7	9089.76
846.789	2510.84	7666.1
1664.4	1419.51	4942.27
1521.98	1602.19	6251.92
1242.14	1178.37	3925.96
1594.59	3400.49	9446.89
2480.72	3075.91	4882.13
3785.08	2327.15	3135.23
3171.83	3706.5	5408.39
2266.15	1336.06	3271.25
1516.7	3896.87	7570.02
695.161	3195.07	4660.1
1147.99	1505.45	4737.31
2060.26	3806.42	4499.31
1056.69	3995.98	5417.77
2323.48	2758.34	4457.22
-1576.87	3172.49	5009.64
1619.27	2628.59	4064.87
987.011	6289.77	4101.9
1329.85	2584.33	4631.03
3431.49	2791.95	6561.71
221.807	3923.4	6224.68
4706.9	-37.0357	6077.35
-133.039	1616.13	3926.54
-219.724	3258.33	7541.1
3278.54	4211.7	9188.28
2293.76	2058.67	6810.69
-619.033	2630.54	2012.57
2469.75	2391.25	3696.09
1471.34	3257.18	4850.38
2038.98	2857.62	5859.1
2281.31	1183.34	4041.55
1584.47	1924.41	4470.1
3009.21	3321.84	5259.21
2104.79	3739.42	5557.31
1373.75	2843.07	4174.36
2059.17	3826.93	5937.95
2013.65	2774.05	4201.32
924.041	3063.73	8323.8
773.242	1719.32	7096.13
4244.22	3556.52	7855.97
1857.71	2932.57	7272.81
1963.68	3333.07	6375.11
796.971	2869.78	6033.84
1179.2	1837.86	6470.75
4505.89	2623.68	5777.27
311.466	4202.58	3762.48
1860.1	3641.48	5486.29
3475.61	4297.32	7395.36
2024.65	4075.89	6491.51
1191.33	1500.75	8225.88
2557.51	2478.92	2923.79
1178.06	2289.02	3650.54
6908.11	4023.67	8052.71
4511.6	1792.95	6411.72
2386.97	4216.7	6342.34
969.478	2644.33	7943.26
2105.08	4338.88	7915.04
922.868	3767.94	6905.58
4605.05	2384.12	7042.18
497.228	1492.4	6494.14
364.21	2653.25	2634.97
3988.08	1893.56	5404.76
4.80911	4352.76	5502.93
1317.67	2380.39	7036.22
619.924	2230.09	4957.77
2011.65	3657.59	4284.28
3126.68	2275.19	6266.34
638.181	3098.41	6413.67
1806.1	2992.14	6433.28
2621.48	1871.43	6897.18
275.407	903.577	7470.9
284.867	2079.79	5302.97
2352.5	2537.71	5088.86
51.0667	3350.62	3924.14
2546.39	4977.92	3134.76
1042.95	1830.78	5168.2
3640.31	2055.61	7201.08
-796.074	2462.23	3612.14
3354.72	2354.27	9116.15
2104.6	4638.8	7067.04
1358.69	4402.05	6997.8
2624.06	3620.66	6891.78
2534.09	3156.42	5968.12
1234.42	3212.24	5034.25
4420.11	4933.11	5710.64
3332.42	3175.54	6626.2
2102.26	5125.06	4939.97
464.715	2035.75	7678.06
1204.49	3131.82	2255.72
2333.97	2615.44	6582.08
1410.68	1532.5	8824.35
1923.71	4016.51	5868.19
2307.41	825.376	5991.04
3642.62	2297.03	4770.67
3317.02	2474.87	5463.62
2782.82	3145.75	5704.9
992.448	3063.12	5941.84
703.062	2641.38	4725.27
4046.25	2778.55	5399.18
1501.67	1882.75	5195.12
2526.39	5131.91	5237.64
1825.51	3729.99	7398.34
4037.92	4632.01	6412.02
-348.678	4977	4957.31
2269.69	2545.56	3282.14
16.1321	1901.02	5740.49
303.772	3885.19	6785.92
1856.69	2621.77	5219.46
1852.37	4106.49	6945.25
662.096	5314.89	4730.43
2440.99	1970.17	4607.68
315.192	2824.59	6384.7
-813.482	5286.42	4025.07
-994.428	3354.16	5890.26
1878.41	3907.24	6833.96
2362.08	3127.2	5353.96
2266.57	3949.55	5871.86
1325.61	3021.4	4879.09
580.801	2546.36	5188.93
2283.07	4177.01	8377.84
648.386	2761.03	5512.12
-966.856	3714.6	5049.61
2282.5	3130.46	4408.76
2560.28	1690.89	5581.37
1428.09	2888.42	4817.06
1771.04	3928.38	4806.71
3711.47	3065.07	6104.18
131.956	2533.33	6431.35
132.473	3170.27	3903.57
1642.08	1695.43	7488.48
722.416	1573.81	7082.48
2156.55	4124.06	6001.7
-28.5592	3101.41	5500.95
1666.25	2022.39	4986.83
1737	4582.24	7671.97
1638.67	3072.16	2194.86
1399.53	5544.21	8728.13
287.406	4287.29	7282.68
2635.88	2822.25	4128.67
1572.37	3998.97	4645.72
1183.63	5448.63	7125.27
2269.82	2979.96	5889.28
2413.55	4635.44	2882.03
2199.1	4678.5	3615.1
3154.99	1348.47	5687.06
2304.35	3253.65	7105.61
299.839	3171.57	7111.23
-1360.05	3010.52	4994.8
1738.05	2690.69	6477.37
2337.98	2484.17	4529.76
-822.853	2381	4859.83
1382.93	3334.51	5435.45
2131.77	3190.28	4247.82
1032.81	3127.31	5428.61
2592.5	3203.69	3710.47
1001.25	2087.7	5309.4
2462.78	2787.32	5252.08
1675.82	4834.91	7739.86
2008.46	4616.3	4654.23
-366.666	2813.78	4184.68
-77.1419	5652.5	4090.28
3653.39	3643.73	4293.88
2818.59	4839.02	5409.73
287.385	3516.86	6332.87
2633.47	2395	5198.49
4203.67	2525.9	7982.97
1574.91	5164.55	6552.05
1339.19	4215.27	4686.21
1225.47	4815.44	3475.51
1430.17	2536.15	5973.16
3742.34	3688	5369.13
-750.113	4732.48	6522.29
-636.339	3675.87	8501.57
3119.27	3916.49	4184.46
1458.4	3469.5	5394.04
50.0317	4158.77	5004.29
1437.87	3373.32	4613.05
1379.63	2246.61	6844.48
490.134	3303.69	5635.16
3759.19	1274.31	4638.71
103.693	4964.2	6616.58
2126.49	2667.84	6696.21
1241.21	2594.73	4724.47
788.208	4622.32	5187.59
1527.65	3648.82	4770.69
1641.78	4168.74	6408.15
177.654	4152.01	4369.76
2347.09	3403.81	8532.16
354.777	3593.14	5087.56
2052.14	1497.75	5784.57
813.862	1670.68	6210.22
438.585	2028.01	5463.65
2354.89	3572.31	4565.71
1112.74	3187.66	4123.87
864.522	4497.11	9768.45
1639.34	3600.35	5218.36
491.832	2984.95	5298.04
2118.3	4986.57	4141.69
2983.06	2181.64	4056.76
3060.7	1898.24	6521.09
3574.94	1399.7	4174.72
1540.85	2737.84	5789.5
5339	2167.65	4809.06
856.401	1836.63	7449.73
1251.72	667.329	5934.83
1883.27	6260.92	8010.2
3848.98	2152.15	4516.06
2042.86	868.539	5589.37
2495.41	3490.26	4705.82
2375.15	3774.92	5760.22
1599.56	3404.92	7901.52
4837.4	2665.47	8724.55
1182.85	3747.54	4602.61
470.387	1864.71	8727.59
1819.16	1056.01	6491.15
1511.12	1291.1	5753.16
1093.04	4529.11	5722.22
1332.63	3783.49	3380.18
3824.62	3221.29	7780.06
1951.87	3853.89	6155.99
2658.47	2797.62	4189.74
2575.07	4243.03	7550.4
3689.46	2555.93	6525.07
485.85	3931.1	6244.9
207.276	1707.41	6424.33
233.813	5015.91	2355.88
2718.07	2881.84	5633.99
2853.46	2264.98	5770.96
886.112	2157.28	5205.62
3489.6	3082.35	4555.49
2098.39	2619.99	3869.45
-95.1442	2703.43	4073.28
2347.14	4765.09	4533.91
2128.06	3439.47	4280.26
1049.85	2446.46	5503.04
1795.79	1445.39	4875.52
-406.789	1067.9	6706.38
1324.99	794.588	6961.33
583.381	4178.25	2109.41
161.308	4563.82	5570.86
287.171	3063.48	5484.24
-26.9167	3754.91	6854.17
500.188	3605	7108.28
2338.06	2069.45	6856.54
109.117	4186.29	6298.35
1107.8	1875.54	6299.43
774.553	3044.86	6785.5
596.85	2131.67	5114.63
2206.04	3084.17	6899.05
2334.24	2720.41	6829.15
1643.2	2427.32	6909.04
2396.57	4619.74	7050.75
3610.87	5622.03	3244.07
1172.22	3170.21	5887.19
3959.25	4446.59	6016.27
2365.24	2001.13	6974.53
-203.495	2585.93	3945.4
5260.03	2149.54	7144.45
1825.52	3233.14	3974.51
1859.61	1732.39	5806.77
175.101	1885.43	6784.27
-642.632	2760.46	4563.21
5008.05	4758.73	6694.31
1534.64	3919.15	7267.59
3579.49	1674.25	4621.82
1588.45	4017.78	2672.26
1907.52	2391.39	6767.17
3130.8	3376.72	9276.36
768.729	2685.15	4183.28
440.054	2195.73	6451.81
1284.94	3054.81	5093.61
1011.35	3663.58	5398.51
1038.62	3116.67	2480.26
1271.01	3761.35	3761.48
1754.37	2822.24	3831.67
4550.85	1749.13	5094.03
1265.57	2108.9	8000.68
1057.96	2168.28	6583.82
1880.1	2546.62	5592.4
1282.02	3443.13	5757.71
128.464	1808.41	3946.3
426.82	2718.27	8294.67
1539.56	6547.29	5177.47
880.806	3615.35	6666.67
1310.03	3031.82	5968.56
3155.85	3411.99	4441.98
2991.54	2535.3	5045.05
296.928	3420.4	4102.51
2979.79	3956.84	8480.07
1541.16	3398.71	6064.71
2213.04	1962.38	5964.9
2887.23	2430.83	5803.99
1615.84	3005.58	3944.51
1629.52	5213.89	5059.77
3676.03	2104.31	4777.15
399.255	5487.84	4392.72
1561.01	3576.01	10151.5
-424.957	4673.21	3994.43
1277.11	3839.47	6634.37
877.728	3566.26	6158.18
593.993	3378.46	5258.52
3175.56	2330.77	7202.11
1717.58	1396.21	4728.75
316.262	5406.01	7492.33
2758.3	4165.42	8365.41
2223.09	3330.4	6090.59
4133.02	2248.93	4236.59
