# Supplementary material for: Controlling protein function by fine-tuning conformational flexibility
Source: eLife. 2020 Jul 22;9:e57180. doi: 10.7554/eLife.57180 (PMC7375816; doi:10.7554/eLife.57180)
Supplement: Figure 2—source data 1. [file elife-57180-fig2-data1.zip › smFRETdatasets/Aha1/atp_loSalt/o_g_x31_y122_M6.dat]

//ATP loSalt data set, trace o_g_x31_y122_M6
//<d_d>	<a_d>	<a_a>
1847.83	1552.14	2509.3
1454.73	468.619	5301.15
318.249	1601.03	4788.43
3659.69	1754.4	6836.87
5899.62	364.226	6442.45
160.529	3592.04	2351.45
2389.52	1489.35	5571.31
2985.57	357.191	4223.73
1778.99	66.1679	3234.36
3929	1098.08	5024.23
4798.07	1705.49	3677.7
4726.79	967.486	2566.25
980.297	1059.59	4954.65
4401.32	849.675	5286.05
3594.86	640.493	2475.98
2242.68	-35.6321	2955.34
1725.97	474.638	3630.16
2326.65	2106.51	4057.83
3351.16	289.569	4108.15
4700.31	1859.74	3714.62
2701.62	400.562	3699.69
3508.21	977.902	657.901
2525.34	621.209	3505.11
2478.1	918.794	3940.59
2587.36	1547.7	3911.06
3622.27	244.171	4358.01
2325.28	1620.19	3857.9
2237.85	3432.26	4649.61
2498.51	2836.03	4091.74
3478.14	1211.78	5448.55
4065.87	919.348	2269.09
4229.35	646.968	5149.45
1348.03	1584.85	1671.36
3561.23	1501.36	2715.03
3486	-1395.96	4283.4
4386.03	-174.845	3253.92
3213.01	381.656	7078.18
488.286	2029.83	3169.9
4074.23	575.676	4428.93
2408.76	351.677	3624.91
5287.48	1755.05	3838.82
6506.67	15.884	4130.31
3811.36	729.661	3909.84
4458.1	-1101.95	2451.88
3012.83	-165.435	3726.66
3806.14	152.774	1256.9
4224.64	1051.06	4029.97
3067.83	-242.588	3099.85
4878.9	565.173	3225.35
5038.77	979.421	4205.02
1843.2	604.54	3828.83
5756.68	-101.126	4113.83
7443.28	72.7831	4282.44
5881.67	-299.481	2207.4
2671.1	-763.157	4185.36
4743.43	1193.43	4903.17
3588.83	1169.53	4157.85
4486.37	213.532	3105.58
3280.74	293.927	3971.63
2458.51	-734.358	4206.59
7151.64	-92.6698	1424.3
1528.06	-655.336	3567.43
3362.38	1340.04	6375.06
4348.57	-18.6193	3157.38
5183.28	824.819	3864.02
4927.97	279.095	2364.03
4509.63	-1426.76	5378.57
3665.7	26.1697	4047.01
3158.08	934.247	4390.81
8048.21	753.919	3066.08
5342.41	203.157	3178.56
2885.11	-416.269	3504.01
2765.09	2002.04	6528.07
1712.48	1702.29	3770.2
3316.73	522.1	2797.8
7721.46	732.602	5015.53
3121.93	1270.45	4334.06
7180.76	-585.708	3928.96
4746.96	1259.48	2442.52
6648.27	-797.448	3937.6
5151.88	-197.77	5767.59
6383.16	283.005	3546.98
3746.03	252.785	4162.68
5912.35	-954.118	4070.57
6446.41	1205.32	2455.06
5305.02	658.325	6181.03
3900.42	795.389	4695.27
3112.75	78.8283	3859.67
3550.35	197.383	6282.64
6602.64	283.285	3550.53
1913.93	-582.574	4283.37
5216.6	0.497947	6827.19
6658.8	-232.443	4646.73
5927.99	624.031	1950.43
3635.49	254.353	3514.88
3596.78	2562.52	6181.78
3168.51	556.057	4101.16
2841.7	-1244.29	6475.55
6115.84	-588.029	6686.98
1419.15	26.1707	6945.88
4564.67	403.943	7479.74
5476.29	-41.6969	3909.77
1087.82	1008.42	3382.13
6352.62	52.7113	3081.03
4837.29	647.956	3582.01
1315.71	394.656	3005.8
1468.85	999.921	5540.74
5213.74	1427.83	5649.99
5453.77	904.863	3134.15
5313.31	169.371	819.981
5928.13	-48.715	3821.54
3807.96	888.534	4256.27
5085.17	-324.067	4850.96
1492.4	646.017	3350.98
6468.26	351.984	4383.8
4532.71	-269.077	5034.98
2064	636.699	4170.09
3620.35	1859.45	4936.07
2212.26	2090.09	4305.01
3946.76	2316.38	3982.61
5189.43	1778.99	3735.71
3263.56	-17.5694	5399.9
5525.37	-416.47	2867.18
1737.63	1707.11	2320.55
5576.26	76.7107	2867.1
2558.35	262.618	5417.87
6528.84	-84.5624	2487.75
2538.57	814.045	3590.1
5094.02	-858.134	4762.95
3812.59	1015.45	3199.93
3511.5	894.504	3133.62
5435.76	-498.126	3186.6
5090.23	145.468	4089.61
4027.47	474.378	2994.68
1348.37	776.864	2361.9
4612.24	1243.22	2369.56
3897.8	477.103	3910.5
1901.75	-234.928	3385.83
3627.33	355.018	5225.72
6294.28	2146.1	1776.65
5094.59	-1169.59	5195.91
3477.99	630.971	3206.5
5299.12	-318.441	2097.63
5189.79	2886.86	1232.74
1496.62	1529.2	2497.81
2067.79	-710.871	5950.39
3413.56	1444.66	4741.09
3650.97	1042.81	1774.84
3383.13	1151.35	2451.76
3043.21	856.673	4741.69
3294.46	-162.734	579.504
2108.05	537.877	3825.41
5992.3	-1127.21	4075.64
2731.43	891.07	3172.14
3642.66	-425.069	4180.85
3530	-694.168	4548.88
2314.49	279.344	4854.37
5321.06	-129.676	2994.04
5361.95	-1170.52	2490.16
1340.1	-585.863	1808.19
5248.99	1924.48	1328.69
5043.76	90.6056	2521.9
3627.34	-246.736	6988.83
1889.19	1618.75	5603.37
7469.03	-48.6655	3224.46
4959.15	-554.757	3738.36
1973.86	881.726	2454.07
4692.33	1700.06	2696.31
4427.29	557.621	4580.18
9056.8	818.888	1770.33
-1112.34	1276.37	2270.67
4648.76	-35.9674	5175.23
7061.74	543.914	2926.07
4387.23	-681.824	6854.24
3763.55	-537.329	3113.39
4766.89	-271.491	3756.86
2384.07	-470.581	4216.81
3600.41	331.376	5354.36
3771.8	1141.89	1996.69
2810.58	888.26	2751.43
4839.43	-192.722	3342.45
4557.18	291.812	3099.84
3069.09	-714.482	3889.09
2512.9	209.268	4045.15
4605.85	164.777	3030.52
1280	208.023	3096.18
5178.79	147.784	3140.18
2880.95	2009.23	2469.87
2618.32	637.435	6270.32
2634.12	-435.37	4353.09
3878.64	382.725	3173
2984.37	1430.56	2909.75
6571.7	717.795	3014.1
3279.43	753.764	5048.25
2628.94	526.172	5229.14
2215.84	148.361	7164.5
7428.44	379.627	3392.45
4082.94	1629.56	3518.3
4988.19	667.974	3503.39
2988.27	-582.292	4812.74
2877.47	-456.781	2980.71
3854.36	612.364	2071.12
1927.27	445.31	2704.96
6109.19	722.652	2335.66
2474.79	1916.94	3194.73
3782.02	120.418	4532.33
4459.34	730.037	2433.41
4018.34	-463.114	3220
4584.26	72.0826	3541.55
3308.18	-42.3129	3288.82
5763.85	-166.289	3854.35
4205.07	-199.609	3147.09
4240.6	981.011	4597.13
2545.86	189.89	4836.41
2876.1	1445.5	2056.82
3951.8	1201.18	3298.24
5131.62	-1167.59	2700.11
4993.17	-348.721	3377.5
4357.16	149.735	2789.17
3512.12	580.655	3213.49
5930.06	767.389	2007.42
3904.86	514.471	4313.73
5983.25	325.87	1457.39
1693.67	-568.066	5204.78
3404.49	1569.65	2089.08
2329.55	1697.88	1372.8
4543.25	360.28	4774.05
4474.08	-251.936	4377.76
614.362	1099.75	3294.97
6323.06	-295.323	4468.18
7910.73	286.615	2239.08
5166.19	360.459	1570.65
5996.85	-392.924	3236.09
1745.69	2.86361	4575.18
4395.64	697.781	4217.94
4682.84	-783.179	3467.14
3453.28	516.247	3043.96
5753.45	1616	3035.54
5653.81	-401.337	6684.62
4838.94	-156.599	3142.57
2220.64	208.25	2724.25
3935.53	751.689	5957.67
2271.69	1021.68	4620.98
6774.45	-315.478	2487.91
8141.17	-91.3217	1798.39
1353.61	2508.35	-302.172
4350.37	724.385	3496.04
3557.78	1213.28	2320.5
5125.02	-832.775	2629.59
1531.94	583.513	6166
4689.16	246.693	1458.89
3345.75	-263.457	3710.18
3791.48	93.7015	1369.11
862.59	238.258	3883.95
5054.44	-827.175	4651.72
3705.4	67.9485	4576.79
4379.68	556.251	3249.11
3300.39	1790.32	5358.52
2423.08	283.393	1736.29
4706.9	999.53	1745.45
7515.74	-204.544	3212.03
4379.37	923.773	3273.68
1486.37	822.163	5403.54
3311.9	1315.65	3215.18
5568.56	-197.851	6089.34
4307.9	-624.017	4488.45
5805.67	288.463	2872.79
5139.03	-1280.87	3807.75
4093.56	238.401	4666.55
3367.36	314.694	3047.09
5295.23	-583.549	2597.28
4835.53	-828.643	4451.43
2470.39	577.315	3764.89
2954.01	1927.36	1972.67
4948.07	240.98	4506.71
7734.24	894.245	3843.16
6717.2	619.762	4934.21
7080.99	-1085.26	1835.9
6824.27	-14.6031	3828
3668.23	-322.528	2194.36
2544.61	1132.11	1891.03
5276	-101.528	812.519
2482.44	-838.112	2993.15
3816.02	-461.813	2598.45
2428.88	681.008	3514.09
4006.95	74.4005	2622.28
3215.59	-840.141	3479.82
7129.81	-426.913	2471.21
2435.85	879.337	1023.14
4165.33	-1208.01	4871.31
3915.98	764.53	2672.91
4800.53	-574.386	2024.1
2090.93	980.786	3957.82
4985.88	251.795	3097.7
3101.67	734.152	3345.62
3654.45	-429.863	3541.57
4377.84	1328.33	4543.95
3768.26	686.991	1923.6
1877.94	1079.72	2369.1
2705.05	-665.073	3655.29
3791.09	-989.511	2114.62
5244.99	-922.966	1758.35
6050.33	-854.495	1065.89
6038.35	1301.73	2155.15
1551.79	1074.17	4848.24
5097.17	-277.046	1555.65
2742.11	-385.146	2883.71
3262.04	1175.78	837.508
3463.68	-335.775	2414.91
1907.59	-204.609	3424.11
6101.11	-647.513	4889.17
3858.28	1491.75	3772.28
4022.78	1112.88	5587.65
5586.45	659.038	4077.56
4532.69	376.137	1942.42
7488.63	548.703	1346.78
4673.58	631.857	1484.64
3376.31	-182.954	1689.76
3344.41	713.567	1856.04
2905.91	398.395	2895.44
2833.56	114.681	1691.1
3440.69	-681.909	3823.81
6042.15	-237.018	3815.22
2886.35	-727.472	3103.91
6199.42	-415.569	3926.94
3388.95	-26.4589	1645.99
3754.57	1332.83	1764.87
3232.15	-876.667	2943.58
4573.53	395.484	2771.27
5885.41	1247.14	3525.35
3595.09	805.901	4381
4481.86	520.521	2853.91
4398.56	1623.25	962.154
3433.65	-601.236	4643.26
6323.92	-146.159	4728.95
4118.55	11.905	4091
3926.02	-361.397	3473.02
4458.05	2458.46	3431.05
1359.06	214.749	2017.42
1481.71	109.196	4445.34
3422.94	-708.292	3014.28
2698.3	2.87619	3742.12
5134.48	-59.22	3258.47
2474.58	385.22	4746.71
3018.54	240.697	4895
2764.53	-550.334	3175.9
4752.95	570.824	2841.26
1676.98	755.622	3694.25
3327.08	-136.729	2685.59
3357.76	1336.43	4534.19
5322.47	122.495	2418.11
4150.64	102.542	4136.05
4913.15	649.081	1987.44
3231.01	2691.1	4110.82
5135.26	39.6628	2083.73
5360.58	-813.036	3104.26
2493.72	191.275	2325.92
2757.36	609.801	3200.95
6959.22	-772.413	3424.09
4448.29	528.151	2855.08
3715.46	1413.81	4325.19
3168.36	785.145	4220.28
709.265	1320.86	4283.96
3473.86	-1238.88	3937.08
4037.68	980.205	2585.47
2789.06	165.683	3174.95
5750.62	-592.394	2657.54
2563.58	474.906	3731.27
3973.09	-628.142	5573.85
3064.39	-226.011	2301.6
710.762	3098.37	2249.99
2783.66	492.77	1745.88
5801.55	1489.51	4190.1
3232.77	866.544	4365.58
5619.53	363.639	2610.7
2424.36	788.766	2253.69
4888.86	48.863	2426.49
3671.23	1639.72	3737.88
2175.79	696.456	2773.41
4642.68	-306.914	2105.06
5957.02	-244.173	1872.34
3012.04	2041.05	2678.69
4048.65	1921.52	4510.91
3629.61	494.6	2702.49
5302.35	-1044.19	2023.13
4227.95	1168.25	3045.47
3480.48	314.656	692.346
3858.54	691.725	2541.43
4843.79	42.3925	3266.44
6145.82	34.3417	1535.28
1427.98	1145.36	2947.61
2203.42	1141.6	3719.5
3355.66	-1.28661	2277
2279.16	511.866	1621.3
3438.07	44.7438	3165.2
5523.97	986.252	4092.64
1407.1	1573.31	4832.51
4049.43	1071.58	3206.73
3483.07	1569.65	2616.32
1594.29	1564.97	2461.47
4622.03	595.677	1706.46
5646.86	2117.9	2686.14
998.968	390.907	3008.75
295.727	432.582	3085.09
2440.63	666.11	2790.06
7803.63	-446.83	2931.18
3380.32	506.26	1291.43
2226.28	129.639	4887.38
3251.27	471.662	3009.35
2311.81	2781.35	3803.46
2156.43	2272.31	4628.94
3731.72	780.824	3243.66
1556.59	690.572	4102.02
3294.58	1477.3	2451.63
4774.7	-1379.02	4154.25
5035.61	1259.49	4138.71
3874.82	1868.03	1618.71
5038.72	1259.08	1515.18
2175.61	-608.708	2462.83
5021.94	1043.53	2224.14
2856.07	793.5	2122.11
659.861	1516.42	4750.71
5571.49	94.397	2999.69
5319.35	1862.75	1645.5
4005.57	2722.13	4136.77
2533.39	120.287	1987.03
1439.15	364.908	2178.52
4427.99	756.663	2814.43
3114.96	35.6191	2692.16
3186.41	-922.771	2340.05
3664.76	-148.009	3139.58
5215.44	370.479	2206.04
2055.84	1001.82	2204.82
4421.58	1879.07	2358.07
3659.59	-417.149	2799.43
5085.38	806.63	2948.66
2845.84	-442.487	4680.6
1975.68	-225.476	915.721
3979.49	1052.32	1574.67
5604.33	-202.98	2938.08
3171.38	1124.08	3574.41
551.172	905.213	1818.27
1757.77	990.005	3921.29
4111.1	1924.4	4302.04
3846.89	661.823	6067.83
3996.37	333.599	4116.39
1003.22	796.13	2887.42
6787.51	-406.031	3571.36
3202.28	260.977	3612.41
3572.07	1309.11	4571.83
2617.6	1054.09	823.309
4071.77	1671.15	1375.81
3137.54	-1050.89	3066.82
3245.52	1861.35	2743.29
1480.2	1093.16	4763.25
5858.78	-153.18	1060.95
1345.63	-628.284	2535.06
6090.24	-354.666	1383.05
4159.82	117.647	2929.35
4463.11	2170.36	1964.2
4976.47	-21.2997	5658.01
3257.75	504.973	5093.18
4432.1	369.525	3972.65
3949.17	344.07	2659.97
2862.39	-10.5374	3090.74
1475	2218.69	1323.11
3245.93	-305.645	1906.67
2667.11	28.1892	1745.4
1731.84	13.3118	4096.65
1558.96	26.0135	2674.81
6378.9	-963.573	4749.45
4080.63	874.809	2722.92
2644.85	599.742	1479.67
3722.91	-888.216	4380.29
4859.21	-279.381	2261
5324.4	-1392.6	3035.86
4073.44	-640.985	1268.26
3476.01	594.996	1242.1
6072.45	-212.975	4091.46
4393.86	562.13	3030.7
6851.61	-673.126	3322.51
4041.45	1716.31	4216.2
3670.8	-198.459	2664.35
3399.2	-308.249	1607.81
4928.56	-1127.16	1893.13
4103.91	249.321	2931.47
5500.47	-670.077	1776.43
5938.44	-666.489	1326.5
4308.24	-847.513	1070.95
3777.2	-772.309	2281.3
5381.61	613.092	3130.53
3262.48	423.736	2296.42
3392.7	-734.206	2163.36
5381.57	-205.855	1883.89
1333.51	918.818	1960.3
8443.91	-42.1989	2075.71
3411.52	1851.37	2771.47
5363.02	221.959	3742.01
6106.57	523.781	1435.4
3518.14	2197.84	3117.56
4946.31	840.248	1276.33
4603.27	-296.258	3520.94
3736.26	-1276.05	3808.45
3265.56	-277.157	3566.62
4342.91	178.366	2732.43
4403.68	378.742	3941.96
5650.36	-786.92	2377.25
2529.94	1288.49	3393.54
2712.78	-872.26	4131.1
5226.72	-250.727	2970.76
3418.7	-519.957	2788.16
4329.37	-363.995	3401.12
4398.87	-440.66	2750.55
3894.28	278.701	2742.7
3461.38	-175.038	3557.79
3828.8	-334.655	4719.94
6598.26	520.91	1320.05
8235.61	-520.683	2893.47
4421.46	371.833	3831.36
5275.64	-346.124	4119.21
3467.77	1670.77	3008.75
4941.04	823.176	3577.84
4479.82	-744.698	3164.54
3875.42	907.756	2959.91
1809.4	914.711	3453.71
5485.72	-203.993	1375.69
4678.72	113.263	5483.19
6765.07	-1124.97	2419.62
3881.93	90.5584	3987.8
5425.38	-171.689	3030.02
2706.85	494.404	3998.24
5730.68	812.933	3082.09
1361.85	-539.181	3059.02
3031.33	621.445	1975.12
4860.48	1168.82	3058.92
4524.48	-1059.9	2847.62
1643.75	-452.827	2666.23
3406.18	684.102	2686.92
3893.08	2499.7	2805.21
4945.13	-354.897	3902.47
1603.68	167.618	4996.14
3460.48	121.893	1459.58
3553.05	513.541	3532.5
8098.85	-1105.2	2710.99
4572.39	6.10003	3141.1
4311.02	-446.699	3061.35
2523.72	542.521	4277.45
3515.39	484.506	4375.85
2848.83	608.34	1655.16
2437.47	42.3449	1570.17
1003.98	327.38	1711.03
1770.11	941.041	1155.86
4685.17	57.0886	2053.58
3228.97	251.815	2442.53
2461.42	-573.493	2051.55
5214.46	1611.21	3203.9
3736.78	-517.49	3916.31
4643.65	-349.604	1848.4
1447.81	-333.497	1479.7
2574.45	-336.729	5747.34
3101.07	-855.344	1992.85
6514.94	-546.454	2789.16
2656.15	-15.0374	2306.1
1385.75	-1049.2	1122.94
6159.17	447.831	1001.06
2581.15	1663.68	3080.01
3106.97	539.928	2317.85
1600.07	-539.348	3102.31
3830.58	1442.23	2471.34
5733.63	-486.073	1749.03
4161.54	-318.293	3250.35
3843.37	-1004.17	2701.05
4939.68	-1219.56	3895.91
2159.79	1292.08	3627.37
2709.08	-505.448	2085.53
2631.69	1584.18	3846.16
3218.47	221.383	3512.07
3857.23	-237.9	2815.35
4331.54	439.723	2598.13
616.481	394.812	3247.03
5341.95	1343.03	2951.6
3952	-235.411	2202.16
4677.3	896.113	1079.61
4717.53	619.064	3094.35
6136.35	-320.707	2487.89
4774.25	1207.04	3344.62
4842.6	176.205	1988.92
5678.67	-481.105	3267.79
5235.57	832.626	3710.39
572.99	-777.599	3791.64
948.246	192.303	3039.84
336.168	-561.065	2874.89
7719.3	-634.524	3872.08
2448.75	2096.36	3053.3
5091.89	-366.745	1263.74
3085.48	765.204	3335.52
2996.49	-657.621	2097.04
3204.53	437.506	3007.03
4449.69	78.5781	2751.12
2333.24	-324.481	4134.67
1974.45	-639.249	5620.36
1820.88	433.417	3845.05
4508.77	486.036	3198.12
5935.81	764.56	1792.48
3873.95	588.749	3580.31
4342.52	1161.69	3668.45
4615.29	1055.33	2745.39
6118.79	-36.5075	3374.09
3424.35	10.0695	4459.6
5969.24	-238.093	2630.2
3685.03	-252.625	2847.25
3964.31	451.473	2034.67
6335.03	808.88	3546.66
1740.64	284.612	1437.67
6888.78	-497.757	1497.01
7489.31	966.999	3522.96
6319.09	-1439.63	2547.29
4821.55	700.33	1937.71
7218.82	-824.032	3165.37
3118.26	-104.201	4224.78
4212.34	-1005.73	1790.27
5992.37	247.197	2193.09
4419.29	357.359	3014.52
7496.06	240.868	2253.42
6251.01	-1653.39	1648.17
2897.17	68.8635	4909.39
6337.62	210.179	3698.12
6879.56	-1236.73	4110.28
7735.87	350.911	3574.71
3785.48	1291.78	2070.57
5105.52	539.107	2804.13
4995.89	-773.708	2060.99
4934.85	-612.081	3879.07
4481.98	-83.5737	3669.4
3694	1102.21	1698.95
6828.25	469.783	3666.4
8554.51	2223.81	6610.45
6284.24	-70.5887	3677.55
2054.92	-124.047	4220.7
4622.41	282.419	2535.35
4797.66	-4.45894	3587.18
4480.63	-948.628	4888.72
5214.91	-1192.4	2948.27
5192.62	158.742	2677.96
3898.73	685.373	1956.91
4789.88	-408.816	3019.77
5320.81	177.469	2460.59
3671.7	-169.032	3037.75
5727.41	-244.373	4547.7
7390.51	740.793	4223.95
4890.56	1153.42	3149.09
4595.16	-97.5089	4747.51
3076.3	-394.224	1885.15
