# Supplementary material for: Controlling protein function by fine-tuning conformational flexibility
Source: eLife. 2020 Jul 22;9:e57180. doi: 10.7554/eLife.57180 (PMC7375816; doi:10.7554/eLife.57180)
Supplement: Figure 2—source data 1. [file elife-57180-fig2-data1.zip › smFRETdatasets/Aha1/atp_loSalt/o_g_x32_y135_M5.dat]

//ATP loSalt data set, trace o_g_x32_y135_M5
//<d_d>	<a_d>	<a_a>
5990.48	-28.2184	8551.33
1955.11	1793.8	7060.17
8770.67	-302.38	12055
5236.59	2130.29	7037.88
4339.67	1290	5542.14
4425.94	1965.39	6943.37
3893.32	1727.58	6677.27
5520.17	3572.04	8928.7
6327.13	1382.32	7156.67
4505.56	1767.44	9779.3
5912.42	-166.952	6092.33
4147.47	1551.68	7283.72
3015.26	1561.5	8745.01
5854.13	1323.62	8071.94
5674.68	-801.37	8371.97
6807.6	680.114	7163.46
5811.68	-440.692	4187.59
5038.44	305.854	8676.71
4302.13	382.663	5237
3966.51	1726.04	4825.41
1135.94	2691.91	3793.14
9070.04	1029.87	8350.4
4774.17	332.341	2688.97
3285.13	2679.27	2289.2
7415.79	459.2	1814.27
2240.44	523.25	2659.56
3252.55	-337.6	5549.63
3825.95	1108.43	5868.62
5227.13	2046.01	2114.42
5795.44	645.914	5712.93
834.362	-331.976	4992.04
4336.86	-39.2915	4491.11
6276.92	337.718	4378.12
5104.68	2017.98	3024.52
6617.14	1366.26	3700.32
4028.75	281.121	3329.85
3737.72	231.261	5378.04
2902.86	127.188	6354.94
5809.02	288.606	4406.39
4029.69	1773.15	3932.96
6980.56	-898.305	4759.88
4618.78	626.003	4433.03
4011.69	1462.41	6171.99
4464.96	381.747	10715.1
5650.9	1246.86	9865.27
2449.46	728.717	9905.76
2311.33	1078.35	9615.98
3766.28	-556.633	8998.01
3762.61	-600.185	10142.8
4402.85	661.886	8569.59
2537.55	901.402	9792.26
5451.29	250.099	9225.31
3783.04	514.672	10011.8
3445.1	874.893	10368.7
3792.9	-176.633	8825.17
5680.13	-912.395	7351.95
6245.85	2102.35	9880.46
2770.69	1812	10102.3
4401.79	30.752	10209.6
3621.12	-738.101	9502.39
2173.9	2203.08	9573.06
5545.76	-231	7174.66
5573.14	402.996	8338.65
4792.44	-155.732	10772.8
4956.93	1500	9848.73
3033.81	1543.59	7980.22
4195.84	1417.52	8947.71
2839.67	2044.71	6705.49
5547.79	2.33266	8097.71
4034.44	-573.157	8466.47
7551.15	-1101.03	5005.59
6107.33	278.487	8925.09
3043.31	-416	5943.51
3394.42	1935.43	8532.09
7223.13	642.41	9647
5229.69	-1005.15	8266.13
7267.05	422.737	5219.36
2482.43	2864.95	8859.1
3713.3	330.546	7620.67
2904.57	479.097	8124.22
5235.15	-118.927	13752.7
5435.03	1715.84	8456.53
5008.14	2031.97	8507.05
4472.81	442.715	7192.99
1689.24	534.161	9810.45
5029.47	-384.529	10079
4925.1	-416.26	5793.9
4851.96	292.01	9891.65
4478.24	1044.73	7111.25
6713.59	-514.239	10424.7
2961.19	-1763.46	7627.22
4983.6	-474.498	10332.3
4572.5	-661.447	10337.9
99.7326	3033.76	10784.6
1717.53	3205.86	8955.76
-422.915	3302.02	12263.2
1454.78	1428.59	9478.71
709.444	2277.89	10807.9
-1312.99	3172.22	10290.6
1145.86	1818.43	9307.29
452.192	2945.51	8339.46
997.588	2759.97	6109.21
-121.04	2973.24	12154.6
2280.53	2017.49	11096.3
2082.54	3656.36	9825.94
2433.4	3446.22	8848.14
-492.494	3676.2	9446.46
2044.44	3874.03	11055.4
1212.21	1646.96	8348.72
192.931	4640.86	9458.73
622.559	4156.22	11677.1
242.942	3387.38	12683.6
-411.626	3502.64	9178.06
749.112	3350.82	7521.64
1078.56	912.61	7252.57
-864.874	2247.48	11350.1
1142.65	2958.21	9553.07
1273.64	3065.17	12066.5
615.087	1479.13	8899.83
-42.6628	4563.02	11314.4
1783.15	3627.34	7916.82
1546.41	2714.61	10045
1485.65	2539.8	9945.58
1592.02	3159.48	8336.3
2535.56	1408.17	8714.14
-615.363	5965.86	9054.32
2770.41	1616.36	10149.6
949.295	2319.67	11829.9
3593.64	-151.254	9799.96
4549.68	1537.7	8734.39
3181.73	-1175.29	10688.8
3413.06	-434.368	10238.1
5566.25	360.474	9305.82
7604.21	142.499	9113.53
2980.03	2171.26	8999.69
3346.26	2755.62	9400.46
2024	5318.83	12256.6
531.859	3360.02	7208.99
1032.83	2571.02	10150.6
1364.01	3507.42	6691.92
2361.59	2799.3	9093.39
2465.52	3126	8201.86
923.724	3551.14	7150.45
2615.36	3376.56	11062.7
827.579	2549.23	15456
210.153	6549.17	9273.67
2765.66	1630.78	12217
2172.4	3129.69	8125.64
135.357	2397.12	6824
434.362	3456.16	8575.09
1211.87	1467.38	6912.08
2006.12	4116.94	9684.3
3062.93	2516.98	10023
1099.11	2693.63	10819.2
351.465	5261.95	9203.78
317.379	3812.78	8313.49
1595.46	3162.92	8689.51
630.501	4431.96	6796.18
2202.15	2146.18	10333.6
-1232.25	3260.49	8506.5
4764.27	1363.75	11169.4
-590.516	2449.21	11641.3
1394.79	3215.08	8218.36
1905.15	2480.04	8886.54
4310.96	-334.186	13416.7
2245.03	262.083	10269.7
-209.491	3050.96	8455.34
1582.78	2526.01	10032.6
986.79	2933.54	8552.63
1454.92	1479.29	11862.2
456.221	2295.29	8954.29
-331.607	3900.24	9760.38
917.7	2450.69	10211
116.914	377.048	12187.4
340.191	3173.78	8907.98
-1192.91	2527.88	11410.1
1626.58	2868.65	5687.93
-99.9257	4193.27	7104.16
3636.91	1322.36	9766.69
-1175.95	4717.38	10320.5
6000.85	919.698	11747.6
3885.33	-260.736	11007.3
6387.53	14.7041	9275.1
3864.77	549.949	10013.6
-539.29	3694.65	8279.93
1958.95	4244.78	9632.89
2715.93	643.737	9417.35
2914.08	1201.01	8956.11
6186.5	1849.91	9068.37
740.818	1857.92	13279.5
1066.95	2710.6	12180.9
856.028	4434.33	4885.13
-80.8267	3515.71	9810.31
6596.42	335.74	9994.35
3426.95	870.603	6280.94
2276.78	1368.75	8098
4949.65	852.715	11265.2
4526.53	-607.704	11145.2
1861.83	-523.302	12672.3
-460.264	-257.114	11567.7
6290.31	1023.09	12533.8
5017.59	-2.24032	10140.5
4464.16	1244.24	9475.04
3595.27	1317.49	9565.68
4498.8	-370.142	8279.42
6208.61	-880.555	5365.52
5527.37	1226.19	5854.43
5494.84	-326.455	6670.76
4435.91	586.136	4282.89
4895.94	325.918	3774.41
3068.31	347.971	7869.42
7177.77	667.878	5635.98
2343.71	754.818	5641.13
5215.5	-409.419	7535.65
6114.14	388.563	10400.4
3782.6	777.051	10304.1
9723.12	-977.195	7424.43
5358.33	93.8584	10124.5
7179.12	789.723	6726.74
1658.64	-21.9027	12252
3737.65	1565.04	6996.98
1730.56	151.444	9136.36
2522	76.8926	6956.94
5649.86	285.804	7414.72
5228.69	40.5502	7803.27
3293.96	-530.334	8316.6
4367.55	1985.87	6366.78
3335.33	257.812	9470.1
2168.84	1334.91	10084.2
3714.24	364.233	11265.6
2633.3	-9.43594	12848.2
4060.66	-908.181	12716.1
3363.09	1891.55	5844.79
4156.06	368.937	12948.3
4343.82	18.6676	9162.31
3876.3	893.76	11585.2
2428.97	-466.86	8309.68
6247.2	33.9967	8769.77
5996.26	-255.573	11388.5
4560.22	-206.535	11533.9
7849.69	1019.01	7623.78
6876.46	514.9	9965.34
3657.91	106.582	10615
6655.97	483.873	8400.53
2243.89	-330.182	7675.66
2442.66	1617.3	5745.57
3651.16	443.825	6957.87
3458.96	-17.6578	8059.27
3400.46	1922.04	8653.04
3284.66	173.034	6660.6
4321.54	2400.82	7062.5
4848.1	358.411	7795.66
6790.81	564.766	8903.28
4648.27	-574.108	8423.57
6022.46	721.376	7081.68
6821.95	2136.63	9344.41
3563.48	-1305.25	5595.61
5442.3	1876.28	6074.96
4901.95	-98.2851	5929.02
5482.71	-352.847	6812.85
1463.3	-898.013	4859.61
2650.79	657.738	5757.27
6839.61	44.2921	7740.18
4600.04	598.896	9164.25
4294.33	-985.724	8670.12
5477.99	51.2813	8295.44
3949.51	370.878	9441.36
6756.6	1009.07	8336.42
1570.51	-402.335	11094.9
4634.19	-1215.04	11387.5
4909.03	90.1521	12095.8
6085.83	213.103	12668.6
3026.93	4717.51	5126.91
5336.3	180.197	8119.64
4632.8	256.255	10539.7
2859.86	1828.66	9167.06
7563.71	89.4636	9124.24
5290.87	2427.73	4515.75
1926.87	735.197	6255.62
4538.1	57.9833	4804.39
5688.35	1966.68	8055.73
8715.49	-563.615	10224.3
6414.61	-780.427	8511.49
8293.12	-39.1943	9824.54
3941.5	935.186	9736.6
5969.2	265.043	9953.73
2830.1	1423.44	6592.45
4556.9	543.789	7720.23
5799.73	532.679	7520.88
3872.85	1043.63	8116.02
4655.85	-84.0063	8439.6
5745.45	1429.21	8995.72
4868.07	788.4	7437.3
3894.93	937.053	6819.63
4296.44	741.718	9439.96
4450.42	1042.28	9784.75
7653.02	1156.41	9333.63
6529.95	282.898	7126.18
3549.51	-629.601	6446.73
5691.15	967.264	7014.12
4741.21	475.421	8245.41
4470.39	2286.16	8882.67
6033.02	2253.89	8517.19
4943.28	410.458	5824.02
2965.05	1057.28	8336.6
4236.11	1553.27	9532.59
4394.7	211.336	8543.31
5194.24	175.988	8513.5
6932.98	1543.24	8774.12
3698.46	425.011	5771.52
3208.33	-8.18384	5579.29
6076.25	2181	5568.99
3151	1272.07	7785.97
3903.41	324.057	8995.67
4976.27	-425.874	6556.62
5760.66	-62.5159	7574.01
5379.07	216.319	6412.72
2303.72	-192.865	8786.92
4137.25	751.344	7079.76
5768.37	651.851	8196.88
6387.09	-77.4787	8632.81
4944.1	-492.81	8964.89
5159.58	226.331	7507.51
5472.2	1595.35	7975.18
8106.87	642.917	7706.83
3483.53	-363.674	7601.26
4578.75	1148.01	5087.66
5319.6	27.3012	8542.45
3019.09	2094.32	7954.33
3048.89	374.465	9751.7
4075.26	2568.36	9393.48
3990.7	-82.6452	6616.18
7228.05	-304.47	7869.71
2429.18	1681.8	8462.25
4149.06	-91.8802	6877.33
6748.72	126.614	8585.29
2555.08	510.28	11607.8
6314.65	77.7389	12413.8
4731.88	1247.2	7865.92
7612.56	-547.449	7880.77
2396.15	25.7204	8493.56
3550.51	916.731	7662.88
3899.04	1093.72	8769.38
6953.34	1218.45	10373.9
5720.49	9.62753	9400.73
4439.09	-1671.83	7665.11
5386.97	-84.9942	7019.51
3998.91	1248.48	8551.03
6381.73	-42.0203	6155.66
6241.38	0.776279	8327.77
4663.72	1069.02	5854.01
6085.77	872.801	8608.76
6434.87	1784.2	7088.03
5163.82	25.6076	9286.6
2091.73	1395.38	11558.5
5545.02	1771.78	7080.85
4969.46	-611.239	9534.15
5761.6	660.503	8797.92
5421.3	-256.542	6312.53
4775.1	-785.727	8901.57
6349.81	125.376	7670.48
6114.44	65.3426	5667.97
2736.49	-16.2444	10793.3
5459.8	869.97	8063.13
5785.24	139.652	9645.37
5412.82	-222.818	6941.18
6306.59	395.396	5052.99
3873.83	-42.3253	6457.55
4610.1	-211.11	8537.83
4018.37	2892.29	10745.1
6475.49	373.546	10154.7
3921.22	970.974	8792.26
6286.27	169.071	6882.53
3027.2	-168.949	7729.33
2401.61	920.504	9778.41
3591.13	1234.59	7351.34
5415.86	377.238	4076.06
4599.41	892.1	5434.53
5926.58	-554.428	7307.68
6452.45	-1375.59	7021.59
3179.29	738.351	7467.87
2858.5	229.152	7745.09
4753.69	862.073	9047.52
2319.86	-373.86	8087.53
6574.86	-395.18	8625.74
5089.18	857.9	8191.82
3845.78	2731.76	8480.54
4218.65	1740.72	9290.47
2062.78	1032.05	7717.49
3974.32	823.808	7576.15
5876	1488.97	8303.62
4710.62	-378.63	6460.45
4583.53	-1001.17	6602.32
4304.81	651.554	9557.96
3264.82	1717.63	10163.4
4851.55	19.2735	6273.92
7044.4	-230.454	8940.57
7331.71	854.419	7408.18
4287.58	632.513	7730.52
6022.18	365.876	6587.02
3891.37	475.127	4621.48
6398.25	294.057	8134.41
1803.11	1286.46	8650.56
4009.64	1240.73	10320.6
5517.67	-602.36	9756
3292.33	1001.45	8461.12
4064.82	419.436	7211.39
3312.6	-281.809	8938.63
2369.78	768.048	5590.16
7978.77	141.929	5663.85
3199.05	-550.852	7108.04
8000.65	-838.799	10267.2
3551.11	1358.87	7812.6
4494.39	-32.0239	8263.79
3521.72	1043.54	7709.77
4630.31	-245.569	6166.24
3424.66	403.55	8249.47
6468.41	309.952	13954
10114.8	208.545	9513.24
5136.79	520.838	7958.66
3192	-864.954	7076.65
4838.12	1044.6	8979.93
930.527	-374.136	13223.3
3484.99	-56.0194	9403.15
2815.93	-1347.16	8381.42
4451.38	679.809	8536.98
5014.73	-416.923	11387.1
3767.79	475.942	10161
1576.19	2002.36	7073.09
3482.97	1753.66	6294.81
2677	1067.01	7657.23
1564.3	1441.6	4611
4069.27	896.754	10400.1
8116.11	549.543	8235.53
3607.1	-486.596	6112.29
4960.67	1194.12	7434.91
5676.55	62.4594	8523.8
3684.25	139.897	9504.98
6049.88	517.572	8751.01
3999.91	2001.32	5403.66
6766.6	1541.61	8590.71
2673.12	3067.65	9411.41
3997.15	362.756	5952.55
3804.36	-296.147	6071.65
5806.34	825.322	7839.26
3047.76	52.3804	12216.6
5504.01	-177.334	11103.7
5878.27	579.392	6446.83
5167.49	-1019.95	9361.41
3509.01	1003.49	10088.9
3328.17	165.662	6293.42
5487.23	446.317	9209.29
3856.71	-1668	6690.83
2169.35	-401.507	8652.3
4493.98	316.501	12397
4849.65	1336.29	9832.78
5436.5	-878.12	10542.1
7047.13	-790.696	9505.65
3500.02	448.094	5922.37
4202.96	234.604	7065.52
5386.99	-639.887	7799.67
3662.3	422.646	10201.4
6002.99	256.266	7747.1
6035.25	924.96	6668.78
4241.5	1583.32	9412.11
6405.66	2165.46	6843.5
6342.11	-168.621	8423.72
2644.49	-669.267	8879.58
6140.98	-187.211	7406.29
3437.39	2083.73	9564.67
8058.26	-274.211	10411.4
6249.71	4.06178	6204.2
1823.7	1646.8	8759.27
1349.27	-373.071	9112.84
6221.66	226.346	8158.99
5552.02	-452.55	6847.43
4872.18	-880.88	8646.84
5951.67	0.798042	7652.87
5216.31	-1023.31	9060.38
5741.7	-313.441	7679.83
6354.24	175.267	7188.1
5534.46	2396.54	7856.53
5815.37	549.13	6244.2
7820.14	1330.73	6321.37
6595.77	-353.711	8995.9
5000.46	956.128	7573.81
2996.9	-247.302	7891.95
5212.5	-265.569	6859.07
3786.75	-580.101	7762.98
4858.58	-613.619	7255.82
717.221	88.3034	6479.73
3897.23	-41.7674	10351.4
3257.96	-65.1013	5250.17
3807.25	126.427	7357.14
2945.92	1362.92	10344.1
4393.91	2131.25	6807.89
5416.24	860.076	6468.66
3542.96	343.338	7484.22
5450.88	-1285.47	9741.13
6050.77	-461.762	7603.29
4328.05	-125.43	8261.56
5238.94	-766.649	9837.82
3106.36	417.766	7733.74
3416.42	535.732	9109.74
5296.98	-657.858	4099.68
4330.87	-311.288	9071.43
6909.04	-182.756	7125.12
5302.85	76.8528	7298.38
5171.59	-20.0602	7085.9
6020.22	-381.106	9611
4646.14	-358.967	5033.43
4355.95	239.599	5051.86
4299.16	414.955	9080.46
5829.65	1036.74	9738.61
3282.7	-788.17	10421.6
6994.59	1305.21	8380.32
6327.32	-300.01	8756.98
5805.13	-225.738	10597.1
6427.35	223.546	11190
3468.85	217.662	7857.52
3469.45	1818.06	10347.5
5756.79	-455.286	7827.19
4823.36	431.882	10991.8
3451.46	148.955	5410.54
7160.04	1297.37	8116.3
4154.05	806.871	9567.19
5129.86	-614.54	7180.66
3748.38	399.721	7006.51
1617.74	855.929	6719.57
3860.38	1102.43	6889.52
3279.09	551.761	4736.99
6036.04	342.232	9853.3
5683.05	-595.048	9422.82
4610.42	154.963	9087.99
8106.61	392.458	9976.36
4696.44	402.877	6752.23
3111.98	664.509	8246.69
4280.83	464.443	8533.58
5128.92	69.1111	8049.74
3703.07	1332.35	8376.54
3427.84	978.464	7469.49
8646.68	-410.126	9436
3440.13	175.015	7142.12
5081.91	359.324	9558.27
4585.2	1012.35	9189.76
5761.89	1316.1	8194.56
6152.36	-608.899	10347.3
5206.66	1242.89	9264.57
6931.33	-1503.71	6734.87
5090.7	436.039	7021.16
5125.87	-436.553	9032.56
5190.61	-535.756	9750.89
4163.32	-665.819	6424.88
4800.26	-706.552	6845.58
5912.75	-842.329	5560.01
4703.88	-1216.74	4704.48
3991.89	-1157.45	5345.04
6618.15	-817.789	4165.98
5518.56	-320.136	5484.35
4806.66	1078.9	5100.61
3461.81	-1055.63	6338.13
2367.67	-261.427	3464.04
3727.81	-438.853	5857.31
1213.25	-1119.19	6139.73
6166.43	728.825	7906.92
4838.85	2892.96	9122.85
5342.58	11.1382	6727.34
4807.71	-231.846	10559.5
6864.14	994.37	9159.99
4320.08	-1259.76	8322.83
6451.83	1676.3	4855.64
4493.48	1444.69	9829.77
5495.49	1053.62	7493.88
3646.19	382.394	6484.88
5992.51	782.508	3834.28
4962.07	-385.591	5332.65
1417.24	1146.14	4504.36
5195.72	-698.911	5446.88
5358.22	343.976	5076.36
2961.5	936.33	7044.1
2704.79	1469.62	5644.29
2726.55	-660.374	5040.88
3526.02	910.139	5625.51
4851.21	1132.99	4589.22
6422.18	-817.062	7065.07
4402.89	-470.587	6532.86
5458.64	53.569	6277.78
5559.42	418.434	6374.98
5253.27	285.797	5676.77
4226.25	1156.53	4032
5847.81	455.45	4387.51
3687.46	2123.91	6152.34
5727.1	-208.389	4512.48
1371.61	-59.8108	5547.28
4090.27	-40.5949	7693.43
2651.12	919.432	4464.79
4910.21	1052.47	4854.94
5492.62	763.161	5521.59
5496.29	-327.052	3388.22
2890.71	-75.6896	7261.45
6116.02	2147.2	4706.9
4973.4	-234.099	7525.5
3152.9	-377.369	5333.2
5368.86	1033.2	7091.56
4109.44	852.846	5948.97
6511.83	1052.18	6573.37
6487.8	911.573	4856.57
5547.44	-508.91	7041.82
5141.97	-601.97	4657.9
2617.15	2273.71	5097.86
5317.78	-515.704	5871.11
5569.19	1541.1	4987.52
5769.2	1490.54	5640.9
4744.85	1073.72	6642.55
4750.86	574.559	7813.6
3143.81	1196.65	6273.98
4180.48	-49.2192	4877.81
3370.19	145.601	4443.71
2131.32	-61.3522	5537.35
3431.05	178.336	4645.29
2149.79	720.881	4047.88
3037.86	-797.503	4587.26
2612.4	807.674	6483.09
4385.08	-286.086	4783.18
2864.2	422.012	7168.38
2539.37	1816.65	7126.45
4815.71	-1490.54	6622.74
3547.52	397.584	6782.8
4548.69	1310.67	4713.72
4410.64	-197.776	5159.59
4988.94	67.464	6259.74
2708.17	113.612	6822.34
3238.54	-643.255	7356.25
6025.98	-18.2301	3217.32
3876.98	274.31	5014.97
5587.07	808.953	3879.58
4112.77	-51.6766	4898.61
5307.27	-444.345	6580.49
2369.94	2030.62	5648.3
6017.62	-276.024	5155.38
3344.77	701.515	4390.54
4583.04	-987.226	3960.21
6374.92	1554	4353.13
4790.4	1148.16	5580.25
3884.2	412.444	4532.37
5196.92	-467.054	4898.53
1047.07	611.084	2816.56
3930.63	-768.577	5432.21
2727.58	-1502.65	5248.93
3862.72	1345.63	5577.61
4727.33	-551.797	6072.31
2230.53	-1006.74	6770.08
4904.68	232.251	9178.03
6367.31	942.424	5448.53
4845.9	-1377.16	5379.23
4519.47	-482.851	6954.06
5184.67	-483.573	5078.17
3171.5	-722.87	5983.55
6640.47	-296.518	6658.42
3585.99	989.637	7353.82
2247.47	-378.541	7206.55
2078.59	730.79	5098
5689.44	-1070.53	5384.81
3141.62	496.357	6466.2
4490.98	746.752	3854.4
2909.46	1199.95	5195.23
1819.67	233.977	5484.58
3866.59	-446.637	4994.25
4607.1	919.759	4322.38
3837.3	1311.92	4069.14
4839.14	-73.0908	4259
6195.82	1841.47	5474.32
1909.66	880.292	4864.77
4564.73	601.479	5437.14
3674.99	192.956	3802.42
1954.65	953.754	3654.36
4603.87	638.167	4850.47
1132.37	478.043	5294.89
2687.81	-1530.27	5703.61
4592.12	353.976	6016.46
6458.62	889.74	4989.35
5780.38	-124.394	5702.37
5884.43	-1694.63	8198.11
1394.81	-411.672	5991.49
1759.59	-540.495	7947.51
1183.23	-221.345	5147.46
4122.09	62.9497	4637.22
3295.24	170.508	7747.16
3620.37	144.915	6668.89
3007.13	-480.675	3899.25
2888.66	621.23	3476.13
5240.98	-841.326	5298.44
2335.7	-180.904	5853.87
2438.78	659.984	3005.41
3743.41	299.288	3836.17
3658.77	-710.058	6304.24
3644.23	1442.4	4299.76
1464.33	1941.58	6708.76
2501.29	1277.53	5286.4
3958.17	1379.55	4187.74
2946.16	-991.956	6583.58
3011.43	1731.7	7361.08
4780.31	1207.36	5649.92
5893.77	1025.73	4496.39
251.367	342.247	5536.71
3519.12	-499.421	5446.37
448.521	80.335	4533.35
815.235	476.701	6644.76
-1205.69	-971.992	3453.42
-36.8597	691.542	6681.97
659.261	1476	6320.19
643.591	367.323	4347.2
6047.64	61.394	4087.46
5874.38	2189.77	3475.49
2579.81	-991.424	6185.03
4380.39	107.693	5138.1
1059.09	-1000.55	4648.93
3324.7	-778.316	5059.32
2869.39	-196.085	5226.44
6380.98	-56.8508	3501.43
5353.23	-139.074	5266.11
3806.9	234.653	3861.28
6774.06	-247.084	6066.77
6092.95	802.573	5504.25
1556.28	-414.275	4454.8
3028.52	641.05	6643.05
3893.04	514.773	6948.1
5711.83	1212.24	7165.89
5883.11	485.043	2271.1
4996.55	1306.51	3219.46
4338.34	1860.08	5005.5
3532.21	1394.93	3430.53
3777.23	-366.692	6371.1
2757.87	1707.28	4431.17
4666.02	732.516	3446.31
1846.68	1489.84	5020.97
2007.14	1993.03	3603.47
2808.07	831.316	6745.11
3718.47	94.0888	7734.9
5431.29	667.553	3938.01
3964.1	-73.2509	3426.02
2693.55	386.188	6818.29
5249.96	830.186	5778.34
6299.39	-326.823	5785.19
5387.87	1109.85	4860.49
5488.61	535.146	6932.8
5819.38	-402.53	5295.59
2965.77	-129.208	5084.27
3967.89	-115.844	3170.13
5459.21	-577.017	6373.76
