# Supplementary material for: Controlling protein function by fine-tuning conformational flexibility
Source: eLife. 2020 Jul 22;9:e57180. doi: 10.7554/eLife.57180 (PMC7375816; doi:10.7554/eLife.57180)
Supplement: Figure 2—source data 1. [file elife-57180-fig2-data1.zip › smFRETdatasets/Aha1/atp_loSalt/o_g_x34_y407_M5.dat]

//ATP loSalt data set, trace o_g_x34_y407_M5
//<d_d>	<a_d>	<a_a>
3954.98	246.032	4341.94
3136.4	-135.986	4638.82
3772.31	-920.309	6388.93
6978.15	1653.59	5979.66
3742.13	1001.42	5010.34
3509.62	1194.43	5996.16
7072.85	-1355.81	2442.94
1807.97	2198.9	5028.62
3528.49	1164.21	4979.9
3462.28	488.019	4493.31
5158.94	1517.67	3589.15
1847.01	2384.24	4478.59
1722.2	68.2813	4373.02
3189.35	1315.39	1565.49
2434.44	-1405.94	3726.68
2172.18	2299.08	847.741
-123.703	3097.23	4353.78
1628.46	1562.17	5884.27
-1587.71	1239.55	6150.36
-234.206	-58.4714	3484.82
2484.2	4590.52	1965.04
-428.503	2280.24	3601.01
-421.535	4251	4565.6
160.811	3779.79	4155.29
-1991.67	2107.38	3287.46
-3010.46	5376.35	1215.19
5771.05	521.758	4100.04
5066.57	1369.89	4971.23
4045.85	2330.41	5120.51
1798.96	3122.7	3374.32
612.182	5198.86	982.679
1178.04	1548.76	1584.33
5575.88	263.456	3660.17
5292.36	637.662	4286.39
1821.64	2291.33	1920.53
2360.33	2295.76	1653.52
222.863	3798.77	3979.12
-2037.54	4260.61	4437.01
523.62	3952.04	4719.32
2042.49	3966.84	1655.74
5992.48	563.716	2072.87
2329.36	1777.37	2744.74
4801.05	440.334	569.493
5037.66	839.079	3682.38
5134.78	1536.53	3681.27
3334.04	691.531	3043.79
2049.13	732.057	4532.03
3189.44	263.64	6745.44
5676.67	615.672	5992.47
1717.37	-691.222	3734.54
4237.71	1143.85	5404.07
4419.05	-292.132	3221.58
3189.64	-270.174	5056.68
2069.24	834.986	4636.49
4602.96	-625.525	3343.58
3697.07	1495.28	6445.27
3489.99	713.637	3093.48
6172.39	755.146	4192.9
4873.75	1740.13	3694.29
5733.9	1052.01	7561.65
3123.34	1053.48	3169.93
4789.52	-851.296	3222.56
1718.8	702.759	4333.19
2781.78	779.606	4606.95
5964.33	-450.606	4352.68
4112.97	-781.762	3493.24
4767.16	170.146	5284.34
2131.73	147.049	6130.7
3871.09	378.581	4740.87
2753.8	-354.736	4388.94
5085.09	764.672	3891.95
4140.83	2571.65	1986.63
5879.21	-1153.76	3573.18
859.361	354.379	3493.6
2996.19	-467.034	2810.49
4093.95	1130.61	5659.38
5357.13	1648.28	6329.75
4203.29	496.039	3555.62
1719.2	-73.8107	4052.72
3244.05	-583.056	2878.29
4237.41	-38.5362	5117.82
3493.37	1677.63	3248.21
3458.4	1618.27	5124.32
4526.63	-101.449	2458.7
