# Supplementary material for: Controlling protein function by fine-tuning conformational flexibility
Source: eLife. 2020 Jul 22;9:e57180. doi: 10.7554/eLife.57180 (PMC7375816; doi:10.7554/eLife.57180)
Supplement: Figure 2—source data 1. [file elife-57180-fig2-data1.zip › smFRETdatasets/Aha1/atp_loSalt/o_g_x35_y350_M3.dat]

//ATP loSalt data set, trace o_g_x35_y350_M3
//<d_d>	<a_d>	<a_a>
5399.94	1758.7	780.245
3776.59	1885.59	2929.62
4090.47	1350.31	2390.91
3325.25	-824.802	2877.94
2466.43	-574.91	-212.554
1589.57	-571.257	4549.41
7045.99	638.807	7043.92
2962.26	515.685	3966.46
4870.24	100.403	2461.28
5798.36	432.127	5864.18
1611.76	620.264	1585.13
2097.38	654.318	4370.82
4101.94	290.736	2499.93
1963.02	919.596	4139.81
4728.98	726.621	3620.92
1632.91	530.993	5207.74
2795.71	3865.29	4163.56
3978.13	1529.13	485.027
2876.62	185.431	3902.15
2239.4	-186.907	2809.7
5192.57	527.735	4603.19
3559.13	845.406	4254.36
5431.16	492.424	5634.14
5367.72	1835.63	1756.26
3403.96	2269.76	1708.26
3345.1	315.101	4005
6059.77	1374.04	6742.75
4838.62	537.79	4188.21
2264.95	1400.79	2106.85
4487.53	885.107	4886.97
3552.85	117.587	4899.7
4292.52	397.545	3315.16
2652.45	-255.085	1693.14
4735.25	183.004	3963.98
5726.01	789.45	1738.42
6914.66	820.396	627.973
896.807	335.338	4777.79
10195.1	-491.035	1804.92
4639.15	2154.45	4250.98
2731.57	1144.59	3585.34
4139.23	1527.22	2504.9
6923.68	-562.918	3233.06
5166.9	-72.6533	4131.5
4677.97	-237.054	4386.89
4595.24	1549.5	3053.17
5180.33	506.737	3532.67
5707.18	-190.428	2047.15
78.4531	1304.42	3921.95
1156.03	2217.59	4622.5
2022.8	2449.76	5040.32
2147.15	2868.17	1795.42
-251.173	2575.68	1462.5
-203.226	831.474	6153.82
5192.88	519.808	4682.12
4904.5	3666.18	3592.58
-28.2624	3960.06	3874.85
952.731	3344.76	5250.77
589.556	1509.39	3393.57
662.779	2194.79	3638.38
-931.183	2150.99	6031.46
76.3137	3473.48	5237.26
2134.29	1543.69	4381.13
2190.72	4289.75	2206.32
33.8514	2941.16	4179.89
731.738	2984.71	2362.73
1431.9	2192.63	2956.49
594.718	3076.86	4073.93
-569.243	1847.66	4505.24
-158.003	3247.99	3638.06
-611.451	1653.66	3392.38
-2196.04	1077.45	3216.46
1536.46	2683.91	5088.72
2162.61	2294.38	3658.46
-2290.15	4500.37	6680.08
5258.58	878.053	3863.5
3571.83	335.724	1857.93
190.212	1735.43	2458.13
-334.788	3397.99	4025.22
2506.94	1209.41	1823.08
3268.66	1152.25	2913.15
3061.83	852.229	4396.37
3426.57	1709.4	5873.88
4837.16	1115.11	2616.49
1946.79	-689.124	4133.31
3646.31	-1285.21	3973.03
4792.53	66.7985	4744.17
6552.74	201.857	4977.5
6208.3	-251.653	6883.7
1341.5	702.949	3919.23
4515.24	-470.602	2257.95
4025.78	510.932	4321.19
1941.56	806.443	6900.17
4345.22	203.308	6464.64
1267.37	1506.78	3690.23
142.092	-542.213	2822.76
6130.01	-143.426	1241.46
4073.19	61.6646	4123.55
4550.57	583.089	4760.58
3259.56	-970.097	4223.92
1782.52	1863.21	4071
4416.64	1460.65	3038.08
5838.72	-379.7	5560.96
669.403	297.321	2935.73
3556.2	-269.855	2287.44
5375.07	-979.881	3074.06
3281.19	497.58	4500.41
3611.09	-434.273	5164.38
4210.45	264.25	6200.3
2237.53	580.18	3251.34
5470.46	-392.283	2575.04
963.992	1185.21	5920.21
2574.65	-508.189	2598.11
5626.01	141.791	1133.14
2797.63	-308.033	5951.77
3282.55	464.987	4669.75
21.3489	70.6609	4365.09
2787.7	-213.137	5101.44
7687.34	380.186	3601.6
3096.36	-52.8118	4425.97
5968.8	286.025	1529.39
6007.71	-444.42	5572.82
4975.78	-33.5064	4760.12
3600.93	-404.32	3395.14
7084.34	-277.703	3653.75
2122.1	2032.02	6.84853
3500.12	-131.062	1633.53
4891.87	55.3066	6565.86
6515.79	-620.666	2928.19
2673.54	429.073	3246.25
4581.66	-531.607	3805.47
4878.8	-602.369	4286.26
5081.5	-253.584	3943.95
3266.68	1881.48	3323.93
5639.05	128.024	7308.09
6751.56	1006.87	4876.75
3636.53	425.012	6052.8
4404.41	-123.341	4003.31
2323.09	-352.104	5345.22
3817.91	65.2027	1962.96
2770.69	294.788	2546.7
6342.03	828.519	6236.8
5971.17	-612.246	5320.63
30.7326	165.825	3580.56
4108.06	278.95	2248.6
4473.79	-164.413	4787.27
2859.29	32.1751	6150.58
7114.85	1679.18	5345.75
2791.35	-639.431	5314.49
3270.98	-735.644	5957.16
2722.15	173.381	4414.04
5963.15	-611.334	4820.66
3129.65	1307.65	2706.44
6111.51	-89.1407	4804.62
4215.92	373.678	3246.53
3384.33	-57.4788	2580.93
4195.03	2312.61	3713.27
5995.83	-551.979	2741.91
3607.45	-70.4017	4183.51
4303.94	1142.45	6016.81
5778.03	654.556	595.759
4209.9	593.384	3318.96
2269.39	1009.65	3874.2
2947.18	408.109	2726.1
3464.01	-338.412	1674.18
5315.92	-152.938	6748.75
5819.56	-775.988	2315.09
3805.52	576.454	2681.13
2884.19	605.533	4556.06
3184.34	2078.66	5005.19
3876.6	-1021.65	3126.6
3894.93	635.142	3874.91
6182.63	1160.49	4798.79
5091.35	-638.03	4338.5
4845.91	939.565	3052.89
3223.75	-87.6457	4768.81
7150.38	1004.72	3791.03
