# Supplementary material for: Controlling protein function by fine-tuning conformational flexibility
Source: eLife. 2020 Jul 22;9:e57180. doi: 10.7554/eLife.57180 (PMC7375816; doi:10.7554/eLife.57180)
Supplement: Figure 2—source data 1. [file elife-57180-fig2-data1.zip › smFRETdatasets/Aha1/atp_loSalt/o_g_x36_y231_M5.dat]

//ATP loSalt data set, trace o_g_x36_y231_M5
//<d_d>	<a_d>	<a_a>
1138.34	983.585	4910.93
4332.31	390.695	3664.81
3468.24	1123.8	3950.43
5424.86	90.8928	3338.58
5384.83	-1234.95	4743.43
2486.21	1266.56	4650.32
2288.57	1888.14	2422.5
4146.82	-698.629	3250.19
5058.68	-42.7963	2677.75
5169.27	1105.14	3677.82
4993.59	561.807	4050.19
7129.92	-727.105	3529.63
6762.39	489.581	1479.53
3501.38	-195.811	2866.78
4995.52	887.073	2883.65
3526.87	-1054.39	3710.94
7694.76	-60.3878	2065.47
2390.71	1789.9	3392.06
4285.33	657.342	4539.45
2410.72	-277.464	3929.77
4211	1366.98	3751.27
2185.37	-173.493	4553.22
4269.17	78.9203	2124.88
3435.75	-214.526	5901.92
3488.31	245.407	3271.58
5054.88	815.386	3392.29
4091.82	-407.246	4746.01
4433.33	142.994	4503.5
3762.85	-421.014	5060.83
5408.65	-514.269	2013.46
4733.63	-749.959	2538.57
4775.39	766.221	4035.03
4388.97	808.197	2971.79
1099.08	1279.57	3138.48
3442.89	303.195	6065.61
2925.62	383.978	4432.54
4814.12	-278.127	3800.37
1356.87	320.017	4312.2
2471.78	-324.243	3858.72
2182.11	-717.93	5109.23
1409.21	403.274	3797
2582.53	82.6128	2247.03
4741.27	568.789	3108.13
3563.14	421.263	2324.33
4427.06	-837.211	4534.5
4186.6	-823.428	2366.08
5202.62	-607.62	5628.86
3111.89	296.234	5049.54
4130.01	-1018.19	4733.59
2239.86	1054.82	5673.07
3959.73	106.12	3835.64
3565.58	-117.86	5223.76
4721.67	62.2328	4112
3725.36	-953.251	4064.28
6671.7	637.425	2390.45
685.474	-710.326	4133.59
5934.69	2276.32	4000.5
4965.99	-712.219	3117.6
3574.3	942.523	2070.19
6065.2	1719.21	4624.28
2943.43	754.517	3588.21
4467.01	1025.53	2946.66
5299.34	-737.004	-842.687
4159.49	476.147	4397.13
3477.82	-512.666	5239.77
3271.73	236.838	3335.46
4894.47	-860.264	6091.31
4034.98	1507.12	-65.5006
4731.9	755.925	2584.27
5221.52	909.434	3727.26
5331.6	662.791	5070.69
5551.54	2514.92	2273.87
3239.85	1392.11	5727.89
2251.2	752.993	4559.79
3161.42	299.64	2162.69
1395.27	-803.252	9426.83
5114.95	-212.803	3594.53
7303.6	86.799	4420.15
2872.67	-447.284	2897.29
5108.18	-964.518	4345.75
2426.45	-247.353	5599.35
3150.06	326.456	4976.17
3407.39	532.227	4599.13
3680.92	92.2112	3780.3
2942.39	573.576	3573.08
2905.5	859.008	4191.72
6908.65	733.576	4519.27
6165.59	1178.21	5810.84
3476.7	590.268	4801.23
3804.72	1013.14	3792.51
5809.24	1075.96	3505.07
3389.98	-35.4139	2384.9
5975.57	650.436	3860.65
4396.19	-121.25	4709.45
4985.48	-356.817	3774.59
4050.51	-386.635	5132.88
3999.4	-631.829	3895.15
5511.96	1103.48	5743.46
7554.73	-123.476	3767.56
4479.16	1297.59	3949.38
4080.18	293.661	2436.3
5559.2	809.903	3844.26
4182.23	147.955	3783.76
2556.13	178.241	4433.66
4497.21	620.944	4027.15
4965.72	-534.956	2381.09
3581.92	1166.05	4821.77
6898.27	-477.271	4750.79
3312.06	78.7479	3107.49
3596.98	-134.686	2691.44
5175.42	-269.501	6118.29
3050.68	1141.72	1381.97
3382.22	-80.9338	-267.595
5623.15	781.644	189.055
1223.07	604.564	1466.95
2926.3	-132.652	4040.1
3401.8	-595.312	2568.93
4868.09	568.266	3604.99
2805.99	-316.27	2855.61
4031.14	-106.183	3817.5
6314.87	-276.178	3525.33
4558.86	56.3857	4803.5
6864.09	1418.34	4613.34
7155.31	-3.50095	6305.88
5361.56	-764.75	3401.69
3305.01	925.778	3853.65
3735.03	1336.26	4112.73
4109.09	450.312	2868.11
2429.11	1629.62	3389.38
4483.32	598.788	3672.02
6141.74	372.316	4584.48
5145.1	2524.28	1321.01
3375.9	-19.4816	4006.8
4670.75	647.01	3276.53
4573.15	1335.32	3013.32
910.082	1309.63	4478.96
1898.4	3071.35	2816.56
1358.78	3570.39	3545.26
2135.86	1069.06	5390.33
3442.84	8.95221	5642.88
4869.71	-477.101	3292.52
4280.81	165.825	3792.31
5911.11	1337.8	2994.31
4196.77	-690.602	6174.07
5542.85	-875.407	3362.66
4498.37	-1025.96	3888.8
5053.04	-360.315	4630.99
3225.28	512.952	3566.44
2940.34	558.48	4024.76
7003.61	-794.81	3884.63
5628.65	-70.0735	3691.02
1894.83	-313.625	3791.52
3446.43	1959.25	3417.68
3436.23	22.6627	2652.02
4279.18	611.651	4659.96
3089.07	189.233	2811.56
5602.91	173.426	6115.1
6458.72	-378.842	-100.946
3840.28	687.817	294.249
3067.1	-113.345	-196.378
4230.02	1263.1	18.3462
4630.75	-289.034	1849.34
5096.73	322.299	4202.07
4601.95	364.141	4628.4
5280.03	909.523	3892
4551.97	287.603	1819.94
5233.29	242.148	3421.41
5946.27	90.1556	6823.03
5643.09	757.761	5035.66
6537.05	187.96	2966.26
5278.29	537.752	3995.7
3123.15	1195.78	3916.79
4200.84	736.004	2333
8118.56	-273.19	5439.72
4223.83	1273.02	3648.1
4757.29	-429.589	6821.71
3656.02	912.675	4805.15
2930.74	-1193.36	-20.726
4117.05	-396.027	865.824
4481.34	-655.761	2260.7
8166.56	-934.871	2342.47
5440.55	-800.191	4535.58
4118.19	-3.42624	5074.84
4270.35	-1330.24	1684.76
4409.38	206.109	5271.45
3915.43	305.806	3022.42
6251.26	-912.474	3394.77
4423.11	2595.69	2892.17
6088.04	755.651	2375.21
2847.96	-336.479	5474.79
6229.57	-410.374	4192.07
5526.54	-574.757	2541.71
6185.96	520.245	4495.19
1244.82	1288.49	2048.5
7105.63	1708.7	2363.17
4105.67	271.165	4086.06
4110.59	-536.936	3798.91
4223.8	2012.6	3277.29
6889.75	288.165	2671.07
4301.63	483.445	3725.17
5368.83	-850.91	311.509
4918.56	385.901	2164.32
4392.78	2048.59	4128.97
5472.32	-316.589	2663.62
6229.09	398.582	3335.09
3133.35	532.806	3155.97
4125.81	512.964	3689.99
2817.32	840.223	3039.55
3010.95	1220.5	6161.65
8338.4	-612.104	4098.84
6600.23	414.243	3354.28
2752.07	-803.352	4044.38
5633.51	313.541	4877.31
3818.38	205.007	3663.42
6366.09	-756.6	3690.07
3236.49	2177.11	5082.51
4570.49	-498.747	1413.51
