# Supplementary material for: Controlling protein function by fine-tuning conformational flexibility
Source: eLife. 2020 Jul 22;9:e57180. doi: 10.7554/eLife.57180 (PMC7375816; doi:10.7554/eLife.57180)
Supplement: Figure 2—source data 1. [file elife-57180-fig2-data1.zip › smFRETdatasets/Aha1/atp_loSalt/o_g_x39_y339_M1.dat]

//ATP loSalt data set, trace o_g_x39_y339_M1
//<d_d>	<a_d>	<a_a>
4303.75	1242.05	4992.6
4503.51	-625.234	2845.42
8078.14	-579.861	4399.46
6369.05	392.123	7148.77
4824.89	2033.78	2197.03
6523.58	501.923	1894.3
3722.51	-718.352	8315.16
4479.5	456.078	4768.77
6136.91	-529.86	5699.2
8619.51	12.9524	4818.4
8782.51	235.539	5445.8
4891.25	-1141.98	8907.96
3250.62	1557.88	7966.18
5127.64	1138.57	4270.25
6472.8	-235.722	7849.98
10878.5	270.268	4317.63
3053.15	-120.602	2499.23
6762.54	-403.343	4256.81
4813.32	-465.182	3468.2
5541.76	-25.2698	5213.5
7171.35	-379.7	4557.23
4071.63	266.909	3966.78
6127.88	-529.879	6374.54
5116.28	316.478	5285.68
5843.44	184.254	5409.41
7209.47	-267.551	4157.99
3148.29	361.116	3588
3675.99	77.6776	5096.45
4186.78	230.494	4842.45
3693.32	-806.827	2391.66
872.816	-285.79	5983.35
6389.75	1398.51	1812.4
4650.67	-175.928	5685.99
6609.65	1834.05	3974.02
5375.85	-129.55	8137.75
6713.76	199.2	3661.43
5597.66	679.694	4167.09
4501.76	779.557	4475.09
4944.61	-796.9	3502.17
3096.76	182.019	3635.72
1665.45	-156.447	5028.67
1973.97	-804.516	4893.36
6611.7	-626.675	6718.48
6321.79	-392.244	2999.21
8256.15	315.346	9110.43
1775.38	3106.59	2764.08
871.843	3976.91	4348.12
453.447	3456.03	7433.06
5096.28	2873.67	4277
2029.66	583.837	4694.96
-872.119	4512.86	3444.89
2233.12	1293.66	4074.32
2117.45	1296.01	3855.34
-449.646	4683.14	5329.35
4039.41	-392.805	8049.68
6564.72	1266.9	2749.8
6164.71	-1149.59	6550.44
6583.61	-998.226	7644.96
3533.9	779.844	5928.24
7545.67	1311.71	5052
6834.97	1804.29	4695.36
3791.85	-482.559	5202.06
3970.83	410.702	7192.79
2905.63	2665.76	3887.06
3025.56	-303.374	5249.51
5197.05	881.147	4558.88
6178.16	201.005	6287.35
4929.92	8.94012	4968.46
3551.54	-29.2143	5049.79
1700.17	611.533	6366.53
4072.26	1171.57	5097.4
2837.83	336.304	3649.64
4305.87	31.9234	3816.22
6327.79	1246.29	5959
2180.77	804.12	4020.93
4837.62	-117.82	2160.65
3073.67	249.071	2673.62
7174.18	-57.4753	7514.4
2183.51	527.581	4343.31
4177.32	1739.25	4695.02
5042.53	574.404	7375.51
2508.85	1053.03	6295.96
6148.16	145.934	4373.6
2944.04	702.51	7818.16
3566.05	-226.505	5772.71
4072.13	-361.061	4997.94
2242.12	221.677	5023.51
5742.84	-225.445	7947.99
5940.8	-644.585	6025.87
4650.68	1072.86	4521
7018.19	961.346	3114.18
2451.43	-223.721	3556.89
5043.71	709.431	4218.7
3475.65	-544.825	8183.41
3183.82	672.38	5019.93
3003.88	1025.34	5553.55
3178.23	156.991	5395.24
3143.05	-1270.18	2664.69
4792.77	77.6662	2596.94
3220.58	1589.4	4690.03
4409.53	513.575	7960
2788.41	707.166	3740.64
5576.7	-153.083	4422.57
4386.44	1413.2	7058.62
5545.39	-36.0847	3432.09
2546.74	2202.76	6286.24
1220.38	704.199	4960.97
4358.7	396.021	5593.94
2878.36	213.703	5242.93
1719.85	465.32	6597.68
3533.46	233.783	4486.9
7876.45	571.511	6200.91
2957.01	-92.2906	6903.28
2095.7	1167.86	6171.92
6575.78	520.645	4703.78
2350.5	-174.9	5612.2
7049.45	2064.98	5420.35
6466.13	446.996	4132.62
5334.86	-98.1445	5875.37
4700.11	-625.786	10307.8
7319.77	1389.09	5165.8
2989.62	-184.3	7458.49
3720.87	1262.1	6019.06
5993.67	235.134	6448.14
6235.5	127.731	7697.31
6335.53	-691.498	4052.37
6213.06	-918.216	6335.18
3625.54	2243.62	3502.78
5227.52	-644.765	4797.29
5443.53	-415.934	6263.63
3954.44	-564.315	5646.49
4166.15	1054.78	5276.1
3220.55	1460.62	5533.52
2422.82	970.148	5396.73
2961.18	576.321	4954.96
4355.86	201.337	5495.76
4834.21	-125.655	3081.28
