# Supplementary material for: Controlling protein function by fine-tuning conformational flexibility
Source: eLife. 2020 Jul 22;9:e57180. doi: 10.7554/eLife.57180 (PMC7375816; doi:10.7554/eLife.57180)
Supplement: Figure 2—source data 1. [file elife-57180-fig2-data1.zip › smFRETdatasets/Aha1/atp_loSalt/o_g_x43_y314_M1.dat]

//ATP loSalt data set, trace o_g_x43_y314_M1
//<d_d>	<a_d>	<a_a>
1238.77	4192.63	5612.11
5359.11	1717.43	2921.43
3889.84	2382.73	6091.55
2049.65	744.107	7035.41
1648.13	2028.04	3456.34
5136.68	1077.91	4377.68
4903.79	-94.4861	5877.52
6775.82	-420.346	4250.38
3382.43	1184.04	5345.23
7895.01	1734.1	8942.85
4049.11	-54.4097	3993.28
5421.17	-632.361	6393.52
4702.38	486.874	5006.92
5617.54	-5.08993	3909.89
4423.5	361.423	4684.46
4671.23	353.573	5319.26
5999.45	339.026	5164.17
5087.22	-183.17	4825.24
4039.14	1852.45	4539.05
3564.22	-870.14	5813.87
5552.61	606.503	3158.27
3316.77	-90.5616	5342.43
8222.72	1440.83	7115.09
3432.68	763.362	4621.09
3326.32	-16.8166	5600.18
6232.43	937.988	5645.01
3927.99	-724.455	5459.15
5784.63	993.83	2184.64
5623.36	1251.72	5345.18
5034.68	346.135	4763.1
6232.74	2501.69	6259.8
6082.01	117.607	4697.29
4439.53	412.51	7298.67
5992.79	1647.3	5094.14
4752.09	1883.35	6249.77
5321.34	1284.29	5498.81
6588.5	14.6491	4776.45
4584.56	1199.97	4392.27
8019.25	212.291	4676.88
2266	-171.376	6873.86
4261.23	1267.01	6710.73
6850.89	680.895	6365.35
6141.12	-658.225	6686.37
4560.91	1469.1	6139.24
3670.41	1302.46	6207.37
3389.98	465.078	3875.72
5966.8	-6.22657	7276.91
4805.97	1392	3833.74
4845.12	1014.91	6891.91
2192.5	291.52	4661.13
6393.58	2454.9	1938.35
5096.62	-287.084	3896.15
4871.93	2305.57	4497.73
5684.45	105.191	5554.94
4398.21	870.89	7984.82
3705.36	1027.68	7622.32
8592.13	212.265	6320.58
7592.39	-1035.67	5468.17
5623.22	1085.17	4809.71
5036.83	1306.11	6396.24
6739.75	541.315	5381.82
4843.41	1200.19	6170.2
7622.31	-830.227	3866.25
7173.97	265.445	3818.88
7089.66	-593.48	5291.54
4829.97	595.783	6125.22
8372.36	-880.875	4725.61
5423.96	576.032	5709.42
6911.84	147.326	4354.4
6768.91	-3.06555	6387.87
5842.8	803.316	6318.99
5708.23	642.88	4430.24
5303.61	394.481	5252.41
3319.39	1119.09	5031.53
5851.57	3004.87	5254.81
5655.96	-186.688	4218.74
9614.87	-10.2309	3528.66
6626.32	897.161	5768.63
3598.01	-974.078	5044.15
8133.78	-687.237	5873.36
11140.8	-198.165	8308.86
8492.53	28.7337	4807.26
6370.34	2619.18	4855.76
4281.26	505.143	5077.71
5867.89	1155.24	6293.61
8230.07	-186.146	9828.95
5538.94	-41.2941	5615.68
5751.12	-871.793	6671.92
6397.58	138.928	8125.17
4704.5	477.873	4207.33
2328.95	511.433	6608.75
1951.87	643.571	6262.82
4915.37	1875.04	3204.66
6559.95	1502.26	3199.46
3662.68	1974.02	5015.06
7490.26	1747.66	5587.66
5453.85	350.159	5186.43
7459.69	-608.432	6962.99
6582.63	80.5159	8118.07
8790.26	-399.941	9565.05
5394.85	-137.469	3350.85
5938.95	1065.38	4600.52
6157.68	843.764	2117.27
5908.58	156.893	4073.97
7095.13	-740.404	5565.19
8293.06	-367.449	4349.83
6218.74	-432.085	7007.34
6348.66	1333.7	9033.77
5983.36	1281.09	1927
6505.69	328.388	4760.48
3504.48	23.2846	6358.48
7055.35	2168.58	9090.97
8010.57	1137.61	4954.97
2559.38	936.88	4100.36
7202.3	307.269	4425.43
6937.62	1864.03	5437.38
4346.03	1673.13	6225.11
7259.63	-203.311	8430.92
5588.78	-230.647	3413.94
4730.47	1312.65	3936.15
6853.33	1685.07	7365.49
7975.56	-504.487	7267.04
6881.07	711.098	5622.96
6501.51	627.706	4310.83
4925.88	1359.36	4173.61
5718.67	-158.371	6750.57
5568.6	-577.349	7222.37
7635.82	30.1026	8018.48
4990.16	-257.11	7510.41
7174.05	-329.941	4126.08
4954.94	1499.5	6448.09
4787.15	531.914	6766.47
8907.53	-906.455	3813.68
5324.96	1853.58	5543.54
5166.42	5.3297	6782.99
5268.04	1235.02	7304.6
6711.01	-230.586	7919.57
3433.86	567.366	7552.23
6354.91	202.288	4186.93
6998.4	-330.354	4471.99
5839.78	1142.33	4713.18
5374.97	1153.57	5742.15
6425.54	-580.706	4904.36
8788.68	323.454	4997.17
6550.24	950.639	7559.88
6269.4	-962.521	5478.82
4750.56	-1239.81	6261.51
8036.49	3118.65	6755.9
6000.65	59.6328	6435.69
3028.85	66.9869	2302.25
8269.46	843.293	7394.58
7050.81	2392.23	4188.43
5110.94	-125.512	5635.85
5714.35	-609.132	6765.95
2780.07	823.807	4352.45
8862.55	2164.25	10154.3
3842.71	1792.27	3142.91
7887.59	-928.501	6189.98
5875.06	1352.16	8891.89
3500.87	-166.017	3427.28
4694.8	170.008	8762.25
7738.69	-168.765	7154.53
6017.59	71.3357	6438.3
5151.72	1927.85	6470.57
7518.98	204.281	4702.48
5723.76	-851.953	5696.63
7359.48	167.064	5803.34
4865.82	-55.9093	3602.05
9627.27	-375.027	8814.23
4166.83	-392.802	4802.6
6151.76	1750	4964.62
