# Supplementary material for: Controlling protein function by fine-tuning conformational flexibility
Source: eLife. 2020 Jul 22;9:e57180. doi: 10.7554/eLife.57180 (PMC7375816; doi:10.7554/eLife.57180)
Supplement: Figure 2—source data 1. [file elife-57180-fig2-data1.zip › smFRETdatasets/Aha1/atp_loSalt/o_g_x45_y158_M3.dat]

//ATP loSalt data set, trace o_g_x45_y158_M3
//<d_d>	<a_d>	<a_a>
5327.78	-462.817	5889.4
4605.16	544.919	4402.66
5143.26	2093.8	5654.91
6046.69	1116.49	6533.96
4017.33	488.397	5499.89
4765.98	166.341	3327.86
4115.53	2684.76	5278.77
3852.77	381.961	4353.95
4520.59	1974.64	3971.86
4782.48	522.122	5612.17
4820.56	-195.86	7501.37
6147.5	51.9245	5558.11
6218.2	1417.59	5327.64
3749.24	-240.222	4664.2
4996.18	1899.8	2845.21
6134.76	-799.43	6978.1
2780.42	1445.74	4612.4
5193.31	1184.38	3605.67
4854.67	1098.41	9036.07
6619.45	-1055.86	6399.49
4939.72	2016.79	4638.7
7056.98	-481.501	8376.69
4338.35	1436.17	2723.16
5048.15	2667.96	5037.07
478.336	3323.8	7381.91
2015.7	2815.42	4858.45
2958.22	5314.91	4479.49
1486.24	5074.86	9074.86
715.026	2023.01	5687.23
-172.155	2779.31	4275.65
2206.99	1971.75	7976.11
3309.01	3550.77	7008.15
2274.97	3026.45	4407.84
2383.98	6528.67	3484.4
1981.77	4149.74	4762.18
4154.27	6801.49	5610.86
2648.61	2131.61	5308.1
2967.86	6150.07	7683.69
2799.83	1442.26	6113.96
184.562	2661.15	5212.99
1452.73	1801.2	6209.51
1323.97	4065.86	8086.2
1065.97	2452.59	7739.61
1414.72	5229.56	3958.03
1384.32	1981.2	4414.38
3996.25	3246.35	7454.54
3033.08	2740.3	6472.76
5218.97	3011.74	5087.15
2041.9	3130.23	8896.75
5707.47	2820.86	7607.68
835.873	3637.53	6976.01
3469.04	2684.58	6366.73
1163.21	4045.09	5931.18
2914.55	3189.46	5065.22
1973.03	2987.86	4031.48
4168.92	5088.88	6161.19
3659.74	2358.23	4907.06
1761.6	3999.32	7610.78
2458.31	5208.48	6209.84
2703.72	1027.99	6014.08
2431.94	3673.83	3629.03
2790.68	3589.41	6588.27
1998.65	3095.23	6654.78
3210.69	3497.25	3124.56
2454.3	2815.74	6796.29
4448.47	2279.47	7848.54
348.098	4624.3	4399.67
2683.56	3865.18	6343.85
3572.76	2537.24	3582.82
915.637	4518.41	5538.16
-660.323	3897.67	4487.52
3724.51	3060.14	5299.58
3423.32	825.38	5201.17
-343.103	4774.66	3433.21
1004.79	-24.0447	7107.56
941.809	3440.49	5046.44
2777.34	4837.29	3829.27
2073.15	3234.68	8098.75
3997.63	5135.64	6469.29
1561.33	3633.83	6171.4
2627	3965.99	8392.28
936.461	3121.15	4036.9
4342.47	2057.75	4100.3
2533.71	3152.87	5888.55
2520.14	3755.81	6352.35
933.874	2541.12	3770.02
2767.25	2414.43	7092.17
1296.99	2571.94	6481.77
1737.92	2603.6	4853.54
2043.46	3634.22	4241.14
3210.02	2428.5	6805.13
1607.58	1490.47	5305.06
4490.84	3101.94	9723.33
1508.24	2456.51	2508.81
2727.86	3808.6	5561.73
3640.97	-144.302	6347.18
2043.73	3016.12	6925.25
1867.19	4483.07	7323.75
2164.65	2960.98	5263
1952.03	2534.75	5303.93
496.8	3143.36	4940.86
1765.96	4990.4	4985.77
1736.68	4053.62	10294.6
1171.56	3878.58	2899.72
2662.12	3032.38	4437.85
872.098	177.824	7631.11
1268.19	3001.7	4870.6
885.512	2866.21	3880.68
2035.13	3340.71	4820.46
2913.25	3031.12	4356.1
1358.47	3418.92	5493.04
1404.98	2766.3	6797.72
-146.908	2179.95	6684.79
2203.43	2408.44	4419.63
1288.67	2297.31	6402.43
2739.67	3355.04	7318.28
60.2507	4002.45	7402.42
1500.71	3049.52	6451.61
981.276	1213.99	4800.41
861.859	3581.15	5164.67
2642.34	2208.07	7638.57
1866.06	2794.87	6289.45
1289.49	3648.82	7097.62
1151.8	3333.44	5439.27
2197.47	4230.78	5220.27
2001.8	3432.72	5403.02
2327.72	3191.93	4692.01
1823.42	2489.51	4168.49
3115.81	2044.2	4709.89
2791.17	3577.32	6589.45
3406.32	4472.66	7418.7
11.102	3142.25	6340.96
2894.36	1664.8	4068.85
5073.23	-1041.85	2960.35
2941	-249.86	6065.88
4740.67	1198.25	3960.4
5251.5	934.558	4825.85
5812.79	-170.322	6123.53
5533.25	-752.487	5702.7
5556.43	-930.645	4251.36
4024.91	-996.434	5810.11
8286.55	179.018	6020.83
5305.65	57.9394	6246.67
3342.27	1754.8	6240.07
2455.39	-433.555	8259.94
5534.98	-203.212	8297.42
5267.29	-69.5244	6405.68
3102.17	750.813	4723.62
6740.87	1009.56	7151.69
7112.13	-76.4867	4178
5058.08	1739.77	6467.32
8878.33	-1071.25	5455.66
7310.03	1034.78	3031.93
9668.09	3.88414	5201.37
5262.81	944.669	4658.75
5714.6	556.215	6943.36
4825.05	460.373	3338.14
3810.01	-274.335	4715.2
1168.59	-832.784	3696.3
