# Supplementary material for: Controlling protein function by fine-tuning conformational flexibility
Source: eLife. 2020 Jul 22;9:e57180. doi: 10.7554/eLife.57180 (PMC7375816; doi:10.7554/eLife.57180)
Supplement: Figure 2—source data 1. [file elife-57180-fig2-data1.zip › smFRETdatasets/Aha1/atp_loSalt/o_g_x45_y170_M6.dat]

//ATP loSalt data set, trace o_g_x45_y170_M6
//<d_d>	<a_d>	<a_a>
4723.67	1029.88	10097.1
4341.6	598.236	8476.83
3142.71	1225.05	5189.69
5363.42	-454.741	9496.65
3613.47	1087.26	6432.74
8385.05	-224.189	7514.41
1429.82	1539.88	9522.15
4962.29	296.195	6291.72
3726.29	534.766	6937.39
4197.08	-65.0664	8983.07
5698.52	-1651.89	7597.73
4781.66	13.5196	6602.81
4297.5	1166.93	6296.68
2789.95	358.017	7342.79
3066.33	282.602	7209.47
7104.76	-455.619	6842.85
4446.39	883.066	5830.45
4296.9	-560.007	7710.43
5198.71	-561.5	7577.32
3313.32	669.587	6567.77
3787.72	-520.572	4407.62
3770.02	325.937	6962.5
5403.85	-247.683	6056.47
4358.02	1541.02	7568.53
3813.81	-384.452	7936.78
2918.03	1643.59	8783.61
7895.52	631.915	6393.48
3226.83	1058.11	5537.95
4966.27	1339.9	3458.3
5216.17	30.7292	4519.41
6208.07	401.863	4835.82
5837.52	355.34	6556.99
5198.85	395.611	7385.39
4991.83	-137.315	6882.82
5256.19	599.724	5208.18
5739.89	1332.94	8485.92
3986.1	1475.47	5622.8
4405.66	233.263	7071.85
4077.87	1143.01	7237.26
2659.06	1648.58	7493.63
3943.36	-432.845	7155.31
4672.97	-745.668	5252.6
3985.54	1182.46	7978.6
5742.64	27.697	5726.53
6142.47	-92.8489	8060.87
3042.12	1230.35	7858.78
3847.83	1622.36	9908.87
8892.24	-260.384	6601.41
2853.16	148.763	9635.61
5745.88	977.04	7349.76
4864.61	1309.38	5908.61
5702.96	41.4003	8901.3
1762.63	-323.486	5310.98
2970.59	-126.208	10329.4
5232.95	405.482	6352.72
4638.66	470.331	8012.54
5440.69	1334.59	6446.38
5338.32	892.488	3980.6
4539.22	1014.93	5539.98
2635.12	2452.57	8043.33
6400.63	-522.593	7590.34
4262.82	-542.419	5903.85
3904.01	-647.839	7543.12
5254.83	-1125.64	4548.06
3116.46	-357.6	6788
5453.02	808.328	8486.42
3313.43	-547.85	7885.7
3271.03	-775.619	7212.08
3119.71	489.472	10784.2
6969.95	-765.959	4401.59
5292.2	-197.077	3464.16
3658.97	-1206.84	6618.29
5168.46	-287.068	6588.53
2538.19	1153.9	6135.18
3980.54	-636.032	6930.46
4840.8	538.4	8183.9
5061.27	-930.15	5973.91
3378.58	631.181	6456.95
6764.04	-1282.6	7388.65
3678.41	-519.876	7708.82
4642.75	-340.928	6260.82
2828.05	776.672	8157.07
8563.2	447.307	5919.84
2510.76	1513.28	5884.27
3136.21	-1425.56	7941.77
4328.67	-805.249	5606.94
3639.78	457.562	4932.48
5081.03	-243.501	7902.17
4624.58	578.73	6218.5
3654.54	-308.277	7230.2
6390.29	2.64867	8090.61
4524.21	391.373	7242.89
3378.74	144.561	7387.39
4055.85	-417.941	7481.24
7270.12	-128.2	8933.79
5755.66	-679.545	6024
4965.75	450.855	5202.54
4688.87	1408.53	6493.83
6883.89	102.273	9103.02
4227.32	348.299	5738.33
3427.02	-771.387	7203.5
4951.83	-660.961	3695.07
5544.03	-60.1311	7071.48
7924.49	436.099	7459.54
3590.86	141.323	9573.68
7427.17	-344.443	6268.07
5099.41	470.565	8592.02
3199.88	-140.912	5314.08
3101.4	72.2864	6544.46
5652.35	-40.624	6097
2933.12	687.928	7456.7
5970.08	1173.88	4597.99
4839.07	-14.109	4375.04
6078.42	1281.61	7195.31
5575.81	612.677	7477.75
8832.12	1769.18	7407.56
5089.4	-1170.23	7352.24
6051.93	237.732	7401.46
1657.24	1193.41	6666.96
5401.17	-444.896	8374.08
5437.41	-1454.12	7419.6
8231.38	-132.319	7916.34
2859.19	-16.8024	5124.14
4871.46	2094.06	4873.84
5502.81	-558.102	6803.3
1657.82	-1083.16	7084.98
5087.71	112.678	3867.83
5127.48	267.419	6507.85
3432	-231.403	5803.03
2833.93	2326.06	4006.71
8828.49	-1809.2	4355.67
5699.51	813.031	7359.1
3455.8	214.907	5264.13
5693.18	-529.456	9360.35
3832.37	952.733	6170.93
7641.75	533.471	7237.3
2942.26	2126.9	6779
4759.25	229.133	8422.74
5174.01	267.921	7085.63
2975.2	-174.898	4770.55
6459.39	683.156	5555.3
6005.08	-501.991	7743.71
3323.59	-88.6334	7840.69
6576.52	-147.143	7911.6
3517.11	882.727	7109.44
4466.43	1282.75	7991.03
4137.55	-281.238	5175.83
4210.78	432.195	4852.27
9133.63	-77.4579	5835.9
3589.72	230.516	7236.69
2990.87	8.17092	8164.13
6931.2	594.223	8551.19
5219.12	139.124	4402.58
7463.27	1587.85	5728.89
5341.76	1865.52	6364.71
3095.99	545.238	6039.53
10003.7	-1302.25	7891.21
8301.55	467.268	7539.44
4097.08	1080.08	10149.7
4527.1	372.828	7290.21
5824.95	-377.802	7207.58
5742.65	-752.781	8660.24
6802.83	868.306	4440.78
4261.9	-451.406	7188.11
4297.65	863.167	6658.44
6094.33	377.628	8092.01
4036.36	849.828	6033.58
7020	22.4223	5143.13
5493.32	-1514.96	6705.65
6066.76	-934.919	9668.51
7010.61	-1185.2	4349.57
8949.59	1177.6	6158.44
2609.95	498.443	8998.37
4644.51	1948.58	7975.99
6392.15	-508.902	7473.95
3875.3	184.113	5894.12
6162.6	12.2628	10129.2
5682.61	-617.091	5658.78
4042.44	27.1731	6821.93
2889.69	26.3751	7678.91
5902.18	749.975	5136.47
6350.17	1544.79	7876.3
2878.04	166.464	8953.4
2711.35	1331.7	7672.86
3717.23	238.155	4137.07
3019.9	472.412	7523.02
4704.12	-620.755	9525.22
5680.92	1307.4	5308.91
3094.77	-107.614	6709.14
4170.5	34.7768	6217.04
3496.09	1279.85	8465.96
2577.88	1273.66	6377.07
1874.98	842.857	8203.48
7834.16	19.7789	4435.9
7657.14	-250.535	8111.81
2210.25	-79.3823	8133.41
4982.37	-724.063	6783.9
2086.73	-448.509	6655.02
6774.44	199.941	5893.21
5266.87	1859.58	4290.62
4633.97	302.912	7216.28
4364.01	430.042	6742.69
2145.34	-828.594	8509.9
5335.64	-556.275	9109.34
3208.28	751.561	6581.98
2910.32	118.991	6489.96
4336.28	432.147	7066.69
3630.37	418.855	5787.99
6733.23	113.032	8504.08
5078.26	-1017.27	5117.75
5441.1	1211.9	7426.83
5132.4	-17.3799	8671.91
4852.94	286.024	6466.14
4699.68	-33.9128	4241.78
4808.25	813.123	7749.17
5706.8	848.351	3959.52
2655.14	-177.985	7338.61
3698.6	-7.42949	6630.5
5028.18	-357.423	6288.32
754.432	292.365	6877.12
3048.83	154.145	7053.77
6733.05	-632.56	6049.84
2885.69	357.204	6309.76
5138.03	-203.4	4740.66
6061.08	-822.409	7295.84
4471.46	-28.226	8227.47
6332.72	-1170.86	5970.35
4012.23	-275.585	6059.7
7519.09	819.694	4969.17
7427.91	820.057	3526.45
4697.51	-12.8888	4418.11
4514.32	774.842	5376.68
2091.2	-276.701	9481.95
5842.06	340.773	5992.92
5712.05	273.765	5590.1
1980.25	1003.1	9199.42
3929.52	694.942	5724.92
3847.66	1035.96	4740.6
4631.05	-997.834	3126.74
3740.01	1394.93	3335.64
1860.27	1689.02	3137.19
4086.73	1161.94	6541.08
5678.53	-438.049	5040.16
5556.49	-356.305	7993.04
3443.24	-748.701	6329.98
5402.4	-842.855	7904.96
5765.78	-858.856	9014.72
2543.26	248.49	8290.83
7568.55	1125.98	8601.68
3203.6	1173.92	6605.78
6130.05	-1219.38	8922.33
4404.46	-477.17	10142
6212.86	1070.35	5714.18
4284.46	-50.6436	7808.61
1950.75	298.104	7928.08
5126.5	1411.74	7769.2
3785.06	971.816	7698.81
5212.52	727.468	8423.87
1399.95	-16.9609	5775.41
3917.93	725.258	5087.91
4248.92	15.7122	6960.18
3897.38	-17.0264	7636.61
2687.78	529.916	10097.9
6561.91	1577.9	6271.34
2136.15	149.046	9070.84
3513.96	-310.712	6551.87
5867.92	-353.052	4821.23
2681.51	217.62	4995.81
3349.27	56.6695	6043.75
4874.35	-1134.27	7373.89
6410.91	-20.9021	6783.72
3561.17	417.696	6696.95
3621.84	108.97	7292.53
5346.86	1056.57	5952.6
2502.15	-785.638	5412.08
5553.29	65.6348	7993.68
6023.89	-993.549	4921.01
3783.85	-802.977	7709.06
3948.44	-162.657	7878.98
4061.16	-325.581	6520.85
2558.84	-886.982	8033.03
6037.58	0.703599	3547.32
4046.97	363.809	7014.95
3613.03	-554.122	7136.33
6057.55	-137.07	7437.76
3926.25	-1137.46	7113.07
5687.47	-680.48	10065.7
3841.46	-1097.35	6582.58
3602.69	557.831	6554.16
2587.73	248.371	9408.2
6676.38	-36.5742	5166.29
6268.77	-130.773	7564.38
2202.69	-716.76	4948.49
1029.96	222.7	4052.06
5661.62	275.624	6528.27
4697.28	-267.597	5907.08
2848.57	94.5171	5571.53
4868.87	-1016.21	8013.03
4339.71	750.868	6003.51
5528.69	-1220.38	10152.2
2655.97	-350.61	4671.5
5861.53	-9.49854	5290.05
4662.48	447.871	8569.62
4037.93	606.349	6770.46
5610.8	202.311	5683.43
2394.18	-1125.55	4443.56
817.388	117.308	6409.93
1424.29	1010.22	6378.07
5316.94	801.448	5062.28
7054.64	-4.94544	5613.17
6040.47	-120.831	3839.66
3610.85	939.122	7528.3
5446.23	1083.52	6431.42
3622.02	-120.435	6655.19
3144.47	388.56	2799.89
3461.71	-677.245	9613.22
4240.37	-274.807	5904.12
3965.16	2086.44	4814.73
4730.98	-563.07	9183.46
5114.79	39.2178	4801.33
3885.47	-1203.5	6352.98
600.762	1220.02	6804.94
1023.63	-261.269	9101.5
5206.33	-757.244	4182.21
4181.59	155.738	5465.45
6958.17	463.578	9360.92
4508.17	644.544	6336.99
4038.07	2164.7	5939.47
3604.18	176.985	5100.82
5096.84	1035.92	9198.26
4199.55	365.217	7580.07
4592.02	-65.2852	11321.5
3937.77	383.575	8462.13
6099.52	424.369	5444.48
4692.65	63.5724	7651.92
2373.36	445.416	8756.37
2393.89	276.753	5282.29
2341.02	1803.14	6052.55
5002.9	-140.301	3807.82
5293.18	155.269	5309.37
5854.2	444.987	6572.92
5352.12	378.407	8104.38
5463.81	-275.152	6142.85
6902.99	-797.893	6952.43
1864.66	198.397	5728.87
6618.38	975.37	5957.49
3450.22	-906.106	6688.77
4252.97	-1442.89	3987.15
5014.52	-849.25	6463.59
3422.75	-23.1087	6622.18
3603.61	738.764	6330.39
3544.12	557.409	7188.69
2807.58	177.749	7465.88
6887.64	-839.964	6007.9
1871.4	885.185	9634.59
4396.56	1926.55	9342.57
7452.55	303.093	5868.89
6500.3	627.957	5342.24
4084.68	1147.21	6714.64
4518.06	-583.798	7390.52
3596.68	-398.927	6843.72
7462.84	-251.61	7447.61
2140.46	212.904	7283.18
4344.4	830.445	5642.45
4869.56	-104.728	7381.73
2401.27	-478.06	6472.68
5534.59	820.236	7561.66
4825.92	-431.883	7960.51
3542.66	1109.73	7003.18
5286.81	-795.685	6451.11
3080.97	133.519	7594.93
