# Supplementary material for: Controlling protein function by fine-tuning conformational flexibility
Source: eLife. 2020 Jul 22;9:e57180. doi: 10.7554/eLife.57180 (PMC7375816; doi:10.7554/eLife.57180)
Supplement: Figure 2—source data 1. [file elife-57180-fig2-data1.zip › smFRETdatasets/Aha1/atp_loSalt/o_g_x46_y5_M6.dat]

//ATP loSalt data set, trace o_g_x46_y5_M6
//<d_d>	<a_d>	<a_a>
600.313	-49.8683	-746.56
962.074	1853.21	291.54
-283.431	-1464.77	1392.08
4105.43	1155.38	-1312.5
3639.18	47.9292	-1688.38
1878.63	699.992	-820.448
3643.94	51.5073	65.198
4329.69	1823.46	-1065.68
1754.15	1613.69	-1174.42
8194.58	-401.511	-458.765
2583.17	226.917	1975.18
1907.45	166.161	1919.27
4032.86	1345.39	-1910.04
3424.28	427.368	269.207
135.199	1371.4	-272.74
1162.14	823.917	-1986.02
4652.95	602.882	-222.581
3843.27	1477.74	-483.899
1065.88	2317.1	260.921
327.088	2771.95	-340.929
4175.46	2962.64	1062.27
2409.73	1099.56	1484.93
1397.88	260.846	-658.189
1445.86	-370.308	-1241.36
3155.92	-1123.18	88.4314
1552.27	932.24	-3681.21
193.179	3106.9	1200.82
1863.87	-121.098	-1100.96
3232.67	1277.05	451.693
3182.82	1912.94	567.119
175.646	2185.94	1210.24
3097.75	1096.45	-180.067
1455.67	-45.4788	752.74
3584.69	1125.59	481.824
3124.44	165.109	2782.51
5140.89	696.141	-2234.61
749.706	253.016	-1955.21
3435.97	2991.65	-2846.5
1316.99	-75.3788	-1647.95
719.642	852.538	-2182.61
2544.04	814.922	-1452.51
3349.23	-438.059	-528.107
125.38	1311.1	564.128
1709.14	1271.72	-52.9134
3306.77	164.375	-1014.71
1247.62	2076.71	-678.737
1329.4	-156.136	-1905.88
3865.47	3249.87	-350.772
-105.66	983.797	2504.25
4112.79	564.518	-1582.04
3310.14	2136.51	-1672.77
4680.28	-31.3801	-212.318
2562.22	-467.141	1528.16
3334.19	-110.268	-323.174
1321.46	-198.809	-1584.1
3559.39	1863.93	309.821
1019.27	1682.6	-2543.15
5550.35	589.944	517.417
2669.4	1343.98	-459.85
4467.79	842.782	1512.1
1993.2	414.879	-2140.18
1982.08	1054.28	-1432.59
4814.14	192.294	709.31
1794.19	799.971	-824.5
2882.82	627.054	-1282.98
3227.81	1241.99	-881.457
5143.05	-126.715	-68.3722
1561.2	1306.8	634.338
4982.44	2291.46	962.296
2627.57	1240.05	-1054.18
4651.03	-459.557	710.539
2803.69	-676.646	234.315
2788.55	1321.57	-1662.99
2229.98	1254.04	342.005
1758.71	1059.23	-1645.87
2068.98	1075.49	-75.7578
2258.05	942.465	1000.83
3598.28	1378.31	872.072
4259.82	367.941	-1845.49
4433.37	2310.07	-367.115
3113.62	1931.96	-500.631
4099.26	1057.56	2197.48
3285.11	34.862	78.4893
1265.89	1873.53	2650.77
4561.33	311.472	-578.937
1332	906.048	816.32
526.318	575.645	-1363.01
1561.63	-589.63	-1027.38
3038.37	-256.82	-1034.41
2813.16	1043.57	1055.54
4130.21	-75.6963	-698.316
1905.98	787.076	-863.886
3785.64	158.457	507.467
2654.63	1694.19	-2773.95
3344.31	-728.733	2184.91
1103.12	400.177	-673.381
2612.37	213.026	-693.188
6643.6	-220.521	-70.4243
1679.14	-201.415	1521.01
2963.37	1160.93	-441.369
4100.99	219.51	786.563
1998.69	505.456	-849.045
3500.06	24.4795	-1459.81
2782.56	777.42	-1132.81
4517.13	-550.339	-208.603
2350.71	2454.33	-2554.85
2830.91	1061.67	-2056.91
3255.52	-41.2796	108.62
2925.61	1069.17	678.531
4011.97	-578.664	-3146.76
2467.09	998.346	-1754.48
6167.76	138.188	-3188.82
3339.47	-467.058	256.343
3530.66	-592.422	-813.176
4365.14	-218.384	644.502
2887.75	1088.19	890.4
3241.14	121.702	-691.105
4475.95	218.201	1034.77
1061.34	1997.57	-1051.73
2426	202.416	-477.612
5493.03	161.608	-2462.31
3772.78	1628.95	1337.19
2979.27	3075.4	-1406.56
5277.33	78.1711	-599.156
1469.38	-737.453	1082.21
4433.77	-246.456	-1788.64
5841.6	90.3164	-1799.97
5334.45	-67.2152	-595.632
1152.74	235.861	604.094
2071.03	386.362	-272.022
1901.04	1102.87	-2104.19
4798.2	833.427	123.529
4484.41	1047.9	-1057.83
5051.43	97.3724	-1485.92
1685.09	-247.079	863.977
3123.22	-349.17	207.68
3875.72	1557.85	1892.79
4911.53	1115.99	468.776
4288.35	-97.7132	-1309.36
1298.68	-111.844	1257.86
2384.27	1997.83	1227.03
3701.55	686.46	1481.05
1193.62	372.629	80.2366
3569.67	-941.48	-2751.05
1583.56	466.5	-287.077
4215.06	-714.316	983.004
2246.08	1164.31	1599.59
3506.07	-256.009	540.833
2341.23	1300.21	107.117
1424.47	568.264	-866.968
3152.32	398.919	1330.56
2773.21	774.672	197.272
3529	563.691	-596.166
4020.35	449.528	292.959
3897.96	345.342	-2255.04
5417.84	-595.94	545.16
1843.91	403.232	-438.707
5776.46	-214.807	-1663.95
2187.95	-192.901	137.27
2524.14	539.256	-789.036
3116.89	407.917	-1671.68
3854.2	1449.07	-1388.94
1993.42	237.219	-1286.07
2717.19	-44.3437	-44.3759
2237.45	844.61	277.944
2237.79	3224.59	-890.941
1122.4	1534.91	-2072.92
2848.65	3334.84	-1252.26
2412.49	1811.11	-534.615
1335.7	2253.88	2212.3
1057.02	2091.36	-1283.78
541.878	163.982	-412.505
3000.4	2643.38	1521.76
3466.77	647.338	-1365.94
1607.99	2321.64	-747.499
2331.19	2109.34	629.173
1492.59	2196.03	826.293
1105.37	3487.77	-767.367
1058.72	207.146	1484.91
3468.84	3013.04	2356.79
2392.69	4606.13	-2622.73
966.421	2576.76	1004.3
551.966	2380.43	3905.31
645.757	4474.46	1489.01
2178.43	1772.16	-745.66
1373.84	3166.56	1247.25
1960.64	2295.76	1080.22
409.37	2038.58	1971.49
886.422	3191.44	84.5091
3391.74	3612.88	954.605
349.982	2482.22	1090.88
2226.75	1871.32	4132.88
-129.582	2858.85	128.732
2289.97	1356.35	-1.17504
3019.48	2886.01	3498.32
2255.86	2452.97	-2047.75
1056.98	2469.83	1664.94
-8.75606	2020.03	-150.554
1333.95	1507.29	248.583
3947.37	1641.25	1944.74
1214.57	1890.47	-1117.33
1701.56	3319.9	1292.72
2222.59	3644.81	369.777
-692.829	1119.42	-2073.8
4408.17	3312.44	-1069.16
294.761	445.475	212.296
-51.8811	1511.58	-542.939
1469.48	2088.66	-2923
2247.92	2790.61	-1470.44
2364.26	5500.24	1461.54
3840.13	1059.49	1125.01
1647.93	2180.59	978.22
267.582	2381.21	-579.563
1985.58	1055.12	1640.31
1468.5	2831.26	-304.687
2102.6	3063.45	1068.99
2593.8	1826.26	-1282.89
1373.43	3405.55	-691.914
1303.22	2340.27	-2127.98
1559.42	1354.28	622.268
1758.32	2136.47	-3082.2
1089.66	3506.24	1284.59
2827.19	3383.35	536.805
1123.73	2270.83	-2221.42
1494.57	1969.4	1069.31
1283.51	1646.25	-1679.82
1908.83	1317.58	-231.401
478.977	2122.03	-392.019
2495.3	2992.05	572.46
146.183	1562.35	-400.259
1601.37	3679.48	196.883
1289.77	558.79	-147.99
3202.35	2228.38	-1830.9
3080.15	2035.1	-402.136
3346.84	1811.26	1591.07
2746.7	2140.74	-2875.92
880.964	2914.12	1801.09
2424.89	3947.73	-713.316
979.752	4259.17	375.828
755.522	1125.38	-1273.64
2180.62	2146.85	731.399
1497.07	2204.19	266.605
2291.01	1162.53	-1072.94
2682.75	1914.97	519.79
1588.93	4519.17	-998.31
1517.83	786.588	-2151.38
479.474	1414.82	1868.25
1260.08	1307.2	-371.861
1593.6	2676.24	-1812.42
2221.94	1581.62	50.9373
1161.88	816.466	-1256.93
3.38801	1691.11	431.824
1197.08	3421.79	-503.004
939.87	3205.33	-1208.77
1376.74	1667.89	330.713
992.323	2426.7	-3172.3
3875.98	892.259	767.054
2045.97	1063.7	250.934
1546.78	1602.97	328.851
23.1841	2642.14	120.53
2346.26	1323.25	-495.534
722.368	1979.58	-990.214
648.711	2447.06	-207.473
1995.38	900.876	2109.73
1395.44	2244.51	-1005.6
3742.1	2239.87	907.498
518.887	1875.64	793.621
451.17	1970.25	1049.87
733.256	2026.09	-1368.71
1153.84	2442.64	1130.02
3023.75	3371.78	63.8553
2707.57	2165.01	-184.08
1112.47	1505.45	-464.473
221.614	1796.06	172.773
500.333	873.738	-749.871
1593.24	2706.31	722.785
1854.08	1875.83	-691.021
1395.39	2681.07	-1552.5
2764.31	2239.11	1815.86
702.606	2336.18	-1256.32
2783.35	3223.31	-1144.96
1772.18	3262.23	-480.435
100.561	1869.48	33.0755
-198.396	3172.22	2624.79
84.2558	1497.03	224.297
-135.813	2167.09	-366.642
1380.19	1276.15	-266.285
790.091	4047.94	565.12
3407.37	2368.47	-874.071
3019.93	709.402	-2690.24
997.284	1694.59	-2291.82
3635.81	1034.76	1541.96
1972.25	212.343	-991.359
1143.96	867.967	-732.612
2284.71	2022.94	-112.045
1715.55	2504.11	-1099.58
1069.98	2029.73	-1995.77
446.603	3274.34	-1848.87
658.018	4954.24	2117.5
512.228	4111.22	580.12
-696.666	2141.51	198.638
2743.05	2336.43	2794.6
1238.27	424.775	1575.53
485.229	2769.46	300.818
1698.07	2532.85	-1341.09
101.575	2877.59	-902.623
974.328	2056.26	-1169.86
114.264	1179.7	-1078.82
775.436	1678.88	1313.95
2894.29	3446.44	-2038.99
3861.37	1523.46	1577.18
2053.24	1766.23	935.851
2318.48	1734.65	-299.628
901.347	3277.54	-1243.2
3345.89	3316.47	1681.49
1121.31	1663.44	751.191
2159.22	2726.45	1655.67
1774.13	3162.95	2803.75
3293.35	3896.09	228.105
4429.43	2953.31	278.531
1156.86	2761.98	4482.94
1177.48	3425.11	2288.4
874.051	2652.4	315.46
468.586	1617.57	749.772
-118.218	1710.15	-551.821
2440.89	3054.02	-474.56
1440.31	1467.87	13.871
1100.05	3441.37	1128.26
1090.41	1785.3	552.363
2022.79	1566.59	112.366
2148.85	426.972	-1317.77
3765.64	700.713	-957.513
2494.16	1672.34	-1597.6
4681.17	120.293	711.057
3830.26	-1281.84	1632.3
4257.93	409.536	-513.907
3898.42	1604.79	-1249.08
3127.73	-508.868	155.674
808.438	947.931	-1413.75
5536.15	1234.98	76.3911
3094.5	55.9922	93.9325
985.72	1829.61	-834.632
3725.5	-592.432	2722.89
1307.1	998.742	-1066.58
7681.56	-59.3402	-369.938
1964.13	187.675	-506.834
3908.39	1196.91	708.723
3171.52	247.773	255.596
4729.16	-957.162	-704.595
4245.1	-113.956	-1000.97
1981.49	351.287	-417.572
3931.22	2046.52	1444.91
3676.67	485.242	-1810.58
5554.93	436.13	-476.498
3751.12	46.1824	-274.388
4310.4	-183.333	-601.697
4551.3	494.234	-1220.91
1130.34	1374.19	1131.99
3027.6	1015.35	109.574
3053.11	-185.076	1528.64
2890.22	299.727	-501.013
3718.98	281.293	-1931.8
4936.2	484.778	483.731
3197.86	-906.599	-1919.87
5563.96	-485.557	4307.3
3851.66	577.536	-172.613
891.639	1313.96	-379.62
5762.42	-308.801	732.192
1807.87	1631.63	1029.06
4387.81	-596.139	3071.42
5020.5	-690.985	-91.0788
3918.02	1066.34	-779.117
5081.19	1080.46	614.707
4368.51	-728.422	-522.666
655.666	166.32	-136.202
2812.14	288.827	2220.54
1934.28	26.1502	198.432
2110.45	117.894	-1378.49
3684.13	47.4862	-103.477
3240.6	249.636	-182.692
5806.6	88.6439	-145.953
2017.06	-753.233	-367.573
4661.37	818.08	500.433
3581.31	-191.919	422.348
3874.05	369.415	189.925
2454.65	-61.2652	-253.566
4501.68	1247.41	1846.07
2500.62	-1199.44	-555.422
2263.19	409.303	382.421
4093.76	8.74886	1166.47
4698.58	719.64	-1410.74
3568.24	-681.381	1436.92
2377.24	-655.952	1370.77
4345.02	817.889	788.12
2389.27	110.848	2372.6
5460.49	188.071	-1378.07
3598.54	209.915	2436.83
600.811	770.605	-133.097
3363.01	-590.404	-215.836
2583.75	545.235	-210.212
1096.13	618.825	-545.358
4077.8	-153.939	179.831
5788.95	405.968	-2283.15
2038.67	600.477	2235.35
2003.17	-399.743	-623.481
3935.49	430.314	-1192.53
2103.82	1520.6	-338.831
2660.98	405.515	-171.384
3048.41	-375.774	-1265.89
5536.87	-471.67	-943.748
1454.01	1131.47	-272.946
4921.28	-117.711	456.301
2587.45	-386.205	2207.55
3032.38	-969.172	122.171
2605.34	435.302	-374.317
4722.35	-227.94	-531.616
2032.52	673.785	-1080.74
3759.46	-1287.88	2445.55
5665.63	-216.94	384.022
3539.82	935.187	-221.947
659.109	1100.97	1147.44
3183.88	1424.34	-1719.48
2215.33	935.706	-2331.03
2753.93	136.099	-542.466
5596.71	-853.801	-438.554
3496.63	2489.13	506.758
-36.0663	250.573	2674.03
5766.59	-389.938	953.209
2880.36	44.5356	-329.499
1170.23	1368.05	1543.61
6387.5	-424.678	-1099.83
5298.24	-31.1976	-1924.55
2813.46	243.3	-449.32
4885.26	846.616	798.413
2336.17	-80.9377	-3297.48
5533.88	207.273	-145.556
6168.88	282.499	792.935
287.944	195.302	-491.361
1597.61	723.862	-1634.04
2382.03	1034.14	-2295.61
2340.62	-228.403	-910.359
4136.41	2009.59	1087.08
2330.47	1738.62	-693.501
4211.84	-571.871	2215.29
5878.25	-612.532	884.692
2385.91	-135.966	476.902
3153.26	-38.4512	345.201
1180.57	-98.7731	-182.714
3057.38	-476.286	-560.389
2864.13	1515.54	619.575
4321.9	692.872	1196.89
4200.11	70.982	-796.078
5015.72	597.791	-36.7079
4809.06	469.951	1512.26
3045.12	-341.353	-466.67
4576.76	579.517	-696.843
3833.77	360.476	-1288.8
5305.02	2246.85	-905.194
5266.58	-445.45	-2196.47
-946.494	-387.877	-1259.79
6396.49	34.4073	-206.786
2288.99	-335.729	51.4947
3831.8	22.9912	1192.88
6150.27	611.99	-529.907
5117.31	109.422	-238.497
3667.82	344.019	1557.66
756.406	1251.31	1289.29
4594.97	-78.8286	1075.72
1798.08	1625.46	-360.019
7534.36	-9.44273	-775.035
3037.92	-51.2211	524.773
4839.63	-686.435	610.273
757.006	-394.396	256.122
2679.63	324.391	1293.61
5281.49	-104.37	-386.51
237.719	785.48	1423.59
2922.52	21.6855	-218.262
4649.01	-352.637	-1448.33
3548.43	641.354	-569.637
2546.04	-288.94	-441.698
2975.19	262.552	-604.826
4648.65	184.621	3068.53
3782.58	-459.354	-194.891
4554.26	-208.744	1310.05
6171.94	1230.96	4325.98
3814.11	-299.387	-1309.57
5986.23	-824.357	-1388.57
5180.82	312.788	-2038.31
2968.26	-871.989	1360.74
5713.34	-507.585	3683.33
1894.35	1607.55	100.555
1865.92	-650.343	517.897
2243.16	44.5847	-952.775
4570.13	154.63	-922.75
2926.03	-345.729	798.718
5138.81	930.886	1240.47
2257.84	-110.794	-240.831
3475.18	-586.688	-1568.82
1035.07	703.055	-474.575
3362.2	1084.09	-1654.98
4130.73	1169.11	-1784.91
4385.23	1774.4	-1313.77
5388.12	-1129.53	2975.24
2325.78	-262.553	-316.857
2742.11	129.836	530.678
1295.92	1100.74	-198.47
3762.52	185.152	1048.45
5989.6	1515.52	393.98
1641.9	95.294	1153.26
2008.56	1460.17	1587.79
1873.1	-264.542	-1052.23
901.451	-348.391	-1527.47
2473.77	587.525	1262.79
2675.74	370.47	-1041.65
3919.54	1386.13	1714.03
1634.6	-122.192	417.122
3482.22	671.42	626.556
3033.01	-411.494	-1510
2885.52	-1212.54	774.348
764.423	-308.382	1387.78
3684.43	114.977	-2426.6
2833.78	73.9332	-509.711
1621.84	-539.197	-132.593
2986.7	1110.6	-1064.74
1609.3	1189.63	2091.33
4057.42	802.274	1150.89
3046.18	20.03	536.385
1591.45	162.776	-757.013
592.013	90.3284	467.548
3705.9	1944.2	782.604
3594.19	761.459	451.998
4480.4	-261.004	-197.234
2621.79	322.965	-3.25018
3352.87	-257.516	-1004.47
2049.42	-29.3931	-775.561
3646.79	335.337	-524.917
3221.09	102.264	131.579
4172.08	243.673	545.762
2928.46	-563.334	-958.161
5588.21	88.9233	-50.2816
3444.6	-108.623	734.436
797.081	838.339	1034.67
3266.01	350.002	83.9831
2138.63	-447.428	-2340
4332.27	748.503	2613.77
2689.52	-161.691	270.52
2358.12	-716.431	-2178.73
2986.85	-18.5845	575.489
4655.25	844.544	2797.92
6355.29	-398.432	-473.774
3348.6	-308.491	-828.078
1662.47	445.577	-1480.8
2221.87	381.617	-409.003
4312.27	-325.589	676.99
4343.74	404.042	196.669
1220.74	285.163	-592.298
2176	793.759	-477.055
4133.05	-188.809	-620.216
1816.27	878.081	181.387
414.752	976.801	427.223
2638.77	-1073.34	2312.04
4690.58	-431.621	841.576
2574.73	-170.657	-507.544
2354.51	987.096	1674.82
3544.07	625.664	-640.374
2207.17	-195.142	-234.094
3821.81	-466.622	2289.85
5045.93	-278.002	2261.03
3132.3	472.15	-1804.54
3546.33	-512.403	1282.88
5482.2	724.027	-1362.8
4048.99	-619.824	850.396
2386.68	-609.04	-1360.78
4235.31	1993.54	221.657
2922.98	1309.43	-1138.3
1874.07	-552.456	204.116
1975.09	876.32	1052.76
1914.19	-689.335	-685.772
3027.44	342.953	-1122.01
2046.16	864.878	-463.13
3099.45	-294.796	1787.94
2712.76	164.11	-76.605
2596.26	1220.61	-1607.36
4088.25	-867.051	-1111.77
1455.39	-1206.2	-862.787
3363.89	754.159	527.283
1980.48	-323.827	434.968
1672.53	745.097	-344.881
3175.23	125.424	-483.426
1814.99	-942.516	-522.934
923.406	1424.2	471.546
2818.79	-516.558	-236.154
3818.04	234.925	-420.265
820.348	2031.73	1536.6
2460.23	-350.045	-1604.89
3336.64	928.354	-1889
2567.31	1551.15	-216.736
2750.51	166.754	-564.547
3799.71	-94.9937	-169.209
1955.11	151.285	1210.78
1734.33	1256.4	-788.166
-329.158	326.558	373.272
2050.99	41.8698	-53.6078
3909.97	-350.164	3146.09
1606.61	-33.8677	1015.6
2950.09	725.505	1737.77
3320.85	199.831	-1392.96
1635.17	1897.65	799.687
5025.15	172.108	698.636
3155.42	-326.008	91.4446
2520.31	-135.696	-2579.49
4001.57	-611.444	-286.268
409.308	1042.44	-1764.51
971.976	1276.68	465.976
3669.24	-208.275	1051.08
2757.29	333.437	-1415.87
1551.19	1486.8	425.904
3608.53	-354.111	-1522.91
5838.82	-656.537	2.99833
1928.7	326.781	1050.99
1308.82	251.351	1032.16
4529.57	426.871	-51.2577
2814.35	-241.719	-343.661
2180.3	13.7779	990.169
591.634	65.9781	1128.13
4526.95	-315.23	-182.401
2084.46	999.11	608.107
3346.76	1094.98	-2047.6
3114.25	-653.796	-1590.49
2613.86	-650.393	-3020.6
3559.92	560.75	-1316.94
1247.81	487.793	-588.033
3789.45	446.736	2357.39
4218.4	-285.734	-2341.22
3340.72	-760.566	509.444
3829.51	1775.85	-1029.03
1800.79	-139.319	2941.34
2100.08	338.7	-1377.66
2107.36	769.692	-809.537
2146.69	404.779	-1233.4
1787.88	121.065	-1306.79
4244.65	333.775	-268.468
4828.51	273.664	-773.349
2807.98	-1564.55	43.2925
4021.55	-79.6098	-1938.16
2373.5	96.0776	-1382.2
3391.57	180.693	-1748.27
2356.56	-688.353	-1930.61
2903.93	415.955	-2160.75
2055.43	50.6128	-2089.29
1375.7	-586.424	-1415.95
2899.14	-19.9216	-345.049
5157.34	-324.954	-1322.1
1653.3	220.898	-703.382
377.92	-225.054	-1769.17
2636.73	425.993	-1629.42
2563.53	394.082	-2190.95
1774.51	-113.142	-2077.39
2557.95	-478.869	-1347.97
1546.26	-496.364	-880.793
4059.1	-606.801	-1445.21
2659.24	383.999	-1401.07
2391.96	-917.701	-2912.71
3237.21	-811.441	1034.84
3452.59	-296.661	-1967.15
775.884	-465.197	-1970.97
2826.74	-1422.93	221.116
640.72	-166.721	-697.835
143.561	546.878	323.38
1940.25	-851.923	-1098.51
1520.45	848.622	-910.817
2053.58	503.361	-1361.95
2963.26	432.274	480.053
3390.05	-707.004	-1307.67
3342.73	-199.545	893.688
4173.36	-897.211	-1055.02
2761.3	674.31	599.836
422.101	754.437	-1947.35
2841.89	-285.855	-1267.3
848.286	-325.891	-1164.23
3675.77	1239.32	-1118.56
2670.41	-642.509	-1136.15
149.544	408.896	637.016
2582.84	52.2041	-329.988
1831.03	699.527	-1387.79
2724.69	1753.33	-556.131
4758.65	380.191	-2100.89
3003.14	-820.99	1148.19
4591.54	1004.07	-119.981
2630.51	-251.615	-828.765
1872.34	-149.779	-1422.89
3708.54	-840.454	-987.468
4349.46	-5.2494	-1043.54
2547.76	-1319.15	-1318.82
1850.29	-551.177	-1890.98
5460.36	-484.375	-1509.64
1846.88	132.759	-964.112
1832.19	203.614	290.937
4167.19	339.14	-1587.15
2034.3	343.748	-2142.78
3429.73	-781.175	-1575.63
2233.18	-592.155	-1120.27
1268.65	-99.3786	-290.922
4120.21	756.646	-1840.97
4833.93	-267.457	-375.584
2328.33	-534.762	-2043.53
3103.98	1262.39	-928.374
3018.42	660.188	-397.49
5152.15	-647.871	-56.4385
1054.22	-258.248	-1699.06
2010.56	-519.248	-1204.3
3648.95	-335.322	-527.588
4518.28	-722.841	-206.291
5638.98	-179.795	-483.471
1894.95	617.89	-2734.37
4361.68	-261.564	-2617.57
4857.39	-137.761	-2731.22
2304.1	597.577	-999.721
2419.05	1648.14	-306.526
1902.58	-266.165	-446.718
3090.52	1975.81	-109.154
3082.4	-735.577	-229.211
2239.76	-318.188	-178.449
3014.35	1138.41	-1498.7
6550.09	-507.247	1441.08
3491.81	759.569	-2127.71
2785.5	253.067	-1590.7
1564.95	-66.6535	-982.203
2213.75	-898.729	190.184
4985.66	-96.3257	-2586.03
2749.06	-1210.64	718.435
4323.17	-1115.63	-2101.72
2567.23	2077.48	-1296.1
2493.18	-1154.59	-761.522
-180.283	-1110.48	-255.862
1593.33	553.916	919.149
3534.48	-217.17	-2638.6
251.988	-140.346	-813.07
591.371	890.337	261.6
3645.59	-880.331	-1180.8
3687.43	-395.131	-55.7977
4115.97	1272.31	-3009.65
3036.84	-279.699	1199.11
3045.76	401.99	-534.996
3627.91	-746.94	252.368
1277.29	-626.57	-528.557
1532.03	-1030.18	-1456.34
3647.66	477.501	-1342.03
2057.06	-731.397	343.035
-16.0425	-588.404	-2037.64
