# Supplementary material for: Controlling protein function by fine-tuning conformational flexibility
Source: eLife. 2020 Jul 22;9:e57180. doi: 10.7554/eLife.57180 (PMC7375816; doi:10.7554/eLife.57180)
Supplement: Figure 2—source data 1. [file elife-57180-fig2-data1.zip › smFRETdatasets/Aha1/atp_loSalt/o_g_x47_y274_M0.dat]

//ATP loSalt data set, trace o_g_x47_y274_M0
//<d_d>	<a_d>	<a_a>
3658.68	1086.26	5886.61
3958.56	3964.59	7498.94
5262.64	1796.41	6327.15
5019.47	349.225	3390.76
3769.44	117.836	5790.33
3599.82	1867.96	4833.47
6563.64	1143	6866.77
6394.25	-483.79	6670.81
2732.95	1242.36	3879.85
3975.52	-324.378	4548.38
5438.9	-928.731	5840.39
8569.18	301.588	3050.15
4246.93	203.974	5707.24
3518.9	413.702	6031.2
5590.35	387.613	4976.59
4750.33	267.392	3372.9
7138.96	384.911	4234.1
6143.08	608.94	4264.43
5133.96	-702.155	6457.95
2323.85	-777.241	6011.73
4651.78	290.865	7075
5848.11	517.55	5452.15
5352.94	564.214	6706.5
5629.97	-258.498	8201.83
4185.65	-37.0175	5337.43
5975.77	-75.7842	5991.68
2845.82	-21.1004	5732.82
4543.36	679.75	8031.65
2715.38	1060.91	6309.69
5569.04	1128	3245.41
1299.55	3222.65	5083.4
1736.38	2413.53	6016.49
2919.53	-205.081	8310.18
4109.56	434.957	6170.66
6515.05	-263.473	5695.5
5073.43	-1241.17	5478.54
4607.9	46.1771	4723.61
3571.12	83.0555	4464.12
5164.97	1401.24	4305.12
5355.26	815.154	4641.9
6507.09	84.3997	6254.67
5601.16	-537.955	5699.8
3654.32	-44.5141	4699.76
6519.6	-8.84528	5475.56
4603.51	-870.633	10816.2
748.181	4157.81	3284.3
294.285	5106.16	6167.88
4687.75	-867.448	9352.57
-1287.66	3744.32	7060.93
-1462.23	2494.49	2253.34
5714.58	1341.68	5308.88
3595.85	527.79	6560.26
1974.29	145.226	3551.92
618.799	2466.78	5284.34
1692.4	4752.05	5883.73
338.818	2199.46	5350.61
2170.56	2367.08	7157.02
2704.5	856.688	5739.28
4176.97	2265.92	9117.04
-1287.02	4792.88	5622.8
175.777	4407.45	5204.9
2471.95	3426.9	4506.65
761.464	1788.68	5938.46
1422.06	2462.22	6213.69
-116.555	4140.72	5104.41
623.036	4691.8	4477.44
6039.05	1484.8	6577.88
7825.72	-69.8158	5294.08
1074.6	2300.33	4089.36
-1238.39	3957.58	5047.1
791.216	4562.99	2815.63
-105.632	3967.13	3704.06
1458.27	2803.69	8166.62
325.369	4949.39	5764.9
1005.3	5485.98	6496.82
840.02	3163.06	5923.91
1206.84	4620.77	6542.57
-609.257	2590.98	5490.96
3320.94	4112.35	5978.7
1878.84	306.702	7683.79
1014.89	4354.72	5813.41
-498.387	3610.59	9713.42
929.402	3194.49	7037.29
2040.01	4522.48	4926.31
82.0271	2969.2	6418.52
147.184	4349.5	5051.64
764.831	4977.59	6252.54
563.426	6384.79	4069.91
3386.77	5889.83	7347.29
1384.42	3565.92	8273.47
1224.72	2997.72	8982.81
1052.64	3984.71	4288.94
1062.03	3625.26	3984.23
1563.83	3093.29	6338.23
339.28	3471.34	5491.82
1743.82	1988.12	5672.79
3838.45	3811.8	6944.38
4123.81	1812.29	6616.14
14.207	1533.63	6805.58
2395.07	1832.55	5459.59
2233.26	2580.15	7620.59
-462.307	3311.66	5620.07
1877.85	2875.05	2923.8
3654.39	2320.43	9247.48
1864.24	4528.99	5362.25
-268.479	2736.5	6542.27
-1387.88	3168.17	7661.51
-1023.44	2154.87	5679.7
4687.37	691.211	4910.3
5502.73	529.83	8154.96
7306.35	-509.672	6512.19
6129.47	-84.0898	3880.57
713.929	1875.98	6323.62
166.849	2916.78	4956.21
-286.15	1966.18	3899.13
1386.28	2056.78	6625.79
2983.75	2862.19	4510.06
1984.87	5364.17	4333.11
451.577	2883.25	6274.25
-774.656	3180.34	5822.36
1396.01	1229.63	6191.15
2456.53	2983.93	4955.25
4455.12	2477.92	6986.41
5553.41	1013.73	7187.73
1598.24	5032.13	4036.68
586.969	3271.15	5779.64
-44.5259	6222.13	7985.84
146.694	4005.43	8712.67
1570.01	5780.03	5645.38
1914.43	5552.23	5258.45
1647.39	1681.75	6567.45
920.177	3869.2	8273.72
-1104.75	4178.99	8522.46
5369.45	-135.328	3410.35
1372.95	5912.28	5720.27
3610.36	2797.45	8307.2
7783.56	1476.62	4235.81
5651.22	-46.634	5114.95
7599.37	114.616	5092.07
2889.22	3145.59	6428.3
-603.412	6945.32	6881.21
-128.126	4486.06	2327.58
1979.11	3530.8	4939.63
-93.0536	4022.46	6848.2
-1617.42	3851.61	6212.73
1978.61	4238.86	3655.75
-746.497	2421.48	5502.89
3845.37	146.039	5254.08
2941.66	225.228	2980.01
3553.18	277.405	3854.37
1982.45	1584.72	6052.59
3691.83	829.636	4237.46
293.222	5717.52	2735.93
7652.8	-13.9144	5505.16
7183.75	884.375	4324.37
2492.94	-309.12	5837.96
5173.01	-886.54	4824.71
4024.54	559.543	5363.02
2482.76	1418.32	1858.64
24.7019	4700.59	5142.86
5429.71	-501.838	6411.41
4439.58	1446.91	6027.44
4884.1	-576.499	5214.76
10717.4	513.005	5935.98
5928.57	824.084	5533.67
3308.35	889.848	6575.86
3735.87	1426.94	5422.94
1659.66	1460.74	5934.34
1770.83	4404.56	6982.16
1443.94	630.443	6982.37
3137.07	290.659	4752.76
4274.96	1907.76	5026.01
7690.19	175.724	6341.92
8035.6	-219.869	6268.39
5173.68	68.5268	5086.76
5221.44	2194.96	3818.96
5106.23	1366.71	8893.79
6369.11	2253.6	4788.8
5642.25	393.449	5956.69
5721.83	-1149.77	6731.88
5474.96	386.661	4264.62
3406.19	867.548	3690.14
4447.11	1705.45	5933.8
5087.85	1262.32	5319.26
2645.09	889.783	4517.98
4476.09	1672.82	6779.42
2879.15	2034.43	4793.88
2377.67	296.397	4669.02
6759.65	-766.978	2953.96
4905.05	-66.3117	6170.04
6805.33	-932.476	5162.24
4099.1	-176.174	6283.13
5118.39	1635.51	5525.36
4818.45	2087.35	5663.52
3565.45	771.696	4911.14
2088.84	1130.9	5326.54
3716.97	191.558	4026.2
4072.48	-501.712	5143.8
7275.01	-497	3979.78
5231.97	996.045	4240.42
8008.5	-441.296	2739.59
4405.33	-164.801	5212.83
9447.63	-480.292	6565.87
6368.89	838.634	7317.05
4028.91	538.697	4317.39
4918.24	-445.899	4385.56
5203.57	-175.956	4209.14
5441.37	447.918	3860.62
5136.61	-360.075	5703.72
6075.46	-333.996	7689.96
7328.9	-1467.61	4686.29
8129.12	318.311	5639.64
2911.6	1053.55	5692.13
5099.87	2632.75	7401.92
6418.84	-709.812	4732.63
5995.59	617.928	5028.79
6529.04	-75.1903	2785.83
4829.32	1050.51	4638.33
4803.37	-589.858	4849.92
5405.83	342.236	5623.31
5392.36	431.779	6508.96
5686.17	882.183	7664.63
6516.26	533.928	3343.55
4194.41	353.227	6443.01
6762.1	-324.103	5000.71
4091.31	779.568	5495.64
4279.9	380.563	4051.94
6683.27	-244.231	5660.37
5520.14	553.585	4400.2
3726.32	-615.876	5252.41
8147.64	-76.1331	5408.68
4929.95	-1148.32	7342.56
6495.43	182.765	7483.64
4781.76	-762.578	4390.37
5693.07	376.511	5474.67
5096.21	-412.632	4045.7
5909.63	-195.455	6251.58
5885.87	-95.6639	4278.4
6322.23	-337.139	4102.44
3637.62	-387.168	4155.16
7095.59	-886.659	4860.39
5589.38	-616.318	6491.01
7665.35	456.04	6073.53
4742.02	131.527	6133.55
2912.02	-89.248	4667.31
4678.37	-480.534	6019.27
2520.83	301.504	5220.14
7258.2	-880.187	4896.51
4555.08	108.874	4247.75
9502.33	280.94	6760.42
8492.35	-517.474	4507.17
7256.4	1048.24	7057.93
5906.73	686.7	4886.23
4716.63	1825.57	5258.52
5544.71	124.807	6214.72
6249.55	8.69118	4785.27
4963.38	-448.181	3862.33
6637.14	-1178.14	7584.72
5603.19	381.456	7791.5
3728.78	1462.11	5557.14
4606.58	188.83	4358.2
5362.86	22.3205	3450.65
7492.57	512.415	7529.47
9174.43	-320.008	4561.34
3284.81	1849.29	7430.71
4300.55	327.532	3561.26
3309.32	893.342	7273.48
4799.7	38.9169	6789.51
5721.8	-1.90029	5817.13
4543.97	1510.6	6855.43
4308.51	1435.81	3535.43
3366.7	576.029	5081.35
2763.46	-849.198	4716.86
5358.45	281.461	4542.71
6428.71	-87.8258	5140.73
2192.72	-314.623	5141.56
5111.64	-620.642	5125.05
4197.95	-818.48	6054.39
6281.42	-480.076	1093.06
3945.41	229.51	4252.14
5484.44	-510.862	4749.17
7179.24	80.0983	2553.1
3008.09	-476.193	5843.44
5452.5	87.9869	2704.19
7361.81	125.636	4443.79
6051.77	-501.711	4709.97
1490.61	253.057	3926.21
4163.97	456.713	3991.96
2689.56	456.161	5045.54
2568.25	113.987	6290.37
2107.63	1243.95	3448.6
2011.48	1003.62	5596.69
5453.46	995.361	5056.33
1711.5	-433.849	4672.88
3381.53	1470.27	4748.13
5140.49	921.058	5191.57
3273.39	208.93	4445.61
2052.36	-257.899	5042.75
2859.29	-343.863	4996.66
4057.16	257.537	3387.36
2935.25	1094.11	4088.1
4172.72	346.24	4250.58
4753.25	-164.767	5013.17
3066.55	95.3457	6654.27
4973.04	-1124.82	4345.66
3044.59	842.596	3112.48
7945.43	828.987	5051.31
5686.07	-866.054	5413.79
3139.71	366.088	3226.93
3643.08	737.933	3707.57
5349.15	85.6953	5273.67
7308.74	1537.98	4791.65
4722.68	83.9065	3340.59
2559.13	865.826	2160.88
3998.33	985.417	2804.29
5713.91	-187.828	3738.98
6051.53	988.728	3168.89
5254.34	1146.15	6686.77
4093.59	72.834	4347.05
3826.45	447.623	6921.26
4884.94	-1227.12	3264.87
2638.24	-586.714	5340.6
4129.6	146.148	5523.04
4805.48	-738.925	6454
4948.88	-1010.68	5084.07
4372.94	684.987	6410.29
6090.23	1151.95	3320.82
5637.89	432.792	6924.5
4681.39	-394.386	6561.02
4237.91	43.6964	4580.8
5970.39	519.86	6287.9
5877.49	-559.515	5333.17
4693.14	254.429	5256.06
3369.19	174.76	4338.77
2382.49	359.732	6214.59
5547.79	-865.384	6871.74
4408.29	-582.517	6539.51
7477.71	996.877	4182.68
2997.76	548.604	4317.05
7794.02	-236.28	3583.89
3509.53	-856.549	3526.63
5652.08	-54.6586	4284.43
4106.16	2671.03	3760.38
1831.81	2654.61	5146.38
4838.58	138.039	5586.42
4936	357.582	3875.39
2954.79	-205.628	5148.32
3281.47	-380.81	4267.21
3258.96	41.8294	3708.47
5870.93	868.987	4297.83
3507.16	-1030.22	4667.96
2270.56	-342.099	7066.81
2706.37	-15.7438	6721.49
6648.94	-268.346	3440.9
6775.67	-115.613	4927.47
5118.3	1284.23	3599.14
5254.06	-265.107	6970.07
1534.85	-144.458	5147.48
7940.79	-333.46	4923.57
3025.59	1403.51	7055.15
3741.56	198.55	4165.68
5067.98	995.359	5105.68
3257.59	-5.30082	8505.97
3784.84	-49.3343	6063.7
5536.86	1497.19	5441
5159.39	-600.47	5889.13
5428.82	-246.174	6102.71
5371.59	392.263	5398.69
4310.24	-307.723	4221
3013.29	685.23	4155.49
2283.04	-202.212	3812.32
1786.18	455.427	4268.67
6698.74	-105.972	5530.05
187.438	470.937	3090.36
5055.51	727.099	7719.11
2560.58	104.675	5538.33
4679.41	-1066.28	5940.33
5151.69	11.1752	3820.32
781.411	-633.004	5046.21
9540.31	-209.225	10113.7
5245.93	676.462	5865.17
3157.39	-61.9543	5228.54
6394.48	-113.927	2164.7
6977.4	-352.835	3516.86
6745.91	-895.66	112.082
5707.98	-491.537	3513.06
4114.03	-367.361	5151.99
6566.2	-541.287	4025.35
6451.1	-595.348	6300.55
3084.2	-12.8302	3962.87
4041.91	-473.259	6350.62
7679.04	-272.674	3549.49
3952.23	323.61	4290.23
4633.35	-151.062	4006.6
6166.39	-110.176	7712.02
6239.52	583.157	4139.81
8037.06	2065.17	5125.11
5726.99	-181.613	4655.08
4319.68	-853.179	4789.52
3197.88	-502.552	3836.29
4038.37	22.3542	4874.19
6720.17	-523.658	3564.94
5508.81	280.542	3014.62
3816.61	1398.15	4071.84
5259.4	-687.273	3899.82
4846.1	10.5546	4952.55
3879.45	-425.141	4909.47
4016.8	89.6929	3071.87
5356.81	378.22	2969.91
2644.11	-561.863	4591.29
3961.08	-254.949	7313.53
4202.47	-1465.32	7503.8
3490.3	-194.037	7487.21
8410.71	-420.431	5162.24
2470.87	383.552	4233.55
3510.2	692.746	4923.08
5382.17	-474.22	5160.68
1734.97	834.115	5081
4313.93	-521.363	3968.9
6029.23	201.38	4360.25
6652.1	330.148	7853.73
4437.24	-355.887	2840.43
4965.78	-432.3	4868.12
3146.68	761.045	4811.41
1744	7.97093	5647.11
2758.5	-38.1464	2276.81
6583.98	-688.183	5197.94
5464.48	80.506	3593.23
3896.12	496.357	6228.14
4342.08	917.979	5854.81
4736.39	-200.197	5340.9
4897.85	35.1395	3005.23
5514.02	-574.378	4936.98
6649.56	-4.105	4720.02
5126.93	-85.5359	3622.37
4149.07	-509.779	2786.18
1045.54	199.451	6047.44
5998.03	-392.838	2808.67
2360.43	1821.45	4023.96
3252.11	-671.736	5065.79
3992.97	-707.463	4627.59
5400.21	370.663	3821.23
3175.81	1054.42	1453.12
2215.18	1368.19	7275.26
5129.69	290.704	5161.88
2162.25	-1022.26	6129.46
4735.15	670.267	5074.25
2896.92	835.9	4642.13
862.266	-210.428	4290.24
4045.79	-304.987	2309.99
1408.57	924.663	5483.17
2804.59	32.6931	4297.79
1514.46	1840.99	4855.13
2816.37	580.391	3887.97
3636.89	-433.915	6700.07
3880.1	-627.272	4102.85
4978.63	1224.73	5396.49
3758.31	1445.26	4198.45
2953.32	-609.632	5304.15
4358.34	-348.245	5179.27
5373	-768.789	3968.95
4437.39	1513.42	3451.48
3005.52	-695.887	4176.46
3225.96	-97.7289	3801.53
3263.87	626.018	6256.98
3683.05	1213.45	6244.06
7652.65	425.33	3815.98
4615.09	42.6146	6578.94
5741.11	-41.4586	2309.22
5837.63	1681.17	4056.48
5601.85	805.041	4117.11
4043.33	-599.994	7675.05
4579.36	585.374	2830.91
4266.45	742.56	2700.85
5811.44	-226.538	4158.77
4173.69	-1015.13	4656.86
2527.08	-776.619	4896.88
3411.81	461.763	5247.91
4236.69	696.662	5653.47
8148.65	-557.02	2707.66
7176.26	842.145	3204.71
6586.5	1880	4723.47
3520.44	-488.275	4681.56
2840.35	306.467	2777.83
3499.07	1017.51	5146.35
4587.75	-1055.59	4667.08
3777.98	335.249	4539.07
2940.92	-140.808	4882.4
4170.44	445.281	4388.75
4106.41	662.744	5864.82
4606.74	497.631	3136.62
7573.38	-896.318	4926.16
4801.85	273.983	4109.2
3887.43	590.531	3450
4342.2	-374.338	5242.22
4553.68	-517.763	4075.96
5259.39	-264.86	5573.01
3560.97	144.84	5248.09
5591.95	-660.12	6024.54
5603.13	-354.634	7287.45
5041.27	1803.47	5051.77
3214.19	-582.896	6831.82
3778.42	-354.33	3602.53
5355.28	-390.872	6028.38
4975.13	-842.322	4023.53
5130.23	-704.193	2741.31
2855.54	121.709	5284.52
3785.48	723.334	4679.24
1766.48	613.193	7226.33
4034.83	727.075	3428.59
-229.618	2892.77	3349.38
4420.35	573.766	5056.97
1027.52	80.0296	5188.57
1879.35	2584.42	6501.05
1859.04	205.388	5140.46
1827.82	65.3316	3704.76
3556.18	79.8586	2306.01
