# Supplementary material for: Controlling protein function by fine-tuning conformational flexibility
Source: eLife. 2020 Jul 22;9:e57180. doi: 10.7554/eLife.57180 (PMC7375816; doi:10.7554/eLife.57180)
Supplement: Figure 2—source data 1. [file elife-57180-fig2-data1.zip › smFRETdatasets/Aha1/atp_loSalt/o_g_x50_y131_M0.dat]

//ATP loSalt data set, trace o_g_x50_y131_M0
//<d_d>	<a_d>	<a_a>
5397.48	1264.79	3875.92
4066.2	328.945	3813.4
614.797	-201.204	5440.53
4824.89	229.755	2131.64
1092.24	480.404	2778.62
1899.66	555.922	3361.4
1053.3	-21.1759	4609.85
3380.33	2810.17	3670.71
2459.71	1300.53	3022.25
1437.7	1305.93	5004.1
510.924	481.698	1957.54
2041.78	1226.6	4186.16
3696.31	2414.22	3499.38
2340.38	1961.96	2687.55
1729.11	59.6387	3922.7
3643.57	595.844	3889.85
2685.7	82.1184	3572.78
2999.44	111.221	7709.16
2418.12	100.341	2868.56
2105.81	155.394	4852.6
1577.14	-368.249	2123.33
933.928	2766.8	6482.51
4026.76	817.539	3635
2144.09	693.149	5365.4
-224.829	-68.3303	4438.75
3313.75	1489.69	1264.39
302.482	1119.79	1930.33
2233.24	646.239	5989.69
348.678	91.7423	3950.74
2233.58	456.018	3172.54
1121.53	1530.97	2685.2
3379.96	9.50233	3456.8
763.968	468.605	2506.27
1654.54	233.407	6000.3
3183.73	1716.4	2271.48
3120.73	1105.82	4478.21
3088.52	-196.473	2878.98
1542.52	643.541	3640.73
3173.63	121.035	2605.18
1317.38	2680.79	2930.83
3345.51	-131.012	2612.85
3001.24	-550.138	3665.88
850.156	885.701	3471.39
1281.12	1251.19	5093.3
-695.693	547.651	2374.05
4107.1	568.676	5207.33
-213.555	-153.6	2434.97
4257.19	459.185	3818.76
1487.52	625.083	2973.96
1775.25	960.49	5766.2
3296.82	776.727	1904.82
1931.57	1081.13	4886.61
1262.21	1272.31	3488.37
3799.7	393.96	5159.22
4031.5	-24.675	4347.39
1865.1	718.719	4421.94
-154.739	665.367	6537.9
3423.48	1219.08	2707.81
296.41	176.078	2457.53
2118.82	-641.036	1610.17
740.198	403.396	2241.61
3065.35	621.635	4214.55
1639.14	644.038	4296.03
3267.12	852.379	4537
1862.37	-524.795	3962.12
3370.62	199.656	3395.7
2851.25	-124.625	2992.31
3475.96	3073.38	1586.24
1408.56	-533.938	2252.82
765.369	184.251	4070.84
4301.94	-53.3851	2890.94
3467.19	1097.66	2383.65
2934.87	406.842	3549.04
3331.01	649.014	3510.14
5533.08	101.344	4356.01
1369.94	2148.21	4271.06
1079.88	490.815	4691.03
2375.68	1474.16	5346.55
1233	2001.62	3855.53
-406.444	1292.9	5694.84
-703.214	1188.47	3292.84
209.553	1876.69	6002.35
605.102	2209.65	5114.99
-761.394	1347.52	4023.97
-130.493	658.241	3192.75
1852.86	1050.76	3686.74
5345.05	1088.41	4563.62
1834.41	3348.96	3844.01
1463.05	685.003	4258.13
640.596	600.149	1493.56
1510.38	1246.23	5283.84
2988.78	636.471	2739.95
2940.21	2314.96	6079.98
2631.95	2020.04	6661.84
1937.32	-312.064	7070.1
1739.68	1901.16	4851.52
10.3291	1472.78	5452.47
908.406	4199.61	3519.36
-449.473	1163.29	4985.23
2210.15	2567.31	1458.14
2296.74	1165.42	7714.01
346.373	2061.27	5377.47
1201.65	968.921	2323.24
1393.95	2045.34	5786.49
-946.818	529.693	4454.72
2813.06	1890.39	4641.5
414.4	926.546	5154.87
1307.38	2902.44	2270.79
664.67	903.351	5118.67
-264.291	1678.03	4615.78
1836.03	1975.41	6476.58
-70.8699	1084.52	1616.33
1569.53	3326.72	3247.61
865.129	2055.4	5918.49
1422.29	860.623	2351.26
-39.2613	429.595	3933.97
105.073	1472.64	2288.74
811.868	3227.33	2960.12
704.117	2436.26	4551.75
-374.456	2390.47	1422.99
874.375	2632.82	1600.8
676.331	1248.49	3762.69
3418.74	2395.53	3716.43
269.39	2102.48	3716.14
3539.9	753.252	4697.34
562.129	1928.63	1796.91
426.054	2070.61	4194.79
571.734	2881.12	3619.84
2264.15	-245.981	3428.16
1779.19	2192.27	3841.78
-666.872	1582.68	3744.34
-622.663	2530.11	2692.79
-391.292	3585.26	3075.51
1390.91	1910.57	3172.8
636.028	1520.13	2766.78
552.283	1712.5	2456.91
241.858	1470.05	7230.51
-340.736	2888.56	3865.79
1530.13	1554.89	1507.06
-179.897	3279.49	4094.77
877.328	2904.93	4147.45
-892.646	3143.38	4619.83
316.213	223.024	4142.16
2355.07	1228.74	2908.24
1447.56	2126.33	3310.45
987.769	2425.6	1854.02
2318.48	4293.73	3437.47
-649.29	1004.07	4671
-1074.14	1574.4	4404.58
-226.644	2355.43	3754.7
952.966	-1.67952	3974.71
163.171	582.023	4732.91
-305.698	2322.79	3234.28
2295.64	2503.85	2719.26
1081.39	2284.08	6192.56
939.062	3155.72	3046.69
216.053	3411.52	4435.09
2473.42	1573.51	6165.38
2188.82	1778.39	5652.98
-87.0781	2507.65	4823.07
3223.09	510.068	3137.12
2061.84	2326.36	4416.14
930.403	1777.13	3779.61
1046.37	2544.3	3341.56
2659.35	2278.78	4265.84
-16.0701	1333.61	4921.54
201.687	1062.28	4251.07
-418.616	36.3395	4491.57
2060.63	2319.41	2594.76
586.962	162.995	6327.71
1565.25	1070.26	3263.68
-59.623	3832.83	3128.53
2727.71	2566.42	4442.97
202.722	-980.92	3443.16
1429.74	1249.68	3141.5
1632.06	3143.16	4940.46
323.148	3512.96	5019.98
1145.81	691.575	4065.03
-1633.11	2417.02	2584.47
2024.81	1691.2	5186.18
385.524	822.003	2499.08
-190.095	-64.2805	4420.61
998.485	939.451	1619.6
3136.53	834.655	2158.75
553.014	1910.02	1125.57
203.605	12.8986	4233.53
189.529	2166.98	2247.26
1649.03	378.913	1064.12
1874.45	2006.23	4776.15
-830.229	1160.04	5489.75
-628.735	1122.71	4961.36
1254.92	2797.8	1607.87
53.7924	1184.34	2418.38
605.309	2335.58	1318.82
3018.97	35.1964	1492.14
1485.78	2142.69	5591.94
2658.51	2580.82	1065.93
2975.38	1082.82	3097.47
-317.752	451.287	4563.36
1225.83	1499.85	2237.66
3098.46	379.034	1788.11
3011.53	1685.04	4758.04
-779.548	4735.02	2901.06
1123.51	3656.84	3538.59
1181.97	1547	3162.3
565.724	1367.07	4461.69
-581.387	180.556	4208.32
662.434	1871.56	5671.86
1105.63	956.449	3337.24
348.457	1233.72	3840.79
2785.94	1458.9	2598.02
2846.48	663.851	3896.65
1886.26	1359.81	4718.08
-184.147	894.157	2363.92
2960.56	1094.98	3035.04
4323.03	-138.793	5091.29
1814.96	2517.6	5617.16
1306.18	1505.18	4495.23
-214.307	2846.17	3107.81
443.346	1775.35	4864.04
87.6367	3102.2	4294.81
1684.17	1584.6	2416.65
576.737	1524.26	3929.22
-57.3734	1143.68	4338.43
3483.22	580.547	2520.45
1655.61	2063.95	3154.3
1565.44	1470.62	4222.01
113.091	2150.9	4518.68
2125.34	1853.3	6054.87
4351.46	649.101	5891.85
-1023.84	1858.85	4583.73
450.467	3387.21	4129.18
1290.07	1100.17	4902.94
1783.02	2419.88	4635.03
1030.05	2235.9	4430.88
-52.5711	1944.3	5935.23
3191.03	1373.9	4094.06
470.746	2245.12	3460.38
1296.27	584.211	2736.96
894.178	3632.1	5104.07
1247.15	2115.77	2261.31
1688.12	367.51	4714.18
2345.45	1107.73	3545.65
2823.82	1468.41	3220.23
2582.2	-27.963	2623.57
1972.19	1586.46	3255.93
979.372	1310.27	2716.18
860.52	1351.95	1876.58
4945.62	183.309	2452
3328.21	2220.67	262.507
5069.95	92.4279	3614.63
490.258	1525.13	3903.04
1664.61	992.865	2402.37
4054.23	2571.2	2772.83
2173.37	3244.5	2192.31
6056.35	1186.77	4535.83
1292.58	1532	3180.22
808.018	-1114.2	2475.28
2088.33	-188.758	3735.74
4483.64	-776.206	4226.26
2990.6	306.13	3278.57
4683.9	412.324	2375.06
312.432	122.053	4018.41
3370.15	642.29	1738.65
3152.33	1117.26	1412.44
4350.23	1301.43	4930.34
5373.8	-361.708	3968.73
4516.8	1590.72	3327.58
4486.7	527.848	4802.79
4501.19	-310.086	3847.96
505.232	2023.15	6105.4
3352.9	-20.7842	2942.94
2156.26	1387.55	2863.11
2907.57	404.59	4225.48
6935.17	569.859	3727.23
2258.96	-241.092	1700.29
2452.38	1343.96	4691.35
1665.65	539.883	2302.17
2729.29	1667.91	3126.23
1577.33	1006.12	2025.41
2402.9	2011.94	3457.8
1282.5	880.846	5128.04
2594.09	169.088	3773.93
3585.36	350.464	3665.89
2759.51	991.524	3090.98
6841.13	-216.177	2467.11
1559.61	-1235.37	3255.53
2196.09	-282.089	1979.25
3481.68	660.284	1834.7
2430.25	2115.88	5130.59
2521.63	364.157	1430.88
3587.44	881.074	3429.69
3544.92	418.829	3542
2761.68	548.785	5020.4
2234.75	695.92	5132.12
3230.57	1212.94	3068.4
2628.93	2551.78	2258.12
2368.38	367.488	3460.93
5348.81	500.707	2725.91
3030.44	81.3301	2226.54
4294.55	668.942	2491.69
4677.8	1370.45	3675.57
581.511	2644.08	4554.32
1360.87	1358.28	1639.49
4207.14	433.559	3237.97
4562.59	805.17	4335.63
3104.39	499.254	4145.11
1424.63	1053.05	2504.15
2831.97	263.909	4068.79
5597.16	507.47	1893.15
1850.85	2353.93	3887.15
2707.82	104.939	1960.45
3230.9	109.057	5543.46
1220.53	2443.2	2977.78
2462.39	546.426	1837.67
4714.79	1071.63	6504.13
2386.25	-116.905	5375.72
2462.6	1979.67	4586.05
2759.13	1551.11	2861.41
1764.73	96.3609	3655.57
4411.6	1423.8	4349.42
1419.7	-113.106	2160.28
2842.06	517.914	3295.01
2473.28	953.396	4642.22
2467.64	-348.13	4317
1742.66	1429.93	3259
3793.91	575.94	1925.03
5784.17	335.399	5162.08
3635.35	289.09	4480.86
1959.53	987.968	4656.87
2760.51	76.6039	4874.05
2880.13	-908.118	3777.75
2518.26	951.116	1974.9
4064.71	-339.45	4225.01
1043.89	500.27	2052.4
1740.37	715.141	3042
3636.87	-553.881	5056.99
2787.09	40.1915	4723.19
1005.04	-402.592	3193.45
3350.42	1937.17	8080.24
5235.91	1975.09	3352.81
365.3	1792.17	6139.22
3479.64	-740.429	2734.58
2480.41	582.543	3659.27
3831.18	446.435	2362.78
3242.74	195.514	4695.96
2964.45	548.595	381.37
3137.95	-130.953	2689.79
1037.16	1131.43	4684.78
2845.97	-312	3359.5
1286.74	-39.6922	4694.37
32.2022	555.864	4403.48
1329.13	-1419.72	2317.75
4231.18	-62.4699	3241
4313.75	933.395	3326.28
2543.22	389.463	2775.58
2626.54	-783.55	3150.16
3982.97	-343.606	3343.45
2249.67	1406.97	4639.3
2844.81	-962.525	2593.89
985.699	1159.72	2681.65
3607.94	-1287.04	4559.97
4306.39	-205.486	2225.59
4273.36	30.131	3951.82
3294.36	908.663	4019.83
2482.19	442.992	3655.09
2885.48	-945.197	2873.16
4731.27	381.8	1114.25
1264.58	-624.826	3509.94
4362.93	1410.31	2589.35
4623.52	651.478	3264.06
1947.64	127.606	1699.06
4045	1204.42	6845.05
3121.32	1662.78	1539.65
1873.23	350.263	5562.26
4834.82	570.442	2666.16
607.034	893.799	4683.85
1153.82	295.892	3735.03
3769.11	76.3732	3393.65
3349.63	1699.76	2753.83
7626.43	76.392	3338.8
2671.63	749.821	2206.15
98.9183	711.27	3973.01
1398.06	637.893	4293.54
1755.83	297.196	2566.67
730.324	741.248	1504.81
5975.65	438.97	2501.59
3659.92	531.669	7698.72
1823.96	856.069	2963.75
2903.42	-135.102	4182.54
1639.33	160.937	2574.82
2668.26	-789.495	2820.41
1326.09	1115.56	3083.85
1607.01	508.719	4625.7
2132.65	830.124	4704.39
1470.25	1387.71	2391.91
1787.04	547.101	5061.54
2347.37	-218.261	5125.91
5168.38	-86.3889	6420.4
1802.7	486.59	5200.64
2564.53	-83.1389	3072.02
2919.65	1139.5	1961.37
4396.54	704.328	4304.73
4179.55	262.873	7226.35
3146.62	1234.34	3897.44
2969.3	-683.556	4740.32
