# Supplementary material for: Controlling protein function by fine-tuning conformational flexibility
Source: eLife. 2020 Jul 22;9:e57180. doi: 10.7554/eLife.57180 (PMC7375816; doi:10.7554/eLife.57180)
Supplement: Figure 2—source data 1. [file elife-57180-fig2-data1.zip › smFRETdatasets/Aha1/atp_loSalt/o_g_x50_y181_M2.dat]

//ATP loSalt data set, trace o_g_x50_y181_M2
//<d_d>	<a_d>	<a_a>
3555.06	270.915	6371.05
5735.76	3296.83	5657.38
3972.36	3183.36	3788.92
6848.99	-248.794	8017.54
3189.93	2392.79	6172.65
5861.72	192.722	5716.18
4538.77	1146.91	6020.42
7235.32	1712.81	4609.6
3313.17	1027.26	6069.87
5091.8	1660.95	7816.22
6920.27	1086.34	7617.63
4157.79	490.576	3621.52
4080.77	2985.97	8261.47
5901.89	1259.67	7143.88
6723.5	27.0906	7346.31
6231.22	2266.26	5710.88
9035.47	1218.91	6854
6953.07	1011.64	4342.1
4947.73	1271.5	6798
1815.14	3018.55	8615.97
-824.164	3963.06	4996.03
1496.51	3612.77	5753.74
754.564	2868.02	6342.25
-315.564	4043.26	9271.1
1335.08	5018.12	6203.51
2794.86	4624.4	3622.85
1669.45	4632.77	7142.29
4199.1	3275.33	4997.05
-30.422	4720.36	4892.06
1096.82	2439.64	7134.47
63.1283	4093.17	7846.06
188.908	5167.07	5740.86
3522.12	3313.54	7948.92
7859.67	-327.797	7067.39
2355.72	-486.735	4970.31
5300.1	755.298	7008.6
2136.7	3157.9	7730.12
6909.24	633.261	4576.85
6620.72	72.363	5996.42
6044.52	4927.32	7475.38
2242.82	2936.62	7827.44
2389.42	3015.91	7366.09
5315.93	2284.08	5069.24
2842.9	394.885	5337.89
4007.53	906.022	7155.43
3439.06	5644.46	6143.96
3442.58	26.616	8233.6
3637.74	1045.29	7606.28
6615.89	1041.78	5013
3049.39	-78.798	3831.05
3619.1	2505.96	3117.57
3094.34	1438.39	9178.67
3910.73	1509.32	6103.11
2996.26	2401.72	4524.29
3333.98	3197.97	5443.57
765.789	1109.02	7257.29
2737.33	421.354	4375.96
2494.47	1860.91	5790.79
4453.83	3461.05	5372.98
4298.44	2716.84	5739.43
5058.02	2317.75	6803.89
3123.85	2846.97	5916.09
4975.42	765.31	7649.15
3827	828.622	6336.15
2946.43	1881.22	6086.88
2879.38	3117.38	9065.5
2688.36	1273.04	4203.86
2518.22	1361.11	4700.61
3213.08	3011.49	3451.79
4475.75	806.539	5095.79
4074.56	2030.89	5814.92
3748.08	2522.95	4688.07
2923.9	-117.159	5785.97
4667.75	2559.47	6149.33
2579.03	1149.28	6223.37
5681.92	482.736	9807.05
2464.74	1577.62	5403.71
5125.49	1755.44	5272.11
2341.14	2578.63	3086.45
2690.05	-84.1608	5559.76
2901.13	2684.15	5794.09
5656.74	1547.65	4763.38
4978.12	1227.61	7560.19
2392.99	1367.88	7603.38
2314.38	-307.511	8270.27
6112.03	2188.36	4708.45
2861.41	2242.44	6136.76
4819.96	-189.642	7749
2871.25	1807.16	7274.18
4460.28	1075.62	4172.31
4806.38	664.107	6986.5
2983.7	840.819	5389.1
943.23	1205.91	8778.54
1434.68	1488.26	4355.08
3865.12	1231.07	5817.93
1699.37	1483.78	5760.08
2064.67	2064.21	6504.66
1171.7	1084.81	6377.89
3096.36	1858.08	5057.37
1780.03	1062.8	5584.26
3608.62	1113.44	7475.59
2576.07	1120.01	5528
2392.48	89.4456	7823.25
4453.73	-926.413	5406.01
5913.83	741.093	5570.43
3287.47	43.2339	4081.54
3139.03	2404.56	4194.99
4945.35	358.133	4199.48
4735.79	1490.12	8341.23
6513.32	-41.953	4773.16
3351.46	-330.194	9281.63
2329.14	176.355	4939.1
4916.6	-63.8395	6322.89
6650.42	482.966	9898.22
2033.33	595.754	6134.07
1371.27	1864.44	5934.68
2462.18	1009.05	6236.93
3781.92	401.39	5237.4
3875.21	-535.634	7764.04
3839.39	1312.73	6481.75
323.727	-134.98	8517.05
3408.89	1192.65	7566.09
3947.45	763.814	8325.26
4209.21	-509.557	5468.29
3585.47	331.858	5955.27
3667.48	461.493	5849.34
5029.16	972.686	7200.46
3067.08	176.327	7621.85
2186.15	872.649	4834.13
3059.4	1988.5	5899.24
2526.11	883.851	6745.88
2922.14	1962.98	6190.57
8869.45	-1035.39	5065.63
3742.15	1057.82	6541.69
4524.88	311.821	5464.75
5284.79	1472.8	2827.84
2847.13	1724.62	8504.77
3246.15	1466.26	4018.49
