# Supplementary material for: Controlling protein function by fine-tuning conformational flexibility
Source: eLife. 2020 Jul 22;9:e57180. doi: 10.7554/eLife.57180 (PMC7375816; doi:10.7554/eLife.57180)
Supplement: Figure 2—source data 1. [file elife-57180-fig2-data1.zip › smFRETdatasets/Aha1/atp_loSalt/o_g_x51_y290_M2.dat]

//ATP loSalt data set, trace o_g_x51_y290_M2
//<d_d>	<a_d>	<a_a>
5471.88	1020.11	4034.04
-228.604	2074.62	3535.91
4677.54	2612.75	7848.71
1620.17	5299.92	7531.78
6151.41	-745.88	6827.23
5345.6	1584.08	7739.88
5384.71	112.563	3282.84
1840.9	5347.38	5072.46
5076.81	645.633	7458.79
5837	1707.14	6534.04
3860.81	1081.42	6243.31
3281.5	2051.55	8154.11
3654.35	527.739	5594.4
5641.07	1576.23	5012.03
2972.66	3071.08	4013.37
6710.08	-1349.19	5808.3
5183.89	222.698	7669.7
5146.65	-233.899	6407.74
7943.71	657.505	5170.13
4880.12	-1271.42	7255.98
4127.28	1382.01	5691.88
6452.09	1411.92	7414.5
4945.62	631.19	3202.98
5709.52	37.2339	6802.12
5792.48	-51.9845	4457.5
4383.24	628.64	3821.46
5722.52	702.734	6345.69
3039.9	1551.31	7262.6
4095.78	1264.73	6248.98
5762.6	2605.47	6894.55
5864.65	-1613.92	8466.99
4970.61	-89.0739	5663.78
1730.88	1482.35	3563.05
6547.29	603.565	7078.71
1495.98	2826.31	5506.64
631.564	1049.85	6517.18
5476.3	278.669	5503.37
5060.04	3033.87	4964.13
5287.64	-415.277	7482.18
3592.26	-749.227	4701.66
7612.4	548.933	5096.8
9387.4	254.567	5009.18
2572.49	2761.86	6805.22
3102.34	531.822	3583.96
4323.55	576.947	6560.19
6720.7	220.491	5503.97
2696	2055.76	6584.02
1660.2	3930.2	7062.1
3561.95	411.009	6328.32
4788.19	454.619	8573.12
1046.78	4422.49	3858.4
3673.94	855.976	4356.53
4817.39	-261.412	4778.9
5103.52	150.356	7901.88
3845.96	299.454	7028.52
3536.83	802.468	5408.05
3855.13	358.784	6148.96
2121.87	1083.48	7190.2
1486.83	3765.52	8604.96
601.425	2423.35	5929.97
6708.5	1206.58	6414.65
5631.31	328.828	4617.1
6136	-1191.44	7026.34
1550	1948.11	2630.27
7265.83	91.8116	6510.93
4907.98	2180.64	4995.18
5303.46	3576.12	7247.65
4602.02	1544.01	3899.58
4571	119.53	2326.87
4246.67	531.788	3834.32
4469.24	278.387	6287.64
5688.36	1517.67	4460.27
896.676	1783.82	8223.65
5429.51	-261.393	7423.9
3339.41	257.678	7993.03
8372.92	-424.478	6693.65
1264.14	3138.07	4006.08
5800.31	852.31	2580.69
5718	-9.99929	7075.7
6977.71	-1254.24	9762.84
5572.81	824.887	7104.65
4551.36	2089.26	3174.8
6730.72	-184.669	4703.43
4084.87	738.871	6586.4
3194.82	-525.398	3230.69
5268.85	2632.7	3092.87
4445.65	-491.602	5472.27
5225.68	-812.612	6320.51
3787.57	2151.24	4243.22
4329.18	-748.318	6950.04
2311.34	3584.84	6356.13
2299.22	1278.43	5229.86
4550.55	1800.44	3842.44
4913.66	981.661	4123.47
974.025	2579.4	5014.03
5454.35	241.626	5717.4
6417.19	36.1911	1404.88
6021.02	91.5483	2774.07
4999.38	1882.28	3586.43
3612.67	-552.672	6363.01
5909.08	1038.27	5170.73
4404.57	724.576	7585.69
5331.88	-853.134	4801.49
3046.13	239.297	4245.76
6474.11	-337.464	8049.6
6803.71	-452.002	2621.93
7232.11	-28.515	6802.05
2602.11	2320.04	3886
4221.05	1110.18	5595.95
4181.12	251.247	4164.4
7292.74	75.864	2714.18
3740.88	2994.88	4988.64
5995.76	1883.41	4420.98
2426.24	3407.78	5052.07
4170.95	1730.35	3552.12
6691.17	578.394	3346.54
4374.86	280.709	4368.23
2590.98	1168.5	5011.96
7508.75	-87.6148	6284.93
4359.65	430.372	4728.17
4451.31	-40.4648	2743.79
2620.91	2603.38	1800.54
3785.99	1929.57	4246.48
4649.43	-51.9521	3759.8
6465.53	748.096	5782.96
6492.34	-486.617	5975.7
6014.48	-801.043	3883.44
8774.76	1569.63	5418.29
5067.59	2399.54	5543.75
5031.42	561.464	3677.97
9488.21	1269.89	2321.86
4673.36	760.805	4432.69
5876.23	318.078	3603.57
2444.95	2008.83	6294.03
5775.16	524.708	4845.34
3583.25	3255.24	4570.47
4136.05	1222.51	5114.72
766.286	181.195	6765.17
29.3456	124.976	6049.42
1528.58	1230.12	4485.25
3111.73	1320.63	2199.16
7836.02	-204.701	3913.32
4975.85	1465.16	4532.3
5070.84	164.866	6925.38
5788.3	982.779	4480.34
6009.55	2860.39	5029.57
8416.61	-2024.85	4903.2
2374.03	3366.52	5706.1
2430.07	-936.279	7615.48
314.523	-499.653	4510.72
2970.43	-10.6853	5046.97
5557.03	-400.935	9127.28
4391.46	623.001	3643.98
5218.77	2095.93	4124.27
3377.84	1328.65	2709.18
5677.94	1436.13	6061.08
6460.84	76.307	1697.95
3613.7	1419.62	4599.02
7216.81	-610.841	5407.61
2272.07	3315.03	6457.1
2774.78	878.674	4317.49
4623.01	505.934	2932.76
3472.37	-341.661	4583.81
3019.11	2084.25	3629.39
4767.77	2578.09	6286.61
3294.25	1992.71	4608.73
413.938	1601.41	5075.55
7729.48	81.2542	5832.16
5907.17	-1089.36	4151.91
10810.2	-110.409	4429.05
1454.93	3387.28	4617.38
2875.24	1573.51	4970.35
5862.21	-992.273	4222.11
5167.82	-1040.31	4086.02
6765.28	263.343	5092.07
3865.03	1456.06	4616.44
3456.65	2306.24	4868.23
1813.71	139.651	4364.5
1250.6	3132.7	4407.94
452.633	3643.71	4845.34
781.128	1020.62	4757.3
1389.08	3109.09	4897.75
5192.44	209.473	3290.28
2752.46	900.759	5915.54
4418.99	535.399	5674.89
4553.26	960.081	4548.96
3532.89	-680.571	3406.79
7130.69	-2072.05	4536.77
4767.51	240.111	4268.56
6721.75	-970.368	3366.85
5666.32	561.676	6802.92
4601.38	656.541	4889.95
5267.05	-361.637	3232.54
4923.41	-30.4779	5624.45
3695.81	314.546	2957.89
3624.47	1274.09	6329.72
8207.27	1252.41	4664.03
2790.06	-2.6038	5086.95
3667.81	-41.7446	6360.89
5303.89	668.956	5226.07
4046.88	115.488	6225.08
4720.15	-650.987	6739.77
5994.95	-1308.16	3071.71
3645.48	-98.602	7787.74
6522.49	-257.578	5313.61
7215.45	-76.2094	4833.78
1843.5	906.677	2769.05
4077.07	-147.331	3573.87
6830.79	175.404	4072.65
1642.72	-521.045	4542.75
4889.32	-389.84	3246.52
4035.5	30.5858	5126.79
4905.69	-1505.8	4277.5
5252.78	-1125.91	3938.94
5036.27	709.085	4943.75
5831.36	-1052.96	2827.32
4534.67	-657.358	7060.6
5261.82	-116.552	4075.56
6946.22	282.449	5437.84
3369.57	766.811	4404.57
6489.18	1101.75	4392.68
