# Supplementary material for: Controlling protein function by fine-tuning conformational flexibility
Source: eLife. 2020 Jul 22;9:e57180. doi: 10.7554/eLife.57180 (PMC7375816; doi:10.7554/eLife.57180)
Supplement: Figure 2—source data 1. [file elife-57180-fig2-data1.zip › smFRETdatasets/Aha1/atp_loSalt/o_g_x52_y159_M2.dat]

//ATP loSalt data set, trace o_g_x52_y159_M2
//<d_d>	<a_d>	<a_a>
2945.1	3568.92	5614.13
1966.98	3525.84	5319.95
4564.38	2419.84	5754.77
865.309	4428.44	3432.58
861.872	1547.19	3829.09
2334.44	2532.08	7910.63
1276.45	3746.82	8589.09
2332.18	2491.18	7424.01
980.966	4337.06	7271.14
2765.12	3071.24	8398.89
2453.21	3500.05	7084.97
1508.2	4040.92	9107.88
-220.689	5651.31	6618.16
2537.45	3069.41	9587.17
2611.1	6303.07	11164.3
2808.82	4091.5	7284.97
1754.59	5403.43	8789.55
128.968	5103.13	9215.42
1132.03	4886.43	8117.91
2150.48	2927.28	7777.66
-473.644	3772.87	8263.22
2269.31	3592.28	9430.94
2185.62	2932.39	9172.91
421.355	6600.19	6930.21
525.021	4151.65	9169.37
5861.22	1827.42	9336.64
202.515	2706.71	6471.2
4642.08	2052.11	5055.98
2431.5	2397.06	8475.5
1629.5	3264.37	4013.86
4561.93	2213.56	4514.03
1168.71	1162.56	2899.91
3197.82	4018.48	5032.3
3236.67	2087.97	2642.04
2408.16	3658.74	4471.74
2540.1	6464.58	3951.6
4125.28	1773.22	5130.47
3105.96	5231.31	3454.19
3773.78	2150.9	4585.44
4166.34	4720.78	2850.56
2845.88	4866.84	4961.85
73.7815	2160.36	5281.51
4392.71	3271.98	4933.8
3116.14	1874.61	3972.95
2935.27	1889.32	3710.65
3868.24	4539.92	4952.02
3243.86	4448.73	5489.84
3995.16	2568.81	4197.29
1980.47	3014.38	4006.43
2053.03	3624.66	4692.74
2400.56	3334.88	4229.38
579.979	3503.25	4542.93
1187.99	4654.98	6542.79
4056.1	3712.51	5481.31
3347.78	4130.89	4304.35
1403.35	3605.45	3720.78
2517.91	2495.42	4157.76
1821.03	2895.38	4421.96
1742.13	3798.36	3908.43
4283.26	3383.73	4235
2665.1	3332.6	3000.29
2487.67	3505.02	3539.08
417.277	3022.37	4489.95
2883.08	3827.49	5675.93
4093.21	3881.34	5533.56
2927.68	2560.37	4058.86
519.004	3108.22	4654.05
2639.66	4470.95	4286.64
3536	4324.3	3026.47
1279.67	3120.48	3385.8
-680.919	1692.55	3123.16
4073.76	4362.75	3384.66
3227.5	2149.76	3530.63
1525.49	3952.18	3806.69
1221.11	2998.3	1871.73
-51.9778	5200.08	5725.25
3084.36	2390.13	3336.29
1138.67	3845.7	4685.14
2052.72	6612.12	4663.7
1844.11	3137.87	3355.24
2471.95	2390.22	2522.57
3766.14	3649.09	3503.69
1111.36	3485.16	4224.66
-6.83127	3348.46	6314.83
2594.52	3436.62	5512.07
3045.67	4412.55	5289.39
1187.47	4200.24	5362.9
2333.2	6692.6	2421.17
2214.37	2728.62	4686.15
2162.58	2481.83	3322.67
5931.08	2589.75	5295.99
1348.4	3511.12	5682.1
-242.19	3458.48	3209.96
1756.22	2185.09	3505.83
300.585	5216.14	3413.62
4448.33	2589.82	3372.09
4548.67	5104.11	3307.23
34.5829	3216.34	5728.41
1824	2962.3	1974.96
3382.21	1868.87	3320.75
1513.78	4856.81	3957.93
860.727	4542.69	5355.79
3310.18	3917.83	6632.92
3006.11	446.275	3643.45
6694.91	-84.3602	5137
6265.51	623.988	880.93
3822.13	-750.902	4827.11
4462.35	158.78	6502.03
5915.69	2206.64	2163.95
5104.34	-231.613	3023.77
2509.66	134.449	5556.81
5256.12	680.996	5101.47
5213.3	-586.611	5717.81
5273.18	1372.27	8137.4
2963.45	482.67	3865.92
4473.51	486.686	3650.62
4507.34	-993.238	3310.89
6777.9	36.8447	3123.16
4018.73	445.937	5005.75
2841.65	1015.69	3932.7
2806.35	-433.875	3816.04
2216.57	831.794	5316.44
3872.93	317.201	3278.33
3472.29	1105.95	6573.45
2604.29	2376.3	4199.67
4098.04	733.347	4620.97
4604.12	112.474	3831.26
6348.72	919.277	1208.85
4913.03	-848.651	4805.62
3648.66	1233.01	2967.65
3832.97	595.635	1612.4
4110.32	-140.485	2677.94
7729.57	1590	3098.14
5692.09	-267.921	2539.13
4981.66	1005.5	4709.79
8907.29	1415.95	4283.58
5255.23	-1408.65	2450.75
5254.05	358.103	4657.98
4802.77	1633.21	3322.65
2949.98	1803	5064.36
4479.31	42.7205	2911.56
4177.64	1244.07	6476.83
3144.59	1087.45	3956.38
4815.54	-170.165	3251.78
5001.7	84.2759	5069.17
4825.51	1115.01	3358.37
7726.61	241.953	3220.58
5749.51	365.624	2853.77
4932.01	1310.37	3978.12
7091.7	1444.86	6292.56
4361.47	1853.47	6880.01
2882.59	1120.22	4672.74
6856.14	1019.04	3240.76
5518.23	416.081	4342.8
2531.9	218.838	2225.52
6791.6	1300.19	3123.22
3469	-408.854	5449.98
4725.98	491.612	4414.44
6322.57	192.775	6670.2
3422.99	284.925	3129.45
2787.2	875.584	3005.12
