# Supplementary material for: Controlling protein function by fine-tuning conformational flexibility
Source: eLife. 2020 Jul 22;9:e57180. doi: 10.7554/eLife.57180 (PMC7375816; doi:10.7554/eLife.57180)
Supplement: Figure 2—source data 1. [file elife-57180-fig2-data1.zip › smFRETdatasets/Aha1/atp_loSalt/o_g_x53_y492_M0.dat]

//ATP loSalt data set, trace o_g_x53_y492_M0
//<d_d>	<a_d>	<a_a>
5793.54	1542.87	4357.49
2302.56	2365.5	2226.19
5919.52	2308.9	766.451
1268.63	3301.74	6694.68
3093.24	891.875	1510.6
453.42	1683.37	3953.16
-208.022	1540.37	1781.34
1732.61	1469.24	3084.31
4208.17	811.479	4039.75
3729.88	-988.54	6141.69
749.664	1704.32	4135.94
2828.38	1388.5	4112.36
373.269	2318.99	5643.19
2922.74	3268.97	5176.42
1270.95	-743.081	2330.19
2589.25	1467.55	3463.61
1761.1	1015.16	6385.59
4898.32	-697.376	5863.06
5411.34	-436.193	2057.28
2500.49	2946.09	4920.57
3197.26	-516.389	3094.08
4728.93	2207.21	1378.49
2263.12	1146.14	6471.82
3103.19	1917.72	2046.86
6956.69	119.256	1117.6
4710.31	261.346	7853.53
5194.58	12.7101	3071.81
5118.82	1361.21	4467.47
3097.64	152.174	6002.94
1754.72	-424.936	4685.28
1763.23	252.898	2381.28
3134.32	127.429	3747.87
4753.55	451.32	5665.54
3545.14	1532.86	2512.6
1364.89	1583.46	3736.59
6498.97	6.17931	5541.12
3757.82	2114.67	4912.31
2427.1	187.137	3534.2
4796.51	1018.77	3625.7
4674.92	1575.97	1472.66
1465.95	893.729	7107.57
3048.16	2139.48	5470.11
8015.12	-232.683	4918.98
2567.28	1157.58	5393.99
4680.79	90.8175	2688.89
1609.3	2093.06	3588.92
6070.96	58.1365	3516.31
2867.53	631.237	3328.84
2472.84	-25.6018	4305.82
3344.31	-1082.64	2921.79
5533.8	-229.514	2026.72
4002.95	11.8373	4179.71
2242.01	458.406	2582.18
3105.56	-521.575	7439.98
4070.14	-159.15	3238.76
1769.88	343.331	3343.75
4156.38	1287.25	3864.35
2563.74	304.462	2960.67
3696.73	-252.955	304.336
4624.9	-807.436	4269.16
3520.9	-908.204	7182.25
5498.29	-15.084	3417.66
2124.9	1053.31	4942.18
2502.6	533.079	-130.255
1384.89	797.844	3583.4
6776.46	1165.54	3663.22
2546.27	1337.29	5278.45
3419.38	483.222	6156.76
3874.62	353.639	4834.53
3173.47	910.802	6496.45
1547.46	-332.768	5869
3551.37	-153.756	3645.04
4706.79	-588.204	5413.69
5510.03	-666.674	4761.46
5868.42	-1065.57	5484.1
5761.1	630.943	6332.04
2357.76	1248.81	3111.37
3456.22	697.018	3877.84
8639.46	-352.909	4797.33
3046.32	242.637	6885.67
3173.21	-819.475	4901.81
4368.87	979.159	7092.76
3413.4	-187.933	9922.78
3065.35	-300.328	2639.15
5799.37	-655.407	2501.34
5080.68	-46.8112	3750.09
4056.13	121.432	4230.83
4025.85	294.08	3260.43
2638.81	-543.787	2518.38
5289.82	427.805	1752.55
4055.1	-722.622	4733.54
4999.44	386.975	7509.73
7759.17	-1190.31	2637.29
2322.83	566.362	2042.74
3311.8	-101.076	2151.89
2211.64	-650.246	2330.98
3518.29	-262.799	636.327
4846.93	-824.89	4619.19
4293.59	680.345	5298.64
2996.75	706.2	3084.72
3752.64	929.334	6626.77
4444.97	-478.779	8677.48
3278.55	2202.43	3839.98
7176.15	-1421.05	5387.33
3129.7	-322.206	5076.92
2138.24	-462.847	7191.94
3581.5	1715.89	6116.96
6803.92	-178.982	3109.06
2897.51	2004.46	1111.66
4716.13	-1063.88	3523.84
6412.11	-303.707	5641.06
4283.03	-485.916	2625.48
5015.39	-400.02	3658.46
2285.15	1277.26	3374.67
3635.81	-676.162	4489.38
5791.24	759.681	4141.22
3385.33	-343.685	3234.14
5354.83	-794.173	1673.32
3742.88	273.895	4757.5
6066	62.2713	-805.971
7873.73	540.3	396.762
4367.83	-5.09927	4680.45
3566.4	346.427	4995.13
5316.05	390.896	3438.01
1261.52	120.138	3683.06
5440.43	-197.852	2814.63
5596.91	317.958	3872.23
2249.81	686.335	4013.51
5752.79	-1027.41	4605.81
4736.53	915.047	6440.03
2965.29	472.606	2894.12
3754.7	512.409	3830.86
5261.19	1059.46	4189.61
3252.53	139.338	7136.47
2049.15	-676.849	6527.27
2932.78	-773.028	2642
4180.38	-680.765	6338.2
-52.316	707.894	2367.89
7655.95	725.624	2750.23
4477.6	1479.55	4509.04
5754.25	-280.038	4678.87
6054.27	414.683	8707.05
4341.67	60.9123	5354.84
2811.85	-1287.98	6263.48
3984	1161.89	3509.91
5442.41	290.587	2958.81
4643.78	-373.867	4839.33
2593.71	-286.766	4698.09
4145.02	560.435	2782.83
3147.46	126.732	6523.94
3348.65	-49.0616	913.264
5594.85	351.237	956.569
3118.08	-912.979	596.944
1935.46	-935.498	3527.13
5294.53	567.968	5234.18
1950.6	919.48	4111.59
3667.43	-1292.02	4759.57
3587.08	-173.834	3037.56
4777.7	-1439.92	1387.23
4219.9	208.048	4166.47
6957.37	123.208	2686.38
4777.68	281.418	8816.66
4136.14	347.067	1456.38
2540.91	-682.642	3455.29
5780.91	769.088	4457.45
2761.87	-405.918	4288.5
2670.51	810.688	2383.69
4808.82	1343.32	1086.63
3595.19	40.2689	6691.18
5647.42	403.345	4260.07
4467.39	454.246	8596.59
4869.74	984.665	703.087
2919.53	-467.433	4888.49
2383.12	1517.8	3857.59
6509.52	1533.41	4616.61
4909.56	-317.958	1659.16
6195.05	-259.879	4051.45
4628.93	1486.8	4957.89
4516.17	-759.229	2699.65
5120.15	-392.099	2498.67
1682.72	620.433	7160.84
3366.17	-303.711	5968.74
2688.99	346.397	5380.32
6002.79	-71.3986	4209.97
2420.15	876.677	5660.51
3260.31	992.293	3774.31
3289.01	1190.65	2730.75
4170.29	1766.91	12545.2
4027.25	2088.06	3695.62
3745.85	1976.01	4602.11
6167.77	141.375	2216.74
6017.3	-1077.46	2606.63
2649.57	-427.46	4306.66
3332.19	887.819	5326.87
5703.07	-13.346	6745.08
3877.32	379.774	4123.6
1626.27	120.128	4823.81
3248.62	941.765	3027
2298.73	-681.4	6574.54
4285.29	-244.73	8999.54
4419.12	-171.873	1030.65
3505.57	237.598	1212.35
4483.77	299.564	6914.6
5277.31	1453.17	5514.04
6644.01	473.781	4785.91
4843.72	684.914	5303
5607.91	374.764	3839.99
4694.79	-535.672	1204.5
3159.07	434.423	4244.89
2337.04	-221.65	4108.42
4760.72	80.2114	3314.8
5980.46	636.385	4042.91
3938.32	378.939	6573.4
761.153	-353.566	4218.87
3202.06	166.976	4775.82
8064.21	-465.031	2141.88
3350.9	1459.74	5579.98
4554.7	-220.618	5614.99
4189.27	-414.712	3719.41
2523.01	497.392	1564.01
6452.2	1564.38	2820.94
1875.99	647.91	6608.09
2685.38	-321.506	8290.39
2681.93	443.784	3635.08
3537.04	1813.91	4198.1
3845.67	2941.29	5916.89
5193.46	1020.84	5194.2
4987.25	-306.352	4210.51
5060.6	557.035	2405.08
3785.66	-420.43	5046.36
7507.32	-492.934	4282.71
6603.89	1061.22	6532.85
2641.09	363.656	5600
4166.28	1932.21	4245.44
3671.37	1817.48	4881.16
5853.83	1418.94	5164.28
3680.93	202.082	8662.53
4683.89	-954.402	1812.22
4012.11	-472.523	2982.31
3271.92	238.626	3340.92
3445.49	823.31	5409.3
2807.3	518.33	6800.8
1433.27	1320.89	2615.71
2827.97	1260.47	3938.73
4083.64	-86.6912	6548.77
4514.15	529.7	6281.79
4164.41	357.616	6681.96
5940.3	31.2082	1913.5
7726.32	658.642	3619.3
3085.33	217.534	4576.82
5391.49	-428.98	6296.2
1402.44	529.65	6840.96
4132.05	-188.668	5885.18
5305.89	-865.456	3490.28
3528.53	1213.16	3230.04
4291.33	-1174.61	2773.6
7059.6	788.65	2173.19
2343.96	375.432	5075.73
4554.39	1359.72	6994.9
2679.98	-725.316	7402.87
4867.4	-498.465	6858.46
2141.94	536.155	1822.54
2400.37	591.558	3072.14
1445.05	-256.969	3312.01
4933.91	-782.739	1689.61
3976.25	1232.52	3068.55
5843	365.986	5423.89
3767.46	562.863	5631.37
3425.48	-851.307	5406.29
3589.01	-913.501	2657.44
6121.83	-264.682	6787.36
4451.38	-983.869	5426.56
870.104	-311.8	5286.42
2275.53	1266.54	3245.91
3224.35	2206.52	1780.46
3302.24	1780.05	3018.18
