# Supplementary material for: Controlling protein function by fine-tuning conformational flexibility
Source: eLife. 2020 Jul 22;9:e57180. doi: 10.7554/eLife.57180 (PMC7375816; doi:10.7554/eLife.57180)
Supplement: Figure 2—source data 1. [file elife-57180-fig2-data1.zip › smFRETdatasets/Aha1/atp_loSalt/o_g_x54_y411_M2.dat]

//ATP loSalt data set, trace o_g_x54_y411_M2
//<d_d>	<a_d>	<a_a>
5896.92	962.717	3343.38
4954.68	646.018	2297.38
3895.08	203.528	4275.71
5028.77	1562.45	1954.9
6136.23	-247.546	5236.77
7078.88	1944.5	2388.51
3218.11	217.553	4634.34
7251.88	397.43	3624.52
4240.53	1649.94	6560.92
4843.4	45.5019	1570.05
5939.09	-613.02	6707
4857.46	1087.74	1868.59
6305.33	-875.49	6078.49
5009.03	-326.654	2128.29
4981.94	-772.308	2882.02
4088.08	-234.297	4273.44
7133.83	-286.232	3321.84
3559.65	771.843	4857.93
6451.93	184.216	1708.97
2535.5	175.509	2893.64
9476.16	363.044	4167.52
4586.33	1039.6	3244.66
6386.34	-787.141	2764.74
5113.36	321.573	2120.64
3325.04	-41.4752	3925.27
5265.06	462.074	2372.24
4662.67	315.662	4595.49
8148.66	504.969	5080.31
3328.5	1460.8	4500.59
2475.44	2965.34	843.567
-680.692	2286.75	3282.49
1486.11	3998.46	503.671
528.898	4208.19	6207.44
4355.85	5352.29	3216.1
870.842	4400.69	3583.09
1385.04	4123.97	2126.99
1165.18	4786.65	5780.42
195.539	3697.04	5012.95
1013.78	4010.58	6468.38
1083.42	4175.33	5167.01
1856.42	4831.04	3622.02
2804.8	3868.21	4644.39
781.253	3100.3	4503.55
656.976	4622.65	3242.75
3309.25	1257.16	4524.15
449.983	2585.04	2524.16
3940.76	1896.09	3260.01
840.482	4488.61	5917.06
2057.75	2052.94	6051.31
1306.45	1997.11	3710.82
2727.62	3085.51	8853.6
1289.3	3655.36	3554.93
2776.37	1952.48	6810.02
156.223	4656.49	2799.06
2321.06	3692.26	5003.88
2511.49	734.17	6222.87
1375.27	3926.37	3229.5
1734.09	2319.99	3634.21
2561.85	4419.56	3763.17
2664.52	2768.82	5164.01
3305.42	5136.67	4544.56
2501.47	3847.19	5968.57
1041.04	951.969	6915.53
3610.34	3048.66	5340.4
2252.29	2673.57	6370.7
3714.28	2607.7	4024.3
1525.02	2031.17	4270.49
2435.42	4278.38	2816.56
4466.12	3635.22	2408.13
2125.61	3472.24	5845.61
209.181	4697.6	3123.79
-293.94	2560.31	5888.64
1935.82	1469.21	5415.25
2712.29	3473.08	5236.59
2213.33	4081.57	3721.78
335.802	3212.45	1659.41
