# Supplementary material for: Controlling protein function by fine-tuning conformational flexibility
Source: eLife. 2020 Jul 22;9:e57180. doi: 10.7554/eLife.57180 (PMC7375816; doi:10.7554/eLife.57180)
Supplement: Figure 2—source data 1. [file elife-57180-fig2-data1.zip › smFRETdatasets/Aha1/atp_loSalt/o_g_x55_y112_M1.dat]

//ATP loSalt data set, trace o_g_x55_y112_M1
//<d_d>	<a_d>	<a_a>
2386.93	1868.34	3367.38
2339.67	1075.97	3888.23
2469.82	-256.749	5975.66
5782.55	-270.778	5161.91
6609.23	1093.02	6089.94
295.637	3092.58	3161.59
3322.31	1072.53	5239.32
3597.68	-134.879	2431.07
2139.05	2294.28	3253.22
2674.47	225.43	1706.96
2635.99	1515.4	3237.02
5295.59	1014.44	1521.47
4484.34	-418.934	3333.88
4712.26	1004.43	1437.8
2426.64	2402.92	3273.48
4424.21	386.01	2099.21
3402.29	-134.896	2820.46
5332.86	115.622	1766.2
2850.96	3163.76	705.307
831.816	2406.42	3192.49
1209.75	-107.537	3948.15
6645.33	2981.38	2099.34
3033.92	1442.18	2616.37
5386.76	135.366	1419.99
1297.72	2571.88	3896.53
1725.35	803.368	4867.75
3333.21	1497.02	4372.58
899.428	2099.64	1541.98
5965.6	-645.666	1276.81
5750.9	195.475	3111.22
5130.12	297.573	1861.14
3426.89	253.133	3785.63
7325.11	-123.428	2199.24
3940.73	-159.636	2658.81
4222.17	494.122	3404.45
6230.76	534.926	3337.02
2361.56	742.79	2625.29
4748.78	1292.11	5495.41
4308.43	614.669	3637.07
1773.34	2446.64	4078.5
2309.91	-442.263	2315.19
3487.83	410.702	5455.28
4383	-187.227	5381.66
3706.69	1646.89	4125.15
1890.21	1863.13	5536.99
4720.3	-314.277	3943.1
3477.28	915.949	4179.03
3085.11	-346.675	3576.93
1390.98	542.343	1123.37
5799.82	-407.204	3256.49
4196.62	513.064	3296.24
2159.98	1209.93	3228.72
4100.51	27.1455	5016.74
2674.67	1195.55	2715.14
3106.53	-683.681	4645.09
2450.94	-181.837	4312.37
3582.73	611.014	1400.62
1959.23	511.762	3965.64
4061.06	-833.702	3696.12
2425.87	637.76	4554.58
2425.87	892.951	2795.68
2262.81	701.688	4421.4
2226.51	-183.632	355.119
4471.93	964.671	4269.98
3264.3	315.31	2501.29
5844.27	-310.53	2313.66
1153.58	785.839	5183.14
3679.64	391.298	781.769
4903.94	-634.609	1717.15
3644.59	389.935	1641.85
5495.04	-484.858	3507.85
6606.6	-628.739	5387.83
5165.61	934.261	2145.41
2267.83	822.107	4769.26
2703.79	-563.968	5732.27
4260.78	-174.144	4123
1584.65	1823.88	2531.85
588.819	850.944	4058.42
3803.63	131.936	4476.67
3924.78	-92.0189	3199.16
4298.71	394.421	4150.95
5304.73	184.975	4854.97
1795.64	95.3575	2788.26
4397.18	1973.44	2933.87
2159.83	-523.104	2093.58
3470.45	367.179	6025.43
3615.22	-215.598	3213.53
3256.08	-513.819	6085.57
4817.48	350.646	5092.85
4551.32	-409.632	3900.33
3949.07	246.044	6210.73
3108.31	696.38	3005.86
2613.53	320.753	3272.28
3943.47	475.499	4624.44
1526.44	380.62	1715.56
5326.42	542.989	1552.34
4124.91	953.403	1945.2
5003.29	81.7715	1125.41
2016.21	-68.9374	3431.53
5363.72	105.056	1850.01
3678.13	336.876	3188.73
2186.73	-367.507	4215.97
4866	142.085	5105.23
5421.44	-50.0895	4547.17
2586.67	-447.707	4281.65
6042.28	1350.48	2851.89
4141.84	-640.919	6623.82
3028.38	-24.4523	3472.29
4273.54	880.745	1499.01
3829.87	1048.45	5009.73
3053.22	582.868	2500.28
1658.17	-280.425	2996.56
6205.53	-15.0592	2547.25
3762.74	-116.479	2767.34
6125.9	557.884	4152.56
3984.42	-593.252	3871.99
4445.39	-501.553	6050.08
3152.75	-1555.97	3783.48
3269	-661.266	4636.02
3865.21	486.066	2269.68
2506.33	-53.8729	5482.78
3780.36	-492.162	5348.92
2168.37	1330.13	4671.57
2418.09	692.466	3050.22
3071.16	-21.7896	2911.46
4135.81	62.7607	2536.17
3145.32	1155.64	3351.07
4966.9	3121.5	651.25
2272.94	1277.58	2467.79
4318.83	752.331	2656.39
3476.96	426.552	7212.09
2591.57	1158.57	4035.52
5363.69	811.023	2324.72
3500.6	295.4	2296.3
6413.94	229.792	3877.42
3388.48	-344.884	2565.42
4109.71	1558.38	4658.52
1257.6	434.457	2612.57
6481.87	-1283.18	3974.04
7115.7	1360.1	2147.47
3003.88	1575.93	4937.5
3948.05	516.558	2947.71
6004.64	364.819	4661.85
2607.66	42.4378	2800.94
4049.68	-339.468	2657.06
5648.4	-529.788	1241.75
155.16	784.77	4508.16
5509.71	-361.593	3612.33
3799.55	687.272	2361.57
4128.71	698.348	3023.1
4715.96	1150.67	2669.58
4642.71	255.19	4925.17
3108.56	366.951	4257.16
4591.03	420.579	1945.92
5102.61	558.537	4599.32
3619.93	-689.239	5540
5008.81	-159.075	5328.32
5761.01	-372.045	4482.69
4609.6	-1216.27	3567.63
5103.05	-465.154	2494.08
1105.42	176.087	2311.9
7706.96	1460.18	4118.34
6074.17	605.017	4604.65
5562.96	343.905	2709.91
1894.1	688.914	2810.16
5239.38	1263.12	740.269
2747.52	1361.34	1327.25
3236.04	749.649	3782.21
2847.33	694.561	3808.14
6078.13	404.275	5400.03
5692.22	-971.326	1613.98
1481.69	1583.08	4051.65
3153.59	478.26	3652.54
3307.25	-588.746	4673.62
4104.62	816.649	2192.81
3886.78	-606.537	3438.35
4958.13	-172.077	3520.28
4410.16	-858.08	1534.01
3244.02	1716.74	5854.67
4310.84	-168.468	3697.66
4165.72	940.897	5700.92
3851.85	-103.533	2965.37
4782.4	2072.83	4496.86
5210.49	-1220.71	3060.31
4913.53	610.856	3190.74
3284.52	571.397	2111.56
3566.33	516.022	5130.46
5366.88	-1095.48	3072.5
4562.4	1009.37	4355.68
3128.78	245.934	5285.01
3466.31	-551.935	3695.29
2126.08	363.336	3134.06
4244.89	-430.023	2542.19
3375.78	158.88	5245.63
5056.84	-150.7	2200.02
820.251	738.513	6366.81
