# Supplementary material for: Controlling protein function by fine-tuning conformational flexibility
Source: eLife. 2020 Jul 22;9:e57180. doi: 10.7554/eLife.57180 (PMC7375816; doi:10.7554/eLife.57180)
Supplement: Figure 2—source data 1. [file elife-57180-fig2-data1.zip › smFRETdatasets/Aha1/atp_loSalt/o_g_x55_y223_M0.dat]

//ATP loSalt data set, trace o_g_x55_y223_M0
//<d_d>	<a_d>	<a_a>
1903.32	3048.92	3837.2
1366.92	5357.22	6884.99
3075.34	1836.21	1832.91
4184.57	868.82	6309
2699.94	4119.25	4014.25
4327.08	4319.87	5654.44
2764.5	1547.33	9207.21
3376.19	2169.45	4293.73
625.685	1596.96	6421.25
-664.035	3687.95	8453.44
3700.1	2132.75	5300.75
2862.88	2730.44	3598.32
1072.93	3613.11	1941.41
168.264	1809.84	4348.19
3408.57	2317.02	6060.42
839.406	3149.32	4179.85
1185.64	6295.42	4406.73
2062.42	4051.64	4227
4317	3205.89	3618.89
4250.33	2947.08	6110.31
2838.46	5457.39	4147.13
1074.69	1330.03	1960.99
1610.38	3170.5	6081.24
2229.65	-481.826	6064.04
1955.57	3788.9	4215.62
3462.79	3726.17	6327.07
4445.24	1077.79	5102.23
6399.46	689.268	6483.07
3086.6	532.487	5883.13
4240.1	66.4277	4274.56
3829.09	1184.87	8824.33
5589.34	126.546	7429.09
3072.71	1661.39	7767.95
6277.54	176.136	4988.33
9651.79	2360.17	4635.76
3734.83	1381.2	4620.47
3183.74	2110.53	6641.67
6016.48	1461.84	7465.1
4034.75	3349.18	7112.58
7523.24	1881.38	4358.38
3385.53	1755.38	4281.01
4415.74	-772.243	9352.89
5249.6	676.636	6417.5
6755.58	2630.49	7364.3
7291.75	2742.94	6561.37
7631.62	-249.676	5015.89
3433.78	2068.89	6027.93
2573.59	1450.44	9044.85
5281.14	1979.73	12915.5
1921.53	384.634	7015.36
4887.96	475.574	7785.02
2033.69	1164.42	7534.07
3108.65	3055.73	5028.7
4746.38	1913.59	5203.83
6683.86	1168.83	7361.53
4393.26	2160.37	9078.76
2962.68	2269.39	6841.55
3802.98	551.776	7743.58
3711.91	1647.53	5699.41
6970.9	859.839	10099.8
4390.3	205.518	6240.43
5121.55	2384.2	7979.28
2554.08	1991.85	2998.32
6540.48	132.634	8501.12
4852.83	3037.51	7108.04
5785.62	-707.939	7841.82
4937.81	1837.05	5168.37
5543.2	1763.2	8231.34
5972.22	1510.34	8347
7632.25	-243.082	6118.17
3175.86	1477.52	7219.34
5037.63	-837.627	5316.7
5218.77	2497.45	2969.34
6129.65	647.923	4591.9
2118.96	1520.33	3301.58
3931.22	1086.14	6431.93
4507.8	1719.11	5672.26
3948.88	1312.9	7175.75
8043.3	2992.05	4025.31
5108.04	915.618	4158.4
5800.73	170.861	5799.42
7662.93	1777.29	6860.58
6020.22	483.301	5297.31
3145.39	1058.49	6999.4
6664.63	1771.03	6446.57
3318.42	1265.76	4510.96
2619.55	2310.12	4630.28
3723.63	1619.42	6807.74
4591.51	750.093	7397.01
7341.88	640.935	4732.92
8121.96	3522.25	8022.73
8695.08	653.154	7803.5
4837.71	309.565	5280.55
6298.61	-196.221	8725.68
7094.38	874.403	6060.79
3906.28	1367.05	8403.21
7391.95	1229.79	3710.23
3019.81	550.839	5552.46
7239.89	531.984	5938.29
3388.67	259.709	4860.5
6178.68	90.9201	5705.38
4046.15	1361.77	6758.33
3789.15	1050.5	5436.84
7202.37	1711.97	7031.04
6429.28	1152.71	4193.74
7822.46	1773.99	4927.69
2183.56	535.344	7326.68
4655.26	787.498	8102.19
6681.47	124.245	6736.33
3429.97	2917.78	8671.9
2719.23	2593.32	3538.85
4626.65	800.68	6180.96
4537.91	133.32	11237.2
6603.17	1519.46	5660.15
3526.79	681.026	5838.07
4211.14	4220.05	7592.56
6163.27	2500.29	9988.65
6736.21	1768.21	6887.17
3584.18	414.178	5337.3
6892.62	-451.48	9364.43
5901.71	-136.082	8528.43
7631.53	1339.71	9117.21
4358.52	962.815	9452.68
7355.69	1975.68	4716.72
6228.14	2282.73	3419.84
5735.75	348.107	7667.9
5316.77	259.559	5662.09
5055.35	933.075	5291.4
8457.58	1823.25	6154.44
4909.03	-7.52165	13601.1
6326.97	-14.0411	4126.79
2792.84	248.585	7459.09
4561.53	407.049	6748.79
5263.19	1824.68	5510.22
2223.03	574.544	8937.7
8218.18	-1301.19	6972.33
4410.84	1448.44	9961.78
7904.76	475.586	7255.83
2803.87	-761.198	6484.28
5628.52	3081.6	5402.35
5206.39	1555.51	5985.41
6047.37	-266.09	7634.49
6034.93	2006	6583.65
5094.37	427.263	6694.62
6601.86	606.842	5128.39
6071.69	1835.46	5370.89
4934.96	420.603	8634.72
4423.59	832.765	4105.07
7232.08	1878.18	6104.14
2122.12	1999.64	9008.61
7340.99	269.843	5664.53
4975.23	201.977	5642.68
6995.88	84.3019	8948.67
9782.14	-437.901	9397.43
6052.15	640.415	5730.89
2505.36	-1252.71	6888.11
7621.13	-27.954	5227.31
7078.48	1076.26	5648.91
4289.18	-1091.65	5255.66
4418.62	1205.65	3617.43
4816.99	780.756	3693.04
4689.36	817.562	3167.07
7967.02	231.395	3562.16
4071.33	1461.32	6529.1
9106.71	2783.21	7213.03
5114.77	1728.24	9213.88
8349.21	-326.002	5614.06
2500.08	64.6579	7071.74
4486.67	-594.497	6560.58
6763.84	-224.455	6940.45
6153.75	1115.86	5045.51
2699	-320.572	5715.13
3937.97	730.24	6622.4
2915.8	256.888	6278.22
5913.36	1320.9	8031.42
3675.84	635.104	7435.34
5663.75	135.106	7052.45
5411.39	1221.59	9241.9
5934.81	1197.22	8567.88
4864.85	75.5071	6334.15
4878.8	150.655	6191.77
5594.87	116.217	4671.17
5723.61	837.611	6251.59
3522.93	1164.6	6905.16
7360.55	1522.66	7318.37
4698.27	1428.84	5392.28
5893.07	-407.463	7867.26
6508.01	1189.59	6550.6
4846.97	1361.49	6069.46
3342.89	871.857	8805.33
6911.58	1786.76	6431.19
3890.72	-463.74	6017.65
2660.61	474.241	9476.12
4592.13	2308.87	9891.91
7546.75	1154.4	6580.54
8814.96	1727.42	6318.29
4197.21	-741.422	3285.18
6341.2	500.188	4849.81
8148.55	833.054	5274.82
6785.85	266.676	7269.9
10560.1	44.6873	4560.4
4548.85	-803.383	9583.39
6044.55	-638.284	6372.93
4816.39	386.568	5971.83
5934.69	662.328	7557.48
6966.16	-353.995	3651.46
6684.31	186.938	6193.15
5601.45	331.5	4507.58
5790.73	-21.8126	4051.9
4222.12	1046.08	5670.51
11677.3	395.628	7934.88
6377.9	2823.52	3671.54
4909.84	-36.4018	9837.9
5872.67	1304.53	6447.58
8755.18	442.227	4880.52
6620.73	-284.754	5859.69
7147.28	604.03	4577.31
5032.18	-470.989	4912.03
3949.15	1139.09	3682.21
3722.23	593.221	4331.16
5729.08	1408.37	5222.79
4205.43	1899.07	3686.1
4871.3	991.574	7289.41
6133.31	1581.6	5575.64
5793.34	1041.21	5783.7
5896.35	458.37	5200.07
5815.84	1222.36	7873.39
3336.77	1399.92	6572.1
5803.04	288.377	5797.3
4997.3	341.17	7154.61
7363.8	419.174	6074
6073.97	-16.0702	4689.19
6128.35	1384.67	6318.36
6864.18	-9.37588	5633.2
6296.13	869.591	7412.56
4956.83	673.131	6715.76
2939.87	2170.78	4242.57
5115.83	1138.83	6072.81
6098.67	2173.4	2952.29
6992.4	1053.04	6774.66
6475.97	1439.73	7380.41
6209	814.541	7764.91
5443.55	3335.59	5751.04
4730.98	95.9355	3661.33
7024.42	1747.71	8175.89
4715.63	469.409	7151.82
9190.37	336.119	3176.16
6497.82	597.4	3627.2
6938.34	673.512	7450.43
7767.67	1709.94	7428.08
3993.55	1564.52	6604.83
7837.38	812.55	4141.07
7896.69	841.821	7664.96
8224.59	-888.267	6148.68
5630.27	890.008	5233.95
5007.55	131.821	4969.53
4968.9	2086.22	5070.84
4067.58	1214.95	6308.1
5128.47	720.883	7514.84
4566.44	-180.144	11427.2
8836.29	106.946	10099.7
4616.28	1182.26	6556.37
4685.65	1785.09	5392.74
7675.75	596.03	6625.15
8196.23	224.669	8262.91
1678.55	298.169	7157.85
8017.88	132.702	7619.99
5910.6	867.363	6145.23
7317.08	-269.852	5587.42
4439.09	406.347	6235.26
9530.43	568.035	5355.7
9358.66	-635.488	6388.54
6546.04	-700.248	6513.99
5034.15	-100.337	6869.54
6907.57	-611.11	8608.96
9657.14	503.977	7486.95
6635.16	1184.66	2698.61
3167.09	28.9848	6856.64
6956.23	751.18	7142.02
7105.61	-661.023	8169.21
6542.9	355.135	4852.88
8534.4	915.986	5660.15
7706.99	954.843	8609.41
6844.92	-1189.72	6232.29
8345.75	375.943	8352.49
7849.91	-173.825	7370.44
7234.17	2051.78	6794.86
6100.11	-673.767	8574.08
4741.62	-55.8686	4829.91
6555.07	-686.675	8537.3
6039.25	344.033	5791.87
6141.82	827.39	10488.9
4475.04	1309.97	7993.11
4878.6	1196.8	5777.31
10770.1	1286.82	3759
6621.23	360.72	10606.4
6584.01	-209.978	7319.91
8985.48	33.2747	5849.4
5424.71	1388.01	5903.95
5007.98	1024.82	6585.63
8002.61	-979.614	6414.24
5407.82	787.651	7110.95
6221.57	503.445	8078.88
5171.05	470.658	7293.34
6281.28	-19.3141	7342.41
6144.07	-529.446	9238.78
5704.31	250.046	4563.84
8320.49	-124.694	7052.67
5338.05	6.98034	7016
8017.68	-285.632	3495.46
7183.17	-483.079	4708.41
4347.26	-332.429	5864.16
5060.78	-950.061	5541.66
4304.83	908.305	7843.28
6422.99	294.362	6800.52
2523.35	2283.14	6746.83
8412.71	254.933	7183.41
4412.54	1378.43	5546.06
6373.35	1186.94	7809.92
7469.65	277.968	4822.65
5263.06	1359.15	7662.91
7469.62	587.773	6814.31
8422.78	1739.37	5912.12
5590.7	-726.768	8600.45
8349.2	-437.76	5382.03
10177.2	-9.20643	4955.36
6535.97	408.4	3909.65
5984.27	-180.949	4610.15
6571.99	1376.74	6781.59
6804.71	12.2026	4545.64
5015.43	-269.62	4574.4
4217.35	958.557	5161.24
6107.64	348.654	6084.8
7218.01	-1198.32	6783.69
7971.49	-18.178	4381.1
5560.21	-516.652	3788.82
7654.05	107.259	3398.1
6696.63	1729.41	8014.14
3978.94	2515.91	8428.93
4551.02	-458.481	6907.67
4588.69	305.249	6160.92
9572.66	-78.8648	7397.97
8857.5	-222.058	4967.67
8177.05	548.126	6036.71
8118.84	-636.565	5638.89
5988.94	-1656.45	6386.38
7040.97	699.484	6983.89
4284.73	1291.79	6520.94
5409	691.566	6908.3
10015.1	-156.508	5155.33
6944.74	-1510.14	5517.98
6141.46	66.8572	6734.78
5706.49	-1667.76	5864.13
5880.28	-1072.14	6715.76
5777.93	-543.952	6585.82
4326.18	-366.738	6981.1
5607.34	988.506	4713.75
4873.07	46.3455	9396.52
6431.07	95.6014	7749.77
9052.05	-865.717	9939.44
7753.22	271.789	9535.83
8798.12	601.872	5750.46
4262.23	189.918	6092.5
6718.72	450.233	5319.77
6184.08	531.764	7314.56
4472.15	474.848	9240.43
7624.4	438.618	6822.54
9221.79	-1082.46	5507.97
10306.3	-777.833	4688.12
9664.88	-95.4512	10215
5574.34	-13.7261	9549.54
5190.64	372.216	10090.1
5085.52	-503.45	6391.62
5889.6	411.488	6412.07
4194.39	-70.323	8043.66
9543.38	-764.629	8923.42
4226.77	-333.743	8435.02
6912.56	251.604	4761.11
10590.5	-892.334	9953.96
6794.1	-1021.54	9580.35
7677.49	-284.211	4568.74
5609.65	2280.7	7399.46
8486.56	-689.322	7561.08
4963.98	925.438	8755.91
7798.85	33.8519	8934.4
4991.76	355.014	8242.66
7828.99	-757.29	8800.7
4947.46	1918.63	7458.5
5514.08	149.439	8584.26
6026.36	65.5308	6739.35
7197.97	1221.91	7655.1
5241.96	-798.446	5813.55
6779.85	152.46	6314.36
8231.01	152.049	7867.47
7394.58	-127.816	8406.76
6534.85	2701.4	6210.98
8146.08	567.44	5540.07
4453.25	-100.774	4283.98
7707.58	-96.9204	4893.69
7413.78	-1330.32	6416.2
2639.05	186.148	5802.11
4928.93	1846.23	3552.01
7406.31	838.772	5599.51
5464.33	1433.62	7719.76
9455.98	-120.521	6664.4
7113.44	1291.86	8099.92
7489.53	582.923	5681.86
10433.8	-656.228	6663.64
8504.59	185.53	9330.55
7733.55	-1603.61	5741.95
4600.02	-23.8961	7284.84
6827.23	55.1694	4725.7
7235.62	-1163.33	7934.18
7346.73	-591.459	12765.8
6539.11	-307.239	7537.81
5678.18	3453.3	5731.45
10351.5	-562.517	8941.49
9845.23	-247.691	5901.04
9143.93	-234.161	11926.3
8652.61	286.83	6434.86
9403.82	90.8693	5645.43
5883.48	-470.58	6579.74
