# Supplementary material for: Controlling protein function by fine-tuning conformational flexibility
Source: eLife. 2020 Jul 22;9:e57180. doi: 10.7554/eLife.57180 (PMC7375816; doi:10.7554/eLife.57180)
Supplement: Figure 2—source data 1. [file elife-57180-fig2-data1.zip › smFRETdatasets/Aha1/atp_loSalt/o_g_x56_y19_M1.dat]

//ATP loSalt data set, trace o_g_x56_y19_M1
//<d_d>	<a_d>	<a_a>
1694.17	6121.84	70.755
948.633	6086.44	2314.69
1214.02	4275.74	867.162
1867.49	4766.17	2398.31
1235.51	2512.66	4126.74
2488.46	3438.5	2831.48
2172.77	3692.56	717.305
4269.74	3833.73	4049.46
1352.45	4673.16	3957.56
1258.59	5303.15	3481.12
3308.05	3390.19	1625.82
2694.29	4227.28	3063.4
500.278	4543.84	3730.93
2277.94	3785.96	1341.25
-176.04	3742.41	7750.85
2511.53	1384.39	3517.06
3204.95	4067.77	3436.14
1279.8	2750.85	1458.11
1501.32	5375.72	345.754
2658.94	4064.65	1560.15
1231.83	6312.85	4512.42
2727.51	3583.79	3652.59
3140.18	4913.12	4767.66
54.4413	2841.49	2620.9
498.698	4445.92	2836.45
2724.47	4104.59	5010.62
-761.249	3889.79	1499.87
-1606.65	6040.38	5049.46
2256.16	3285.06	5626.74
3992.78	487.212	3613.06
4093.74	1621.4	3310.82
5340.95	2176.48	4448.14
4997.05	1036.51	1667.13
7893.05	1096	3888.93
3766.77	-156.97	8092.99
6011.34	1306.26	5337.03
4351.52	509.614	2986.45
5070.32	1228.8	3274.44
5379.31	245.694	1050.43
2308.78	1205.79	2169.34
5424.57	1114.51	2028.23
6040.83	557.346	6282.92
5420.76	506.381	5644.46
2357.05	1474.11	659.04
2036.49	1345.69	2275.67
5971.96	1935.26	2205.78
5333.38	1832.23	1586.36
1822.41	49.7338	4228.58
7485.06	2048.61	2340.81
7831.18	1321.23	2578.74
6241.78	-949.979	3039.06
2925.88	1838.18	2120.66
2317.55	2510.88	3122.97
4118.15	1778.53	5240.84
5660.91	1439.47	3408.45
5195.76	1550.23	6503.56
3454.39	2843.39	3167.45
4923.47	-275.28	5151.19
1781.3	1304.05	3386.77
7527.73	638.008	2390.76
3841.75	969.079	3325.24
7266.69	584.799	3976.35
7230.39	958.29	1114.82
6929.71	1578.88	5120.6
5353.62	92.3674	4914.61
4776.15	1666.12	3605.05
5849.72	1965.44	2713.12
7150.34	1573.17	2698.16
5638.1	903.65	3846.2
4338.73	899.996	3072.97
3774.18	816.873	5665.94
5568.85	1474.1	-461.226
3341.25	-259.709	1142.91
5026.45	3457.77	5354.41
3558.01	-155.957	3151.12
3543.18	1918.46	2053
5912.33	1272.94	6984.31
5054.5	602.035	672.649
4782.05	879.345	4964.32
5693.94	1149.76	4771.42
5377.87	1023.01	965.416
3093.97	1323.04	5106.49
5615.48	2125.88	5552.24
7286.9	-304.875	4313.91
3510.85	-815.232	2705.89
4131.47	2110.54	4563.13
6830.62	397.847	4016.16
6521.16	955.867	673.664
9020.96	1234.71	2966.48
6243.2	11.0351	-308.594
4610.09	499.393	1673.63
3457.45	499.452	2567.94
7232.39	1646.35	2768.43
4719.03	1796.21	1118.44
4703.2	1572.99	965.566
7356.4	512.92	2838.71
1723.71	-475.274	2914.63
4783.87	-440.037	4804.01
4627.17	616.873	1561.77
4187.96	-989.16	3739.9
4032.79	553.781	4198.47
7233.39	1562.23	2005.02
1841.04	3065.08	5542.34
813.62	605.392	4511.01
3055.87	-475.084	1663.57
7494.04	497.369	2045.27
5975.86	2143.86	1169.66
6176.16	1410.06	5677.85
4780	-390.808	4366.45
5129.83	859.127	3412.13
3952.98	-602.619	127.954
4899.79	1403.82	473.226
5803.95	997.216	2588.24
4583.84	1023.88	3741.56
7519.7	1223.8	4363.38
5345.1	26.3125	3605.64
6272.51	1354.55	1621.06
5021.27	1640.52	4821
6732.8	656.83	1429.88
7203.43	2313.75	3171.73
6341.35	955.056	293.691
6280.92	2431.73	4782.21
5427.93	2614.78	3842.13
4111.35	307.655	2726.61
5564.82	3341.04	6379.45
5216.35	1300.75	2139.16
3429.6	413.437	2871.46
7034.14	815.612	3364.24
7496.24	499.488	-380.545
3272.79	729.454	3935.06
4373.96	818.81	1599.39
4450.43	2029.02	2510.42
7557.89	-998.91	5114.3
3279.8	1398.32	3533.41
5784.66	213.627	1297.57
5176.96	872.512	4999.51
5814.01	1438.87	4014.31
8040.3	-127.081	2589.15
2633.05	-707.705	2444.37
3654.66	708.154	5371.65
3727	347.536	3020.8
1687.61	1137.19	3118.75
7735.16	2298.95	3495.77
3758.58	2211.74	1713.19
4398.82	1960.96	4360.11
4700.34	1066.92	1565.49
6853.68	880.608	3349.47
7219.53	-255.094	2861.48
8091.35	-519.042	4490.69
6031.73	1246.17	4911.7
3104.12	3422.84	6038.38
6279.39	1126.24	721.727
3866.18	188.014	2288.46
6898.39	975.13	3890.15
2470.95	1264.95	6187.75
8680.39	1462.4	5865.15
6620.65	751.206	3098.31
4672.19	411.508	4776
7598.68	586.678	4424.21
7420.07	1224.93	6388.49
4886.62	-630.353	4145.4
2962.51	1614.78	2689.93
6608.23	111.125	6048.05
4407.9	1035.03	2967.03
1361.42	540.646	4719.11
6721.5	357.605	4782.82
5134.92	882.86	4127.93
3298.14	1989.83	4154.48
2244.27	3131.5	1469.91
3082.15	442.833	1363.96
3384.86	1001.03	2547.07
6079.85	301.423	4303.67
4559.81	672.431	3292.38
4431.95	-810.189	4135.33
5476.34	769.05	3292.53
4117.24	1376.35	6144.76
5501.85	942.638	4237.17
5366.5	3528.33	2147.59
4788.24	1143.08	4527.57
6256.64	162.642	-71.3344
8692.12	-504.569	2182.57
4068.51	1076.44	1111.02
6321.1	1065.67	2864
3101.85	490.678	3858.5
7118.77	872.868	793.678
2971.26	575.299	1582.88
5467.97	1417.07	840.123
6005.82	-6.20281	3363.25
8201.46	488.716	1061.95
4363.88	2060.83	5183.36
5603.93	897.993	4329.98
2511.1	303.934	3940.73
4992.85	1539.36	1326.76
8470.74	1098.64	6477.05
8007.28	143.986	4158.61
3071.03	1277.04	5503.25
5466.89	608.674	3917.3
6243.55	893.783	2156.29
7220.79	544.181	3101.59
5986.94	92.2779	2424.21
3722.31	936.397	1091.41
6850.53	463.193	6007.67
5626.13	-823.547	3423.07
4195.24	742.738	909.879
4691.74	334.72	3033.3
4578.83	448.267	4769.59
5432.11	1162.22	2296.06
5793.96	333.415	4656.02
5209.85	897.619	6934.99
3781.03	327.653	2731.25
7399.58	47.2717	4250.18
7631.59	-279.368	4836.35
5609.59	885.73	1176.25
4321.64	-139.571	1636.76
5429.06	930.603	236.011
5616.33	1040.61	1666.09
4730.43	-379.574	910.09
5350.03	-865.51	3359.65
2894.89	1638.73	292.15
6488.13	-447.76	1005.24
5372.57	1958.03	2964.29
3926.27	-129.836	2726.7
8109.52	1324.26	1637.24
5065.97	1288.04	-1068.59
5870.06	-97.7458	-57.0627
6022.67	1008.25	2398.9
6081.47	1467.22	1582.27
5943.41	281.392	3225.38
6498.02	586.117	5492.91
5754.25	4.15337	4462.57
5419.41	21.2264	3619.41
4471.76	143.514	3940.61
2924.05	0.249102	6241.59
4894.86	897.325	4353.75
5430.56	617.373	2461.13
3626.08	166.393	5030.82
8839.86	598.901	2694.97
6493.56	1025.5	3210.99
